# Supplementary material for: Phylogenomic Analysis Identifies Gene Gains That Define Salmonella enterica Subspecies I
Source: PLoS One. 2013 Oct 28;8(10):e76821. doi: 10.1371/journal.pone.0076821 (PMC3810377; doi:10.1371/journal.pone.0076821)
Supplement: Table S1 — (TXT) [file pone.0076821.s003.txt]

#NEXUS
Begin data;
	Dimensions ntax=65 nchar=4837;
	Format datatype=dna interleave symbols="01234" gap=-;
	Matrix
t0001	gcgcgcccggactcttgcatcgcaactaacggagttaaagcatcgtaccgcgctttagcgcctcgagactggaccgctccccggggtggaggccccgtttgctgccaatgatactgacgttgcccggtatcaccgtttgcctgctggacgtatggagtctttactactcgcccggcta---------------------gataaggctagtggcttgcgccacacctccgactatcggacagcgcgctcacccgcctaaaaactgtggacgacgagtgataattcaactgcccaactgaatagtgtatcccccgttttcccaccgttcgatgagtgacggaacgcctttccagcacgctggcctccgcacgataacccacgggcaggtaccctgaggcc…
SeW	gcgcgcccggactcttacatcgcaactaacggagctaaagcatcgtaccgcgctttagcgcctcgagattgggccgcttcccggggtgggggccccgtacgctgctaatgaaactgacatcgcccggtatcaacgtttgctcgccaaacatatagagtctttattgcccgcccggcca---------------------gataaggctagtggcttgcgccacacctctgactgtctgacagcgcgctcacccgcctaaaaactgtgggcgacgggtgatgatccaactacccgactgaatagcgggtcccccattttcccaccgctcgatgagtgacggcccgcctttccagcacgctggtctccgcacgataacccacgggcaggtaccctgaggcc…
SEE436	gcgcgcccggactcttgcatcgcaactaacggagttaaggcatcgtaccgcgctttagcgcctcgagactgaaccgcttctcggggtggaggccccgttcgctgccaatgatactggcgtcgcccggtatcaacgtttgctcgtcagacgtatagagtctttactgcccgcctggtca---------------------gatgaagctagtggctcgtgccacacctctgactgtctaacagcgcgctcacccgcctaaaaactgtgggtgacgggtgatgattcaactgcccgactgaatagcgggccccccg---tcccaccgctcgatgagtgacggcccgcctttccagcacgctggtctccgcacgataacccacgggcaggtaccctgaggcc…
SEEM974	gcgcgcccggacccttacatcgcaactaacggagttgaagcatcgtaccgcgctttagcgcctcgagactgggccttttcccggggtgaaggccctgttcgctgccaatgatactgtcgtcgcccggtatcaacgtttgctcgccagatgtatagagtccttactgtccgcctggcca---------------------gataaggctagtggctcgcgtcacacctccgactgtctgacagcgcgctcacccgcctaaaaactgtggacggcgagtgatgattcaactgcccgactgaatagtgggtcctccgttttcccaccgctcgatgagtgacggcacgcctttccagcacgttggtctccgcacgataacccacgggcaggtaccctgaggcc…
SEEN567	gcgcgcccggactcttgcatcgcaactaacggagttaaggcatcgtaccgcgctttagcgcctcgagactgaaccgcttcccggggtggaggccccgttcgctgccaatgatactggcgtcgcccggtatcaacgtttgctcgccagacgtatagagtctttactgcccgcctggtca---------------------gatgaggctagtggctcgtgccacacctctgactgtctaacggcgcgctcacccgcctaaaaactgtggacgacgagtgatgattcaactgcccgacggaaaagcgggtcccccattttctcaccgctcgatgagtgacggcccgccttttcagcacgctggtctccacacgataacccatgggcaggtaccctgaggcc…
Salmonellentericaenterica	gcgcgcccggactcttgcatcgcaactaacggagttaaagcatcgtaccgcgctttagcgcctcgagactggaccgctccccggggtggaggccccgtttgctgccaatgatactgacgttgcccggtatcaccgtttgcctgctggacgtatggagtctttactactcgcccggcta---------------------gataaggctagtggcttgcgccacacctccgactatcggacagcgcgctcacccgcctaaaaactgtggacgacgagtgataattcaactgcccaactgaatagtgtatcccccgttttcccaccgttcgatgagtgacggaacgcctttccagcacgctggcctccgcacgataacccacgggcaggtaccctgaggcc…
SEE13	gcgcgcccggactcttgcatcgcaactaacggagttaaggcatcgtaccgcgctttagcgcctcgagactgaaccgcttctcggggtggaggccccgttcgctgccaatgatactggcgtcgcccggtatcaacgtttgctcgtcagacgtatagagtctttactgcccgcctggtca---------------------gatgaagctagtggctcgtgccacacctctgactgtctaacagcgcgctcacccgcctaaaaactgtgggtgacgggtgatgattcaactgcccgactgaatagcgggccccccgttttcccaccgctcgatgagtgacggcccgcctttccagcacgctggtctccgcacgataacccacgggcaggtaccctgaggcc…
SeSA	gcgcgcccggacccttacatcgcaactaacagagttaaagcatcgtacggcgctttagcgcctcgagactgggccgcttcccgaggtgaaggccccgttcgctgccaatgatactggcgtcgcccggtatcaacgtttgctcgccagacgtataaagtctttattgcccgcctggcca---------------------gataaggctagtggcttgcgccacacctccgactgtctgacagcgcgctcacccgcctaaaaactgtgggcgacgggtgatgattcaactgcccgacggaatagcgggtcccccattttctcaccgcccgatgagtgacggcacgcctttccagcacgcaggtctccgcacaataacccacgggcaggtaccctgaggcc…
SE20037	gcgcgcccggactcttgcatcgcaactaacggagttaaggcatcgtaccgcgctttagcgcctcgagactgaaccgcttctcggggtggaggccccgttcgctgccaatgatactggcgtcgcccggtatcaacgtttgctcgtcagacgtatagagtctttactgcccgcctggtca---------------------gatgaagctagtggctcgtgccacacctctgactgtctaacagcgcgctcacccgcctaaaaactgtgggtgacgggtgatgattcaactgcccgactgaatagcgggccccccgttttcccaccgctcgatgagtgacggcccgcctttccagcacgctggtctccgcacgataacccacgggcaggtaccctgaggcc…
SG0001	gcgcgcccggactcttgcatcgcaactaacggagttaaggcatcgtaccgcgctttagcgcctcgagactgaaccgcttctcggggtggaggccccgttcgctgccaatgatactggcgtcgcccggtatcaacgtttgctcgtcagacgtatagagtctttactgcccgcctggtca---------------------gacgaagctagtggctcgtgccacacctctgactgtctaacagcgcactcacccgcctaaaaactgtgggtgacgggtgatgattcaactgcccgactgaatagcgggccccccgttttcccaccgctcgatgagtgacggcccgcctttccagcacgctggtctccgcacgataatccacgggcaggtgccctgaggcc…
SEK29439	gcgcgcccggacccttacatcgcaactaacggagctaaagcatcgtaccgcgctttagcgcctcgagactgaaccgcttcccgagatggaggccccgttcgctgtcaatgatactggcgtcgcccggtatcaacgtttgctcgtcagacgtatagagtctttactgcctgcctgacca---------------------gataaggctagtggcttgcgccacacctccgactgtctgacagcgcgctcacccgcctaaaaactgtgggcgacgggtgatgattcaactgcccgactgaatagcgggccccccgttttcccaccactcgatgagtgacggcccgcctttccagcacgctggtctccgcacgataacccacgggcaggtaccctgaggcc…
SSPA0001	gcacgcctggactcttacatcgcaactaacggagttaaggcatcgtaccgcgctttagcgcctcgagactgaaccgcttcccggggtggaggccccgttcgctgccaatgatactggcgtcgcccggtatcaacgtttgctcgtcagacgtatagagtctttactgcccgcctggcca---------------------gataaggctagtggctcgtgccacacctccgactgtctgacagcgcgctcacccgcctaaaaactgtgggcgacgggtgatgattcaactgcccgactgaatagcgggtcccctattttccctccgctcgatgagtgacggcacgcctttccagtacgctggtctccgcacgataacccacgggcaggtaccctgaggcc…
SEEM965	gcgcgcccggacccttacatcgcaactaacggagttgaagcatcgtaccgcgctttagcgcctcgagactgggccttttcccggggtgaaggccctgttcgctgccaatgatactgtcgtcgcccggtatcaacgtttgctcgccagatgtatagagtccttactgtccgcctggcca---------------------gataaggctagtggctcgcgtcacacctccgactgtctgacagcgcgctcacccgcctaaaaactgtggacggcgagtgatgattcaactgcccgactgaatagtgggtcctccgttttcccaccgctcgatgagtgacggcacgcctttccagcacgttggtctccgcacgataacccacgggcaggtaccctgaggcc…
SEEM973	gcgcgcccggacccttacatcgcaactaacggagttgaagcatcgtaccgcgctttagcgcctcgagactgggccttttcccggggtgaaggccctgttcgctgccaatgatactgtcgtcgcccggtatcaacgtttgctcgccagatgtatagagtccttactgtccgcctggcca---------------------gataaggctagtggctcgcgtcacacctccgactgtctgacagcgcgctcacccgcctaaaaactgtggacggcgagtgatgattcaactgcccgactgaatagtgggtcctccgttttcccaccgctcgatgagtgacggcacgcctttccagcacgttggtctccgcacgataacccacgggcaggtaccctgaggcc…
SentesTyphi	gcgcgcccggactcttgcatcgcaactaacggagttaaagcatcgtaccgcgctttagcgcctcgagactggaccgctccccggggtggaggccccgtttgctgccaatgatactgacgttgcccggtatcaccgtttgcctgctggacgtatggagtctttactactcgcccggcta---------------------gataaggctagtggcttgcgccacacctccgactatcggacagcgcgctcacccgcctaaaaactgtggacgacgagtgataattcaactgcccaactgaatagtgtatcccccgttttcccaccgttcgatgagtgacggaacgcctttccagcacgctggcctccgcacgataacccacgggcaggtaccctgaggcc…
SeKA	gcgcgcccggacccttacatcgcaactaacggagctaaagcatcgtaccgcgctttagcgcctcgagactgaaccgcttcccgagatggaggccccgttcgctgtcaatgatactggcgtcgcccggtatcaacgtttgctcgtcagacgtatagagtctttactgcctgcctgacca---------------------gataaggctagtggcttgcgccacacctccgactgtctgacagcgcgctcacccgcctaaaaactgtgggcgacgggtgatgattcaactgcccgactgaatagcgggccccccgttttcccaccactcgatgagtgacggcccgcctttccagcacgctggtctccgcacgataacccacgggcaggtaccctgaggcc…
SEEM971	gcgcgcccggacccttacatcgcaactaacggagttgaagcatcgtaccgcgctttagcgcctcgagactgggccttttcccggggtgaaggccctgttcgctgccaatgatactgtcgtcgcccggtatcaacgtttgctcgccagatgtatagagtccttactgtccgcctggcca---------------------gataaggctagtggctcgcgtcacacctccgactgtctgacagcgcgctcacccgcctaaaaactgtggacggcgagtgatgattcaactgcccgactgaatagtgggtcctccgttttcccaccgctcgatgagtgacggcacgcctttccagcacgttggtctccgcacgataacccacgggcaggtaccctgaggcc…
SBG	gtgtgcccatatttgcacgctgtcgctaacggaagtagaagtgaacgtaatatttcgatacctcggtacggggtagctctccatagctggaacctcggtcgttgcccgcggtactggtgtcatccagaattaacgtccgtttgcttcacgcatagcgtctgtgccgctcagccgactt---------------------agtgggcccggaccgccacactgtgttcatagccgcttggtagggagtcgattctcataaagcaggtggacaacgggaagtagtcaggtcgtccgaccgaacgatatatcccccgtttctccattgcttgatgagtgacgacccgtctctcttacgtgccagttctcgcgtgacagcttgtaagcggacaacccagaacg…
SCH	gcgcacccggactcttgcatcgcaactaacagagttgaagcatcgtaccgcgctttagcgcctcgagcctgaaccgcttcccggggtggaggccccgttcgctgccaatgatgctaacgtcgcccggtatcaacgtttgctcgccagacgtatagagtctttactgcccgcctggcca---------------------gatgaggctagtggcttgcgccacacctccgactgtcggacagcgcgctcacccgcctaaaaactgtggacgacgagtgatgattcaactgcctgattgaatagcgggtcccccgttttcccaccgctcgatgagtgacggcacgcctttccagcacgctggtctccacacgataacccacgggcaggtaccctgaggcc…
SEEM201	gcgcgcccggacccttacatcgcaactaacggagttgaagcatcgtaccgcgctttagcgcctcgagactgggccttttcccggggtgaaggccctgttcgctgccaatgatactgtcgtcgcccggtatcaacgtttgctcgccagatgtatagagtccttactgtccgcctggcca---------------------gataaggctagtggctcgcgtcacacctccgactgtctgacagcgcgctcacccgcctaaaaactgtggacggcgagtgatgattcaactgcccgactgaatagtgggtcctccgttttcccaccgctcgatgagtgacggcacgcctttccagcacgttggtctccgcacgataacccacgggcaggtaccctgaggcc…
SEEJ1593	gcgcgcccggacccttatatcccaactaacggagttaaagcatcgtacggcgctttagcgcctcgagactgggccgcttcccgaggtggaggccccgttcgctgccaatgatactggcgtcgcccggtatcaacgtttgctcgccagacgtataaagtctttattgcccgcctggcca---------------------gataaggctagtggctcgcgccacacctccgactgtctgacagcgcgctcacccgcctaaaaactgtggacggcgagtgatgattcaactgcccgactgaatagcgggtccctcgttttcccaccgctcgatgagtgacggcacgcctttccagcacgttggtctccgcacgataacccacgggcaggtaccctgaggcc…
SNSL317	gcgcgcccggacccttacatcgcaactaacggagttaaagcatcgtaccgcgctttagcgcctcgagactgaaccgcttcccggggtggaggccccgttcgctgccaatgatactggcgtcgtccggtatcaacgtttgctcgccagacgtatagagtctttactgcccgcctggcca---------------------gataaggctagtggcttgcgccacacctccgactatcggacagcgcgctcgcccgccgaaaaactgtgggcgacgggtgatgattcaactgcccgactgaatagcgggccccccgttttcccaccgctcgatgagtgacggcccgcctttccagcacgctggtctccgcacgataacccacgggcaggtaccctgagacc…
SeHB	gcgcgcccggactcttacatcgcaactaacggagttaaagcatcgtaccgcgctctagcgcctcgagactgaaccgcttctcggggtggaggccccgttcgctgccaatgatactggcgtcgtccggtatcaacgtttcctcgccagacgtatagagtctttactgcccgcctggcca---------------------gataaggctagtggcttgcgccacacctccgactgtctgacagcgcgctcacccgcctaaaaactgtgggcgacgggtgatgattcaactgcccgactgaatagcgggccccccgttttcccaccgctcgatgagtgacggcacgcctttccagcacgctggtctccacacgataacccatgggcaggtaccctgaggcc…
SEN4356A	gcgcgcccggactcttgcatcgcaactaacggagttaaggcatcgtaccgcgctttagcgcctcgagactgaaccgcttctcggggtggaggccccgttcgctgccaatgatactggcgtcgcccggtatcaacgtttgctcgtcagacgtatagagtctttactgcccgcctggtca---------------------gatgaagctagtggctcgtgccacacctctgactgtctaacagcgcgctcacccgcctaaaaactgtgggtgacgggtgatgattcaactgcccgactgaatagcgggccccccgttttcccaccgctcgatgagtgacggcccgcctttccagcacgctggtctccgcacgataacccacgggcaggtaccctgaggcc…
SEEG9184	gcgcgcccggactcttgcatcgcaactaacggagttaaggcatcgtaccgcgctttagcgcctcgagactgaaccgcttctcggggtggaggccccgttcgctgccaatgatactggcgtcgcccggtatcaacgtttgctcgtcagacgtatagagtctttactgcccgcctggtca---------------------gacgaagctagtggctcgtgccacacctctgactgtctaacagcgcactcacccgcctaaaaactgtgggtgacgggtgatgattcaactgcccgactgaatagcgggccccccgttttcccaccgctcgatgagtgacggcccgcctttccagcacgctggtctccgcacgataatccacgggcaggtgccctgaggcc…
SEEM202	gcgcgcccggacccttacatcgcaactaacggagttgaagcatcgtaccgcgctttagcgcctcgagactgggccttttcccggggtgaaggccctgttcgctgccaatgatactgtcgtcgcccggtatcaacgtttgctcgccagatgtatagagtccttactgtccgcctggcca---------------------gataaggctagtggctcgcgtcacacctccgactgtctgacagcgcgctcacccgcctaaaaactgtggacggcgagtgatgattcaactgcccgactgaatagtgggtcctccgttttcccaccgctcgatgagtgacggcacgcctttccagcacgttggtctccgcacgataacccacgggcaggtaccctgaggcc…
SE451239	gcgcgcccggactcttacatcgcaactaacggagttaaagcatcgtaccgcgctttagcgcctcgagactgaaccgcttctcggggtggaggccccgttcgctgccaatgatactggcgtcgcccggtatcaacgtttgctcgtcagacgtatagagtctttactgcccgcctggcca---------------------gataaggctagtggcttgcgccacacctccgactgtctgacagcgcgctcacccgcctaaaaactgtgggcgacgggtgatgattcaactgcccgactgaatagtgggtccctcgttttcccaccgctcgatgagtgacggcccgcctttccagcacgctggtctccgcacgataacccacgggcaggtaccctgaggcc…
SentesTy	gcgcgcccggactcttgcatcgcaactaacggagttaaagcatcgtaccgcgctttagcgcctcgagactggaccgctccccggggtggaggccccgtttgctgccaatgatactgacgttgcccggtatcaccgtttgcctgctggacgtatggagtctttactactcgcccggcta---------------------gataaggctagtggcttgcgccacacctccgactatcggacagcgcgctcacccgcctaaaaactgtggacgacgagtgataattcaactgcccaactgaatagtgtatcccccgttttcccaccgttcgatgagtgacggaacgcctttccagcacgctggcctccgcacgataacccacgggcaggtaccctgaggcc…
SEEN199	gcgcgcccggacccttacatcgcaactaacggagttaaagcatcgtaccgcgctttagcgcctcgagactgaaccgcttcccggggtggaggccccgttcgctgccaatgatactggcgtcgtccggtatcaacgtttgctcgccagacgtatagagtctttactgcccgcctggcca---------------------gataaggctagtggcttgcgccacacctccgactatcggacagcgcgctcgcccgccgaaaaactgtgggcgacgggtgatgattcaactgcccgactgaatagcgggccccccgttttcccaccgctcgatgagtgacggcccgcctttccagcacgctggtctccgcacgataacccacgggcaggtaccctgagacc…
SeHA	gcgcgcccggactcttacatcgcaactaacggagttaaagcatcgtaccgcgctctagcgcctcgagactgaaccgcttctcggggtggaggccccgttcgctgccaatgatactggcgtcgtccggtatcaacgtttcctcgccagacgtatagagtctttactgcccgcctggcca---------------------gataaggctagtggcttgcgccacacctccgactgtctgacagcgcgctcacccgcctaaaaactgtgggcgacgggtgatgattcaactgcccgactgaatagcgggccccccgttttcccaccgctcgatgagtgacggcacgcctttccagcacgctggtctccacacgataacccatgggcaggtaccctgaggcc…
SeJ	gcgcgcccggacccttatatcccaactaacggagttaaagcatcgtacggcgctttagcgcctcgagactgggccgcttcccgaggtggaggccccgttcgctgccaatgatactggcgtcgcccggtatcaacgtttgctcgccagacgtataaagtctttattgcccgcctggcca---------------------gataaggctagtggctcgcgccacacctccgactgtctgacagcgcgctcacccgcctaaaaactgtggacggcgagtgatgattcaactgcccgactgaatagcgggtccctcgttttcccaccgctcgatgagtgacggcacgcctttccagcacgttggtctccgcacgataacccacgggcaggtaccctgaggcc…
SEEM010	gcgcgcccggacccttacatcgcaactaacggagttaaagcatcgtacggcgctttagcgcctcgagactgaaccttttcccggggtggaggccccgttcgctgccaatgatactggcgtcgcccggtatcaacgtttgctcgccaggcgtatagagtccttactgcccgcctggcca---------------------gataaggctagtggctcgcgtcacacctccgactgtctgacagcgcgctcacccgcctaaaaactgtggacggcgagtgatgattcaactgcccgactgaatagcgggtccctcgttttcccaccgctcgatgagtgacggcacgcctttccagcacgttggtctccgcacgataacccacgggcaggtaccctgaggcc…
SPA0001	gcacgcctggactcttacatcgcaactaacggagttaaggcatcgtaccgcgctttagcgcctcgagactgaaccgcttcccggggtggaggccccgttcgctgccaatgatactggcgtcgcccggtatcaacgtttgctcgtcagacgtatagagtctttactgcccgcctggcca---------------------gataaggctagtggctcgtgccacacctccgactgtctgacagcgcgctcacccgcctaaaaactgtgggcgacgggtgatgattcaactgcccgactgaatagcgggtcccctattttccctccgctcgatgagtgacggcacgcctttccagtacgctggtctccgcacgataacccacgggcaggtaccctgaggcc…
SEEM316	gcgcgcccggacccttacatcgcaactaacggagttgaagcatcgtaccgcgctttagcgcctcgagactgggccttttcccggggtgaaggccctgttcgctgccaatgatactgtcgtcgcccggtatcaacgtttgctcgccagatgtatagagtccttactgtccgcctggcca---------------------gataaggctagtggctcgcgtcacacctccgactgtctgacagcgcgctcacccgcctaaaaactgtggacggcgagtgatgattcaactgcccgactgaatagtgggtcctccgttttcccaccgctcgatgagtgacggcacgcctttccagcacgttggtctccgcacgataacccacgggcaggtaccctgaggcc…
SARI	gcgcgcccagtcccttacatcgcaat---cggagtgaaagcgtcgtaccgcgcctcagcgctttaagattaggcagcgtcctgtggcgggggtcccgttcgccaccaatgatactggcgccgttcgttctcgatactcgcttatcggacgtccagatattccgccactcggtcaaccaatggagttcgggagcgaaatcgatgggcccaattgctcgcgccacgcctatattcgcttgacaaaaagcccaccattctggtgactacagatgaatgttagcagctcaactgctcgcccaagtagaatgttatccgttttcctaccgttcaatgagtgacagcatactcccccaacgcaccggtccctgtatgatgacccgtggaaaggcaatttgagatg…
SEEDHWS	gcgcgcccggactcttgcatcgcaactaacggagttaaggcatcgtaccgcgctttagcgcctcgagcctgaaccgcttcccggggtggaggccccgttcgctgccaataatatcggcgtcgcccggtatcaacgtttgctcgtcagacgtatggagtctttactgcccgcccggcta---------------------gataaggctagtggcttgcgccacacctccgactatcggacagcgcgctcacccgcctaaaaactgtgggtgacgggtgatgattcaactgcccgactgaatagcgggccccccgttttcccaccgctcgatgagtgacggcacgcctttccagcacgctggtctccgcacgataacccatgggcaggtaccctgaggcc…
SPAB	gcgcgcccggactcttgcatcgcaactaacgttgttaaagcatcgtaccgcgctttagcgcctcgagactgaaccgcttcccggggtggaggccccgttcgctgccaatgatactggcgtcgtccggtatcaacgtttgctcgccagacgtatagagtctttactgcccgcctggcca---------------------gatgaggctagtggctcgtgccacacctccgactgtctgacagcgcgctcacccgcctaaaaactgtggacgacgagtgatgattcaactgcccgactgaatagcgggccccccgttttcccaccgctcgatgagtgacggcacgcctttccagcacgctggtctccgcacgataacccacgggcaggtaccctgaggcc…
SeSB	gcgcgcccggacccttacatcgcaactaacagagttaaagcatcgtacggcgctttagcgcctcgagactgggccgcttcccgaggtgaaggccccgttcgctgccaatgatactggcgtcgcccggtatcaacgtttgctcgccagacgtataaagtctttattgcccgcctggcca---------------------gataaggctagtggcttgcgccacacctccgactgtctgacagcgcgctcacccgcctaaaaactgtgggcgacgggtgatgattcaactgcccgacggaatagcgggtcccccattttctcaccgcccgatgagtgacggcacgcctttccagcacgcaggtctccgcacaataacccacgggcaggtaccctgaggcc…
STM0001	gcgcgcccggactcttacatcgcaactaacggagttaaagcatcgtaccgcgctttagcgcctcgagactgaaccgcttctcggggtggaggccccgttcgctgccaatgatactggcgtcgcccggtatcaacgtttgctcgtcagacgtatagagtctttactgcccgcctggcca---------------------gataaggctagtggcttgcgccacacctccgactgtctgacagcgcgctcacccgcctaaaaactgtgggcgacgggtgatgattcaactgcccgactgaatagtgggtccctcgttttcccaccgctcgatgagtgacggcccgcctttccagcacgctggtctccgcacgataacccacgggcaggtaccctgaggcc…
SEEM710	gcgcgcccggacccttacatcgcaactaacggagttaaagcatcgtaccgcgctttagcgcctcgagactgaaccgcttcccggggtgaaggctccgtttgctgccaatgatactggcgtcgcccggtatcaacgtttgctcgccagacgtataaagtccttattgcccgcctggcca---------------------gataaggctagtggctcgcgtcacacctccgactgtctgacagcgcgctcacccgcctaaaaactgtggacggcgagtgatgattcaactgcccgactgaatagtgggtcctccgttttcccaccgctcgatgagtgacggcacgcctttccagcacgttggtctccgcacgataacccacgggcaggtaccctgaggcc…
SeSPB	gcgcgcccggactcttgcatcgcaactaatggagctaaagcatcgtaccgcgctttagcgcctcgagactgaaccgcttcccggggtggaggccccgttcactgccaatgatactggcgtcgcccggtatcaacgtttgctcgccagacgtatagagtctttactgcccgcctggtca---------------------gataaggctagtggcttgcgccacacctctgactgtctaacagcgcgctcacccgccgaaaaactgtgggcgacgggtgatgattcaactgtccgactgaatagcgggccccccgttttcccaccgctcgatgagtgacggcccgcctttccagcacgctggtctccgcacgataacccacgggcaggtaccctgagacc…
SEEM954	gcgcgcccggacccttacatcgcaactaacggagttgaagcatcgtaccgcgctttagcgcctcgagactgggccttttcccggggtgaaggccctgttcgctgccaatgatactgtcgtcgcccggtatcaacgtttgctcgccagatgtatagagtccttactgtccgcctggcca---------------------gataaggctagtggctcgcgtcacacctccgactgtctgacagcgcgctcacccgcctaaaaactgtggacggcgagtgatgattcaactgcccgactgaatagtgggtcctccgttttcccaccgctcgatgagtgacggcacgcctttccagcacgttggtctccgcacgataacccacgggcaggtaccctgaggcc…
SEE8A	gcgcgcccggactcttgcatcgcaactaacggagttaaggcatcgtaccgcgctttagcgcctcgagactgaaccgcttctcggggtggaggccccgttcgctgccaatgatactggcgtcgcccggtatcaacgtttgctcgtcagacgtatagagtctttactgcccgcctggtca---------------------gatgaagctagtggctcgtgccacacctctgactgtctaacagcgcgctcacccgcctaaaaactgtgggtgacgggtgatgattcaactgcccgactggatagcgggccccccgttttcccaccgctcgatgagtgacggcccgcctttccagcacgctggtctccgcacgataacccacgggcaggtaccctgaggcc…
SEEDSL	gcgcgcccggactcttgcatcgcaactaacggagttaaggcatcgtaccgcgctttagcgcctcgagcctgaaccgcttcccggggtggaggccccgttcgctgccaataatatcggcgtcgcccggtatcaacgtttgctcgtcagacgtatggagtctttactgcccgcccggcta---------------------gataaggctagtggcttgcgccacacctccgactatcggacagcgcgctcacccgcctaaaaactgtgggtgacgggtgatgattcaactgcccgactgaatagcgggccccccgttttcccaccgctcgatgagtgacggcacgcctttccagcacgctggtctccgcacgataacccatgggcaggtaccctgaggcc…
SEER	gcgcgctcggacccttacatcgcaactaacggagttaaagcatcgtaccgcgctttagcgcctcgagactgaaccgcttcccgaggtggaggccccgtttgctgccaatgatactggcgtcgcctggtaccaacgtttgctcgccagacgtatagagtctttactgcccgcctggcca---------------------gataaggctagtggcttgcgccacacctccgactgtcggacagcgcgctcacccgcctaaaaactgtgggcgacgggtgatgattcaactgccagacggaatagtgggtccctcgttttcccaccgctcgatgagtgacggcacgcctttccagcacgctggtctccgcacgataacccacgggcaggtaccctgaggcc…
SeH	gcgcgcccggactcttacatcgcaactaacggagttaaagcatcgtaccgcgctttagcgcctcgagactgagccgcttcccggggtggaggccccgtttgctgccaatgatactggcgtcgcccggtatcaacgtttgctcgtcagacgtatggagtctttactgcccgcctggcca---------------------gataaggctagtggcttgcgccacacctccgactgtctgacagcgcgctcacccgcctaaaaactgtgggcgacgggtgatgattcaactgcccgactgaatagcgggccccccgttttcccaccgctcgatgagtgacggcacgcctttccagcacgctggtctccgcacgataacccacgggcaggtaccctgagacc…
SEE23	gcgcgcccggactcttgcatcgcaactaacggagttaaggcatcgtaccgcgctttagcgcctcgagactgaaccgcttctcggggtggaggccccgttcgctgccaatgatactggcgtcgcccggtatcaacgtttgctcgtcagacgtatagagtctttactgcccgcctggtca---------------------gatgaagctagtggctcgtgccacacctctgactgtctaacagcgcgctcacccgcctaaaaactgtgggtgacgggtgatgattcaactgcccgactgaatagcgggccccccgttttcccaccgctcgatgagtgacggcccgcctttccagcacgctggtctccgcacgataacccacgggcaggtaccctgaggcc…
SEET535	gcgcgcccggacccttacatcgcaactaacggagttaaagcatcgtaccgcgctttagcgcctcgagactgaaccgcttcccggggtggaggccccattcgctgccaatgatattggcgtcgcccggtatcaacgtttgctcgtcagacgtatagagtctttactgcccgcctggcca---------------------gataaggctagtggcttgcgccacacctccgactgtcggacagcgcgctcacccgcctaaaaactgtggacggcgggtgatgattcaactgcccgactgaatagtgtatcccccattttcccaccgctcgatgagtgacggcacgccttttcagcacgctggtctccgtacgataacccacgggcaggtaccctgaggcc…
SeI	gcgcgcccggactcttacatcgcaactaacggagttaaagcatcgtaccgcgctttagcgcctcgagactgaaccgcttctcggggtggaggccccgttcgctgccaatgatactggcgtcgcccggtatcaacgtttgctcgtcagacgtatagagtctttactgcccgcctggcca---------------------gataaggctagtggcttgcgccacacctccgactgtctgacagcgcgctcacccgcctaaaaactgtgggcgacgggtgatgattcaactgcccgactgaatagtgggtccctcgttttcccaccgctcgatgagtgacggcccgcctttccagcacgctggtctccgcacgataacccacgggcaggtaccctgaggcc…
SEET1153	gcgcgcccggactcttacatcgcaactaacggagttaaagcatcgtaccgcgctttagcgccgcgagactgaaccgcttctcggggtggaggccccgttcgctgccaatgatactggcgtcgcccggtatcaacgtttgctcgtcagacgtatagagtctttactgcccgcctggcca---------------------gataaggctagtggcttgcgccacacctccgactgtctgacagcgcgctcacccgcctaaaaactgtgggcgacgggtgatgattcaactgcccgactgaatagtgggtccctcgttttcccaccgctcgatgagtgacggcccgcctttccagcacgctggtctccgcacgataacccacgggcaggtaccctgaggcc…
SEE18569	gcgcgcccggactcttgcatcgcaactaacggagttaaggcatcgtaccgcgctttagcgtctcgagactgaaccgcttctcggggtggaggccccgttcgctgccaatgatactggcgtcgcccggtatcaacgtttgctcgtcagacgtatagagtctttactgcccgcctggtca---------------------gatgaagctagtggctcgtgccacacctctgactgtctaacagcgcgctcacccgcctaaaaactgtgggtgacgggtgatgattcaactgcccgactgaatagcgggccccccgttttcccaccgctcgatgagtgacggcccgcctttccagcacgctggtctccgcacgataacccacgggcaggtaccctgaggcc…
SE451200	gcgcgcccggactcttacatcgcaactaacggagttaaagcatcgtaccgcgctttagcgcctcgagactgaaccgcttctcggggtggaggccccgttcgctgccaatgatactggcgtcgcccggtatcaacgtttgctcgtcagacgtatagagtctttactgcccgcctggcca---------------------gataaggctagtggcttgcgccacacctccgactgtctgacagcgcgctcacccgcctaaaaactgtgggcgacgggtgatgattcaactgcccgactgaatagtgggtccctcgttttcccaccgctcgatgagtgacggcccgcctttccagcacgctggtctccgcacgataacccacgggcaggtaccctgaggcc…
SentesTe	gcgcgcccggacccttacatcgcaactaacggagttaaagcatcgtaccgcgctttagcgcctcgagactgaaccgcttcccggggtggaggccccattcgctgccaatgatattggcgtcgcccggtatcaacgtttgctcgtcagacgtatagagtctttactgcccgcctggcca---------------------gataaggctagtggcttgcgccacacctccgactgtcggacagcgcgctcacccgcctaaaaactgtggacggcgggtgatgattcaactgcccgactgaatagtgtatcccccattttcccaccgctcgatgagtgacggcacgccttttcagcacgctggtctccgtacgataacccacgggcaggtaccctgaggcc…
SEEN185	gcgcgcccggacccttacatcgcaactaacggagttaaagcatcgtaccgcgctttagcgcctcgagactgaaccgcttcccggggtggaggccccgttcgctgccaatgatactggcgtcgtccggtatcaacgtttgctcgccagacgtatagagtctttactgcccgcctggcca---------------------gataaggctagtggcttgcgccacacctccgactatcggacagcgcgctcgcccgccgaaaaactgtgggcgacgggtgatgattcaactgcccgactgaatagcgggccccccgttttcccaccgctcgatgagtgacggcccgcctttccagcacgctggtctccgcacgataacccacgggcaggtaccctgagacc…
SeV	gcgcgtccggactcttacatcgcaactaacggagctaaagcatcgtaccgcgctttagcgcctcgagactgaaccgcttctcggggtggaggccccgttcgctgccaatgatactggcgtcgcccggtaccaacgtttgctcgccagacgtatagagtctttactgcccgcctggcca---------------------gataaggctagtggcttgcgccacacctccgactatcggacagcgcgctcacccgccgaaaaactgtggacgacgagtgatgattcaactgcccgactgaatagcgggtcccccattttcccaccgctcgatgagtgacggcacgcctttccagcacgctgctctccgcacggtaacccacgggcaggtaccctgaggcc…
SEEM031	gcgcgcccggacccttacatcgcaactaacggagttaaagcatcgtaccgcgctttagcgcctcgagactgaaccgcttcccggggtgaaggctccgtttgctgccaatgatactggcgtcgcccggtatcaacgtttgctcgccagacgtataaagtccttattgcccgcctggcca---------------------gataaggctagtggctcgcgtcacacctccgactgtctgacagcgcgctcacccgcctaaaaactgtggacggcgagtgatgattcaactgcccgactgaatagtgggtcctccgttttcccaccgctcgatgagtgacggcacgcctttccagcacgttggtctccgcacgataacccacgggcaggtaccctgaggcc…
SeSPA	gcgcgcccggacccttacatcgcaactaacggagttaaagcatcgtaccgcgctttagcgcctcgagactgaaccgcttctcggggtggaggccccgttcgctgccaatgatactggcgtcgcccggtatcaacgtttgctcgtcagacgtatagagtctttactgcccgcctggcca---------------------gataaggctagtggcttgcgccacacctccgactatcggacagcgcgctcacccgcctaaaaactgtggacgacgggtgatgattcaactgcccgacggaatagcgggtcccccattttctcaccgctcgatgagtgacggcacgcctttccagcacgctggtctccgcacgataacccacgggcaggtaccctgaggcc…
SEEM030	gcgcgcccggacccttacatcgcaactaacggagttaaagcatcgtacggcgctttagcgcctcgagactgaaccttttcccggggtggaggccccgttcgctgccaatgatactggcgtcgcccggtatcaacgtttgctcgccaggcgtatagagtccttactgcccgcctggcca---------------------gataaggctagtggctcgcgtcacacctccgactgtctgacagcgcgctcacccgcctaaaaactgtggacggcgagtgatgattcaactgcccgactgaatagcgggtccctcgttttcccaccgctcgatgagtgacggcacgcctttccagcacgttggtctccgcacgataacccacgggcaggtaccctgaggcc…
SNSL254	acgcgcccggacccttatatcgcaactaacggagttaaagcatcgtaccgcgctttagcgcctcgagactgaaccgcttcccggggtggaggccccgttcgctgccaatgatactggcgtcgcccggtatcaacgtttgctcgccagacgtatagagtctttactgcccgcctggtca---------------------gatgaggctagtggctcgtgccacacctctgactgtctaacggcgcgctcacccgcctaaaaactgtgaacgacgagtgatgattcaactgcccgacggaaaagcgggtcccccattttctcaccgctcgatgagtgacggcacgcctttccagcacgctggtctccgcacgataacccacgggcaggtaccctgaggcc…
SPC	gcgcgcccggactcttgcatcgcaactaacagagttgaagcatcgtaccgcgctttagcgcctcgagcctgaaccgcttcccggggtggaggccccgttcgctgccaatgatgctaacgtcgcccggtatcaacgtttgctcgccagacgtatagagtctttactgcccgcctggccaatggagttcgggagcgaaacagatgaggctagtggcttgcgccacacctccgactgtcggacagcgcgctcacccgcctaaaaactgtggacgacgagtgatgattcaactgcccgattgaatagcgggtcccccgttttcccaccgctcg---------ggcacgcctttccagcacgctggtctccacacgataacccacgggcaggtaccctgaggcc…
SEEN539	gcgcgcccggacccttacatcgcaactaacggagttaaagcatcgtaccgcgctttagcgcctcgagactgaaccgcttcccggggtggaggccccgttcgctgccaatgatactggcgtcgtccggtatcaacgtttgctcgccagacgtatagagtctttactgcccgcctggcca---------------------gataaggctagtggcttgcgccacacctccgactatcggacagcgcgctcgcccgccgaaaaactgtgggcgacgggtgatgattcaactgcccgactgaatagcgggccccccgttttcccaccgctcgatgagtgacggcccgcctttccagcacgctggtctccgcacgataacccacgggcaggtaccctgagacc…
SeAg	gcgcgcccggactcttgcatcgcaactaacggagttaaagcatcgtaccgcgctttagcgcctcgagactgaaccgcttctcggggtggaggccccgtttgctgccaatgatactggcgtcgcccggtatcaacgtttgctcgccagacgtatagagtctttactgcccgcctggcca---------------------gataaggttagtggcttgcgccacacctccgactgtcggacagcgcgctcacccgcctaaaaactgtggacgacgagtgatgattcaactgcccgactgaatagcgggtcccccattttcccaccgctcgatgagtgacggcacgcctttccagcacgctggtctccgcacgataacccacgggcaagtaccctgaggcc…
SEE10	gcgcgcccggactcttgcatcgcaactaacggagttaaggcatcgtaccgcgctttagcgcctcgagactgaaccgcttctcggggtggaggccccgttcgctgccaatgatactggcgtcgcccggtatcaacgtttgctcgtcagacgtatagagtctttactgcccgcctggtca---------------------gatgaagctagtggctcgtgccacacctctgactgtctaacagcgcgctcacccgcctaaaaactgtgggtgacgggtgatgattcaactgcccgactgaatagcgggccccccgttttcccaccgctcgatgagtgacggcccgcctttccagcacgctggtctccgcacgataacccacgggcaggtaccctgaggcc…
SeD	gcgcgcccggactcttgcatcgcaactaacggagttaaggcatcgtaccgcgctttagcgcctcgagcctgaaccgcttcccggggtggaggccccgttcgctgccaatgatatcggcgtcgcccggtatcaacgtttgctcgtcagacgtatggagtctttactgcccgcccggcta---------------------gataaggctagtggcttgcgccacacctccgactatcggacagcgcgctcacccgcctaaaaactgtgggtgacgggtgatgattcaactgcccgactgaatagcgggccccccgttttcccaccgctcgatgagtgacggcacgtctttccagcacgctggtctccgcacgataacccatgggcaggtaccctgaggcc…
SeKB	gcgcgcccggacccttacatcgcaactaacggagctaaagcatcgtaccgcgctttagcgcctcgagactgaaccgcttcccgagatggaggccccgttcgctgtcaatgatactggcgtcgcccggtatcaacgtttgctcgtcagacgtatagagtctttactgcctgcctgacca---------------------gataaggctagtggcttgcgccacacctccgactgtctgacagcgcgctcacccgcctaaaaactgtgggcgacgggtgatgattcaactgcccgactgaatagcgggccccccgttttcccaccactcgatgagtgacggcccgcctttccagcacgctggtctccgcacgataacccacgggcaggtaccctgaggcc…
;
end;
