# Supplementary material for: Phylogenomic Analysis Identifies Gene Gains That Define Salmonella enterica Subspecies I
Source: PLoS One. 2013 Oct 28;8(10):e76821. doi: 10.1371/journal.pone.0076821 (PMC3810377; doi:10.1371/journal.pone.0076821)
Supplement: Table S2 — (TXT) [file pone.0076821.s004.txt]

#NEXUS
Begin data;
	Dimensions ntax=65 nchar=12488;
	Format datatype=dna interleave symbols="01234" gap=-;
	Matrix
Salmonellentericaenterica	101011111001101110111111111111011111011100100001101111111111010110111111111111111111110111110111111111111111111111111111111111110111101111111111110101111101110111100000000000000010111110111111111111111101111111111111111101111101111110111111111011111111111111111111111111011001101111111111110011111111111101111111111111011111101111101111110111111111111111111111110111011111111111110000001011111111111…
SARI	011111111111111111111111111111111111111111111111111111111111111111111111111111111111111111111111111111111111111111111111111111111111111111111111111111111111111111111111111111111111111111111111111111111111111111111111111111111111111111111111111111111111111111111111111111111111111111111111111111111111111111111111111111111111111111111111111111111111111111111111111111111111111111111111111111111111111…
SBG	011011111001111111111111111111111111101100100001111111111111111111111111111111111111111111111111111111111111111111111111111111111111111110110111111101111110100000000000000000000011111111111111111110111111111111111111111111111011111111111110111111111111111111111111111111011111111111111111110001111111111111111111111111111111110000000000000000011111111111111101110111111111111111111111111110011111111…
SCH	011111111011111110111111111111111110011000000001111111111111111111111111111111111111111111111111111111111111111111111111111111111111111111111111111101111111111111110000000000000011111111111111111101111101111111111111111111111011111111111111111111111111111111111111101111010011111111111111110111111111111111111111111111011111111111111111101010111111111111111111110111111111111111110000001111111111111…
SE20037	011110111001111111111111111111111111010000100001111111111111111111111110111111111111111111111111111111111111111111111111111111111111111111111011111101111111111010110000000000000011111111111111111111111101111111111111111111111111111111111111111111111111111111111111111111011111111111111111110011111111111111111111111111111111111111111111111111111111111111111111111111111111111111110000001111111111111…
SE451200	011111111001111111111101111111111111011000011101111111111111111111111111111111111111111111111111111111111111111111111111111111111111111111111111111101111111111111110000000000000111111111111111111111111101111111111111111111111011111111111111111111111111111111111111111111111111111111111111110011111111111100111111111111111111111111111111111111111111111111111111111111111111111111110000001111111111111…
SE451239	011111111001111111111111111111111111011000011001111111111111111111111111111111111111111111111111111111111111111111111111111111111111111111111111111101111111111111110000000000000111111111111111111111111101111111111111111111111011101111111111111111111111111111111111111111011111111111111111110011111111111100111111111111111111111111111111111111111111111111111111111111111111111111110000001111111111111…
SeAg	011111111001111101111111111111111111011001100001111111111111111011111111111101111111111111111111111111111111111111111111111111111111111111111111111011111111111111110000000000000011011111111101111111111101111111111111111011111011111111111111101111111111111111111111111111111111111111111011110011111111111111111111101111111111111111101111111111111111111111111111111111111111111111110000001011111111111…
SeD	011111111001111110111111111111111111011000100001111111111111111001111111111111111111111111111111111111111111111111111111111111111111111111111111011011111111111111110000000000000010111111111101111111111101111111111111111111111011111111111111101111111111111111111111111111110111111111111011110011111111111111111111111111111111111111100111111111111111111111111111111111111111111110110000001011011110111…
SEE10	011111111001111111111111111111111111011000100001111111111111111111111111111111111111111111111111111111111111111111111111111111111111111111111111111101011111111111110000000000000011101111111111111111111101111111111111111111111111101111111111111111111111111111111111111111011111111111111111110011111111111111111111111111111111011111111111111111111111111111111111111111111111111111110000001111111111111…
SEE13	011111111001101111111111111111111111011000100001111111111111111111111111111111111111111111111111111111111111111111111111111111111111111111111111111101111111111111110000000000000011111111111111111111111101111111111111111111111111111111111111111111111111111110111111111111011111111111111111110011111111111111111111111111111111111111111111111111111111111111111111111111111111111111110000001111111111111…
SEE18569	011111111001111111111111111111011111011000100001111111111111111111111111111111111111111111111111111111111111111111111111111111111111111111111111111101111111111111110000000000000011111111111111111111111101111111111111111111111111111111111111111111111111111111111111111111111111111111111111110011111111111111111111111111111111111111111111111111111011111111111111011111111111111111110000001011111111111…
SEE23	011111111001101111111111111111111111011000100001111111111111111111111111111111111111111111111011111111111111111111111111111111111111111111111111111101111111111111110000000000000011111111111111111111111101111111111111111111111111111111111111111111111111111110111111111111011111111111111111110011111111111111111111101111111111111111111111111111111111111111111111111111111111111111110000001111111111111…
SEE436	011011111001111110111111110111111111011000100001111111111111111111111110111111111111111111111111111111100111111111111111111111111111111111111111011101111111111111110000000000000011111111111111111111111101111111101111111111111101111111101111111111111111110111111011111111010111101101111111110011111101111111111111111111111111111111111111111111111111111111111111111111011111111111110000001111111111111…
SEE8A	011111111001101111111111111111111111011000100001111111111111111111111111111111111111111111111111111111111111111111111111111111111111111111111111111101111111111110110000000000000011101111111111111111111101111111111111111111111111111111111111111111111111111111111111111111111111111111111111110011111111111111111111101111111111111111111111111111111111111111111111111111111111111111110000001111111111111…
SEEDHWS	011111111001111110111111111111111111011000100001111111111111111111111011111111111111111111111111111111111111111111111111111111111111111111111111111001111111111111110000000000000011111111111111111111111101111111111111111111111111111111111111111111111111111111111111111111111111111111111111110011111111111111111111111111111111111111111111111111110111111111111111111111111111111110110000001111111111101…
SEEDSL	011111111001111110111111111111111111011000100001111111111111111111111111111111111101111111111111111111111111111111111111111111111111111111111111111001111111111111110000000000000011111111111111111111111101111111111111111111111111111111111111111111111111111111111111111111011111111111111111110011111111111111111111111111111111111111111111111111111111111111111111111111111111111110110000001111111111111…
SEEG9184	010111111001111111111111111111111111011000100001111111111111101111111111111111111111111111111111111111111111111111111111110111111111111111111111110101111111101101100000000000000011101111111111111111111101111111111111111111111111111111111111111111111111111110111111111111111111111111111111110011111111111111111111111110111111111111111111111111111110111111111111111111111101011111110000001111111111111…
SEEJ1593	011111111001111111111111111111111111011000011001111111111111111111111111111111111111111111111111111111111111111111111111111111111111111111111111111101111111111111110000000000000111111111111111111111111101111111111111111111111011111111111110111111111111111111111111111111011111111111111111110011111111111111111111111111111111111111111111111111111111111111111111111111111111111111111111111111111111111…
SEEM010	011111111101111110111111111111111111011000011001111111111111111111111111111111111111111111111111111111111111111111111111111111111111111111111111111101111111111111100000000000000011111111111111111111111101111111111111111111111011111111111110111111111111111111111111111111011111111111111111110011111111111100111111111111111111111111111111111111111111111111111111111111111111111111110000001111111111111…
SEEM030	011111111101111110111111111111111111011000011001111111111111111111111111111111111111111111111111111111111111111111111111111111111111111111111111111101111111111111100000000000000011111111111111111111111101111111111111111111111011111111111110111111111111111111111111111111111111111111111111110011111111111100111111111111111111111111111111111111111111111111111111111111111111111111110000001111111111111…
SEEM031	011111111101111110111111111111111111011000011001111111111111111111111111111111111111111111111111111111111111111111111111111111111111111111111111111101111111111111100000000000000011111111111111111111111101111111111111111111111011111111111101111111111111111111111111111111011111111111111111110011111111111100111111111111111111111111111111111111111111111111111111111111111111111111110000001111111111111…
SEEM201	011111111001111110111111111111111111011000010001111111111111111111111111111111111101111111111111111111111111111111111111111111111111111111111111111101111111111111100000000000000011111111111111111111111101111011101111111111111011111111111111111111111111111111111011111111011111111111111111110011111101111100111111111111111111111111111111111111111111111111111111111111111111111110110000001111111111111…
SEEM202	011011111001111110111111111111111111011000010001111111111111111111111111111111111101111111111111101111111111111111111111111111101111111111111111111100101111111111100000000000000011111111111111111111111101111111101111111111111011111110111111111111111111111111111111111111111111111111111111110011111111111100111111111111111111111111111111111111111111111111111111111111111111111111110000001111111111001…
SEEM316	011111111001111110111111111111111111011000010001111111111111111111111111111111111111111111111111111111111111111111111111111111111111111111111111111101111111111111100000000000000011111111111111111111111101111111111111111111111011111111111111111111111111111111111111111111111111111111111111110011111111111100111111111111111111111111111111111111111111111111111111111111111111011111110000001111111111111…
SEEM710	011111111001111110111111111111111111011000011001111111111111111111111111111111111111111111111111111111111111111111111111111111111111111111111111111101111111111011100000000000000011111111111111111111111101111111111111111111111011111111111111111111111111111111111111111111011101111111111111110011111101111111111111111111111111111111111111111111111111111111111111111111111111111111110000001111111111111…
SEEM954	011111111001111110111111111111111111011000011001111111111111111111111111111111111111111111111111111111111111111111111111111111111111111111111111111101111111111111100000000000000011111111111111111111111101111111111111111111111011111111111111111111111111111111111111111111011111111111111111110011111111111100111111111011111111111111111111111111111111111111011111111111111111111111110000001111111111111…
SEEM965	011111111101111110111111111111111111011000011001111111111111111111111111111111111111111111111111111111111111111111111111111111111111111111111111111101111111111111100000000000000011111111111111111111111101111111111111111111111011111111111111111111111111111111111111111111101111111111111111110011111111111100111111111111111111111111111011111111111111111111111111111111111111111111110000001111111111111…
SEEM971	011111111001111110111111111111111111011000010001111111111111111111111111111111111111111111111111111111111111111111111111111111111111111111111111111101111111111111100000000000000011111111111111111111111101111111111111111111111011111111111111111111111111111111111111111111011111111111111111110011111111111100111111111111111111111111111111111111111111111111111111111111111111111111110000001111111111111…
SEEM973	011111111001111110111111111111111111011000010001111111111111111111111111111111111111111111111111111111111111111111111111111111111111111111111111111101111111111111100000000000000011111111111111111111111101111111111111110111111011111111111111111111111111111111111111111111001111111111111111110011111111111100111111111111111111111111111111111111111111111111111111111111111111111111110000001111111111111…
SEEM974	011111111001111110111111111111111111011000010001111111111111111111111111111111111111111111111111111111111111111111111111111111111111111111111111111101111111111111100000000000000011111111111111111111111101111111111111111111111011111111111111111111111111111111111111111111011111111111111111110011111111111100111111111111111111111111111111111111111111111111111111111111111111111111110000001111111111111…
SEEN185	011111111001111111111111111111111111011000011001111111111111111111111111111111111111111111111111111111111111111111111111111111111111111111111111111101111111111111110101111101011011111111111111111111111101111111111111111111111111111111111111111111111111111111111111111111011111111111111111110011111111111111111111111111111111111111111111111000111111111111110011111111111111111111110000001111111111111…
SEEN199	011111111001111111111111111111111111011000010001111111111111111111111111111111111111111111111111111111111111111111111111111111111111111111111111111101111111111111110101111101011010111111111111111111111101111111111111111111111111111111111111111111111111111111111111111111011111111111111111110011111111111111111111111111111111111111111111111111111111111111111111111111111111111111110000001111111111111…
SEEN539	011111111001111111111111111111111111011000011001111111111111111111111111111111111111111111111111111111111111111111111111111111111111111111111111111101111111111111110101111101010011111111111111111111111101111111111111111111111111111111111111111111111111111111111111111111011111111111111111110011111111111111111111111111111111111111111111111111111111111111111111111111111111111111110000001111111111111…
SEEN567	011111111001111110111111111111111111011000011001111111111111111111111111111111111111111111111111111111111111111111111111111111111111111111111111111101111111111111111111111111011111111111111111111111111101111111111111111111111111111111111111111111111111111111111111111111111111111111111111110011111111111111111111111111111111111111111111111111111111111111111111111111111111111111110000001111111111111…
SEER	011111111001101111111111111111111111011101111101111111111111111111111111111111111101111111111111111111111111111111111111111111111111111111111111111101111111111111110000000000001111111111111111111111111101111111111111111111111011111111111111111111111111111111111111111111011111111111111111110011111101111111111111011111111111111111111111111111111111111111111111111111111111111111110000001111111111111…
SEET1153	011111111001111111111111111111111111011000011001111111111111111111111111111111111111111111111111111111111111111111111111111111111111111111111111111101111111111111110000000000000111111111111111111111111101111111111111111111111011111111111111111111111111111111111111111111111111111111111111110011111111111100111111111111111111111111111111111111111111111111111111111111111111111111110000001111111111111…
SEET535	011111111001111110111111111111111111011000010001111111111111111111111111111111111111111111111111111111111111111111111111111111111111111111111111111101111111111111110000000000000011111111111111111111111101111111111111111111111011111111111110111111111111111111111111111111011111111111111111110011111111111111111111111111111111111111111111111111111111111111111111110111111111111111110000001111111111111…
SeH	011111111001111110111111111111111111011000000001111111111111111001111111111111111111111111111111111111111111111111111111111111111111111111111111111011111111111111110000000000000011111111111101111111111101111111111110111111111111111111111111101111111111111111111111111111111111111111111111110111111111111111111111111111111111111111100111111111111111111111111111111111111111011111110000001011111110111…
SeHA	011111111001111111111111111111111111011000000001111111111111111001111111111111111111111111111111111111111111111111111111111111111111111111111111111011111111111111110000000000000011111111111101111111111101111111111111111011111011111111111111101111111111111111111111111111111111111111111011110011111111111100111111111111111111111111101111111111111111111111111111111111111111111111110000001011111111111…
SeHB	011111111001111111111111111111111111011000000001111111111111111001111111111111111111111111111111111111111110011111111111111111111111111111111111111011111111111111110000000000000011111111111101111111111101111101111111111011111011011111111111101111111111111111111111111111111111111111111011110011111111111100111111111111111111111111101111111111111111111111111111111111111111111111110000001011111111111…
SeI	011111110001111111111111111111111111011000000001111111111111111001111111111111111111111111111111111111111111111111110011111111111111111111111011111011111111111111110000000000000011111111111101111111111101111101110111111011111111111111111111101111111111111111111111111111110111111111111111110011111111111100111111111111111111111111101111111111111111111111111111111111111111111111110000001011111111111…
SeJ	011111111001111111111111111111111111011000000001111111111111111011111111111111111111111111111111111111111111111111111111111111111111110111111111111011111111111111110000000000000111111111111101111111111101111111111111111111111011111111111111101111111111111111011111111111111111111111111011110011111111111111111111111111111111111111101111111111111111111111111111111111111011111111111111111011111111111…
SEK29439	011111111001101111111111111111111111011101110001111111111111111111111111111111111111111111111111111111111111111111111111111111111101111111111111111101111111111111110000000000000011111111111111111111111101111111110111111111111111111111111111111111111111110111111111111111011111111111111111111111111111111111111111111111111111111111111111111111111111111111111111110111111111111110110000001111111111111…
SeKA	011111111001111111111111111111111111011100100001111111111111111011111111111101111111111111111111111111111111111111111111111111111111111111111111111011111111111111110000000000000011111111111101111111111101111111111111111111111011111111111111101111111111111111111111111111111111111111111011111111111111111111111111111111111111111111100111111111111111111111111111111111111111111111110000001011111111111…
SeKB	011111111001111111111111111111111111011100100001111111111111111011111111111101111111111111111111111111111111111111111111111111111111111111111111111011111111111111110000000000000001011111111101111111111101111011111111111111111011111111111110101111111111111111111111111111111111111111111011111111111111111111111111111111111111111111100111111111111111111111111111111111111111011111110000001011111111111…
SEN4356A	011111111001111111111111111111111111011000000001111111111111111111111111111111111111111111111111111111111111111111111111111111111111111110111111111101111111111111110000000000000011111111111111111111111101111111111111111111111111111111111110111111111111111111111111111111011111111111111111110011111111111111111111111111111111111111111111111111111111111111111111110111111111111111110000001111111111111…
SentesTe	011111111001111110111111111111111111011000011001111111111111111111111111111111111111111111111111111111111111111111111111111111111111111111111111111101111111110111110000000000000011111111111111111111111101011111111111111111111011111111111010111111111110111111111111111111111111111111111111110011111111111111111111111111111101111111111111111111111111111111111111110111111111111111110000001111011111111…
SentesTy	111111111001111110111111111111111111011100100001111111101111111111111111111111110111111111111010111111111111111111111111111111011111111111111011011101111011111110100000000000000011111111111011111111111101111110100111011111011111111111111111111111011101110111111111111111111101111111111111110011111111111001101110111111111100111111111111101111111111111111111111110111111111111111110000001111101111011…
SentesTyphi	111011111001101110111111111111111111001100100001011111111111101111111111111111111111101111111111111111110111111101111111110111010111111111111011111101111111111111110000000000000010101111111111111111111101111111111111111111111111111111101111111111111111010111111111111111111101011111111110110011111101110001111111111111111010111111101111111111111111111111111111110111111111111101110000001111111111101…
SeSA	011111111001111110111111111111111111011001100001111111111111111011111111111101111111111111111111111111111111111111111111111111111111111111111111101001111111111111100000000000100111111111111101111111111101111111111111111111111011111111111111101111111111111111111111111111111111111111111011110011111111111111111111111111111111111111100111111111111111111111111111111111111111111111110000001011111111111…
SeSB	011111111001111110111111111111111111011001100001111111111111111011111111111101111111111111111111111111111111111111111011111111111111111111111111111001111111111111100000000000100001111111111101111111111101111011111111111111111011111111111111101111111111111111111111111111111111111111110011110011111111111111111111111111111111111111100111111111111111111111011111011111111011111111110000001011111111111…
SeSPA	011111111001111111111111111111111111011000000001111111111111111001111111111111111111111111111111111111111111111111111111111111111111111111111111111111111111111111110000000000000011111111111101111111111101111111111111111011111011111111111111101111111111111111111111111111111111111111111111110011111111111100111111111111111111111111100111111111111111111111111111111111111111111111110000001011111111111…
SeSPB	011111100001111111111111111111111111011000000001111111111111111001111111111111111111111111111111111111111111111111111111111111111111111111111111111111111111111111110000000000000011111111111101111011111101111011110111111111111111111111111111101111111111111111111111111111111111111111111111110011111111111111111111111111111111111111101111111111111111111111101111111111111111111111110000001011101111111…
SeV	011111111001111111111111111111111111001000000001111111111111111001111111111111011111111111111111111111111111111111111111111111111111111111111111111011111111111111110000000000000011111111111101111111111101111111111111111011111011111111111111101111111111111111111111111111111111111111111011110011111111111111111111111111111111111111100111111111111111111111111111111111111111111111110000001011111111111…
SeW	011111111001111111111111111111111111011010100011111111111111111001111111111111111111111111111111111111111111111111111111111111111111111111111111111001111111101111110000000000000001111111111001100011111101111111111111111111111111111111111111101111111111111111111111111111111111111111111011110011111111111111111111111111111111111111100111111111111111111111111111111111111111111111110000001011111111111…
SG0001	011111111001111111111111111111111111011000100001111111111111111111111111111111111111111111111111111111111111111111111111111111111111111110111111111101111111111111110000000000000011111111111111111111111101111111111111111111111111111111111110111111111111111111111111111111011111111111111111110011111111111111111111111111111111111111111111111111111111111111111111110111111111111111110000001111111111111…
SNSL254	011111111001111110111111111111111111011000000001111111111111111001111111111111111111111111111111111111111111111111111111111111111111111111111111111111111111111111110000000000000011111111111101111111111101111111111111111111111011111111111111101111111111111111111111111111111111111111111111110011111111111111111111111111111111111111101111111111111111111111111111111111111111111111110000001011111111111…
SNSL317	011111111001111111111111111111111111011000000001111111111111111001111111111111111111111111111111111111111111111111111111111111111111111111111111111111111111111111110001111101010011111111111101111111111101111111111111111111111111111111111111101111111111111111111111111111111111111111111111110111111111111111111111111111111111111111101111111111111111111111111111111111111111111111110000001011111111111…
SPA0001	011111111001111110011111111111111011011100100001111111111111111111111111111111111111111111111111111111111111111111111111111111111011101111111111111101111111111111100000000000000011111111111111111111111101111111111111111111111011111111110111111111110111111111111111111111011101111111111111110011111111111011111111111111011111111111111111111111111111111111111111110111111111101111110000001111111111111…
SPAB	011111111001111111111111111111011111011000011001111111111111111111111111111111111111111111111111111111111111111111111111111111111111111111111111111111111111111111110000000000000011111111101101111111111101111111111111111111111011111111111111111111111111111111111111111111111111111111111111110011111111111111111111111111111111111111111111111111111111111111111111110111111111111111110000001111111111111…
SPC	011111111001111011111111111111110111011000000001111111111111111111111111111111111111111111111111111111101111111111111110111111111101111111111111111111111111111111110000000000000011101111111111111111011101111111111111111111111111111111111111111111111111111111111111111111111111111111111111110111111111111111111111111111111111111111100111111111111111111111111111111111111111111111110000001111111111111…
SSPA0001	011111111001111110111111111111111011011100100001111111111111111111111111111111111111111111111111111111111111111111111111111111111111101111111111111101111111111111100000000000000011111111111111111111111101111111111111111111111011111111111111111111111111111111111111111111011111111111111111110011111111111111111111111111111111111111111111111111111111111111111101110111111111111111110000001111111111111…
STM0001	011111111001111111111111111111111111011000011001111111111111111111111111111111111111111111111111111111111111111111111111111111111111111110111111111101111111111111110000000000000111101111111111111111111101111111111111111111111011111111111111111111111111111111111111111111011111111111111111110111111111111100111111111111111111111111111111111111111111111111111111110111111111111111110000001111111111111…
t0001	111111111001111110111111111111111111011000000001111111111111111111111111111111111111111111111111111111111111111111111111111111110111111111111010111101111101111111110000000000000011111111111111111111111101111111111111111111111011111111111110111111111111110111111111111111011101111111111111110011111111111101111111111111111111111111110111111111111111111111111111110111111111111111110000001111111111111…
;
end
