# Supplementary material for: Phylogenomic Analysis Identifies Gene Gains That Define Salmonella enterica Subspecies I
Source: PLoS One. 2013 Oct 28;8(10):e76821. doi: 10.1371/journal.pone.0076821 (PMC3810377; doi:10.1371/journal.pone.0076821)
Supplement: Table S3 — (CSV) [file pone.0076821.s005.csv]

'	% Strains'	Gene'	Function'	SBG'	SEET1153'	SEK29439'	SE451239'	SE451200'	SEEJ1593'	SEEM965'	SEEN567'	SEEN539'	SEEN199'	SEEN185'	SEET535'	SEEM010'	SEEM710'	SEEM030'	SEEM031'	SEEM954'	SEEM971'	SEEM974'	SEEM973'	SEEM316'	SEEM201'	SEEM202'	Salmonellentericaenterica'	SentesTy'	SentesTyphi'	SentesTe'	SeV'	SeH'	SeW'	SNSL317'	SeHB'	SeKB'	SeSB'	SeI'	SeJ'	SeSPB'	SeSPA'	SeKA'	SEER'	SEEG9184'	SEEDSL'	SEEDHWS'	SEE8A'	SEE23'	SEE436'
1	6		GI:29140259|putative membrane protein |SentesTy_010100028603|hypothetical protein |SentesTy_010100016648|hypothetical protein |SentesTyphi_010100007429|hypothetical protein |Salmonellentericaenterica_010100017862|hypothetical protein |	0	0	0	0	0	0	0	0	0	0	0	0	0	0	0	0	0	0	0	0	0	0	0	1	2	1	0	0	0	0	0	0	0	0	0	0	0	0	0	0	0	0	0	0	0	0
2	98	ygcX ygcY ygcY ygcY ygcX ygcX ygcX gudD gudD ygcY gudD gudD	SBG_2576|putative glucarate dehydratase 1 |SEEN185_06447|glucarate dehydratase |SEEM316_16513|glucarate dehydratase |SE20037_14218|glucarate dehydratase-related protein |SEK29439_02966|glucarate dehydratase |SEEM202_05205|glucarate dehydratase protein |SEEN199_08553|glucarate dehydratase protein |SE451200_10532|glucarate dehydratase protein |SEE23_05649|glucarate dehydratase protein |SeHB_A3073|g…	2	2	2	2	2	2	2	2	2	2	2	2	1	2	2	2	2	2	2	2	2	2	2	0	2	1	2	2	2	2	2	2	2	2	2	2	2	2	2	2	2	1	1	2	2	2
3	98	grk garK	SEEN567_03049|glycerate kinase 2 |SEET535_00089|glycerate kinase 2 |SeV_B2127|glycerate kinase 2 |SEE23_05644|glycerate kinase 2 |Salmonellentericaenterica_010100024591|glycerate kinase 2 |SentesTyphi_010100003896|glycerate kinase 2 |SEE8A_22013|glycerate kinase 2 |SEEM710_02186|glycerate kinase 2 |SEEN185_06437|glycerate kinase 2 |SeKA_A2489|glycerate kinase 2 |SeHA_C3165|glycerate kinase 2 |SEE…	1	1	1	1	1	1	1	1	1	1	1	1	1	1	1	1	1	1	1	1	1	1	1	1	1	1	1	1	1	1	1	1	1	1	1	1	1	1	1	1	0	1	1	1	1	2
4	92	barA barA barA barA barA barA barA	SentesTy_010100020797|hybrid sensory histidine kinase BarA |SeHA_C3164|signal transduction histidine-protein kinase BarA |SEEM965_01491|hybrid sensory histidine kinase BarA |SEEDSL_17213|hybrid sensory histidine kinase BarA |SEE10_09658|hybrid sensory histidine kinase BarA |SEEM974_17719|hybrid sensory histidine kinase BarA |SeI_A3407|signal transduction histidine-protein kinase BarA |SEEM201_119…	0	1	1	1	1	1	1	1	1	1	1	1	1	1	1	1	1	1	1	1	1	1	0	0	2	0	1	1	1	1	1	1	1	1	1	1	1	1	1	1	1	1	1	1	1	0
5	100	rumA ygcA rumA rumA rumA rumA rumA rumA rumA ygcA rumA rumA rumA rumA rumA rumA rumA rumA rumA rumA rumA rumA rumA ygcA rumA rumA rumA rumA rumA rumA rumA rumA rumA rumA rumA rumA rumA rumA rumA rumA rumA rumA rumA rumA rumA rumA ygcA rumA rumA rumA rumA rumA rumA rumA rumA rumA rumA rumA rumA rumA ygcA ygcA ygcA	SEET1153_12779|23S rRNA 5-methyluridine methyltransferase |SPA2822|putative RNA methyltransferase |SEEM316_16493|23S rRNA 5-methyluridine methyltransferase |SentesTe_010100001195|23S rRNA 5-methyluridine methyltransferase |SentesTy_010100013909|23S rRNA 5-methyluridine methyltransferase |SentesTyphi_010100003911|23S rRNA 5-methyluridine methyltransferase |SeSPA_A3524|23S rRNA (uracil-5-)-methyltr…	1	1	1	1	1	1	1	1	1	1	1	1	1	1	1	1	1	1	1	1	1	1	2	1	1	1	1	1	1	1	1	1	1	1	1	1	1	1	1	1	1	1	1	1	1	1
6	98	relA relA relA relA relA relA relA relA relA relA relA relA relA relA relA relA relA relA relA relA relA relA relA relA relA relA relA relA relA relA relA relA relA relA relA relA relA relA relA relA relA relA relA relA relA relA relA relA relA relA relA relA relA	SEEN567_03034|GDP/GTP pyrophosphokinase |SEE436_01397|GDP/GTP pyrophosphokinase |SeD_A3276|GTP pyrophosphokinase |SEEG9184_09006|GDP/GTP pyrophosphokinase |SeSPA_A3523|GTP pyrophosphokinase |SentesTe_010100001190|GDP/GTP pyrophosphokinase |SPC_3013|GTP pyrophosphokinase |SEEDSL_17203|GDP/GTP pyrophosphokinase |SEE23_05629|GDP/GTP pyrophosphokinase |SEEN185_06422|GDP/GTP pyrophosphokinase |SEEN539…	1	1	1	1	1	1	1	1	1	1	1	1	1	1	1	1	1	1	1	1	1	1	1	2	2	1	1	1	1	1	1	1	1	1	1	1	1	1	1	1	1	1	1	1	1	1
7	100	mazG mazG mazG mazG mazG mazG mazG mazG mazG mazG mazG mazG mazG mazG mazG mazG mazG mazG mazG mazG mazG mazG mazG mazG mazG mazG mazG mazG mazG mazG mazG mazG mazG mazG mazG mazG mazG mazG mazG mazG mazG mazG mazG	SEEM965_03142|nucleoside triphosphate pyrophosphohydrolase |SeW_A3386|nucleoside triphosphate pyrophosphohydrolase |SeHB_A3057|nucleoside triphosphate pyrophosphohydrolase |SPA2811|conserved hypothetical protein |SEEM202_05160|nucleoside triphosphate pyrophosphohydrolase |SEN2793|conserved hypothetical protein |t2855|conserved hypothetical protein |SeH_A3364|nucleoside triphosphate pyrophosphohyd…	1	1	1	1	1	1	1	1	1	1	1	1	1	1	1	1	1	1	1	1	1	1	1	1	1	1	1	1	1	1	1	1	1	1	1	1	1	1	1	1	1	1	1	1	1	1
8	98	pyrG pyrG pyrG pyrG pyrG pyrG pyrG pyrG pyrG pyrG pyrG pyrG pyrG pyrG pyrG pyrG pyrG pyrG pyrG pyrG pyrG pyrG pyrG pyrG pyrG pyrG pyrG pyrG pyrG pyrG pyrG pyrG pyrG pyrG pyrG pyrG pyrG pyrG pyrG pyrG pyrG pyrG pyrG pyrG pyrG pyrG pyrG pyrG pyrG pyrG pyrG pyrG pyrG pyrG pyrG pyrG pyrG pyrG	SEEM954_11122|CTP synthetase |SNSL317_A4076|CTP synthase |SeSA_A3111|CTP synthase |SE451239_03369|CTP synthetase |SPC_3003|CTP synthetase |SeKA_A2475|CTP synthase |SBG_2569|CTP synthetase |SeAg_B3086|CTP synthase |SEEN539_18037|CTP synthetase |SEE13_01621|CTP synthetase |SeD_A3267|CTP synthase |SeI_A3401|CTP synthase |SEE10_09603|CTP synthetase |SeV_B2139|CTP synthase |SeSPA_A3519|CTP synthase |t…	1	1	1	1	1	1	1	1	1	1	1	1	1	1	1	1	1	1	1	1	1	1	1	1	1	1	1	1	1	1	1	1	1	1	1	1	0	1	1	1	1	1	1	1	1	1
9	96	eno eno eno eno eno eno eno eno eno eno eno eno eno eno eno eno eno eno eno eno eno eno eno eno eno eno eno eno eno eno eno eno eno eno eno eno eno eno eno eno eno eno eno eno eno eno eno eno eno eno eno eno eno eno eno eno eno eno eno eno	SEET535_00024|phosphopyruvate hydratase |SeAg_B3085|phosphopyruvate hydratase |SE20037_14138|phosphopyruvate hydratase |SEEG9184_08956|phosphopyruvate hydratase |SentesTy_010100013989|phosphopyruvate hydratase |SE451239_03374|phosphopyruvate hydratase |SARI_00009|hypothetical protein |SeV_B2140|phosphopyruvate hydratase |SeKA_A2474|phosphopyruvate hydratase |SEEM030_02090|phosphopyruvate hydratas…	1	1	1	1	1	1	1	1	1	1	1	1	1	1	1	1	1	1	1	1	1	1	1	1	1	1	1	1	1	1	1	1	1	1	0	1	0	1	1	1	1	1	1	1	1	1
10	7		SEEM030_06883|putative transposase |SEEM010_06995|putative transposase |SARI_00211|hypothetical protein |SARI_00010|hypothetical protein |SEEM031_15448|putative transposase |SEEM965_02772|putative transposase |	0	0	0	0	0	0	1	0	0	0	0	0	1	0	1	1	0	0	0	0	0	0	0	0	0	0	0	0	0	0	0	0	0	0	0	0	0	0	0	0	0	0	0	0	0	0
11	3		SCH_2885|hypothetical protein |SARI_00011|hypothetical protein |	0	0	0	0	0	0	0	0	0	0	0	0	0	0	0	0	0	0	0	0	0	0	0	0	0	0	0	0	0	0	0	0	0	0	0	0	0	0	0	0	0	0	0	0	0	0
12	100	ygcF ygcF ygcF ygcF ygcF ygcF	SNSL317_A4078|radical SAM domain protein |SentesTy_010100013994|hypothetical protein |SEEDSL_17148|radical SAM domain protein |SSPA2615|conserved hypothetical protein |SeV_B2141|radical SAM domain protein |SEEN185_06392|radical SAM domain protein |SPAB_03664|hypothetical protein |SeKA_A2473|radical SAM domain protein |SEEN539_18047|radical SAM domain protein |SPA2807|conserved hypothetical protei…	1	1	1	1	1	1	1	1	1	1	1	1	1	1	1	1	1	1	1	1	1	2	1	1	1	1	1	1	1	1	1	1	1	1	1	1	1	1	1	1	1	1	1	1	1	1
13	100	ptpS queD queD queD queD ptpS queD queD queD ptpS queD ptpS ptpS ptpS queD queD queD	SEEN199_06363|queuosine biosynthesis protein QueD |SEEM031_04207|queuosine biosynthesis protein QueD |SNSL254_A3160|6-pyruvoyl tetrahydrobiopterin synthase |SPAB_03659|hypothetical protein |SEE13_01601|queuosine biosynthesis protein QueD |SG2852|putative 6-pyruvoyl tetrahydrobiopterin synthase |SEEN539_11315|queuosine biosynthesis protein QueD |SEEN567_02949|queuosine biosynthesis protein QueD |S…	1	1	1	1	1	1	1	1	1	1	1	1	1	1	1	1	1	1	1	1	1	1	1	1	1	1	1	1	1	1	1	1	1	1	1	1	1	1	1	1	1	1	1	1	1	1
14	89	cysJ cysJ cysJ cysJ cysJ cysJ cysJ cysJ cysJ cysJ cysJ cysJ cysJ cysJ cysJ cysJ cysJ cysJ cysJ cysJ cysJ cysJ cysJ cysJ cysJ cysJ cysJ cysJ cysJ cysJ cysJ cysJ cysJ cysJ cysJ cysJ cysJ cysJ cysJ cysJ cysJ cysJ cysJ cysJ cysJ cysJ cysJ cysJ cysJ	SeSA_A3102|sulfite reductase [NADPH] flavoprotein, alpha-component |SEEG9184_08926|sulfite reductase subunit alpha |SeJ_A3384|sulfite reductase [NADPH] flavoprotein, alpha-component |SEEN567_02944|sulfite reductase subunit alpha |SEEDSL_17133|sulfite reductase subunit alpha |SEE10_09578|sulfite reductase subunit alpha |SNSL317_A4084|sulfite reductase [NADPH] flavoprotein, alpha-component |SCH_287…	1	1	0	1	1	1	1	1	1	1	1	1	1	1	1	1	1	1	1	1	1	1	1	0	1	0	1	1	1	1	1	1	1	1	1	1	1	1	1	0	1	1	1	0	0	1
15	100	cysI cysI cysI cysI cysI cysI cysI cysI cysI cysI cysI cysI cysI cysI cysI cysI cysI cysI cysI cysI cysI cysI cysI cysI cysI	SeJ_A3383|sulfite reductase (NADPH) hemoprotein, beta-component |SeKB_A3081|sulfite reductase (NADPH) hemoprotein, beta-component |SEEM202_18109|sulfite reductase subunit beta |SeH_A3353|sulfite reductase (NADPH) hemoprotein, beta-component |SEEM201_17944|sulfite reductase subunit beta |SeSPA_A3508|sulfite reductase (NADPH) hemoprotein, beta-component |SEEM954_03777|sulfite reductase subunit beta…	1	1	1	1	1	1	1	1	1	1	1	1	1	1	1	1	1	1	1	1	1	1	2	1	1	1	1	1	1	1	1	1	1	1	1	1	1	1	1	1	1	1	1	1	1	1
16	98	cysH cysH cysH cysH cysH cysH cysH cysH cysH cysH cysH cysH cysH cysH cysH cysH cysH cysH cysH cysH cysH cysH cysH cysH	SEEM974_20353|phosphoadenosine phosphosulfate reductase |SEEN185_14054|phosphoadenosine phosphosulfate reductase |SEEM202_18104|phosphoadenosine phosphosulfate reductase |SEEM201_17939|phosphoadenosine phosphosulfate reductase |SeHA_C3141|phosphoadenosine phosphosulfate reductase |SEEM965_04781|phosphoadenosine phosphosulfate reductase |SEEN567_02934|phosphoadenosine phosphosulfate reductase |SEE…	1	1	1	1	1	1	1	1	1	1	1	1	1	1	1	1	1	1	1	1	1	1	1	1	1	1	1	1	1	1	1	1	1	1	1	1	1	1	1	1	1	1	1	1	1	1
17	98	sopD sopD sopD sopD sopD sopD sopD sopD	SEEJ1593_16089|Sop effector protein SopD |SEEM202_18099|Sop effector protein SopD |SEEM710_12593|Sop effector protein SopD |SPC_2990|secreted protein in the Sop family |SE451200_00045|secreted protein in the Sop family |SeSA_A3099|Sop effector protein SopD |SeKB_A3079|Sop effector protein SopD |SEEM973_18642|Sop effector protein SopD |SEE8A_21908|Sop effector protein SopD |SeHA_C3140|Sop effector…	1	1	1	1	1	1	1	1	1	1	1	1	1	1	1	1	1	1	1	1	1	1	1	1	1	1	1	1	1	1	1	1	1	1	1	1	1	1	1	1	1	1	1	1	1	1
18	53	cas cas ygcB ygcB ygcB cas cas ygcB	SEE8A_21903|CRISPR-associated helicase Cas3 |SeHB_A3043|crispr-associated helicase Cas3 domain protein |SeV_B2152|crispr-associated helicase Cas3 domain protein |SEK29439_14888|hypothetical protein |SPC_2988|putative helicase |SE451239_01952|putative helicase |SARI_00019|hypothetical protein |SeSPB_A3124|crispr-associated helicase Cas3 |SeAg_B3072|crispr-associated helicase Cas3 |SEEN539_11290|cr…	1	1	1	1	1	1	0	0	1	1	1	0	0	0	0	0	0	0	0	0	0	0	0	0	0	0	0	1	0	1	1	1	1	0	1	1	1	1	1	1	1	0	0	1	1	0
19	98	iap iap iap iap iap iap iap	STM2936|aminopeptidase in alkaline phosphatase isozyme conversion |SeHA_C3126|alkaline phosphatase isozyme conversion protein |SentesTe_010100001035|alkaline phosphatase isozyme conversion aminopeptidase |SeW_A3354|alkaline phosphatase isozyme conversion protein |SEEM316_12795|alkaline phosphatase isozyme conversion aminopeptidase |SEET535_18465|alkaline phosphatase isozyme conversion aminopeptid…	1	1	1	1	1	1	1	1	1	1	1	1	1	1	1	1	1	1	1	1	1	1	1	1	1	1	1	1	1	1	1	1	1	1	1	1	1	1	1	1	1	1	1	1	1	1
20	100	cysD cysD cysD cysD cysD cysD cysD cysD cysD cysD cysD cysD cysD cysD cysD cysD cysD cysD cysD cysD cysD cysD cysD cysD	SEEM031_04282|sulfate adenylyltransferase subunit 2 |SEEM202_10479|sulfate adenylyltransferase subunit 2 |SEEDHWS_10024|sulfate adenylyltransferase subunit 2 |SPC_2978|sulfate adenylyltransferase subunit 2 |SPA2791|ATP sulfurylase (ATP:sulfate adenyltransferase) |SEEM971_08279|sulfate adenylyltransferase subunit 2 |SEEDSL_17063|sulfate adenylyltransferase subunit 2 |SEE13_01526|sulfate adenylyltr…	1	1	1	1	1	1	1	1	1	1	1	1	1	1	1	1	1	1	1	1	1	1	1	1	1	1	1	1	1	1	1	1	1	1	1	1	1	1	1	1	1	1	1	1	1	1
21	100	cysN cysN cysN cysN cysN cysN cysN cysN cysN cysN cysN cysN cysN cysN cysN cysN cysN cysN cysN cysN cysN cysN cysN cysN cysN cysN cysN cysN cysN cysN cysN cysN cysN cysN cysN cysN cysN cysN cysN cysN cysN cysN cysN cysN cysN cysN cysN	SEET1153_05132|sulfate adenylyltransferase subunit 1 |SG2837|Sulfate adenylyltransferase subunit 1 |SEEDHWS_10019|sulfate adenylyltransferase subunit 1 |SeKB_A3064|sulfate adenylyltransferase, large subunit |SEE436_01237|sulfate adenylyltransferase subunit 1 |SEEN567_00794|sulfate adenylyltransferase subunit 1 |SPA2790|ATP sulfurylase (ATP:sulfate adenyltransferase) subunit |SeW_A3352|sulfate ade…	1	1	1	1	1	1	1	1	1	1	1	1	1	1	1	1	1	1	1	1	1	1	1	1	1	1	1	1	1	1	1	1	1	1	1	1	1	1	1	1	1	1	1	1	1	1
22	100	cysC cysC cysC cysC cysC cysC cysC cysC cysC cysC cysC cysC cysC cysC cysC cysC cysC cysC cysC cysC cysC cysC cysC cysC	SEE13_01516|adenylylsulfate kinase |SEET535_18480|adenylylsulfate kinase |SeV_B2173|adenylylsulfate kinase |SBG_2547|adenosine 5-phosphosulfate kinase |SEET1153_05127|adenylylsulfate kinase |SEEM974_13890|adenylylsulfate kinase |t2834|adenosine 5-phosphosulfate kinase |SentesTe_010100001020|adenylylsulfate kinase |SEE10_09503|adenylylsulfate kinase |SeH_A3335|adenylylsulfate kinase |SEEN185_14129…	1	1	1	1	1	1	1	1	1	1	1	1	1	1	1	1	1	1	1	1	1	1	1	1	1	1	1	1	1	1	1	1	1	1	1	1	1	1	1	1	1	1	1	1	1	1
23	98	ygbE ygbE ygbE ygbE ygbE ygbE ygbE ygbE	SentesTy_010100014114|hypothetical protein |t2833|conserved hypothetical protein |SEN2771|conserved hypothetical protein |SEEM974_13885|hypothetical protein |SEEG9184_08846|hypothetical protein |SEEM202_10464|hypothetical protein |SeSPB_A3108|YgbE |SeD_A3242|YgbE |SE451239_01892|hypothetical protein |Salmonellentericaenterica_010100024351|hypothetical protein |SCH_2864|putative inner membrane pro…	1	1	1	1	0	1	1	1	1	1	1	1	1	1	1	1	1	1	1	1	1	1	1	1	1	1	1	1	1	1	1	1	1	1	1	1	1	1	1	1	1	1	1	1	1	1
24	100	ftsB ygbQ ftsB ftsB ftsB ftsB ftsB ftsB ftsB ygbQ ftsB ftsB ftsB ftsB ftsB ftsB ftsB ftsB ftsB ftsB ftsB ftsB ftsB ftsB ftsB ftsB ftsB ftsB ftsB ftsB ftsB ftsB ftsB ftsB ftsB ftsB ygbQ ftsB ftsB ftsB ftsB ftsB ftsB ftsB ftsB ftsB ftsB ftsB ftsB ftsB ygbQ ygbQ ftsB ftsB ftsB ftsB ftsB ftsB ftsB ftsB	SeHA_C3121|cell division protein FtsB |SEN2770|Cell division protein ftsB homolog. |SEER_04566|cell division protein FtsB |SEEDSL_17043|cell division protein FtsB |SEEM965_01770|cell division protein FtsB |SSPA2599|conserved hypothetical protein |SeKB_A3061|cell division protein FtsB |SPAB_03645|hypothetical protein |SEEM202_10459|cell division protein FtsB |Salmonellentericaenterica_010100024346…	1	1	1	1	1	1	1	1	1	1	1	1	1	1	1	1	1	1	1	1	1	1	1	1	1	1	1	1	1	1	1	1	1	1	1	1	1	1	1	1	1	1	1	1	1	1
25	100	ispD ispD ispD ispD ispD ispD ispD ispD ispD ispD ispD ygbP ispD ispD ispD ispD ispD ispD ygbP ispD ispD ispD ispD ispD ispD ygbP ispD ispD ispD ispD ispD ispD ispD ispD ispD ispD ispD ispD ispD ispD ispD ispD ispD ispD ispD ispD ispD ispD ispD ispD ispD ispD ispD ispD ispD ispD ispD ispD ispD ispD ispD ispD	SeSPB_A3106|2-C-methyl-D-erythritol 4-phosphate cytidylyltransferase |SEK29439_18766|2-C-methyl-D-erythritol 4-phosphate cytidylyltransferase |SeW_A3348|2-C-methyl-D-erythritol 4-phosphate cytidylyltransferase |SEE18569_10233|2-C-methyl-D-erythritol 4-phosphate cytidylyltransferase |SentesTyphi_010100008482|2-C-methyl-D-erythritol 4-phosphate cytidylyltransferase |SPAB_03644|hypothetical protein …	1	1	1	1	1	1	1	1	1	1	1	1	1	1	1	1	1	1	1	1	1	1	1	1	1	1	1	1	1	1	1	1	1	1	1	1	1	1	1	1	1	1	1	1	1	1
26	100	ispF ispF ispF ispF ispF ispF ispF ispF ispF ispF ispF ispF ispF ispF ispF ispF ispF ispF ispF ispF ispF ispF ispF ispF ispF ispF ispF ispF ispF ispF ispF ispF ispF ygbB ispF ispF ispF ispF ispF ispF ispF ispF ispF ispF ispF ispF ispF ispF ispF ispF ygbB ispF ispF ispF ygbB ispF ispF ispF ispF ispF ispF ispF	SEEM971_08249|2-C-methyl-D-erythritol 2,4-cyclodiphosphate synthase |SeKA_A2446|2C-methyl-D-erythritol 2,4-cyclodiphosphate synthase |SEEN567_00769|2-C-methyl-D-erythritol 2,4-cyclodiphosphate synthase |SeAg_B3054|2C-methyl-D-erythritol 2,4-cyclodiphosphate synthase |STM2929|2C-methyl-d-erythritol-2,4-cyclodiphosphatesynthase |SNSL317_A4105|2C-methyl-D-erythritol 2,4-cyclodiphosphate synthase |SE…	1	1	1	1	1	1	1	1	1	1	1	1	1	1	1	1	1	1	1	1	1	1	1	1	1	1	1	1	1	1	1	1	1	1	1	1	1	1	1	1	1	1	1	1	1	1
27	98	ygbO truD truD ygbO truD truD truD truD truD truD truD truD truD truD truD truD truD truD truD truD truD truD ygbO truD truD truD truD truD truD ygbO truD truD truD truD truD truD truD truD truD truD truD truD truD truD truD truD truD truD truD truD truD truD truD truD truD truD truD truD truD	SPA2784|conserved hypothetical protein |SeSB_A3246|tRNA pseudouridine synthase D |SEEJ1593_16039|tRNA pseudouridine synthase D |STM2928|putative hydrogenase subunit |SEEM031_04317|tRNA pseudouridine synthase D |SPAB_03642|hypothetical protein |SentesTyphi_010100008492|tRNA pseudouridine synthase D |SEEM954_19161|tRNA pseudouridine synthase D |SEEM710_00440|tRNA pseudouridine synthase D |SEN2767|t…	1	1	1	1	1	1	1	1	1	1	1	1	1	1	1	1	1	1	1	1	1	1	1	1	1	1	1	1	1	1	1	1	1	1	1	1	1	1	1	1	1	1	1	1	1	0
28	100	surE surE surE surE surE surE surE surE surE surE surE surE surE surE surE surE surE surE surE surE surE surE surE surE surE surE surE surE surE surE surE surE surE surE surE surE surE surE surE surE surE surE surE surE surE surE surE surE surE surE surE surE surE surE surE surE surE surE surE surE surE surE	SEE8A_21818|stationary phase survival protein SurE |SentesTe_010100000990|stationary phase survival protein SurE |SE451200_23239|stationary phase survival protein SurE |SPA2783|stationary-phase survival protein |SE20037_14008|stationary phase survival protein SurE |SeSB_A3245|5'/3'-nucleotidase SurE |SPC_2970|acid phosphatase |SeKB_A3057|5'/3'-nucleotidase SurE |SentesTyphi_010100008497|stationar…	1	1	1	1	1	1	1	1	1	1	1	1	1	1	1	1	1	1	1	1	1	1	1	1	1	1	1	1	1	1	1	1	1	1	1	1	1	1	1	1	1	1	1	1	1	1
29	100	pcm pcm pcm pcm pcm pcm pcm pcm pcm pcm pcm pcm pcm pcm pcm pcm pcm pcm pcm pcm pcm pcm pcm pcm pcm pcm pcm pcm pcm pcm pcm pcm pcm pcm pcm pcm pcm pcm pcm pcm pcm pcm pcm pcm pcm pcm pcm pcm pcm pcm pcm pcm pcm pcm pcm pcm pcm pcm pcm pcm pcm pcm	SEEDHWS_09979|protein-L-isoaspartate O-methyltransferase |SeSPA_A3483|protein-L-isoaspartate O-methyltransferase |SPA2782|L-isoaspartyl protein carboxyl methyltransferase type II |SSPA2594|L-isoaspartyl protein carboxyl methyltransferase type II |SEEM971_08234|protein-L-isoaspartate O-methyltransferase |SEEJ1593_16029|protein-L-isoaspartate O-methyltransferase |SEET535_18515|protein-L-isoaspartat…	1	1	1	1	1	1	1	1	1	1	1	1	1	1	1	1	1	1	1	1	1	1	1	1	1	1	1	1	1	1	1	1	1	1	1	1	1	1	1	1	1	1	1	1	1	1
30	100	nlpD nlpD nlpD nlpD nlpD nlpD nlpD nlpD nlpD nlpD nlpD nlpD nlpD nlpD nlpD nlpD nlpD nlpD nlpD nlpD nlpD nlpD nlpD nlpD nlpD nlpD nlpD nlpD nlpD nlpD nlpD nlpD nlpD nlpD nlpD nlpD nlpD nlpD nlpD nlpD nlpD nlpD nlpD nlpD nlpD	SEEM965_01800|lipoprotein NlpD |SARI_00031|hypothetical protein |SNSL317_A4109|lipoprotein |SEEDHWS_09974|lipoprotein NlpD |SeJ_A3367|lipoprotein |SPAB_03638|hypothetical protein |SEE13_01471|lipoprotein NlpD |SEE18569_10208|lipoprotein NlpD |SEE13_01476|hypothetical protein |SPAB_03637|hypothetical protein |SeSA_A3075|lipoprotein NlpD |SentesTyphi_010100008507|hypothetical protein |SEEN567_00749…	1	1	1	1	1	1	1	1	1	1	1	2	1	1	1	1	1	1	1	1	1	1	2	1	1	2	2	1	1	1	1	1	1	1	1	1	1	1	1	1	1	1	1	1	2	2
31	95	rpoS rpoS rpoS rpoS rpoS rpoS rpoS rpoS rpoS rpoS rpoS rpoS rpoS rpoS rpoS rpoS rpoS rpoS rpoS rpoS rpoS rpoS rpoS rpoS	SEEM316_12735|RNA polymerase sigma factor RpoS |SEE13_01466|RNA polymerase sigma factor RpoS |t2825|RNA polymerase sigma subunit RpoS |SEER_04601|RNA polymerase sigma factor RpoS |SEEN539_11185|RNA polymerase sigma factor RpoS |SEEN199_06493|RNA polymerase sigma factor RpoS |SeH_A3325|RNA polymerase sigma factor RpoS |SEEG9184_08806|RNA polymerase sigma factor RpoS |SEEM031_04337|RNA polymerase s…	1	1	1	1	1	1	1	1	1	1	1	1	1	1	1	1	1	1	1	1	1	1	1	0	1	1	1	1	1	1	1	1	1	1	1	1	1	1	1	1	1	1	1	1	1	1
32	100	kpdD kpdD kpdD kpdD kpdD kpdD kpdD kpdD kpdD kpdD kpdD kpdD kpdD kpdD kpdD kpdD kpdD	SEEJ1593_16014|4-hydroxybenzoate decarboxylase subunit D |SEEM202_10414|4-hydroxybenzoate decarboxylase subunit D |SEEM010_11238|4-hydroxybenzoate decarboxylase, subunit D |SEE18569_10193|4-hydroxybenzoate decarboxylase, subunit D |SeSPB_A3098|4-hydroxybenzoate decarboxylase, subunit D |SEK29439_18731|4-hydroxybenzoate decarboxylase subunit D |SEEN567_00739|4-hydroxybenzoate decarboxylase, subuni…	1	1	1	1	1	1	1	1	1	1	1	1	1	1	1	1	1	1	1	1	1	1	1	1	1	1	1	1	1	1	1	1	1	1	1	1	1	1	1	1	1	1	1	1	1	1
33	98	vdcC kpdC kpdC kpdC kpdC kpdC kpdC kpdC kpdC kpdC kpdC kpdC kpdC kpdC kpdC kpdC kpdC kpdC	SCH_2852|putative 3-polyprenyl-4-hydroxybenzoate decarboxylase and related decarboxylase |SeSB_A3239|4-hydroxybenzoate decarboxylase, subunit C |SEEDSL_16998|hypothetical protein |SEEM973_07501|hypothetical protein |SEEN567_00734|hypothetical protein |SSPA2590|hypothetical protein |SEN2761|conserved hypothetical protein |SNSL254_A3127|4-hydroxybenzoate decarboxylase, subunit C |STM2922|putative 3…	1	1	1	1	1	1	1	1	1	1	1	1	1	1	1	1	1	1	1	1	1	1	1	1	1	1	1	1	1	1	1	1	1	1	1	1	1	1	1	1	1	1	1	1	1	1
34	96	pad kpdB kpdB kpdB kpdB kpdB kpdB kpdB kpdB kpdB kpdB kpdB kpdB kpdB kpdB kpdB kpdB kpdB	SEEM973_07496|possible decarboxylase |SEEM201_07040|possible decarboxylase |Salmonellentericaenterica_010100024291|decarboxylase |SEE10_09438|possible decarboxylase |SEEG9184_08791|possible decarboxylase |SE20037_13978|possible decarboxylase |SCH_2851|putative flavoprotein |SNSL254_A3126|4-hydroxybenzoate decarboxylase, subunit B |SEEN185_14189|4-hydroxybenzoate decarboxylase, subunit B |SeSB_A32…	1	1	1	1	1	1	1	1	1	1	1	1	1	1	1	1	1	1	1	1	1	1	1	1	1	1	1	1	1	1	1	1	1	1	1	1	1	1	1	1	1	1	1	1	1	1
35	100	slyA hcrR slyA slyA2	SSPA2589|slyA-like protein |SEEJ1593_15999|transcriptional regulator hosA |SPA2777|slyA-like protein |SEE18569_10178|transcriptional regulator hosA |SeHB_A3014|transcriptional regulator HosA |SEET1153_05062|transcriptional regulator hosA |SEE436_01157|transcriptional regulator hosA |SNSL317_A4115|transcriptional regulator HosA |SeSPA_A3477|transcriptional regulator HosA |SeI_A2150|transcriptional…	1	1	1	1	1	1	1	1	1	1	1	1	1	1	1	1	1	1	1	1	1	1	1	1	1	1	1	1	1	1	1	1	1	1	1	1	1	1	1	1	1	1	1	1	1	1
36	98		SEEM010_11183|LysR family transcriptional regulator |SEEM316_12670|membrane transporter |SEEM971_08159|membrane transporter |Salmonellentericaenterica_010100022730|membrane transporter |SEE8A_21743|possible LysR-family transcriptional regulator |SSPA2581|possible LysR-family transcriptional regulator |SEEM973_07451|LysR family transcriptional regulator |SEEM201_06990|LysR family transcriptional r…	1	2	2	2	2	2	2	2	2	2	2	2	2	2	2	2	2	2	2	2	2	2	2	2	2	1	1	2	2	2	2	2	2	2	2	2	2	2	2	2	2	2	2	2	2	2
37	3		SBG_2525|putative membrane transport protein |SARI_00040|hypothetical protein |	1	0	0	0	0	0	0	0	0	0	0	0	0	0	0	0	0	0	0	0	0	0	0	0	0	0	0	0	0	0	0	0	0	0	0	0	0	0	0	0	0	0	0	0	0	0
38	95		SeKB_A3039|putative cytoplasmic protein |SEEM954_19071|putative cytoplasmic protein |SeSPA_A3467|putative cytoplasmic protein |Salmonellentericaenterica_010100022720|hypothetical protein |SEEM030_19198|putative cytoplasmic protein |SEEM974_13775|putative cytoplasmic protein |SARI_00041|hypothetical protein |SEEDHWS_09899|putative cytoplasmic protein |SEK29439_18666|putative cytoplasmic protein |S…	0	1	1	1	1	1	1	1	1	1	1	1	1	1	1	1	1	1	1	1	1	1	1	1	1	0	1	0	1	1	1	1	1	1	1	1	1	1	1	1	1	1	1	1	1	1
39	98	mutS mutS mutS mutS mutS mutS mutS mutS mutS mutS mutS mutS mutS mutS mutS mutS mutS mutS mutS mutS mutS mutS mutS mutS mutS	SeSPB_A3084|DNA mismatch repair protein MutS |SE451200_23329|DNA mismatch repair protein MutS |SEET1153_05007|DNA mismatch repair protein MutS |SEEN567_00669|DNA mismatch repair protein MutS |SEEN185_14249|DNA mismatch repair protein MutS |SEEJ1593_15944|DNA mismatch repair protein MutS |SentesTy_010100014244|DNA mismatch repair protein |SEEM202_10339|DNA mismatch repair protein MutS |SeHB_A3003|…	1	1	1	1	1	1	1	1	1	1	1	1	1	1	1	1	1	1	1	1	1	1	1	1	2	1	1	1	1	1	1	1	1	1	1	1	1	1	1	1	1	1	1	1	1	1
40	16		SBG_1893|transposase |SARI_00044|hypothetical protein |Salmonellentericaenterica_010100020994|hypothetical protein |SPA4313|hypothetical protein |SeKA_A2108|integrase core domain protein |SBG_0465|putative transposase |SeKB_A0664|integrase core domain protein |SEK29439_06260|hypothetical protein |SARI_00890|hypothetical protein |SEER_16547|hypothetical protein |SARI_00889|hypothetical protein |Se…	2	0	2	0	0	0	0	0	0	0	0	0	0	0	0	0	0	0	0	0	0	0	0	1	1	1	0	0	0	0	0	0	2	0	0	0	0	0	2	1	0	0	0	0	0	0
41	3		SeW_A5133|transposase |SARI_00047|hypothetical protein |	0	0	0	0	0	0	0	0	0	0	0	0	0	0	0	0	0	0	0	0	0	0	0	0	0	0	0	0	0	1	0	0	0	0	0	0	0	0	0	0	0	0	0	0	0	0
42	9		SEER_16552|hypothetical protein |SeSB_A2506|hypothetical protein |SARI_00054|hypothetical protein |SeSA_A2317|hypothetical protein |SeAg_B4588|hypothetical protein |SEK29439_06255|hypothetical protein |	0	0	1	0	0	0	0	0	0	0	0	0	0	0	0	0	0	0	0	0	0	0	0	0	0	0	0	0	0	0	0	0	0	1	0	0	0	0	0	1	0	0	0	0	0	0
43	41		SBG_0464|putative transposase |SE20037_08957|transposase |SEE8A_07208|transposase subfamily protein |SEE13_14711|transposase |SeKB_A2728|conserved hypothetical protein |SEEDSL_13963|transposase |SEEDSL_13973|transposase subfamily protein |SEE436_05305|transposase |SEK29439_03776|transposase subfamily protein |SEE436_05315|transposase subfamily protein |SentesTy_010100005200|hypothetical protein |…	2	0	3	0	0	0	0	0	0	0	0	0	0	0	0	0	0	0	0	0	0	0	0	1	1	1	0	0	0	3	0	0	3	1	0	0	0	0	3	2	2	2	2	2	2	2
44	41		SEEM710_00325|hypothetical protein |SEEM973_15489|hypothetical protein |SEEN539_11065|hypothetical protein |SARI_00059|hypothetical protein |SEK29439_18611|hypothetical protein |SEEM316_20580|hypothetical protein |SEEM954_20586|hypothetical protein |SEEN567_00624|hypothetical protein |STM2902|putative cytoplasmic protein |SEEM202_18839|hypothetical protein |SEEN199_12280|hypothetical protein |SE4…	0	1	1	1	1	1	1	1	1	1	1	1	1	1	1	1	1	1	1	1	1	1	1	0	0	0	1	0	0	0	0	0	0	0	0	0	0	0	0	1	0	0	0	0	0	0
45	27		SPAB_03606|hypothetical protein |STM2901|putative cytoplasmic protein |SEEM031_04467|hypothetical protein |SEEN539_11060|hypothetical protein |SEEM010_11113|hypothetical protein |SEEM030_19258|hypothetical protein |SARI_00060|hypothetical protein |SEEJ1593_15919|hypothetical protein |SEER_04726|hypothetical protein |SE451200_23369|putative cytoplasmic protein |SE451239_01737|putative cytoplasmic …	0	1	0	1	1	1	1	1	1	0	1	0	1	1	1	1	1	0	0	0	0	0	0	0	0	0	1	0	0	0	0	0	0	0	0	0	0	0	0	1	0	0	0	0	0	0
46	4		SE451200_22517|MbeA |SEER_13708|MbeA |SE451200_22542|mobilization protein D |SEER_13713|mobilization protein B |SE451200_22547|mobilization protein B |SARI_00064|hypothetical protein |	0	0	0	0	3	0	0	0	0	0	0	0	0	0	0	0	0	0	0	0	0	0	0	0	0	0	0	0	0	0	0	0	0	0	0	0	0	0	0	2	0	0	0	0	0	0
47	3		SeW_A3182|transposase, Mutator family |SeW_A4973|transposase, Mutator family |SeW_A2326|transposase, Mutator family |SeW_A2294|transposase, Mutator family |SeW_A0750|transposase, Mutator family |SeW_A1734|transposase, Mutator family |SeW_A0912|transposase, Mutator family |SARI_00068|hypothetical protein |SeW_A4657|transposase, Mutator family |SeW_A2470|transposase, Mutator family |SeW_A1998|trans…	0	0	0	0	0	0	0	0	0	0	0	0	0	0	0	0	0	0	0	0	0	0	0	0	0	0	0	0	0	16	0	0	0	0	0	0	0	0	0	0	0	0	0	0	0	0
48	100	invH invH invH invH invH invH invH invH	SEE8A_21683|cell adherance/invasion protein |SEEM974_16715|cell adherance/invasion protein |SEEM316_20575|cell adherance/invasion protein |SNSL254_A3105|cell adherance/invasion protein |Salmonellentericaenterica_010100022670|cell adherance/invasion protein |SEET1153_04962|cell adherance/invasion protein |SeKA_A2415|cell adherance/invasion protein |SEEN567_00614|cell adherance/invasion protein |SC…	1	1	1	1	1	1	1	1	1	1	1	1	1	1	1	1	1	1	1	1	1	1	1	1	1	1	1	1	1	1	1	1	1	1	1	1	1	1	1	1	1	1	1	1	1	1
49	98	invF invF invF invF invF invF invF invF	SeKA_A2414|invasion protein |SEET1153_04957|invasion protein |SEEM316_20565|invasion protein |SEEM030_19273|invasion protein |Salmonellentericaenterica_010100022665|invasion protein |SBG_2519|putative AraC family regulatory protein |SEEM010_11098|invasion protein |SEE23_05304|invasion protein |SEE18569_10073|invasion protein |SeHA_C3089|invasion protein |SPA2757|possible AraC-family regulatory pr…	1	1	1	1	1	1	1	1	1	1	1	1	1	1	1	1	1	1	1	1	1	1	1	1	1	0	1	1	1	1	1	1	1	1	1	1	1	1	1	1	1	1	1	1	1	1
50	98	invG invG invG invG invG invG invG invG	SG2800|secretory protein (associated with virulence) |SEET535_18665|secretory protein (associated with virulence) |SPA2756|secretory protein (associated with virulence) |SEEM030_19278|secretory protein (associated with virulence) |SEEJ1593_15904|secretory protein (associated with virulence) |SEEN567_00604|secretory protein (associated with virulence) |SEE23_05299|secretory protein (associated wit…	1	1	1	1	1	1	1	1	1	2	1	1	1	1	1	1	1	1	1	1	1	1	1	0	2	1	1	1	1	1	1	1	1	1	1	1	1	1	1	1	1	1	1	1	1	1
51	100	invE invE invE invE invE invE invE invE	SEN2738|cell invasion protein |SEEJ1593_15899|invasion protein InvE |SEEM316_20555|invasion protein InvE |SEEM973_15469|cell invasion protein |t2799|cell invasion protein |SE20037_13853|invasion protein InvE |SeV_B2209|invasion protein InvE |SBG_2517|cell invasion protein |SNSL317_A4138|invasion protein InvE |SEET1153_04947|invasion protein InvE |SEEN199_12305|invasion protein InvE |SeSA_A3050|in…	1	1	1	1	1	1	1	1	1	1	1	1	1	1	1	1	1	1	1	1	1	1	1	1	1	1	1	1	1	1	1	1	1	1	1	1	1	1	1	2	1	1	1	1	1	1
52	100	invA invA invA invA invA invA invA invA	SEEDSL_16873|invasion protein InvA |SPAB_03599|hypothetical protein |SEE8A_21663|invasion protein InvA |SeAg_B3018|invasion protein InvA |SE451239_01712|invasion protein InvA |SE20037_13848|invasion protein InvA |SEEM316_20550|invasion protein InvA |SARI_00077|hypothetical protein |SEEM030_19288|invasion protein InvA |SE451200_23394|invasion protein InvA |SeW_A3313|regulatory protein |SEE436_0103…	1	1	1	1	1	1	1	1	1	1	1	1	1	1	1	1	1	1	1	1	1	1	1	1	1	1	1	1	1	1	1	1	1	1	1	1	1	1	1	1	1	1	1	1	1	1
53	100	invB spak spak spak invB invB spak invB	SeAg_B3017|surface presentation of antigens protein SpaK |SNSL317_A4140|surface presentation of antigens protein SpaK |SEEM010_11078|surface presentation of antigens protein SpaK |SeD_A3205|surface presentation of antigens protein SpaK |SSPA2567|virulence-associated secretory protein |SPAB_03598|hypothetical protein |SeHB_A2990|surface presentation of antigens protein SpaK |SEEM202_18809|surface …	1	1	1	1	1	1	1	1	1	1	1	1	1	1	1	1	1	1	1	1	1	1	1	1	1	1	1	1	1	1	1	1	1	1	1	1	1	1	1	1	1	1	1	1	1	1
54	100	spaI spaI invC invC invC spaI invC spaI	SeSPB_A3067|flagellum-specific ATP synthase |Salmonellentericaenterica_010100022635|ATP synthase SpaL |SE451200_23404|ATP synthase SpaL |SARI_00079|hypothetical protein |SEET535_18685|ATP synthase SpaL |SBG_2514|secretory apparatus ATP synthase (associated with virulence) |SEK29439_18576|ATP synthase SpaL |SEEM971_06078|ATP synthase SpaL |SeSPA_A3452|flagellum-specific ATP synthase |SEEN185_01015…	1	1	1	1	1	1	1	1	1	1	1	1	1	1	1	1	1	1	1	1	1	1	1	1	1	1	1	1	1	1	1	1	1	1	1	1	1	1	1	1	1	1	1	1	1	1
55	100	spaM invI invI spaM spaM spaM invI invI	SEEDHWS_09819|secretory protein (associated with virulence) |SentesTy_010100023131|surface presentation of antigens protein spaM |SEE10_09298|secretory protein (associated with virulence) |SBG_2513|virulence associated secretory protein |SEEM201_13404|surface presentation of antigens protein spaM |SNSL254_A3098|surface presentation of antigens protein SpaM |SEN2734|secretory protein (associated w…	1	1	1	1	1	1	1	1	1	1	1	1	1	1	1	1	1	1	1	1	1	1	1	1	1	1	1	1	1	1	1	1	1	1	1	1	1	1	1	1	1	1	1	1	1	1
56	98	invJ invJ spaN spaN spaN invJ invJ spaN	SEEM974_16675|antigen presentation protein SpaN |SEEM010_11063|hypothetical protein |SEE10_09293|antigen presentation protein SpaN |SEEM965_01980|antigen presentation protein SpaN |SEEM030_19308|hypothetical protein |SeKA_A2407|antigen presentation protein SpaN |SNSL317_A4143|antigen presentation protein SpaN |SeH_A3292|antigen presentation protein SpaN |SEEN185_01005|antigen presentation protein…	1	1	2	1	1	1	1	1	1	1	1	1	1	1	1	1	1	1	1	1	1	1	1	3	0	1	1	1	1	1	1	1	1	1	1	1	1	1	1	1	1	1	1	1	1	1
57	100	epaO epaO spaO spaO spaO epaO spaO epaO epaO epaO spaO epaO epaO epaO epaO epaO epaO epaO spaO epaO epaO spaO epaO epaO spaO	SEEM202_18789|surface presentation of antigens protein SpaO |SeV_B2215|type III secretion apparatus protein, YscQ/HrcQ family |SEEM971_06063|surface presentation of antigens protein SpaO |SEE436_01007|surface presentation of antigens protein SpaO |SEEG9184_08641|surface presentation of antigens protein SpaO |SNSL317_A4144|type III secretion apparatus protein, YscQ/HrcQ family |SG2793|surface pres…	1	1	1	1	1	1	1	1	1	1	1	1	1	1	1	1	1	1	1	1	1	1	1	1	1	1	1	1	1	1	1	1	1	1	1	1	1	1	1	1	1	1	1	1	1	1
58	100	epaP epaP spaP epaP spaP spaP spaP spaP spaP epaP spaP spaP spaP spaP epaP spaP spaP spaP spaP spaP epaP spaP epaP epaP spaP spaP epaP spaP spaP spaP spaP epaP epaP epaP spaP spaP spaP spaP spaP spaP spaP spaP spaP epaP spaP spaP spaP spaP spaP spaP spaP spaP spaP spaP epaP spaP spaP epaP epaP spaP epaP spaP	SeSPB_A3063|type III secretion apparatus protein, YscR/HrcR family |SNSL317_A4145|type III secretion apparatus protein, YscR/HrcR family |SEEJ1593_15864|surface presentation of antigens protein SpaP |SeHB_A2985|type III secretion apparatus protein, YscR/HrcR family |SEE10_09283|surface presentation of antigens protein SpaP |SEEM974_16665|surface presentation of antigens protein SpaP |SEE13_01296|…	1	1	1	1	1	1	1	1	1	1	1	1	1	1	1	1	1	1	1	1	1	1	1	1	1	1	1	1	1	1	1	1	1	1	1	1	1	1	1	1	1	1	1	1	1	1
59	100	spaQ spaQ spaQ spaQ spaQ spaQ spaQ spaQ	SE20037_13813|EpaQ |SARI_00084|hypothetical protein |SeD_A3199|EpaQ |SeSPB_A3062|EpaQ |SEE8A_21628|EpaQ |SeSPA_A3447|EpaQ |SEEM316_20515|EpaQ |SEET1153_04907|EpaQ |SEEM954_20516|EpaQ |SeKB_A3017|EpaQ |STM2889|surface presentation of antigens |Salmonellentericaenterica_010100022600|secretory protein (associated with virulence) |SE451239_01677|EpaQ |SeV_B2217|EpaQ |SeHA_C3079|EpaQ |SentesTe_0101000…	1	1	1	1	1	1	1	1	1	1	1	1	1	1	1	1	1	1	1	1	1	1	1	1	1	1	1	1	1	1	1	1	1	1	1	1	1	1	1	1	1	1	1	1	1	1
60	100	epaR spaR spaR spaR spaR spaR epaR epaR epaR epaR epaR epaR epaR epaR epaR spaR spaR epaR epaR spaR epaR epaR epaR epaR epaR	SEEG9184_08626|secretory protein (associated with virulence) |SE20037_13808|secretory protein (associated with virulence) |SEE23_05249|secretory protein (associated with virulence) |SEEM031_04532|type III secretion apparatus protein SpaR/YscT/HrcT |SE451200_23434|type III secretion apparatus protein SpaR/YscT/HrcT |SeSA_A3041|type III secretion apparatus protein SpaR/YscT/HrcT |SG2790|secretory p…	1	1	1	1	1	1	2	1	1	1	1	1	1	1	1	1	1	1	1	1	1	1	1	1	1	1	1	1	1	1	1	1	1	1	1	1	1	1	1	1	1	1	1	1	1	1
61	98	spaS spaS spaS spaS spaS spaS spaS spaS	SEET1153_04897|surface presentation of antigens protein SpaS |SEEM010_11038|surface presentation of antigens protein SpaS |SeSA_A3040|surface presentation of antigens protein SpaS |STM2887|surface presentation of antigens |SEE23_05244|surface presentation of antigens protein SpaS |SE451239_01667|surface presentation of antigens protein SpaS |SEEDSL_16828|surface presentation of antigens protein S…	1	1	1	1	1	1	1	1	1	1	1	1	1	1	1	1	1	1	1	1	1	1	1	0	1	1	1	1	1	1	1	1	1	1	1	1	1	1	1	1	2	1	1	1	1	1
62	96	sicA spaT spaT sicA sicA sicA spaT spaT	SEEM031_04542|type III secretion low calcium response chaperone LcrH/SycD |SEE8A_21613|type III secretion low calcium response chaperone LcrH/SycD |SeSA_A3039|type III secretion low calcium response chaperone LcrH/SycD |SentesTe_010100000765|hypothetical protein |SeV_B2220|type III secretion low calcium response chaperone LcrH/SycD |SentesTy_010100023171|hypothetical protein |SeSPB_A3059|type III…	1	1	1	1	1	1	1	1	1	1	1	1	1	1	1	1	1	1	1	1	1	1	1	1	1	0	1	1	1	1	1	1	1	1	1	1	1	1	1	1	0	1	1	1	1	2
63	98	sipB sipB sipB sipB sipB sipB sipB sipB	SeHB_A2980|cell invasion protein SipB |SEEM010_11028|cell invasion protein |SPA2743|pathogenicity island 1 effector protein |SNSL317_A4150|cell invasion protein SipB |SeV_B2221|cell invasion protein SipB |SEE10_09258|cell invasion protein |SeKA_A2400|cell invasion protein SipB |SEE8A_21608|cell invasion protein |SG2787|pathogenicity island 1 effector protein |SentesTyphi_010100008737|cell invasio…	1	1	1	1	1	2	1	1	1	1	1	1	1	1	1	1	1	1	1	1	1	1	1	0	2	1	1	1	1	1	1	1	1	1	1	1	1	1	1	1	1	1	1	1	1	2
64	73	sipC sipC sipC sipC sipC sipC sipC sipC	SG2786|pathogenicity island 1 effector protein |SEEM965_02025|pathogenicity island 1 effector protein |SEEJ1593_15829|pathogenicity island 1 effector protein |SEEM031_04552|pathogenicity island 1 effector protein |SE451200_23454|pathogenicity island 1 effector protein |SEER_04816|pathogenicity island 1 effector protein |t2786|pathogenicity island 1 effector protein |SCH_2816|cell invasion protein…	1	1	1	1	1	1	1	1	1	1	1	1	1	1	1	1	1	1	1	1	1	1	1	1	1	1	1	0	0	0	0	0	0	0	0	0	0	0	0	1	1	1	1	1	1	1
65	83	sipD sipD sipD sipD sipD sipD sipD sipD	SEEM710_00230|type III effector protein IpaD/SipD/SspD |SEEG9184_08591|cell invasion protein |SEEM974_16630|type III effector protein IpaD/SipD/SspD |SEER_04821|cell invasion protein |SEEM031_04557|type III effector protein IpaD/SipD/SspD |SeKA_A2398|type III effector protein IpaD/SipD/SspD |SeSB_A3203|type III effector protein IpaD/SipD/SspD |SEEN567_00529|cell invasion protein |SEK29439_18516|t…	1	1	1	1	1	1	1	1	1	1	1	1	1	1	1	1	1	1	1	1	1	1	1	1	1	1	1	0	0	0	0	0	1	1	0	1	0	0	1	1	1	1	1	1	1	1
66	98	sipA sipA sipA sipA sipA sipA sipA sipA	SEEM030_19358|hypothetical protein |SNSL317_A4153|cell invasion protein SipA |SEEM710_00225|hypothetical protein |SEEM316_20480|pathogenicity island 1 effector protein |SPC_2924|pathogenicity island 1 effector protein |SEEM973_15394|pathogenicity island 1 effector protein |SE20037_13778|pathogenicity island 1 effector protein (function unknown) |SeSPA_A3440|cell invasion protein SipA |SEEM202_187…	1	1	1	1	1	1	1	1	1	1	1	1	1	1	1	1	1	1	1	1	1	1	1	0	1	1	1	1	1	1	1	1	1	1	1	1	1	1	1	1	1	1	1	1	1	1
67	100	iacP iacP iacp sipF iacp sipF iacP sipF	SEEM201_13344|acyl carrier protein |SEEN199_12385|acyl carrier protein |SeI_A2111|acyl carrier protein |SEEM710_00220|acyl carrier protein |SEN2722|probable acyl carrier protein |SG2783|probable acyl carrier protein |SEEM031_04567|acyl carrier protein |SPC_2923|acyl carrier protein |SeV_B2225|acyl carrier protein |SEEM010_11008|acyl carrier protein |SSPA2553|probable acyl carrier protein |SEET535…	1	1	1	1	1	1	1	1	1	1	1	1	1	1	1	1	1	1	1	1	1	1	1	1	1	1	1	1	1	1	1	1	1	1	1	1	1	1	1	1	1	1	1	1	1	1
68	100	sicP sicP sicP sicP sicP sicP sicP sicP	SEEDSL_16788|secretion chaparone |SEEM971_06003|secretion chaparone |SEE436_15504|chaperone (associated with virulence) |SEER_07297|secretion chaparone |SSPA2551|chaperone (associated with virulence) |SentesTe_010100000730|secretion chaparone |SEEM316_20465|secretion chaparone |SEEM974_16610|secretion chaparone |SEEG9184_08571|secretion chaparone |SPAB_03581|hypothetical protein |SEE23_05204|chap…	1	1	1	1	1	1	1	1	1	1	1	1	1	1	1	1	1	1	1	1	1	1	1	1	1	1	1	1	1	1	1	1	1	1	1	1	1	1	1	1	1	1	1	1	1	1
69	100	iagB iagB iagB iagB iagB iagB iagB iagB	SEEM973_15369|cell invasion protein |SE451200_23489|cell invasion protein |SEEM201_13319|cell invasion protein |SBG_2498|cell invasion protein |SEEDHWS_09739|cell invasion protein |SEE10_09218|cell invasion protein |SeW_A3294|invasion protein IagB |SPC_2919|cell invasion protein |SEET1153_04847|cell invasion protein |SeI_A2994|invasion protein IagB |SentesTe_010100000720|invasion protein IagB |SE…	1	1	1	1	1	1	1	1	1	1	1	1	1	1	1	1	1	1	1	1	1	1	1	1	1	1	1	1	1	1	1	1	1	1	1	1	1	1	1	1	1	1	1	1	1	1
70	98	hilA hilA iagA iagA hilA iagA hilA iagA	SEEJ1593_15789|invasion protein regulator |SentesTe_010100000715|invasion protein regulator |SeSB_A3196|transcriptional regulator HilA (Protein iagA) |SEE23_05189|invasion protein regulator |SeKA_A2391|transcriptional regulator HilA |SEEDSL_16773|invasion protein regulator |SeD_A3186|transcriptional regulator HilA |SEE18569_09958|invasion protein regulator |SEEM973_15364|invasion protein regulato…	1	1	1	1	1	1	1	1	1	1	1	1	1	1	1	1	1	1	1	1	1	1	1	1	1	1	1	1	1	1	1	1	1	1	1	1	1	1	1	1	1	1	0	1	1	1
71	100	hilD hilD hilD hilD hilD hilD	SCH_2807|regulatory helix-turn-helix proteins, araC family |SEEM954_20446|transcriptional regulator HilD |SentesTyphi_010100008787|AraC-family transcriptional regulator |SG2778|AraC-family transcriptional regulator |SEK29439_18476|transcriptional regulator HilD |SEEDHWS_09724|transcriptional regulator HilD |SEET535_18780|transcriptional regulator HilD |SNSL254_A3080|transcriptional regulator HilD…	1	1	1	1	1	1	1	1	1	1	1	1	1	1	1	1	1	1	1	1	1	1	1	1	1	1	1	1	1	1	1	1	1	1	1	1	1	1	1	1	1	1	1	1	1	1
72	96	eprH prgH eprH eprH eprH eprH eprH prgH eprH eprH prgH eprH eprH prgH prgH eprH prgH prgH eprH prgH eprH eprH eprH eprH eprH	SNSL254_A3079|type III secretion apparatus protein PrgH/EprH |SPAB_03575|hypothetical protein |SG2777|pathogenicity 1 island effector protein |SeKB_A3002|type III secretion apparatus protein PrgH/EprH |SEEG9184_08546|cell invasion protein |SEEM973_15354|pathogenicity 1 island effector protein |SeD_A3184|type III secretion apparatus protein PrgH/EprH |SARI_00099|hypothetical protein |SEEN539_10925…	1	1	1	1	1	1	1	1	1	1	1	1	1	1	1	1	1	1	1	1	1	1	1	1	1	1	1	1	1	1	1	1	1	1	1	1	1	1	1	1	1	1	1	1	1	0
73	100	eprI prgI prgI eprI eprI eprI eprI eprI prgI eprI eprI prgI eprI eprI eprI eprI prgI eprI eprI eprI eprI eprI prgI prgI prgI	SeAg_B2995|type III secretion apparatus needle protein |SEE8A_21548|pathogenicity 1 island effector protein |SEN2715|pathogenicity 1 island effector protein |STM2873|cytoplasmic cell invasion protein |SeSPA_A3431|type III secretion apparatus needle protein |SEEM971_05973|pathogenicity 1 island effector protein |SEEM965_02080|pathogenicity 1 island effector protein |SEE10_09198|pathogenicity 1 isl…	1	1	1	1	1	1	1	1	1	1	1	1	1	1	1	1	1	1	1	1	1	1	1	1	1	1	1	1	1	1	1	1	1	1	1	1	1	1	1	1	1	1	1	1	1	1
74	100	prgJ prgJ prgJ prgJ prgJ prgJ prgJ prgJ	SEEN185_00905|pathogenicity 1 island effector protein |STM2872|cytoplasmic cell invasion protein |SeH_A3272|protein PrgJ |SEN2714|pathogenicity 1 island effector protein |SEEDHWS_09709|pathogenicity 1 island effector protein |SeSPB_A3045|protein PrgJ |SeJ_A3318|protein PrgJ |SEE8A_21543|pathogenicity 1 island effector protein |SE451239_01592|pathogenicity 1 island effector protein |SEEM030_19408|…	1	1	1	1	1	1	1	1	1	1	1	1	1	1	1	1	1	1	1	1	1	1	1	1	1	1	1	1	1	1	1	1	1	1	1	1	1	1	1	1	1	1	1	1	1	1
75	100	prgK prgK prgK prgK prgK prgK prgK prgK	SE451239_01587|pathogenicity 1 island effector protein |SentesTyphi_010100008807|pathogenicity 1 island effector protein |SEE8A_21538|pathogenicity 1 island effector protein |SSPA2543|pathogenicity 1 island effector protein |SEEM710_00170|pathogenicity 1 island effector protein |SentesTy_010100026938|pathogenicity 1 island effector protein |SEEDHWS_09704|pathogenicity 1 island effector protein |S…	1	1	1	1	1	1	1	1	1	1	1	1	1	1	1	1	1	1	1	1	1	1	1	1	1	1	1	1	1	1	1	1	1	1	1	1	1	1	1	1	1	1	1	1	1	1
76	100	orgAa orgA orgA orgA orgA	SeI_A2987|type III secretion apparatus protein OrgA/MxiK |SEEN185_00895|cell invasion protein |SEE18569_09928|cell invasion protein |SEEM954_20421|type III secretion apparatus protein OrgA/MxiK |SEEDSL_16743|cell invasion protein |SE20037_13713|cell invasion protein |SBG_2491|cell invasion protein |SEE436_15454|cell invasion protein |SEEM971_05958|type III secretion apparatus protein OrgA/MxiK |S…	1	1	1	1	1	1	1	1	1	1	1	1	1	1	1	1	1	1	1	1	1	1	1	1	1	1	1	1	1	1	1	1	1	1	1	1	1	1	1	1	1	1	1	1	1	1
77	92	orgB orgA orgB orgA orgA orgA orgAb orgB	SeD_A3179|oxygen-regulated invasion protein OrgB |SEEN567_00459|oxygen-regulated invasion protein |SARI_00104|hypothetical protein |SEEM973_15329|oxygen-regulated invasion protein |SCH_2801|putative flagellar biosynthesis/type III secretory pathway protein |SentesTyphi_010100011484|oxygen-regulated invasion protein |SEEN539_10900|oxygen-regulated invasion protein |SEE8A_21528|oxygen-regulated inv…	1	1	2	1	1	1	1	1	1	1	1	1	1	1	1	1	1	1	1	1	1	1	1	1	1	1	1	1	1	1	1	1	0	0	1	1	1	1	0	1	1	1	1	1	1	1
78	100		SEER_07242|hypothetical protein |SeHB_A2962|putative cytoplasmic protein |SEEJ1593_15749|hypothetical protein |SEE436_15444|hypothetical protein |SE451239_01572|putative cytoplasmic protein |SeHA_C3057|putative cytoplasmic protein |SeAg_B2990|conserved hypothetical protein |SEEM010_10943|hypothetical protein |SEE18569_09918|hypothetical protein |SeSA_A3021|conserved hypothetical protein |SeI_A298…	1	1	1	1	1	1	1	1	1	1	1	1	1	1	1	1	1	1	1	1	1	1	1	1	1	1	1	1	1	1	1	1	1	1	1	1	1	1	1	1	1	1	1	1	1	1
79	98	hilC hilC sprA hilC hilC sprA hilC sprA	SeH_A3267|transcriptional regulator, AraC family |SeSPA_A3425|transcriptional regulator, AraC family |SeKA_A2382|transcriptional regulator, AraC family |SEEM954_20406|hypothetical protein |SE451200_23539|hypothetical protein |SEEG9184_08511|transcriptional regulator, AraC family protein |SEN2709|possible AraC-family transcriptional regulator |SentesTe_010100000670|possible AraC-family transcripti…	1	1	1	1	1	1	1	1	1	1	1	1	1	1	1	1	1	1	1	1	1	1	1	1	1	1	1	0	1	1	1	1	1	1	1	1	1	1	1	1	1	1	1	1	1	1
80	100	sprB sprB sprB sprB sprB sprB sprB sprB	SEET535_18825|transcriptional regulator |STM2866|transcriptional regulator |SEEDSL_16723|transcriptional regulator |SSPA2538|possible AraC-family transcriptional regulator |SEEJ1593_15739|transcriptional regulator |SEEN539_10885|possible AraC-family transcriptional regulator |SEEM971_05938|possible AraC-family transcriptional regulator |SeH_A3266|transcriptional regulator |SEEDHWS_09679|transcrip…	1	1	1	1	1	1	1	1	1	1	1	1	1	1	1	1	1	1	1	1	1	1	1	1	1	1	1	1	1	1	1	1	1	1	1	1	1	1	1	1	1	1	1	1	1	1
81	98	sitD sitD sitD sitD sitD sitD sitD sitD	SEEM973_15304|chelated iron transport system membrane protein YfeD |SeKB_A2992|chelated iron transport system membrane protein YfeD |SEE436_15424|Iron transport protein, inner membrane component |SEEJ1593_15724|chelated iron transport system membrane protein YfeD |SEEM316_20390|chelated iron transport system membrane protein YfeD |SEEM971_05928|chelated iron transport system membrane protein YfeD…	1	1	1	1	1	1	1	1	1	1	1	1	1	1	1	1	1	1	1	1	1	1	1	1	0	1	1	1	1	1	1	1	1	1	1	1	1	1	1	1	1	1	1	1	1	1
82	100	sitC sitC sitC sitC sitC sitC sitC sitC	SEET535_18840|iron transport protein, inner membrane component |SEEN567_00429|iron transport protein, inner membrane component |SeKB_A2991|chelated iron transport system membrane protein YfeC |SeSPB_A3036|chelated iron transport system membrane protein YfeC |SEE8A_21498|iron transport protein, inner membrane component |SARI_00109|hypothetical protein |SCH_2796|iron transporter: fur regulated |SEE…	1	1	1	2	1	1	1	1	1	1	1	1	1	1	1	1	1	1	1	1	1	1	1	1	1	1	1	1	1	1	1	1	1	1	1	1	1	1	1	1	1	1	1	1	1	1
83	93	sitB sitB sitB sitB sitB sitB sitB sitB	SentesTyphi_010100011514|iron transport protein, ATP-binding component |SEEM971_05918|iron transport protein, ATP-binding component |SCH_2795|iron transporter: fur regulated |SBG_2483|Iron transport protein, ATP-binding component |SeSB_A3182|chelated iron transport system membrane protein YfeB |SEN2704|Iron transport protein, ATP-binding component |SEEM030_19453|iron transport protein, ATP-bindin…	1	1	1	1	1	1	1	1	1	1	1	1	1	1	1	1	1	1	1	1	1	0	0	1	1	1	1	1	1	1	1	1	1	1	1	1	1	1	1	0	1	0	1	1	1	1
84	100	sitA sitA sitA sitA sitA sitA sitA sitA	t2763|iron transport protein, periplasmic-binding protein |SeSB_A3181|periplasmic chelated iron-binding protein YfeA |SeKA_A2376|periplasmic chelated iron-binding protein YfeA |SPAB_03559|hypothetical protein |SEET535_18850|periplasmic chelated iron-binding protein YfeA |SEN2703|Iron transport protein, periplasmic-binding protein |SeH_A3261|periplasmic chelated iron-binding protein YfeA |SEEM973_…	1	1	1	1	1	1	1	1	1	1	1	1	1	1	1	1	1	1	1	1	1	1	1	1	1	1	1	1	1	1	1	1	1	1	1	1	1	1	1	1	1	1	1	1	1	1
85	100	ygbA ygbA ygbA ygbA ygbA ygbA ygbA ygbA	SeSPA_A3418|conserved hypothetical protein |SEE23_05109|hypothetical protein |SEEN199_12490|hypothetical protein |SEEN539_10855|hypothetical protein |SE451239_01527|hypothetical protein |t2762|conserved hypothetical protein |SEEDHWS_09649|hypothetical protein |SeH_A3260|conserved hypothetical protein |SCH_2793|putative cytoplasmic protein |SNSL317_A4176|conserved hypothetical protein |SPC_2903|hy…	1	1	1	1	1	1	1	1	1	1	1	1	1	1	1	1	1	1	1	1	1	1	1	1	1	1	1	1	1	1	1	1	1	1	1	1	1	1	1	1	1	1	1	1	1	1
86	98	fhlA fhlA fhlA fhlA fhlA fhlA fhlA fhlA	SEK29439_18391|formate hydrogenlyase transcriptional activator |SNSL254_A3064|formate hydrogenlyase transcriptional activator |SeV_B2250|formate hydrogenlyase transcriptional activator |SeSPB_A3032|formate hydrogenlyase transcriptional activator |SEE436_15394|formate hydrogenlyase transcriptional activator |SCH_2792|formate hydrogen-lyase transcriptional activator for fdhF, hyc and hyp operons (E…	1	1	1	1	1	1	1	1	1	1	1	1	1	1	1	1	1	1	1	1	1	1	1	1	2	0	1	1	1	1	1	1	1	1	1	1	1	1	1	1	1	1	1	1	1	2
87	98	hypE hypE hypE hypE hypE hypE hypE hypE hypE hypE hypE hypE hypE hypE hypE hypE hypE hypE hypE hypE hypE hypE hypE hypE hypE	SEEDSL_16678|hydrogenase expression/formation protein HypE |SEEM965_02155|hydrogenase expression/formation protein HypE |SEET535_18865|hydrogenase expression/formation protein HypE |SEEM974_16505|hydrogenase expression/formation protein HypE |SPA2716|hydrogenase isoenzymes formation protein HypE |SEE23_05099|hydrogenase expression/formation protein HypE |SPC_2901|hydrogenase isoenzyme formation p…	1	1	1	1	1	1	1	1	1	1	1	1	1	1	1	1	1	1	1	1	1	1	1	0	1	1	1	1	1	1	1	1	1	1	1	1	1	1	1	1	1	1	1	1	1	1
88	100	hypD hypD hypD hypD hypD hypD hypD hypD hypD hypD hypD hypD hypD hypD hypD hypD hypD hypD hypD hypD hypD hypD hypD hypD hypD	SeSPA_A3415|hydrogenase expression/formation protein HypD |SEEM973_15269|hydrogenase expression/formation protein HypD |SE451200_23589|hydrogenase expression/formation protein HypD |SEEM202_18614|hydrogenase expression/formation protein HypD |SEEN185_00830|hydrogenase expression/formation protein HypD |SEEM965_02160|hydrogenase expression/formation protein HypD |SeHB_A2950|hydrogenase expression/…	1	1	1	1	1	1	1	1	1	1	1	1	1	1	1	1	1	1	1	1	1	1	1	1	1	1	1	1	1	1	1	1	1	1	1	1	1	1	1	1	1	1	1	1	1	1
89	100	hypC2 hypC2 hypC2 hypC2 hypC2 hypC2 hypC2 hypC hypC2 hypC hypC2 hypC2 hypC hypC2 hypC2 hypC2 hypC2 hypC hypC hypC2 hypC hypC hypC hypC2 hypC	SeSB_A3176|hydrogenase assembly chaperone HypC/HupF |SeKB_A2984|hydrogenase assembly chaperone HypC/HupF |SSPA2528|hydrogenase isoenzymes formation protein HypC |SeAg_B2978|hydrogenase assembly chaperone HypC/HupF |SEEM965_02165|hydrogenase assembly chaperone |SeSPA_A3414|hydrogenase assembly chaperone HypC/HupF |SEE8A_21463|hydrogenase assembly chaperone |Salmonellentericaenterica_010100001349|h…	1	1	1	1	1	1	1	1	1	1	1	1	1	1	1	1	1	1	1	1	1	1	1	1	1	1	1	1	1	1	1	1	1	1	1	1	1	1	1	1	1	1	1	1	1	1
90	100	hypB hypB hypB hypB hypB hypB hypB hypB hypB hypB hypB hypB hypB hypB hypB hypB hypB hypB hypB hypB hypB hypB hypB hypB hypB	SEE23_05084|hydrogenase nickel incorporation protein HypB |STM2855|hydrogenase-3 accessory protein |SEE10_09108|hydrogenase nickel incorporation protein HypB |SEET1153_04737|hydrogenase nickel incorporation protein HypB |SEEM973_15259|hydrogenase nickel incorporation protein HypB |SeSB_A3175|hydrogenase isoenzymes nickel incorporation protein HypB |SEE18569_09853|hydrogenase nickel incorporation …	1	1	1	1	1	1	1	1	1	1	1	1	1	1	1	1	1	1	1	1	1	1	1	1	1	1	1	1	1	1	1	1	1	1	1	1	1	1	1	1	1	1	1	1	1	1
91	100	hypA hypA hypA hypA hypA hypA hypA hypA hypA hypA hypA hypA hypA hypA hypA hypA hypA hypA hypA hypA hypA hypA hypA hypA hypA hypA hypA hypA hypA hypA hypA hypA hypA hypA hypA hypA hypA hypA hypA hypA hypA hypA hypA hypA hypA hypA hypA hypA hypA hypA hypA hypA hypA hypA hypA hypA hypA hypA hypA hypA hypA hypA	SEEM974_16485|hydrogenase nickel incorporation protein |SEEG9184_08446|hydrogenase nickel incorporation protein |SEEM202_18599|hydrogenase nickel incorporation protein |SEEM201_13199|hydrogenase nickel incorporation protein |SEEM973_15254|hydrogenase nickel incorporation protein |SEEM030_19493|hydrogenase nickel incorporation protein |SEE23_05079|hydrogenase nickel incorporation protein |SeD_A316…	1	1	1	1	1	1	1	1	1	1	1	1	1	1	1	1	1	1	1	1	1	1	1	1	1	1	1	1	1	1	1	1	1	1	1	1	1	1	1	1	1	1	1	1	1	1
92	100	hycA hycA hycA hycA hycA hycA hycA hycA	SEE23_05074|formate hydrogenlyase regulatory protein HycA |t2755|formate hydrogenlyase regulatory protein |SEEN199_12525|formate hydrogenlyase regulatory protein HycA |SEEN539_10820|formate hydrogenlyase regulatory protein HycA |SEE18569_09843|formate hydrogenlyase regulatory protein HycA |SEEJ1593_15669|formate hydrogenlyase regulatory protein HycA |SEET1153_04727|formate hydrogenlyase regulator…	1	1	1	1	1	1	1	1	1	1	1	1	1	1	1	1	1	1	1	1	1	1	1	1	1	1	1	1	1	1	1	1	1	1	1	1	1	1	1	1	1	1	1	1	1	1
93	98	hycB hycB hycB hycB hycB hycB hycB hycB hycB hycB hycB hycB hycB hycB hycB hycB hycB hycB hycB hycB hycB hycB hycB hycB hycB	SEEN185_00805|formate hydrogenlyase subunit 2 |SEET535_18895|formate hydrogenlyase, subunit B |SE451200_23614|formate hydrogenlyase subunit 2 |SEEM031_04707|formate hydrogenlyase subunit 2 |SEEDHWS_09609|formate hydrogenlyase subunit 2 |SentesTyphi_010100011188|formate hydrogenlyase subunit 2 |SG2755|formate hydrogenlyase subunit 2 |SeW_A3266|formate hydrogenlyase, subunit B |SeHA_C3039|formate h…	1	1	1	1	1	1	1	1	1	1	1	1	1	1	1	1	1	1	1	1	1	1	1	0	1	1	1	1	1	1	1	1	1	1	1	1	1	1	1	1	1	1	1	1	1	1
94	96	hycC hycC hycC hycC hycC hycC hycC hycC hycC hycC hycC hycC hycC hycC hycC hycC hycC hycC hycC hycC hycC hycC hycC hycC hycC	SeI_A2966|formate hydrogenlyase, subunit C |SeW_A3265|formate hydrogenlyase, subunit C |SentesTyphi_010100011183|formate hydrogenlyase subunit 3 |SEEN539_10810|formate hydrogenlyase subunit 3 |SEEM965_02190|formate hydrogenlyase subunit 3 |SEK29439_18351|formate hydrogenlyase subunit 3 |SEEM316_20325|formate hydrogenlyase subunit 3 |SEE436_15354|formate hydrogenlyase subunit 3 |SEET535_18900|form…	1	1	1	1	1	1	1	1	1	1	1	1	1	1	1	1	1	1	1	1	1	1	1	1	0	1	1	1	1	1	1	1	1	1	1	1	1	1	1	1	1	1	1	1	0	2
95	100	hycD hycD hycD hycD hycD hycD hycD hycD hycD hycD hycD hycD hycD hycD hycD hycD hycD hycD hycD hycD hycD hycD hycD hycD hycD	SeKA_A2363|formate hydrogenlyase, subunit D |SeD_A3160|formate hydrogenlyase, subunit D |SEEN185_00795|formate hydrogenlyase, subunit D |SeSPB_A3022|formate hydrogenlyase, subunit D |SBG_2470|formate hydrogenlyase subunit 4 |SeKB_A2976|formate hydrogenlyase, subunit D |SEEN539_10805|formate hydrogenlyase, subunit D |SEEM965_02195|formate hydrogenlyase, subunit D |SeW_A3264|formate hydrogenlyase, …	1	1	1	1	1	1	1	1	1	1	1	1	1	1	1	1	1	1	1	1	1	1	1	1	1	1	1	1	1	1	1	1	1	1	1	1	1	1	1	1	1	1	1	1	1	1
96	98	hycE hycE hycE hycE hycE hycE hycE hycE hycE hycE hycE hycE hycE hycE hycE hycE hycE hycE hycE hycE hycE hycE hycE hycE hycE	SeH_A3248|formate hydrogenlyase, subunit E |SCH_2782|Formate hydrogenlyase subunit 5 precursor |SE451200_23629|formate hydrogenlyase, subunit E |SEEM030_19518|formate hydrogenlyase, subunit E |SE20037_13608|formate hydrogenlyase, subunit E |SeKA_A2362|formate hydrogenlyase, subunit E |SeJ_A3293|formate hydrogenlyase, subunit E |SentesTyphi_010100011173|formate hydrogenlyase subunit 5 |SeV_B2262|f…	1	1	1	1	1	1	1	1	1	1	1	1	1	1	1	1	1	1	1	1	1	1	1	1	0	1	1	1	1	1	1	1	1	1	1	1	1	1	1	1	1	1	1	1	1	1
97	100	hycF hycF hycF hycF hycF hycF hycF hycF hycF hycF hycF hycF hycF hycF hycF hycF hycF hycF hycF hycF hycF hycF hycF hycF hycF	SeJ_A3292|formate hydrogenlyase, subunit F |SE20037_13598|formate hydrogenlyase complex iron-sulfur subunit |SEET1153_04702|formate hydrogenlyase complex iron-sulfur subunit |STM2848|hydrogenase 3 |SEEM954_20311|formate hydrogenlyase complex iron-sulfur subunit |SEE23_05044|formate hydrogenlyase complex iron-sulfur subunit |SEET535_18915|formate hydrogenlyase complex iron-sulfur subunit |SentesTy…	1	1	1	1	1	1	1	1	1	1	1	1	1	1	1	1	1	1	1	1	1	1	1	1	1	1	1	1	1	1	1	1	1	1	1	1	1	1	1	1	1	1	1	1	1	1
98	98	hycG hycG hycG hycG hycG hycG hycG hycG hycG hycG hycG hycG hycG hycG hycG hycG hycG hycG hycG hycG hycG hycG hycG hycG hycG	SEE436_14349|formate hydrogenlyase subunit 7 |SEEN185_00780|formate hydrogenlyase, subunit G |SentesTe_010100000570|formate hydrogenlyase subunit 7 |SEEN567_00349|formate hydrogenlyase subunit G |SE20037_13593|formate hydrogenlyase subunit 7 |SEN2689|formate hydrogenlyase subunit 7 |SEEN199_12555|formate hydrogenlyase, subunit G |SeAg_B2968|formate hydrogenlyase, subunit G |SNSL254_A3050|formate …	1	1	1	1	1	1	1	1	1	1	1	1	1	1	1	1	1	1	1	1	1	1	0	1	1	1	1	1	1	1	1	1	1	1	1	1	1	1	1	1	1	1	1	1	1	1
99	100	hycH hycH hycH hycH hycH hycH hycH hycH	SEEM010_10838|formate hydrogenlyase maturation protein |SEEN185_00775|formate hydrogenlyase maturation protein |SEEM974_16445|formate hydrogenlyase maturation protein |SEEM201_13159|formate hydrogenlyase maturation protein |SeHB_A2937|formate hydrogenlyase maturation protein |SEET535_18925|formate hydrogenlyase maturation protein |SCH_2779|processing of HycE (part of the FHL complex) |SentesTy_01…	1	1	1	1	1	1	1	1	1	1	1	1	1	1	1	1	1	1	1	1	1	1	1	1	1	1	1	1	1	1	1	1	1	1	1	1	1	1	1	1	1	1	1	1	1	1
100	100	hycI hycI hycI hycI hycI hycI hycI hycI hycI hycI hycI hycI hycI hycI hycI hycI hycI hycI hycI hycI hycI hycI hycI hycI hycI hycI hycI hycI hycI hycI hycI hycI hycI hycI hycI hycI hycI hycI hycI hycI hycI hycI hycI hycI hycI hycI hycI hycI hycI hycI hycI hycI hycI hycI hycI hycI hycI hycI hycI hycI hycI hycI	SeJ_A3289|hydrogenase maturation peptidase HycI |SEEM316_20295|hydrogenase 3 maturation protease |SEEM710_16294|hydrogenase 3 maturation protease |SBG_2465|hydrogenase 3 maturation protease |SEE18569_09803|hydrogenase 3 maturation protease |SeSB_A3164|hydrogenase maturation peptidase HycI |SeKA_A2358|hydrogenase maturation peptidase HycI |SEE10_09058|hydrogenase 3 maturation protease |SARI_00127|…	1	1	1	1	1	1	1	1	1	1	1	1	1	1	1	1	1	1	1	1	1	1	1	1	1	1	1	1	1	1	1	1	1	1	1	1	1	1	1	1	1	1	1	1	1	1
101	100	hydN hydN hydN hydN hydN hydN hydN hydN	SE451200_23659|electron transport protein HydN |SeD_A3152|protein AegA |SEE23_05014|electron transport protein HydN |SPAB_03536|hypothetical protein |SeSA_A2994|protein AegA |SEK29439_18311|electron transport protein HydN |SEET1153_04677|electron transport protein HydN |SEEDHWS_09564|electron transport protein HydN |SeKB_A2968|protein AegA |STM2843|electron transport protein (FeS center) from for…	1	1	1	1	1	1	1	1	1	1	1	1	1	1	1	1	1	1	1	1	1	1	1	1	1	1	1	1	1	1	1	1	1	1	1	1	1	1	1	1	1	1	1	1	1	1
102	100	hypF hypF hypF hypf hypF hypF hypF hypF hypF hypF hypF hypf hypF hypf hypF hypF hypF hypF hypF hypF hypf hypF hypF hypF hypF	SEEM031_04757|hydrogenase maturation protein |SEEM974_16425|hydrogenase maturation protein |SentesTyphi_010100011138|hydrogenase maturation protein |SeJ_A3285|[NiFe] hydrogenase maturation protein HypF |SEEN199_12580|hydrogenase maturation protein |SEER_07107|hydrogenase maturation protein |SeKB_A2967|[NiFe] hydrogenase maturation protein HypF |SeH_A3240|[NiFe] hydrogenase maturation protein HypF…	1	1	2	1	1	1	1	1	1	1	1	2	1	1	1	1	1	1	1	1	1	1	1	2	1	1	1	1	1	1	1	1	1	1	1	1	1	1	1	1	1	1	1	1	1	1
103	100	ygbD ygbD ygbD ygbD ygbD ygbD	Salmonellentericaenterica_010100004656|nitric oxide reductase |SEK29439_18296|nitric oxide reductase |SNSL254_A3043|nitric oxide reductase FlRd-NAD |SE451200_23669|nitric oxide reductase |SCH_2774|putative oxidoreductase |t2743|putative rubredoxin reductase |SeW_A3254|nitric oxide reductase FlRd-NAD |SEE436_14314|nitric oxide reductase |SeSPB_A3012|nitric oxide reductase FlRd-NAD |SEEM030_19558|n…	1	1	1	1	1	1	1	1	1	1	1	1	1	1	1	1	1	1	1	1	1	1	1	1	1	1	1	1	1	1	1	1	1	1	1	1	1	1	1	1	1	1	1	1	1	1
104	96	norV norV norV norV norV norV norV norV norV	SeV_B2272|anaerobic nitric oxide reductase flavorubredoxin |SEET1153_04662|anaerobic nitric oxide reductase flavorubredoxin |SEEDSL_16588|anaerobic nitric oxide reductase flavorubredoxin |SE20037_13553|anaerobic nitric oxide reductase flavorubredoxin |Salmonellentericaenterica_010100004661|anaerobic nitric oxide reductase flavorubredoxin |SNSL317_A4198|anaerobic nitric oxide reductase flavorubred…	1	1	1	1	1	1	1	1	1	1	1	1	1	1	1	1	1	1	1	1	1	1	1	1	1	1	1	1	1	1	1	1	1	1	1	1	1	1	1	1	1	1	1	1	1	0
105	96	ygaA ygaA ygaA ygaA ygaA ygaA norR norR ygaA ygaA norR norR norR norR norR norR	SEEDSL_16583|anaerobic nitric oxide reductase transcription regulator |SPC_2880|anaerobic nitric oxide reductase transcription regulator |SeSB_A3157|anaerobic nitric oxide reductase transcription regulator NorR |SPAB_03530|hypothetical protein |SE451239_01422|anaerobic nitric oxide reductase transcription regulator |SEE18569_09768|anaerobic nitric oxide reductase transcription regulator |SeW_A325…	1	1	1	1	1	1	1	1	1	1	1	1	1	1	1	1	1	1	1	1	1	1	1	1	1	0	1	1	1	1	1	1	1	1	1	1	1	1	1	1	1	1	1	1	1	0
106	100	gutQ gutQ gutQ gutQ gutQ gutQ gutQ gutQ gutQ gutQ gutQ gutQ gutQ gutQ gutQ gutQ gutQ gutQ gutQ gutQ gutQ gutQ gutQ gutQ gutQ gutQ gutQ gutQ gutQ gutQ gutQ gutQ gutQ gutQ gutQ gutQ gutQ gutQ gutQ gutQ gutQ gutQ gutQ gutQ gutQ gutQ gutQ gutQ gutQ gutQ gutQ gutQ gutQ gutQ gutQ gutQ gutQ gutQ gutQ gutQ gutQ gutQ	SEEM202_18514|D-arabinose 5-phosphate isomerase |SEK29439_18281|D-arabinose 5-phosphate isomerase |SARI_00133|hypothetical protein |SPC_2879|putative phosphosugar-binding protein |SEE13_01031|D-arabinose 5-phosphate isomerase |SeHA_C3024|gutQ protein |SPAB_03529|hypothetical protein |SeKA_A2350|gutQ protein |SEEM965_02255|D-arabinose 5-phosphate isomerase |SeW_A3251|gutQ protein |SEEDHWS_09539|D-…	1	1	1	1	1	1	1	1	1	1	1	1	1	1	1	1	1	1	1	1	1	1	1	2	1	1	1	1	1	1	1	1	1	1	1	1	1	1	1	1	1	1	1	1	1	1
107	100	srlR srlR srlR srlR srlR srlR srlR srlR srlR srlR srlR srlR srlR srlR srlR srlR srlR srlR srlR srlR srlR srlR srlR srlR srlR gutR srlR srlR srlR srlR srlR srlR srlR srlR srlR srlR srlR srlR srlR srlR srlR srlR srlR srlR srlR srlR srlR srlR srlR srlR srlR srlR srlR srlR srlR srlR srlR srlR srlR srlR srlR srlR	SeKA_A2349|glucitol operon repressor |SEEJ1593_15589|DNA-bindng transcriptional repressor SrlR |SeH_A3235|glucitol operon repressor |SEEM710_16254|DNA-bindng transcriptional repressor SrlR |SeKB_A2962|glucitol operon repressor |SentesTe_010100000520|DNA-bindng transcriptional repressor SrlR |SG2740|glucitol operon repressor |SEET535_18975|DNA-bindng transcriptional repressor SrlR |SEEN539_10740|D…	1	1	1	1	1	1	1	1	1	1	1	1	1	1	1	1	1	1	1	1	1	1	1	1	1	1	1	1	1	1	1	1	1	1	1	1	1	1	1	1	1	1	1	1	1	1
108	98	gutM gutM gutM srlM srlM gutM srlM gutM	SeKB_A2961|glucitol operon activator protein |SentesTe_010100000515|DNA-binding transcriptional activator GutM |SNSL254_A3038|glucitol operon activator protein |SSPA2508|glucitol operon activator protein |SE451239_01407|DNA-binding transcriptional activator GutM |SeSPB_A3007|glucitol operon activator protein |SEE10_09008|DNA-binding transcriptional activator GutM |SEK29439_18271|DNA-binding trans…	1	1	1	1	1	1	1	1	1	1	1	1	1	1	1	1	1	1	1	1	1	1	1	1	1	1	1	1	1	1	1	0	1	1	1	1	1	1	1	1	1	1	1	1	1	1
109	98	srlD srlD srlD srlD srlD srlD srlD srlD srlD srlD srlD srlD srlD srlD srlD srlD srlD srlD srlD srlD srlD srlD srlD srlD	SEET535_18985|sorbitol-6-phosphate dehydrogenase |Salmonellentericaenterica_010100004691|sorbitol-6-phosphate dehydrogenase |SEEM202_18499|sorbitol-6-phosphate dehydrogenase |SSPA2507|sorbitol-6-phosphate 2-dehydrogenase (glucitol-6-phosphate dehydrogenase) |SEK29439_18266|sorbitol-6-phosphate dehydrogenase |SentesTyphi_010100011098|sorbitol-6-phosphate dehydrogenase |SeW_A3248|sorbitol-6-phospha…	1	1	1	1	1	1	1	1	1	1	1	1	1	1	1	1	1	1	1	1	1	1	1	1	1	1	1	1	1	1	1	0	1	1	1	1	1	1	1	1	1	1	1	1	1	1
110	100	slrB slrB srlB srlB slrB slrB srlB srlB srlB	SEEM202_18494|glucitol/sorbitol-specific PTS system component IIA |SEEM031_04797|glucitol/sorbitol-specific PTS system component IIA |SEEN199_12620|glucitol/sorbitol-specific PTS system component IIA |SEET1153_04632|glucitol/sorbitol-specific PTS system component IIA |SeSPA_A3389|glucitol/sorbitol-specific phosphotransferase enzyme iia component |SEN2675|PTS system, glucitol/sorbitol-specific IIA…	1	1	1	1	1	1	1	1	1	1	1	1	1	1	1	1	1	1	1	1	1	1	1	1	1	1	1	1	1	1	1	1	1	1	1	1	1	1	1	1	1	1	1	1	1	1
111	100	srlE srlE srlE srlE srlE srlE srlE srlE	SeJ_A3276|glucitol/sorbitol-specific phosphotransferase enzyme iib component |SEEM973_15149|glucitol/sorbitol-specific phosphotransferase enzyme iib component |SEN2674|PTS system, glucitol/sorbitol-specific IIBC component |SeHA_C3019|glucitol/sorbitol-specific phosphotransferase enzyme iib component |STM2833|PTS family, glucitol/sorbitol-specific IIB component |SPC_2874|PTS system, glucitol/sorbi…	1	1	1	1	1	1	1	1	1	1	1	1	1	1	1	1	1	1	1	1	1	1	1	1	1	1	1	1	1	1	1	1	1	1	1	1	1	1	1	1	1	1	1	1	1	1
112	100	srlA srlA srlA srlA srlA srlA srlA srlA	SeSA_A2983|glucitol/sorbitol permease iic component |SEET1153_04622|PTS system, glucitol/sorbitol-specific IIBC component |SEEDSL_16548|PTS system, glucitol/sorbitol-specific IIBC component |SEEM971_05768|PTS system, glucitol/sorbitol-specific IIBC component |SEEM316_20230|PTS system, glucitol/sorbitol-specific IIBC component |SG2735|PTS system, glucitol/sorbitol-specific IIBC component |SEEN185_…	1	1	1	1	1	1	1	1	1	1	1	1	1	1	1	1	1	1	1	1	1	1	1	1	1	1	1	1	1	1	1	1	1	1	1	1	1	1	1	1	1	1	1	1	1	1
113	98	mltB mltB mltB mltB mltB mltB mltB mltB mltB mltB mltB mltB mltB mltB mltB mltB mltB mltB mltB mltB mltB mltB mltB mltB mltB	SeHA_C3017|lytic murein transglycosylase B |SEEM316_20225|murein hydrolase B |SEEM954_20226|murein hydrolase B |SCH_2764|membrane-bound lytic murein transglycosylase B |SeW_A3244|lytic murein transglycosylase B |SEE18569_09723|murein hydrolase B |SEEDHWS_09504|murein hydrolase B |SBG_2451|membrane-bound lytic transglycosylase B |SeI_A2945|lytic murein transglycosylase B |SentesTe_010100000490|mur…	1	1	1	1	1	1	1	1	1	1	1	1	1	1	1	1	1	1	1	1	1	1	1	1	1	0	1	1	1	1	1	1	1	1	1	1	1	1	1	1	1	1	1	1	1	1
114	100	ygaD ygaD ygaD ygaD ygaD ygaD ygaD ygaD	t2731|conserved hypothetical protein |SBG_2450|hypothetical protein |SEEM010_10758|competence damage-inducible protein A |SEEN185_00695|competence damage-inducible protein A |SEER_07047|competence damage-inducible protein A |SEEM971_05758|competence damage-inducible protein A |SARI_00142|hypothetical protein |SEEDHWS_09499|competence damage-inducible protein A |SeKB_A2954|competence/damage-induci…	1	1	1	1	1	1	1	1	1	1	1	1	1	1	1	1	1	1	1	1	1	1	1	1	1	1	1	1	1	1	1	1	1	1	1	1	1	1	1	1	1	1	1	1	1	1
115	100	recA recA recA recA recA recA recA recA recA recA recA recA recA recA recA recA recA recA recA recA recA recA recA recA recA recA recA recA recA recA recA recA recA recA recA recA recA recA recA recA recA recA recA recA recA recA recA recA recA recA recA recA recA recA recA recA recA recA recA recA recA recA	SeHB_A2918|protein RecA |SEEM954_20216|recombinase A |STM2829|DNA strand exchange and recombination protein |SG2732|Recombinase A. |SARI_00143|hypothetical protein |SNSL317_A4210|protein RecA |SEK29439_18236|recombinase A |SeKB_A2953|protein RecA |SBG_2449|RecA protein |SEEN539_10700|recombinase A |SEEM010_10753|recombinase A |t2730|recA protein |SEEJ1593_15544|recombinase A |SeW_A3241|protein Re…	1	1	1	1	1	1	1	1	1	1	1	1	1	1	1	1	1	1	1	1	1	1	1	1	1	1	1	1	1	1	1	1	1	1	1	1	1	1	1	1	1	1	1	1	1	1
116	100	recX recX recX recX oraA recX oraA recX recX recX recX recX recX recX recX recX recX recX recX recX recX recX recX recX recX recX recX recX recX recX recX recX recX recX recX recX recX recX recX recX recX recX recX recX recX oraA recX recX recX recX recX recX recX oraA recX recX recX recX recX recX	SentesTe_010100000470|recombination regulator RecX |SeJ_A3271|regulatory protein RecX |SEEJ1593_15539|recombination regulator RecX |SeKB_A2952|regulatory protein RecX |SCH_2761|putative regulatory protein RecX |SEE10_08968|recombination regulator RecX |SPA2686|putative regulatory protein RecX |SeH_A3225|regulatory protein RecX |SeHB_A2917|regulatory protein RecX |SEEM010_10748|recombination regul…	1	1	1	1	1	1	1	1	1	1	1	1	1	1	1	1	1	1	1	1	1	1	1	1	1	1	1	1	1	1	1	1	1	1	1	1	1	1	1	1	1	1	1	1	1	1
117	98	alaS alaS alaS alaS alaS alaS alaS alaS alaS alaS alaS alaS alaS alaS alaS alaS alaS alaS alaS alaS alaS alaS alaS alaS alaS alaS alaS alaS alaS alaS alaS alaS alaS alaS alaS alaS alaS alaS alaS alaS alaS alaS alaS alaS alaS alaS alaS alaS alaS alaS alaS alaS alaS alaS alaS alaS alaS alaS alaS alaS alaS alaS	SEEN185_00680|alanyl-tRNA synthetase |SeKA_A2338|alanyl-tRNA synthetase |SEEJ1593_15534|alanyl-tRNA synthetase |SEE436_09498|alanyl-tRNA synthetase |SARI_00145|hypothetical protein |SEER_07032|alanyl-tRNA synthetase |SEET535_19030|alanyl-tRNA synthetase |SPAB_03515|hypothetical protein |SEEM965_02310|alanyl-tRNA synthetase |SEEN199_12655|alanyl-tRNA synthetase |SEEM202_18459|alanyl-tRNA synthetas…	1	1	1	1	1	1	1	1	1	1	1	1	1	1	1	1	1	1	1	1	1	1	1	1	2	1	1	1	1	1	1	1	1	1	0	1	1	1	1	1	1	1	1	1	1	1
118	96	csrA csrA csrA csrA csrA csrA csrA csrA csrA csrA csrA csrA csrA csrA csrA csrA csrA csrA csrA csrA csrA csrA csrA	SEEN539_10685|carbon storage regulator |SEEM030_19633|carbon storage regulator |SEEM971_05738|carbon storage regulator |SEET535_19035|carbon storage regulator |SEER_07027|carbon storage regulator |SPC_2867|carbon storage regulator |SeJ_A3269|carbon storage regulator |SEE436_09493|carbon storage regulator |SEE8A_21308|carbon storage regulator |SEN2667|carbon storage regulator |STM2826|carbon stora…	1	1	1	1	1	1	1	1	1	1	1	1	1	1	1	1	1	1	1	1	1	1	1	1	1	1	1	1	1	1	1	1	1	0	0	1	1	1	1	1	1	1	1	1	1	1
119	100	yqaB yqaB yqaB yqaB yqaB yqaB	SSPA2497|conserved hypothetical protein |SNSL317_A4217|HAD-superfamily hydrolase, subfamily IA |SEEJ1593_09949|fructose-1-phosphatase |SeD_A3129|HAD-superfamily hydrolase, subfamily IA |SEEN185_00670|fructose-1-phosphatase |SEE23_04919|fructose-1-phosphatase |SEEM954_15932|fructose-1-phosphatase |SPA2679|conserved hypothetical protein |SEEM710_16189|fructose-1-phosphatase |SEEM010_10733|fructose-…	1	1	1	1	1	1	1	1	1	1	1	1	1	1	1	1	1	1	1	1	1	1	1	1	1	1	1	1	1	1	1	1	1	1	1	1	1	1	1	1	1	1	1	1	1	1
120	98	yqaA yqaA yqaA yqaA yqaA	SNSL254_A3021|putative membrane protein |SBG_2444|hypothetical protein |SeKA_A2330|putative membrane protein |SE451200_15631|hypothetical protein |SG2727|putative membrane protein |SEEJ1593_09954|hypothetical protein |SeD_A3128|putative membrane protein |SEEM973_20601|hypothetical protein |SEE436_09473|hypothetical protein |SEEN199_12670|hypothetical protein |SCH_2754|putative inner membrane prot…	1	1	1	1	1	1	1	1	1	1	1	1	1	1	1	1	1	1	1	1	1	1	1	1	1	1	1	1	1	1	1	1	1	1	1	1	1	1	1	1	1	1	1	1	1	1
121	100	gshA gshA gshA gshA gshA gshA gshA gshA gshA gshA gshA gshA gshA gshA gshA gshA gshA gshA gshA gshA gshA gshA gshA gshA gshA	SeHA_C3003|glutamate--cysteine ligase |SEE10_08933|glutamate--cysteine ligase |SG2726|gamma-glutamylcysteine synthetase |SEEJ1593_09959|glutamate--cysteine ligase |SeSB_A3136|glutamate--cysteine ligase |SEEM202_18434|glutamate--cysteine ligase |SNSL317_A4219|glutamate--cysteine ligase |SeKB_A2943|glutamate--cysteine ligase |SCH_2753|gamma-glutamate-cysteine ligase |SentesTy_010100010367|glutamate…	1	1	1	1	1	1	1	1	1	1	1	1	1	1	1	1	1	1	1	1	1	1	1	1	1	1	1	1	1	1	1	1	1	1	1	1	1	1	1	1	1	1	1	1	1	1
122	100	luxS luxS luxS luxS luxS luxS luxS luxS luxS luxS luxS luxS luxS luxS luxS luxS luxS luxS luxS luxS luxS luxS luxS luxS luxS	SeAg_B2935|S-Ribosylhomocysteinase |SEEM954_15917|S-ribosylhomocysteinase |SEEM710_16174|S-ribosylhomocysteinase |SEET1153_21127|S-ribosylhomocysteinase |SeV_B2291|S-Ribosylhomocysteinase |SARI_00157|hypothetical protein |SG2725|autoinducer-2 production protein LuxS |SeSA_A2966|S-Ribosylhomocysteinase |SEEM316_08926|S-ribosylhomocysteinase |SEEN185_00655|S-ribosylhomocysteinase |SCH_2752|quorum s…	1	1	1	1	1	1	1	1	1	1	1	1	1	1	1	1	1	1	1	1	1	1	1	1	1	1	1	1	1	1	1	1	1	1	1	1	1	1	1	1	1	1	1	1	1	1
123	96	emrB emrB emrB emrB emrB emrB emrB emrB emrB emrB emrB emrB emrB emrB emrB emrB emrB emrB emrB emrB emrB emrB emrB emrB emrB	SeH_A3216|multidrug resistance protein B |SEEM316_08916|multidrug resistance protein B |SEK29439_16012|multidrug resistance protein B |SEEJ1593_09974|multidrug resistance protein B |SARI_00158|hypothetical protein |SEEDSL_16483|multidrug resistance protein B |SEE13_00936|multidrug resistance protein B |SEE436_09453|multidrug resistance protein B |SNSL317_A4224|multidrug resistance protein B |SeSA…	1	1	1	1	1	1	1	1	1	1	1	1	1	1	1	1	1	1	1	1	1	1	1	1	2	0	1	1	1	1	1	1	1	1	1	1	1	1	1	1	0	1	1	1	1	1
124	100	emrA emrA emrA emrA emrA emrA emrA emrA emrA emrA emrA emrA emrA emrA emrA emrA emrA emrA emrA emrA emrA emrA emrA emrA emrA	SCH_2748|multidrug resistance secretion protein |SEE18569_09653|multidrug resistance protein A |SNSL317_A4225|multidrug resistance protein A |SEEN199_12695|multidrug resistance secretion protein |SNSL254_A3014|multidrug resistance protein A |SentesTyphi_010100026304|multidrug resistance protein A |SEN2659|multidrug resistance protein A |SEEM965_00607|multidrug resistance secretion protein |SeKA_A…	1	1	1	1	1	1	1	1	1	1	1	1	1	1	1	1	1	1	1	1	1	1	1	1	1	1	1	1	1	1	1	1	1	1	1	1	1	1	1	1	1	1	1	1	1	2
125	100	emrR mprA mprA mprA mprA emrR mprA mprA mprA emrR mprA mprA mprA emrR mprA mprA mprA emrR mprA mprA mprA mprA emrR mprA emrR	SEE23_04884|transcriptional repressor MprA |SCH_2747|transcriptional repressor of emrAB operon (MarR family) |SeKA_A2322|transcriptional repressor MprA |SEEM971_18041|transcriptional repressor MprA |SeHA_C2996|transcriptional repressor MprA |SeI_A1084|transcriptional repressor MprA |SentesTe_010100000415|transcriptional repressor MprA |SeSA_A2961|transcriptional repressor MprA |SE451200_15601|tra…	1	1	1	1	1	1	1	1	1	1	1	1	1	1	1	1	1	1	1	1	1	1	1	1	1	2	1	1	1	1	1	1	1	1	1	1	1	1	1	1	1	1	1	1	1	1
126	100	ygaY	SEEN539_19405|putative transmembrane transport protein |SSPA2490|putative transmembrane transport protein |SEK29439_15997|major facilitator family transporter |SeHA_C2995|major facilitator family transporter |SNSL317_A4227|major facilitator family transporter |SeKB_A2935|major facilitator family transporter |SEE13_00921|major facilitator family transporter |Salmonellentericaenterica_010100004781|…	1	1	1	1	1	1	1	1	1	1	1	1	1	1	1	1	1	1	1	1	1	1	1	1	1	1	1	1	1	1	1	1	1	1	1	1	1	1	1	1	1	1	1	1	1	1
127	96	proX proX proX proX proX proX proX proX proX proX proX proX proX proX proX proX proX proX proX proX proX proX proX proX proX proX proX proX proX proX proX proX proX proX proX proX proX proX proX proX proX proX proX	SeJ_A3249|glycine betaine-binding periplasmic protein |SEEM316_08896|glycine betaine transporter periplasmic subunit |SEEM974_08173|glycine betaine transporter periplasmic subunit |SeKB_A2934|ABC family protein |Salmonellentericaenterica_010100004786|glycine betaine transporter periplasmic subunit |SEEJ1593_09994|glycine betaine transporter periplasmic subunit |STM2811|glycine/betaine/proline tra…	1	1	1	1	1	1	1	1	1	1	1	1	1	1	1	1	1	1	1	1	1	1	1	1	0	0	1	1	1	1	1	1	1	1	1	1	1	1	1	1	1	1	1	1	1	1
128	98	proW proW proW proW proW proW proW proW	SEEM031_06305|glycine betaine transporter membrane protein |SEEM973_20556|glycine betaine transporter membrane protein |STM2810|glycine/betaine/proline transport protein |t2707|glycine betaine/L-proline transport system permease protein P |SSPA2488|glycine betaine/L-proline transport system permease protein P |SeJ_A3248|glycine betaine/L-proline transport system permease protein ProW |SEEM965_006…	1	1	1	1	1	1	1	1	1	1	1	1	1	1	1	1	1	1	1	1	1	1	0	1	1	1	1	1	1	1	1	1	1	1	1	1	1	1	1	1	1	1	1	1	1	1
129	95	proV proV proV proV proV proV proV proV proV proV proV proV proV proV proV proV proV proV proV proV proV proV proV proV	SNSL254_A3009|glycine betaine/L-proline ABC transporter, ATP binding protein |SEEDSL_16453|glycine betaine transporter ATP-binding subunit |SE451239_23673|glycine betaine transporter ATP-binding subunit |SeSPB_A2980|glycine betaine/L-proline ABC transporter, ATP binding protein |SeD_A3115|glycine betaine/L-proline ABC transporter, ATP binding protein |SARI_00164|hypothetical protein |SeSA_A2957|g…	1	1	1	1	1	1	1	1	1	1	1	1	1	1	1	1	1	1	1	1	1	1	1	0	1	0	1	1	1	1	1	1	1	1	1	1	1	1	1	1	1	1	1	1	1	1
130	98	nrdF nrdF nrdF nrdF nrdF nrdF nrdF nrdF nrdF nrdF nrdF nrdF nrdF nrdF nrdF nrdF nrdF nrdF nrdF nrdF nrdF nrdF nrdF nrdF nrdF nrdF nrdF nrdF nrdF nrdF nrdF nrdF nrdF nrdF nrdF nrdF nrdF nrdF nrdF nrdF nrdF nrdF nrdF nrdF nrdF	SPAB_03488|hypothetical protein |SeI_A1079|ribonucleoside-diphosphate reductase, beta subunit |SEER_06952|ribonucleotide-diphosphate reductase subunit beta |SEEM710_16129|ribonucleotide-diphosphate reductase subunit beta |SentesTyphi_010100002171|ribonucleotide-diphosphate reductase subunit beta |SeH_A3209|ribonucleoside-diphosphate reductase, beta subunit |SEET1153_21172|ribonucleotide-diphospha…	1	1	1	1	1	1	1	1	1	1	1	1	1	1	1	1	1	1	1	1	1	1	1	1	1	1	1	1	1	1	1	1	1	1	1	1	1	1	1	1	1	1	1	1	1	1
131	96	nrdE nrdE nrdE nrdE nrdE nrdE nrdE	SeV_B2302|ribonucleoside-diphosphate reductase, alpha subunit |SEN2652|ribonucleoside-diphosphate reductase 2 alpha chain |SEE436_14184|ribonucleotide-diphosphate reductase subunit alpha |SEE8A_21228|ribonucleotide-diphosphate reductase subunit alpha |SPAB_03487|hypothetical protein |SEEM973_20541|ribonucleotide-diphosphate reductase subunit alpha |SEE18569_09618|ribonucleotide-diphosphate reduct…	1	1	0	1	1	1	1	1	1	1	1	1	1	1	1	1	1	1	1	1	1	1	1	1	1	1	1	1	1	1	1	1	1	1	1	1	1	1	1	1	1	1	1	1	1	1
132	100	nrdI nrdI nrdI nrdI nrdI nrdI nrdI nrdI nrdI nrdI nrdI nrdI nrdI nrdI nrdI nrdI nrdI nrdI nrdI nrdI nrdI nrdI nrdI nrdI nrdI nrdI nrdI nrdI nrdI nrdI nrdI nrdI nrdI nrdI nrdI nrdI nrdI nrdI nrdI nrdI nrdI nrdI nrdI nrdI nrdI nrdI nrdI nrdI nrdI nrdI nrdI nrdI nrdI nrdI nrdI nrdI nrdI nrdI nrdI nrdI nrdI nrdI	SEEDSL_16438|ribonucleotide reductase stimulatory protein |SentesTy_010100024093|ribonucleotide reductase stimulatory protein |Salmonellentericaenterica_010100004636|ribonucleotide reductase stimulatory protein |SEEDHWS_09399|ribonucleotide reductase stimulatory protein |SSPA2485|NrdI protein |SE451239_23688|ribonucleotide reductase stimulatory protein |SEEM010_10663|ribonucleotide reductase stim…	1	1	1	1	1	1	1	1	1	1	1	1	1	1	1	1	1	1	1	1	1	1	1	1	1	1	1	1	1	1	1	1	1	1	1	1	1	1	1	1	1	1	1	1	1	1
133	100	nrdH nrdH nrdH nrdH nrdH nrdH nrdH nrdH	SBG_2430|putative glutaredoxin |SEEM202_18364|glutaredoxin-like protein |SPC_2851|putative glutaredoxin |SEET535_19120|glutaredoxin-like protein |SSPA2484|putative glutaredoxin |SeI_A1076|glutaredoxin |SEEM316_08866|glutaredoxin-like protein |SEE18569_09608|glutaredoxin-like protein |SEEM973_20531|glutaredoxin-like protein |SEN2650|putative glutaredoxin |SEEM031_06330|glutaredoxin-like protein |S…	1	1	1	1	1	1	1	1	1	1	1	1	1	1	1	1	1	1	1	1	1	1	1	1	1	1	1	1	1	1	1	1	1	1	1	1	1	1	1	1	1	1	1	1	1	1
134	95	ygaM ygaM ygaM ygaM	SeD_A3107|putative inner membrane protein |STM2802|putative inner membrane protein |SEE23_04829|hypothetical protein |SEET1153_21202|hypothetical protein |SEEN185_00580|hypothetical protein |SEEG9184_08201|hypothetical protein |SNSL254_A3001|putative inner membrane protein |SeW_A3216|putative inner membrane protein |t2698|conserved hypothetical protein |SeSA_A2949|putative inner membrane protein …	1	1	1	1	1	1	1	1	1	1	1	1	1	1	1	1	1	1	1	1	1	1	1	0	1	1	1	1	1	1	1	1	1	1	1	1	1	1	1	1	1	1	1	1	1	1
135	98	ygaC ygaC ygaC ygaC ygaC ygaC ygaC ygaC	SEEN185_00575|hypothetical protein |SentesTy_010100024123|hypothetical protein |SeH_A3201|YgaC |SEEDSL_16413|hypothetical protein |SentesTe_010100000355|hypothetical protein |SBG_2426|hypothetical protein |SeAg_B2916|YgaC |SEEDHWS_09374|hypothetical protein |SEEM316_08846|hypothetical protein |SEN2645|conserved hypothetical protein |SEEN539_19460|hypothetical protein |SEEM031_06350|hypothetical p…	1	1	1	1	1	1	1	1	1	1	1	1	1	1	1	1	1	1	1	1	1	1	1	1	1	1	1	1	1	1	1	1	1	1	1	0	1	1	1	1	1	1	1	1	1	1
136	100	ygaW	SE20037_13368|membrane protein |SeH_A3200|membrane protein |SEEM031_06355|membrane protein |SEEM202_18339|membrane protein |SEEG9184_08191|membrane protein |SEEJ1593_10049|membrane protein |SPC_2845|hypothetical protein |SEEM954_15832|membrane protein |SE451200_15536|membrane protein |SeSB_A3115|membrane protein |SEEDSL_16408|membrane protein |SARI_00171|hypothetical protein |SEEN567_16045|membra…	1	1	1	1	1	1	1	1	1	1	1	1	1	1	1	1	1	1	1	1	1	1	1	1	1	1	1	1	1	1	1	1	1	1	1	1	1	1	1	1	1	1	1	1	1	1
137	100	stpA stpA stpA stpA stpA stpA stpA stpA	SEET1153_21217|DNA binding protein, nucleoid-associated |SeKA_A2306|H-NS histone family |SeHA_C2980|H-NS histone family |SeSB_A3113|H-NS histone family protein |SEEJ1593_10054|DNA binding protein, nucleoid-associated |SEEM954_15827|DNA binding protein, nucleoid-associated |SEEM971_17971|DNA binding protein, nucleoid-associated |SG2705|DNA-binding protein StpA |SeW_A3212|H-NS histone family protei…	1	1	1	1	1	1	1	1	1	1	1	1	1	1	1	1	1	1	1	1	1	1	1	1	1	1	1	1	1	1	1	1	1	1	1	1	1	1	1	1	1	1	1	1	1	1
138	93		SEEM202_18329|hypothetical protein |SEK29439_15922|hypothetical protein |SeSPA_A3348|conserved hypothetical protein |SEEM201_21156|hypothetical protein |SentesTe_010100000340|hypothetical protein |SeI_A1066|conserved hypothetical protein |SeJ_A3235|conserved hypothetical protein |SEE23_04809|hypothetical protein |SEEM954_15822|hypothetical protein |SEEN185_00560|hypothetical protein |SEEM031_0636…	0	1	1	1	1	1	1	1	1	1	1	1	1	1	1	1	1	1	1	1	1	1	1	1	1	1	1	1	1	1	1	1	1	1	1	1	1	1	1	1	1	1	1	1	1	1
139	100	ygaP ygaP ygaP ygaP ygaP ygaP	SeAg_B2911|inner membrane protein YgaP |SeV_B2314|inner membrane protein YgaP |SEEM201_21151|inner membrane protein YgaP |SNSL254_A2995|inner membrane protein YgaP |SEEDHWS_09354|inner membrane protein YgaP |SE451239_23733|hypothetical protein |SeHA_C2978|inner membrane protein YgaP |SEE436_14134|inner membrane protein YgaP |SEEN567_16060|inner membrane protein YgaP |SEEM965_00692|inner membrane …	1	1	1	1	1	1	1	1	1	1	1	1	1	1	1	1	1	1	1	1	1	1	1	2	1	1	1	1	1	1	1	1	1	1	1	1	1	1	1	1	1	1	1	1	1	1
140	100	ygaV	SEEN185_00550|regulatory protein, ArsR |SEEJ1593_10069|putative ArsR-family regulatory protein |SPC_2840|putative transcriptional regulator |SEEN199_12785|regulatory protein, ArsR |SG2703|putative ArsR-family regulatory protein |SPA2654|putative transcriptional regulator |SeKA_A2303|regulatory protein, ArsR |SEEM010_10613|putative ArsR-family regulatory protein |SeV_B2315|regulatory protein, ArsR…	1	1	1	1	1	1	1	1	1	1	1	1	1	1	1	1	1	1	1	1	1	1	1	1	1	1	1	1	1	1	1	1	1	1	1	1	1	1	1	1	1	1	1	1	1	1
141	98	yqaE yqaE yqaE yqaE yqaE yqaE	SCH_2728|putative YqaE family transport protein |SEEN185_00545|hypothetical protein |SEEM973_20481|hypothetical protein |STM2796|putative YqaE family transport protein |SEEM202_18314|hypothetical protein |SPAB_03472|hypothetical protein |SEEDHWS_09344|hypothetical protein |SeSA_A2941|conserved domain protein |SG2702|conserved hypothetical protein |SEEM710_16064|hypothetical protein |SeI_A1063|con…	0	1	1	1	1	1	1	1	1	1	1	1	1	1	1	1	1	1	1	1	1	1	1	1	1	1	1	1	1	1	1	1	1	1	1	1	1	1	1	1	1	1	1	1	1	1
142	92	ygaU ygaU ygaU ygaU ygaU ygaU	SEEM202_18309|LysM domain/BON superfamily protein |SeJ_A3231|peptidoglycan-binding LysM |SentesTe_010100000320|hypothetical protein |SEE23_04789|LysM domain/BON superfamily protein |SPAB_03471|hypothetical protein |SEEN567_16075|LysM domain/BON superfamily protein |SPC_2838|putative LysM domain protein |SEE13_00831|LysM domain/BON superfamily protein |SEE10_08813|LysM domain/BON superfamily prote…	1	1	1	1	1	1	1	1	1	1	1	1	1	1	1	1	1	1	1	1	1	1	1	1	0	0	1	1	1	1	1	1	1	1	0	1	1	1	1	1	1	1	1	1	1	1
143	100	ygaE ygaE ygaE ygaE ygaE ygaE ygaE ygaE	SEK29439_15897|DNA-binding transcriptional regulator CsiR |SEE23_04784|DNA-binding transcriptional regulator CsiR |SEET1153_21247|DNA-binding transcriptional regulator CsiR |SEE10_08808|DNA-binding transcriptional regulator CsiR |SBG_2419|putative transcriptional regulator |SEE8A_21148|DNA-binding transcriptional regulator CsiR |SeI_A1061|transcriptional regulator, GntR family |SeD_A3096|transcri…	1	1	1	1	1	1	1	1	1	1	1	1	1	1	1	1	1	1	1	1	1	1	1	1	1	1	1	1	1	1	1	1	1	1	1	1	1	1	1	1	1	1	1	1	1	1
144	98	gabP gabP gabP gabP gabP gabP gabP gabP gabP gabP gabP gabP gabP gabP gabP gabP gabP gabP gabP gabP gabP gabP gabP gabP	SEK29439_23152|gamma-aminobutyrate transporter |SeSPA_A3342|gaba permease |SeHA_C2973|gaba permease |SeKA_A2299|gaba permease |SE451239_23758|gamma-aminobutyrate transporter |SEEM710_16049|gamma-aminobutyrate transporter |SEE436_14109|gamma-aminobutyrate transporter |SentesTy_010100024173|gamma-aminobutyrate transporter |SEEN185_00530|gamma-aminobutyrate transporter |SEN2637|GabA permease (4-amin…	1	1	1	1	1	1	1	1	1	1	1	1	1	1	1	1	1	1	1	1	1	1	1	1	1	1	1	1	1	1	1	1	1	1	1	1	1	1	1	1	1	1	1	1	1	1
145	95	gabT gabT gabT gabT gabT gabT gabT gabT gabT gabT gabT gabT gabT gabT gabT gabT gabT gabT gabT gabT gabT gabT gabT gabT	SentesTyphi_010100002076|4-aminobutyrate aminotransferase |SEEM973_20461|4-aminobutyrate aminotransferase |SARI_00181|hypothetical protein |SEEDHWS_09324|4-aminobutyrate aminotransferase |SEEM710_16044|4-aminobutyrate aminotransferase |SE451239_23763|4-aminobutyrate aminotransferase |SeJ_A3228|4-aminobutyrate transaminase |SEEG9184_08146|4-aminobutyrate aminotransferase |SE20037_13318|4-aminobuty…	1	1	1	1	1	1	1	1	1	1	1	1	1	1	1	1	1	1	1	1	1	1	1	1	0	1	1	1	1	1	1	1	1	1	1	1	1	1	1	1	1	2	1	1	1	0
146	98	gabD gabD gabD gabD gabD gabD gabD gabD gabD gabD gabD gabD gabD gabD gabD gabD gabD gabD gabD gabD gabD gabD gabD gabD gabD gabD gabD gabD gabD gabD gabD gabD gabD gabD gabD gabD gabD gabD gabD gabD gabD gabD gabD gabD gabD	SEEM710_16039|succinate-semialdehyde dehydrogenase I |SeD_A3092|succinate-semialdehyde dehydrogenase (NADP+)) |SEN2635|succinate-semialdehyde dehydrogenase |SEK29439_23142|succinate-semialdehyde dehydrogenase I |SeSPA_A3340|succinate-semialdehyde dehydrogenase (NADP+) |SEE23_04769|succinate-semialdehyde dehydrogenase I |SEEDSL_16353|succinate-semialdehyde dehydrogenase I |SEE8A_21133|succinate-se…	1	1	1	1	1	1	1	1	1	1	1	1	1	1	1	1	1	1	1	1	1	1	1	1	1	1	1	1	1	1	1	1	1	1	1	1	1	1	1	1	1	1	1	1	1	1
147	96	ygaF ygaF ygaF ygaF ygaF ygaF ygaF ygaF	SPC_2833|putative GAB DTP gene cluster repressor |SEEN185_00515|hydroxyglutarate oxidase |SeKB_A2910|putative FAD dependent oxidoreductase |SeV_B2322|putative FAD dependent oxidoreductase |SEET1153_21267|hydroxyglutarate oxidase |SEEDHWS_09314|hydroxyglutarate oxidase |SEEM974_08063|hydroxyglutarate oxidase |SeHB_A2874|putative FAD dependent oxidoreductase |SEEN567_16100|hydroxyglutarate oxidase …	1	1	1	1	1	1	1	1	1	1	1	1	1	1	1	1	1	1	1	1	1	1	1	0	1	1	1	1	1	1	1	1	1	1	1	1	1	1	1	1	0	1	1	1	1	1
148	76	ygaT	SEEN199_12825|hypothetical protein |SEEM710_16029|hypothetical protein |SEEJ1593_10109|hypothetical protein |STM2789|putative cytoplasmic protein |SCH_2721|putative cytoplasmic protein |SentesTyphi_010100002061|hypothetical protein |SPC_2832|hypothetical protein |SEET535_19205|hypothetical protein |SentesTe_010100000290|hypothetical protein |SNSL317_A4253|protein CsiD |SEEM974_08058|hypothetical …	1	1	1	1	1	1	1	1	1	1	1	1	1	1	1	1	1	1	1	1	1	1	1	1	1	1	1	0	0	0	1	0	0	0	0	0	1	1	0	1	1	0	0	1	1	1
149	26		SeV_B2324|hypothetical protein |SeI_A1055|hypothetical protein |SeSPB_A2955|hypothetical protein |SeAg_B2901|hypothetical protein |SNSL254_A2985|hypothetical protein |SPAB_03464|hypothetical protein |SeJ_A3224|hypothetical protein |SNSL317_A4254|hypothetical protein |SeKA_A2294|hypothetical protein |SeHA_C2968|hypothetical protein |SPC_2831|hypothetical protein |SeKB_A2908|hypothetical protein |S…	0	0	0	0	0	0	0	0	0	0	0	0	0	0	0	0	0	0	0	0	0	0	0	0	0	0	0	1	1	0	1	1	1	0	1	1	1	1	1	0	0	0	0	0	0	0
150	98	tctA tctA	SPAB_03463|hypothetical protein |SARI_00187|hypothetical protein |SeJ_A3223|integral membrane protein |SEE18569_09518|hypothetical protein |Salmonellentericaenterica_010100004531|hypothetical protein |SeI_A1054|integral membrane protein |SentesTe_010100000285|hypothetical protein |SeKB_A2907|integral membrane protein |SEEM201_21101|integral membrane protein |SEEG9184_08121|hypothetical protein |S…	1	1	1	1	1	1	1	1	1	1	1	1	1	1	1	1	1	1	1	1	1	1	0	1	1	1	1	1	1	1	1	1	1	1	1	1	1	1	1	1	1	1	1	1	1	2
151	98	tctB tctB	SARI_00188|hypothetical protein |SCH_2719|tricarboxylic transport |SE451200_15466|tricarboxylic transport |SNSL254_A2983|tricarboxylic transport |STM2787|tricarboxylic transport protein |SentesTy_010100024208|hypothetical protein |SEEDHWS_09294|tricarboxylic transport |SeHA_C2966|tricarboxylic transport |SEEM710_16019|tricarboxylic transport |SPAB_03462|hypothetical protein |SeKB_A2906|tricarboxy…	1	1	1	1	1	1	1	1	1	1	1	1	1	1	1	1	1	1	1	1	1	1	1	1	1	1	1	1	1	1	1	1	1	1	1	1	1	1	1	1	1	1	1	1	1	1
152	98	tctC tctC	SSPA2464|putative exported protein |SEE10_08763|tricarboxylic transport |SG2691|putative exported protein |SEE8A_21108|tricarboxylic transport |SEEJ1593_10124|tricarboxylic transport |SEK29439_23117|tricarboxylic transport |SBG_2411|tricarboxylic transport |SEEN185_00490|tricarboxylic transport |SARI_00189|hypothetical protein |SCH_2718|tricarboxylic transport |SEEM030_16523|tricarboxylic transpo…	1	1	1	1	1	1	1	1	1	1	1	1	1	1	1	1	1	1	1	1	1	1	0	1	1	2	1	1	1	1	1	1	1	1	1	1	1	1	1	1	1	1	1	1	1	1
153	100	tctD tctD tctD tctD tctD tctD tctD tctD	SEK29439_23112|transcriptional regulator |SNSL317_A4258|transcriptional regulatory protein TctD |SEEM954_15752|transcriptional regulator |SeSB_A3097|transcriptional regulatory protein TctD |SEE18569_09503|transcriptional regulator |SEEM010_10553|transcriptional regulator |SEEN199_12845|transcriptional regulator |SEE436_14059|transcriptional regulator |SeV_B2329|transcriptional regulatory protein …	1	1	1	1	1	1	1	1	1	1	1	1	1	1	1	1	1	1	1	1	1	1	1	1	1	1	1	1	1	1	1	1	1	1	1	1	1	1	1	1	1	1	1	1	1	1
154	98	tctE tctE tctE tctE tctE tctE tctE tctE	SeSB_A3096|tricarboxylic transport: regulatory protein |SeKA_A2288|tricarboxylic transport: regulatory protein |SEEM974_08033|tricarboxylic transport: regulatory protein |SEEM202_18239|tricarboxylic transport: regulatory protein |SeD_A3083|tricarboxylic transport: regulatory protein |SEEM710_16004|tricarboxylic transport: regulatory protein |SeHB_A2867|tricarboxylic transport: regulatory protein …	1	1	1	1	1	1	1	1	1	1	1	1	1	1	1	1	1	1	1	1	1	1	1	1	0	1	1	1	1	1	1	1	1	1	1	1	1	1	1	1	1	1	1	1	1	1
155	96	hoxN hoxN hoxN hoxN hoxN hoxN hoxN nxiA hoxN hoxN nxiA hoxN hoxN hoxN nxiA nixA hoxN nxiA hoxN nxiA hoxN hoxN hoxN	SNSL254_A2979|high-affinity nickel transport protein |SEET535_19235|high-affinity nickel transport protein |SeSPB_A2948|high-affinity nickel transport protein |SEEJ1593_10139|high-affinity nickel transport protein |SeD_A3082|high-affinity nickel transport protein |SEE10_08748|high-affinity nickel transport protein |SEE436_14049|high-affinity nickel transport protein |SeKA_A2287|high-affinity nick…	1	1	1	1	1	1	1	1	1	1	1	1	1	1	1	1	1	1	1	1	1	1	1	0	1	1	1	1	1	1	1	1	1	1	1	1	1	1	1	1	1	1	1	1	1	1
156	98	mig-14 mig mig-14 mig-14 mig-14 mig-14 mig-14	SE451239_23818|putative transcriptional activator |SG2687|putative transcriptional regulator |SPAB_03454|hypothetical protein |SEE18569_09483|putative transcriptional regulator |SSPA2459|putative transcriptional regulator |SEEM202_18224|Mig-14 |SCH_2713|putative transcription activator |SEN2626|putative transcriptional regulator |SEEDSL_16298|putative transcriptional regulator |SeSPA_A3328|Mig-14…	0	1	1	1	1	1	1	1	1	1	1	1	1	1	1	1	1	1	1	1	1	1	1	1	1	1	1	1	1	1	1	1	1	1	1	1	1	1	1	1	1	1	1	1	1	1
157	100	virK virK virK virK virK virK virK virK	SeJ_A3215|conserved hypothetical protein |SEEN185_00460|virulence protein |SEK29439_23087|virulence protein |SEEDHWS_09259|virulence protein |SCH_2712|virulence gene; homologous sequence to virK in Shigella |SEE8A_21078|virulence protein |SPC_2821|virulence protein |SEEM971_17871|virulence protein |SEEM316_08736|virulence protein |t2675|virulence protein |SEET535_19250|virulence protein |SEEM710_…	1	1	1	1	1	1	1	1	1	1	1	1	1	1	1	1	1	1	1	1	1	1	1	1	1	1	1	1	1	1	1	1	1	1	1	1	1	1	1	1	1	1	1	1	1	1
158	95	pipB2 pipB	SeH_A3174|effector protein pipB2 |SPC_2819|hypothetical protein |SG2684|type III secreted effector protein |SeHB_A2860|effector protein pipB2 |SARI_00196|hypothetical protein |SEEM010_10523|effector protein pipB2 |SEEM954_15722|effector protein pipB2 |SEET1153_21322|secreted effector protein |SEEJ1593_10159|effector protein pipB2 |SeV_B2336|effector protein pipB2 |SPAB_03449|hypothetical protein …	0	1	1	1	1	1	1	1	1	1	1	1	1	2	1	1	1	1	1	1	1	1	1	1	1	1	1	1	1	0	1	1	1	1	1	1	1	1	1	1	0	1	1	1	1	1
159	95	iroN iroN iroN iroN iroN iroN iroN	SEE8A_21068|outer membrane receptor FepA |SEEM973_20381|outer membrane receptor FepA |SEEG9184_08061|outer membrane receptor FepA |SEE23_04704|outer membrane receptor FepA |SEEDSL_16283|outer membrane receptor FepA |SSPA2455|TonB-dependent outer membrane siderophore receptor protein |SNSL317_A4268|TonB dependent outer membrane siderophore receptor protein |SEE436_14024|outer membrane receptor Fep…	0	1	1	1	1	1	1	1	1	1	1	1	1	1	1	1	1	1	1	1	1	1	1	0	1	1	0	1	1	1	1	1	1	1	1	1	1	1	1	1	1	1	1	1	1	1
160	95	iroE iroE iroE iroE IroE iroE iroE	SeSPB_A2941|IroE |SNSL317_A4269|IroE |SE451239_23838|hypothetical protein |SeAg_B2888|IroE |SEEM316_08716|IroE |SEN2622|putative exported protein |SEEDHWS_09244|hypothetical protein |Salmonellentericaenterica_010100004456|hypothetical protein |SEET1153_21332|hypothetical protein |SEE8A_21063|hypothetical protein |SARI_00201|hypothetical protein |SEEN185_00445|hypothetical protein |SEEM202_18204|I…	0	1	1	1	1	1	1	1	1	1	1	1	1	0	1	1	1	1	1	2	1	1	1	1	1	1	1	1	1	1	1	1	1	1	1	1	1	1	1	1	1	1	1	1	1	1
161	96	iroD iroD iroD iroD iroD iroD iroD	SPAB_03446|hypothetical protein |SEE18569_09458|ferric enterochelin esterase |SentesTy_010100024278|putative ferric enterochelin esterase |SEE10_08713|ferric enterochelin esterase |SE451239_23843|enterochelin esterase=-like protein |SEEM974_07993|enterochelin esterase |SEEM971_17851|enterochelin esterase |STM2775|enterochelin esterase-like protein (Fes) |SEK29439_23067|enterochelin esterase |SPC_…	0	1	1	1	1	1	1	1	1	1	1	1	1	1	1	1	1	1	1	1	1	1	1	1	1	1	1	1	1	1	1	1	1	1	1	1	1	1	1	1	0	1	1	1	1	1
162	93	iroC iroC iroC iroC iroC iroC iroC	SEEG9184_08041|putative ABC transporter protein |SeSPA_A3320|ATP binding cassette |SeV_B2341|ABC transporter, ATP-binding protein |SG2679|putative ABC transporter protein |SPA2630|putative ABC transporter protein |SeHA_C2950|ATP binding cassette |SPC_2814|putative ABC transporter protein |SEER_06782|ATP binding cassette |Salmonellentericaenterica_010100004436|putative ABC transporter protein |SEE…	0	1	1	1	1	1	1	1	1	1	1	1	1	1	1	1	1	1	1	1	1	1	1	1	0	1	1	1	1	1	1	1	1	1	1	1	1	1	1	1	1	1	1	0	1	1
163	98	iroB iroB iroB iroB iroB iroB iroB	SeI_A1037|IroB |SG2678|putative glycosyltransferase |SEEM974_07983|putative glycosyltransferase |SARI_00205|hypothetical protein |SEEM965_00812|putative glycosyltransferase |SEEM201_21031|putative glycosyltransferase |SeSPB_A2938|IroB |SEEDSL_16263|putative glycosyltransferase |SeV_B2342|IroB |SeSA_A2915|IroB |SeJ_A3208|IroB |SeKB_A2891|IroB protein |SeW_A3183|IroB |SEEM971_17841|putative glycosy…	0	1	1	1	1	1	1	1	1	1	1	1	1	1	1	1	1	1	1	1	1	1	1	1	1	1	1	1	1	1	1	1	1	1	1	1	1	1	1	1	1	1	1	1	1	1
164	69	sseI sspH2 sseI sspH2 sspH sseI sspH2 sseI sspH2	SeAg_B1257|leucine-rich repeat protein |SEEN199_13261|leucine-rich repeat protein |SEE436_06994|secreted effector protein |SeD_A1126|secreted effector protein |SEET1153_14749|secreted effector protein |SEEN185_16807|hypothetical protein |SEE10_04806|putative type III secreted protein |SeSPA_A1773|SspH1 |SPC_2698|secreted effector protein |SEEN185_21266|secreted effector protein |SEER_00110|leucin…	0	3	1	3	2	1	0	1	2	4	3	2	0	0	0	0	0	0	0	0	0	0	0	0	0	2	2	1	1	2	3	1	1	0	2	1	1	2	1	2	0	1	2	2	2	3
165	3		SEEN567_16220|hypothetical protein |SARI_00213|hypothetical protein |	0	0	0	0	0	0	0	1	0	0	0	0	0	0	0	0	0	0	0	0	0	0	0	0	0	0	0	0	0	0	0	0	0	0	0	0	0	0	0	0	0	0	0	0	0	0
166	7		SEEN539_21722|putative phage DNA binding protein |SEEN199_15488|putative phage DNA binding protein |SARI_00214|hypothetical protein |SEEN185_12612|putative phage DNA binding protein |SEEN567_16225|hypothetical protein |	0	0	0	0	0	0	0	1	1	1	1	0	0	0	0	0	0	0	0	0	0	0	0	0	0	0	0	0	0	0	0	0	0	0	0	0	0	0	0	0	0	0	0	0	0	0
167	3		SEEN567_16230|hypothetical protein |SARI_00215|hypothetical protein |	0	0	0	0	0	0	0	1	0	0	0	0	0	0	0	0	0	0	0	0	0	0	0	0	0	0	0	0	0	0	0	0	0	0	0	0	0	0	0	0	0	0	0	0	0	0
168	9		SNSL317_A2109|phage integrase family protein |SARI_00216|hypothetical protein |SEEN185_12602|phage integrase family protein |SEEN567_16235|putative integrase |SEEN539_21712|phage integrase family protein |SEEN199_15478|phage integrase family protein |	0	0	0	0	0	0	0	1	1	1	1	0	0	0	0	0	0	0	0	0	0	0	0	0	0	0	0	0	0	0	1	0	0	0	0	0	0	0	0	0	0	0	0	0	0	0
169	9		SARI_00217|hypothetical protein |SNSL317_A2108|phage integrase family protein |SEEN539_21707|hypothetical protein |SEEN567_16240|Putative integrase |SEEN185_12597|hypothetical protein |SEEN199_15473|hypothetical protein |	0	0	0	0	0	0	0	1	1	1	1	0	0	0	0	0	0	0	0	0	0	0	0	0	0	0	0	0	0	0	1	0	0	0	0	0	0	0	0	0	0	0	0	0	0	0
170	9		SEEN539_21702|hypothetical protein |SEEN185_12592|hypothetical protein |SEEN567_16245|putative integrase |SEEN199_15468|hypothetical protein |SNSL317_A2107|conserved DNA-binding protein |SARI_00218|hypothetical protein |	0	0	0	0	0	0	0	1	1	1	1	0	0	0	0	0	0	0	0	0	0	0	0	0	0	0	0	0	0	0	1	0	0	0	0	0	0	0	0	0	0	0	0	0	0	0
171	9		SNSL317_A2106|conserved hypothetical protein |SEEN567_16250|hypothetical protein |SEEN539_21697|hypothetical protein |SEEN199_15463|hypothetical protein |SARI_00219|hypothetical protein |SEEN185_12587|hypothetical protein |	0	0	0	0	0	0	0	1	1	1	1	0	0	0	0	0	0	0	0	0	0	0	0	0	0	0	0	0	0	0	1	0	0	0	0	0	0	0	0	0	0	0	0	0	0	0
172	9		SARI_00220|hypothetical protein |SEEN185_12582|hypothetical protein |SNSL317_A2105|conserved hypothetical protein |SEEN539_21692|hypothetical protein |SEEN567_16255|hypothetical protein |SEEN199_15458|hypothetical protein |	0	0	0	0	0	0	0	1	1	1	1	0	0	0	0	0	0	0	0	0	0	0	0	0	0	0	0	0	0	0	1	0	0	0	0	0	0	0	0	0	0	0	0	0	0	0
173	3		SEEN567_16260|hypothetical protein |SARI_00221|hypothetical protein |	0	0	0	0	0	0	0	1	0	0	0	0	0	0	0	0	0	0	0	0	0	0	0	0	0	0	0	0	0	0	0	0	0	0	0	0	0	0	0	0	0	0	0	0	0	0
174	9		SEEN199_15448|hypothetical protein |SNSL317_A2104|conserved hypothetical protein |SARI_00222|hypothetical protein |SEEN539_21682|hypothetical protein |SEEN567_16265|hypothetical protein |SEEN185_12572|hypothetical protein |SNSL317_A2103|hypothetical protein |	0	0	0	0	0	0	0	1	1	1	1	0	0	0	0	0	0	0	0	0	0	0	0	0	0	0	0	0	0	0	2	0	0	0	0	0	0	0	0	0	0	0	0	0	0	0
175	4		SeSB_A3068|conserved hypothetical protein |SeSA_A2899|conserved hypothetical protein |SARI_00224|hypothetical protein |	0	0	0	0	0	0	0	0	0	0	0	0	0	0	0	0	0	0	0	0	0	0	0	0	0	0	0	0	0	0	0	0	0	1	0	0	0	0	0	0	0	0	0	0	0	0
176	9		SEEN185_12567|Relaxase/mobilization nuclease family protein |SARI_00225|hypothetical protein |SEEN539_21677|hypothetical protein |SNSL317_A2102|relaxase/mobilization nuclease family protein |SEEN567_16270|hypothetical protein |SEEN199_15443|Relaxase/mobilization nuclease family protein |	0	0	0	0	0	0	0	1	1	1	1	0	0	0	0	0	0	0	0	0	0	0	0	0	0	0	0	0	0	0	1	0	0	0	0	0	0	0	0	0	0	0	0	0	0	0
177	7		SEER_06757|hypothetical protein |SEEN185_12562|hypothetical protein |SARI_00226|hypothetical protein |SEEN199_15438|hypothetical protein |SEEN567_16275|hypothetical protein |	0	0	0	0	0	0	0	1	0	1	1	0	0	0	0	0	0	0	0	0	0	0	0	0	0	0	0	0	0	0	0	0	0	0	0	0	0	0	0	1	0	0	0	0	0	0
178	15		SARI_00233|hypothetical protein |SEEJ1593_10269|hypothetical protein |SEER_06722|hypothetical protein |SEEN567_16295|hypothetical protein |SE451239_20936|phage integrase family protein |SeSA_A2892|phage integrase family protein |SEET1153_18365|phage integrase family protein |STM2763|putative integrase |SeJ_A3190|phage integrase family protein |SE451200_09878|phage integrase family protein |	0	1	0	1	1	1	0	1	0	0	0	0	0	0	0	0	0	0	0	0	0	0	0	0	0	0	0	0	0	0	0	0	0	0	0	1	0	0	0	1	0	0	0	0	0	0
179	95	cyaD	SEN2612|putative type I secretion protein |SEE8A_21008|type I secretion membrane fusion protein, HlyD family |SEER_06472|type I secretion membrane fusion protein, HlyD family |SeHA_C2908|type I secretion membrane fusion protein, HlyD family |SE20037_13173|type I secretion membrane fusion protein, HlyD family |SEE23_04639|type I secretion membrane fusion protein, HlyD family |SPC_2802|putative typ…	1	1	1	1	1	1	1	1	1	1	1	1	1	1	1	1	1	1	1	1	1	1	1	1	1	1	1	1	1	0	1	1	0	0	1	1	1	1	1	1	1	1	1	1	1	1
180	93	rtxI	SEEDHWS_12435|putative type I secretion protein, ATP-binding protein |SEEN185_00345|putative type I secretion protein, ATP-binding protein |SeHB_A2813|type I secretion system ATPase family protein |SeAg_B2837|protein secretion ABC efflux system, permease and ATP-binding protein |SEE18569_09408|putative type I secretion protein, ATP-binding protein |SeSA_A2888|protein secretion ABC efflux system, …	1	1	1	1	1	1	1	1	1	0	1	1	1	1	1	1	1	1	1	1	1	1	1	0	1	0	1	1	1	1	1	1	1	1	1	1	1	1	1	1	1	2	2	1	1	2
181	96		SPC_2800|putative type I secretion protein |SNSL254_A2905|type I secretion outer membrane protein, TolC family |SEER_06462|type I secretion outer membrane protein, TolC family |SEE18569_09403|putative type I secretion protein |SEEN199_17579|type I secretion outer membrane protein TolC family |SEEM031_06545|type I secretion outer membrane protein, TolC family |SEEDSL_15978|type I secretion outer m…	1	1	1	1	1	1	1	1	1	1	1	1	1	1	1	1	1	1	1	1	1	1	1	1	1	1	1	1	1	1	1	1	0	1	1	1	1	1	1	1	1	1	1	1	1	1
182	90	amyH amyH	SeSA_A2886|large repetitive protein |SeSPB_A2919|VCBS repeat-containing protein |SeHA_C2905|large repetitive protein |SEET1153_12599|large repetitive protein |SEE13_00676|large repetitive protein |SeKB_A2865|VCBS repeat-containing protein |SeI_A1022|VCBS repeat-containing protein |SBG_2403|large repetitive protein |SPAB_03407|hypothetical protein |SEEDHWS_12425|VCBS repeat-containing protein |t26…	1	1	1	1	1	1	1	1	1	1	1	1	1	1	1	1	1	1	1	1	1	1	1	1	1	0	1	1	1	1	1	1	1	1	1	1	1	1	1	1	0	1	1	0	1	2
183	100	smpB smpB smpB smpB smpB smpB smpB smpB smpB smpB smpB smpB smpB smpB smpB smpB smpB smpB smpB smpB smpB smpB smpB smpB smpB smpB smpB smpB smpB smpB smpB smpB smpB smpB smpB smpB smpB smpB smpB smpB smpB smpB smpB smpB smpB smpB smpB smpB smpB smpB smpB smpB smpB smpB smpB smpB smpB smpB smpB smpB smpB smpB smpB	SentesTy_010100023938|SsrA-binding protein |SEEM202_12279|SsrA-binding protein |SEE8A_20978|SsrA-binding protein |SEE10_08633|SsrA-binding protein |SentesTyphi_010100003591|SsrA-binding protein |SSPA2372|SsrA (tmRNA)-binding protein |t2642|SsrA (tmRNA)-binding protein |SE451239_21096|SsrA-binding protein |SeHB_A2809|SsrA-binding protein |SEEJ1593_10299|SsrA-binding protein |SNSL317_A4299|SsrA-bin…	1	1	1	1	1	1	1	1	1	1	1	1	1	1	1	1	1	1	1	1	1	1	1	2	1	1	1	1	1	1	1	1	1	1	1	1	1	1	1	1	1	1	1	1	1	1
184	100	yfjG yfjG yfjG yfjG yfjG	SNSL254_A2900|polyketide cyclase/dehydrase family protein |SeKA_A2247|polyketide cyclase/dehydrase family protein |SEEN539_19710|hypothetical protein |SEER_06442|hypothetical protein |SG2664|conserved hypothetical protein |SEEM030_04686|hypothetical protein |SeV_B2438|polyketide cyclase/dehydrase family protein |SEEDHWS_12410|hypothetical protein |SEEG9184_07956|hypothetical protein |SARI_00241|h…	1	1	1	1	1	1	1	1	1	1	1	1	1	1	1	1	1	1	1	1	1	1	1	1	1	1	1	1	1	1	1	1	1	1	1	1	1	1	1	1	1	1	1	1	1	1
185	100	yfjF yfjF yfjF yfjF yfjF yfjF	SEEDSL_15953|hypothetical protein |SE451200_10038|hypothetical protein |SE451239_21106|hypothetical protein |SeSPA_A3271|protein YfjF |SeHA_C2901|protein YfjF |SEEM974_20578|hypothetical protein |SentesTyphi_010100003601|hypothetical protein |SEE436_02332|hypothetical protein |SG2663|conserved hypothetical protein |SNSL317_A4301|protein YfjF |SEEM965_01137|hypothetical protein |SPC_2796|hypotheti…	1	1	1	1	1	1	1	1	1	1	1	1	1	1	1	1	1	1	1	1	1	1	1	1	1	1	1	1	1	1	1	1	1	1	1	1	1	1	1	1	1	1	1	1	1	2
186	98	smpA smpA smpA smpA smpA smpA smpA smpA	SEEM954_08265|hypothetical protein |SNSL317_A4302|small protein A |SEEM202_12264|hypothetical protein |SEEG9184_07946|hypothetical protein |SEE436_02327|hypothetical protein |SEEM974_20573|hypothetical protein |SeD_A3012|small protein A |SEN2605|small protein A |SEEM973_07379|hypothetical protein |SEEN199_17604|hypothetical protein |SentesTyphi_010100003606|hypothetical protein |SeJ_A3139|small p…	1	1	1	1	1	1	1	1	1	1	1	1	1	1	1	1	1	1	1	1	1	1	1	0	1	1	1	1	1	1	1	1	1	1	1	1	1	1	1	1	1	1	1	1	1	1
187	100	recN recN recN recN recN recN recN recN recN recN recN recN recN recN recN recN recN recN recN recN recN recN recN recN recN	SEEM710_19059|recombination and repair protein |SEEN539_19725|recombination and repair protein |SEEJ1593_10319|recombination and repair protein |SCH_2684|recombination and DNA repair protein |SeD_A3011|DNA repair protein RecN |SEEM954_08260|recombination and repair protein |SEEM202_12259|recombination and repair protein |SeKB_A2859|DNA repair protein RecN |SeHB_A2804|DNA repair protein RecN |SEE1…	1	1	1	1	1	1	1	1	1	1	1	1	1	1	1	1	1	1	1	1	1	1	1	1	1	1	1	1	1	1	1	1	1	1	1	1	1	1	1	1	1	1	1	1	1	1
188	98	ppnK ppnK ppnK ppnK ppnK ppnK ppnK yfjB ppnK ppnK ppnK yfjB ppnK ppnK ppnK ppnK ppnK ppnK ppnK ppnK ppnK yfjB ppnK ppnK ppnK ppnK ppnK yfjB ppnK ppnK ppnK ppnK ppnK ppnK ppnK ppnK ppnK ppnK ppnK ppnK ppnK ppnK ppnK ppnK yfjB ppnK yfjB ppnK ppnK yfjB ppnK ppnK ppnK ppnK ppnK ppnK ppnK ppnK ppnK ppnK ppnK ppnK ppnK	SEEM965_01152|inorganic polyphosphate/ATP-NAD kinase |SeKB_A2858|NAD(+) kinase |SEEM316_18191|inorganic polyphosphate/ATP-NAD kinase |SEEM971_15672|inorganic polyphosphate/ATP-NAD kinase |SEET1153_12629|inorganic polyphosphate/ATP-NAD kinase |SEET535_19380|inorganic polyphosphate/ATP-NAD kinase |SEEM710_19054|inorganic polyphosphate/ATP-NAD kinase |SG2660|conserved hypothetical protein |SentesTy_…	1	1	1	1	1	1	1	1	1	1	1	1	1	1	1	1	1	1	1	1	1	1	1	1	2	1	1	1	1	1	1	1	1	1	1	1	1	1	1	1	1	1	1	1	1	1
189	100	grpE grpE grpE grpE grpE grpE grpE grpE grpE grpE grpE grpE grpE grpE grpE grpE grpE grpE grpE grpE grpE grpE grpE grpE grpE	SeSB_A3047|co-chaperone GrpE |SeHA_C2897|co-chaperone GrpE |SEEG9184_07931|heat shock protein GrpE |SE451200_10058|heat shock protein GrpE |SentesTy_010100009532|heat shock protein GrpE |SEER_06417|heat shock protein GrpE |SBG_2396|heat shock protein GrpE |SeHB_A2802|co-chaperone GrpE |SEEM316_18186|heat shock protein GrpE |SEEM973_07364|heat shock protein GrpE |SEE436_02312|heat shock protein Gr…	1	1	1	1	1	1	1	1	1	1	1	1	1	1	1	1	1	1	1	1	1	1	1	1	1	1	1	1	1	1	1	1	1	1	1	1	1	1	1	1	1	1	1	1	1	1
190	96	yfjD yfjD yfjD corB corB yfjD corB corB	SEEDSL_15923|hypothetical protein |SEN2600|putative membrane protein |SE20037_00786|hypothetical protein |SEER_06407|hypothetical protein |SEEM965_01167|hypothetical protein |SNSL317_A4307|CBS/transporter associated domain protein |STM2679|putative membrane protein |SEEM973_07354|hypothetical protein |SEEM974_20548|hypothetical protein |SPAB_03393|hypothetical protein |SEET535_19395|hypothetical …	1	1	1	1	1	1	1	1	1	1	1	1	1	1	1	1	1	1	1	1	1	1	1	1	0	1	1	1	1	0	1	1	1	1	1	1	1	1	1	1	1	1	1	1	1	1
191	72	corE corE corE corE corE corE corE corE	SEE13_00626|hypothetical protein |SEEM201_06893|hypothetical protein |SEEM973_07349|hypothetical protein |SE20037_00781|hypothetical protein |STM2678|putative cytochrome c-type biogenesis protein |SEE8A_20933|hypothetical protein |SEEM971_15652|hypothetical protein |SCH_2679|putative cytochrome c-type biogenesis protein (heme exporter protein C |SEN2599|putative membrane protein |SSPA2362|putativ…	1	1	1	1	1	1	1	1	1	1	1	1	1	1	1	1	1	1	1	1	1	1	1	1	1	1	1	0	0	0	0	0	0	0	0	0	0	0	0	1	1	1	1	1	1	1
192	100	ffh ffh ffh ffh ffh ffh ffh ffh ffh ffh ffh ffh ffh ffh ffh ffh ffh ffh ffh ffh ffh ffh ffh ffh ffh	SEEM710_19029|signal recognition particle protein |SeSPA_A3263|signal recognition particle protein |SeH_A3147|signal recognition particle protein |SEEM965_01177|signal recognition particle protein |SEEG9184_07911|signal recognition particle protein |SEEN539_19755|signal recognition particle protein |SEEJ1593_10349|signal recognition particle protein |Salmonellentericaenterica_010100003099|signal …	1	1	1	1	1	1	1	1	1	1	1	1	1	1	1	1	1	1	1	1	1	1	1	1	1	1	1	1	1	1	1	1	1	1	1	1	1	1	1	1	1	1	1	1	1	1
193	100	rpsP rpsP rpsP rpsP rpsP rpsP rpsP rpsP rpsP rpsP rpsP rpsP rpsP rpsP rpsP rpsP rpsP rpsP rpsP rpsP rpsP rpsP rpsP rpsP rpsP rpsP rpsP rpsP rpsP rpsP rpsP rpsP rpsP rpsP rpsP rpsP rpsP rpsP rpsP rpsP rpsP rpsP rpsP rpsP rpsP rpsP rpsP rpsP rpsP rpsP rpsP rpsP rpsP rpsP rpsP rpsP rpsP rpsP rpsP rpsP rpsP rpsP	SEEM710_19024|30S ribosomal protein S16 |SeKB_A2851|ribosomal protein S16 |SSPA2360|30S ribosomal subunit protein S16 |SeAg_B2821|ribosomal protein S16 |Salmonellentericaenterica_010100003094|30S ribosomal protein S16 |SentesTy_010100009502|30S ribosomal protein S16 |SEER_06392|30S ribosomal protein S16 |SEK29439_22887|30S ribosomal protein S16 |SeJ_A3130|ribosomal protein S16 |SEEM030_04736|30S …	1	1	1	1	1	1	1	1	1	1	1	1	1	1	1	1	1	1	1	1	1	1	1	1	1	1	1	1	1	1	1	1	1	1	1	1	1	1	1	1	1	1	1	1	1	1
194	98	rimM rimM rimM rimM rimM rimM rimM rimM rimM rimM rimM rimM rimM rimM rimM rimM rimM rimM rimM rimM rimM rimM rimM rimM rimM rimM rimM rimM rimM rimM yfjA rimM yfjA rimM rimM rimM rimM rimM rimM rimM rimM rimM rimM rimM rimM rimM rimM rimM rimM rimM rimM rimM rimM yfjA rimM rimM rimM rimM rimM rimM rimM	SeI_A1007|16S rRNA processing protein RimM |SPAB_03388|hypothetical protein |SEE13_00611|16S rRNA-processing protein RimM |SEEM954_08220|16S rRNA-processing protein RimM |SEEG9184_07901|16S rRNA-processing protein RimM |SEEM316_18156|16S rRNA-processing protein RimM |SeHA_C2891|16S rRNA processing protein RimM |SEN2596|16S rRNA processing protein |SentesTe_010100000075|16S rRNA-processing protein…	1	1	1	1	1	1	1	1	1	1	1	1	1	1	1	1	1	1	1	1	1	1	1	1	1	1	1	1	1	0	1	1	1	1	1	1	1	1	1	1	1	1	1	1	1	1
195	98	trmD trmD trmD trmD trmD trmD trmD trmD trmD trmD trmD trmD trmD trmD trmD trmD trmD trmD trmD trmD trmD trmD trmD trmD trmD trmD trmD trmD trmD trmD trmD trmD trmD trmD trmD trmD trmD trmD trmD trmD trmD trmD trmD trmD trmD trmD trmD trmD trmD trmD trmD trmD trmD trmD trmD trmD trmD trmD trmD trmD trmD	SEEN539_19770|tRNA (guanine-N(1)-)-methyltransferase |SE451239_21161|tRNA (guanine-N(1)-)-methyltransferase |SEEM201_06873|tRNA (guanine-N(1)-)-methyltransferase |SEER_06382|tRNA (guanine-N(1)-)-methyltransferase |SPAB_03386|hypothetical protein |SEEM010_21951|tRNA (guanine-N(1)-)-methyltransferase |SeD_A3002|tRNA (guanine-N1)-methyltransferase |Salmonellentericaenterica_010100003084|tRNA (guanin…	1	1	1	1	1	1	1	1	1	1	1	1	1	1	1	1	1	1	1	1	1	1	1	1	1	1	1	1	1	0	1	1	1	1	1	1	1	1	1	1	1	1	1	1	1	1
196	96	rplS rplS rplS rplS rplS rplS rplS rplS rplS rplS rplS rplS rplS rplS rplS rplS rplS rplS rplS rplS rplS rplS rplS rplS rplS rplS rplS rplS rplS rplS rplS rplS rplS rplS rplS rplS rplS rplS rplS rplS rplS rplS rplS rplS rplS rplS rplS rplS rplS rplS rplS rplS rplS rplS rplS rplS rplS rplS rplS rplS	SEEM954_08210|50S ribosomal protein L19 |SEEM202_12209|50S ribosomal protein L19 |SPC_2784|50S ribosomal protein L19 |SeV_B2451|ribosomal protein L19 |SEEJ1593_10369|50S ribosomal protein L19 |SPA2532|50S ribosomal subunit protein L19 |SEEM030_04751|50S ribosomal protein L19 |SentesTe_010100000065|50S ribosomal protein L19 |SeHB_A2794|ribosomal protein L19 |SeI_A1005|ribosomal protein L19 |SEEN19…	1	1	1	1	1	1	1	1	1	1	1	1	1	1	1	1	1	1	1	1	1	1	1	1	1	1	1	1	1	0	1	1	1	1	1	1	0	1	1	1	1	1	1	1	1	1
197	98	yfiN yfiN yfiN yfiN yfiN yfiN yfiN	SEE436_02267|hypothetical protein |STM2672|putative diguanylate cyclase/phosphodiesterase |SPC_2783|hypothetical protein |SeKA_A2232|inner membrane protein YfiN |SBG_2386|hypothetical protein |SeSPA_A3258|inner membrane protein YfiN |SEE18569_09308|hypothetical protein |SentesTy_010100009482|hypothetical protein |SEEM974_20513|hypothetical protein |Salmonellentericaenterica_010100003074|hypotheti…	1	1	1	1	1	1	1	1	1	1	1	1	1	1	1	1	1	1	1	1	1	1	1	1	2	1	1	1	1	1	1	1	1	1	1	1	1	1	1	1	1	1	1	1	1	1
198	98	yfiR yfiR yfiR yfiR yfiR yfiR	SeHB_A2792|putative periplasmic protein |SNSL254_A2885|putative periplasmic protein |SNSL317_A4316|putative periplasmic protein |SEE23_04534|putative periplasmic protein |SEER_06367|putative periplasmic protein |SEEN567_16405|hypothetical protein |SeHA_C2887|putative periplasmic protein |SEE10_08553|putative periplasmic protein |SeH_A3141|putative periplasmic protein |SEEM974_20508|putative perip…	0	1	1	1	1	1	1	1	1	1	1	1	1	1	1	1	1	1	1	1	1	1	1	1	1	1	1	1	1	1	1	1	1	1	1	1	1	1	1	1	1	1	1	1	1	1
199	98	aroF aroF aroF aroF aroF aroF aroF aroF aroF aroF aroF aroF aroF aroF aroF aroF aroF aroF aroF aroF aroF aroF aroF aroF	SEE18569_09298|phospho-2-dehydro-3-deoxyheptonate aldolase |SEEM965_01212|phospho-2-dehydro-3-deoxyheptonate aldolase |SeW_A3116|3-deoxy-7-phosphoheptulonate synthase, Tyr-sensitive |SEER_06362|phospho-2-dehydro-3-deoxyheptonate aldolase |SeSPA_A3255|3-deoxy-7-phosphoheptulonate synthase, Tyr-sensitive |SE451239_21181|phospho-2-dehydro-3-deoxyheptonate aldolase |SeJ_A3124|3-deoxy-7-phosphoheptulo…	1	1	1	1	1	1	1	1	1	1	1	1	1	1	1	1	1	1	1	1	1	1	1	1	1	1	1	1	1	1	1	1	1	1	1	1	1	1	1	1	1	1	2	1	1	1
200	100	tyrA tyrA tyrA tyrA tyrA tyrA tyrA tyrA tyrA tyrA tyrA tyrA tyrA tyrA tyrA tyrA tyrA tyrA tyrA tyrA tyrA tyrA tyrA tyrA tyrA tyrA tyrA tyrA tyrA tyrA tyrA tyrA tyrA tyrA tyrA tyrA tyrA tyrA tyrA tyrA tyrA tyrA tyrA tyrA tyrA tyrA tyrA tyrA tyrA tyrA tyrA tyrA tyrA tyrA tyrA tyrA tyrA tyrA tyrA tyrA	SEET1153_12694|bifunctional chorismate mutase/prephenate dehydrogenase |SE451239_21186|bifunctional chorismate mutase/prephenate dehydrogenase |SeSB_A3032|T-protein |SeH_A3138|T-protein |SEEM965_01217|bifunctional chorismate mutase/prephenate dehydrogenase |SEEM954_08190|bifunctional chorismate mutase/prephenate dehydrogenase |SARI_00258|hypothetical protein |SEEM031_06650|bifunctional chorismate…	1	1	1	1	1	1	1	1	1	1	1	1	1	1	1	1	1	1	1	1	1	1	1	1	1	1	1	1	1	1	1	1	1	1	1	1	1	1	1	1	1	1	1	1	1	1
201	100	yvrE	SeHB_A2788|SMP-30/Gluconolaconase/LRE domain protein |SeH_A3137|SMP-30/Gluconolaconase/LRE domain protein |SE20037_00731|SMP-30/Gluconolaconase/LRE domain protein |SEE8A_20883|SMP-30/Gluconolaconase/LRE domain protein |SEEN185_00235|SMP-30/Gluconolaconase/LRE domain protein |SG2646|conserved hypothetical protein |SeAg_B2812|SMP-30/Gluconolaconase/LRE domain protein |SEEN539_19800|SMP-30/Gluconola…	1	1	1	1	1	1	1	1	1	1	1	1	1	1	1	1	1	1	1	1	1	1	1	1	1	1	1	1	1	1	1	1	1	1	1	1	1	1	1	1	1	1	1	1	1	1
202	100	pheA pheA pheA pheA pheA pheA pheA pheA pheA pheA pheA pheA pheA pheA pheA pheA pheA pheA pheA pheA pheA pheA pheA pheA pheA pheA pheA pheA pheA pheA pheA pheA pheA pheA pheA pheA pheA pheA pheA pheA pheA pheA pheA pheA pheA	STM2667|chorismate mutase P |SEEN185_00230|bifunctional chorismate mutase/prephenate dehydratase |SEE10_08533|bifunctional chorismate mutase/prephenate dehydratase |SeKA_A2226|P-protein |SentesTe_010100000035|bifunctional chorismate mutase/prephenate dehydratase |SEEM974_20488|bifunctional chorismate mutase/prephenate dehydratase |SEE18569_09283|bifunctional chorismate mutase/prephenate dehydrata…	1	1	1	1	1	1	1	1	1	1	1	1	1	1	1	1	1	1	1	1	1	1	1	1	1	1	1	1	1	1	1	1	1	1	1	1	1	1	1	1	1	1	1	1	1	1
203	3	sboC	SARI_00261|hypothetical protein |SBG_2380|candidate type three secretion system effector protein |	1	0	0	0	0	0	0	0	0	0	0	0	0	0	0	0	0	0	0	0	0	0	0	0	0	0	0	0	0	0	0	0	0	0	0	0	0	0	0	0	0	0	0	0	0	0
204	100	yfiA yfiA yfiA yfiA yfiA yfiA yfiA yfiA	SEEM030_04786|translation inhibitor protein RaiA |SEET1153_12709|translation inhibitor protein RaiA |SNSL254_A2879|ribosomal subunit interface protein |SEEN567_16430|translation inhibitor protein RaiA |SeAg_B2776|ribosomal subunit interface protein |SEE8A_20873|translation inhibitor protein RaiA |SEEN199_17694|translation inhibitor protein RaiA |SEEG9184_07856|translation inhibitor protein RaiA |…	1	1	1	1	1	1	1	1	1	1	1	1	1	1	1	1	1	1	1	1	1	1	1	1	1	1	1	1	1	1	1	1	1	1	1	1	1	1	1	1	1	1	1	1	1	1
205	98	yfiO yfiO yfiO yfiO yfiO yfiO	SEE18569_09273|outer membrane protein assembly complex subunit YfiO |SeJ_A3119|outer membrane assembly lipoprotein YfiO |SEEJ1593_10409|outer membrane protein assembly complex subunit YfiO |SeW_A3077|outer membrane assembly lipoprotein YfiO |SeI_A0996|outer membrane assembly lipoprotein YfiO |SEE8A_20868|outer membrane protein assembly complex subunit YfiO |SeD_A2992|outer membrane assembly lipop…	1	1	1	1	1	1	1	1	1	1	1	1	1	1	1	1	1	1	1	1	1	1	1	1	1	1	0	1	1	1	1	1	1	1	1	1	1	1	1	1	1	1	1	1	1	1
206	100	rluD rluD rluD rluD rluD rluD rluD rluD rluD rluD rluD rluD rluD rluD rluD rluD rluD rluD rluD rluD rluD rluD rluD rluD rluD sfhB rluD rluD rluD sfhB rluD rluD rluD rluD rluD rluD rluD sfhB rluD rluD rluD sfhB rluD rluD rluD rluD rluD rluD rluD rluD rluD rluD rluD rluD rluD rluD rluD rluD rluD rluD rluD rluD	SeD_A2991|ribosomal large subunit pseudouridine synthase D |SentesTyphi_010100003706|23S rRNA pseudouridine synthase D |SPAB_03373|hypothetical protein |SEEM954_08165|23S rRNA pseudouridine synthase D |SEEM201_06823|23S rRNA pseudouridine synthase D |SSPA2348|ftsH suppressor protein SfhB |SEEM316_18101|23S rRNA pseudouridine synthase D |SEEM971_15582|23S rRNA pseudouridine synthase D |SeHA_C2879|…	1	1	1	1	1	1	1	1	1	1	1	1	1	1	1	1	1	1	1	1	1	1	1	1	1	1	1	1	1	1	1	1	1	1	1	1	1	1	1	1	1	1	1	1	1	1
207	100	yfiH yfiH yfiH yfiH yfiH yfiH yfiH yfiH	SeI_A0994|conserved hypothetical protein TIGR00726 |SEEN567_16445|hypothetical protein |SentesTyphi_010100003711|hypothetical protein |SeD_A2990|conserved hypothetical protein TIGR00726 |SEEN539_19825|hypothetical protein |SEN2584|conserved hypothetical protein |SentesTe_010100000010|hypothetical protein |SEEM202_12159|hypothetical protein |SE20037_00706|hypothetical protein |SeJ_A3117|conserved …	1	1	1	1	1	1	1	1	1	1	1	1	1	1	1	1	1	1	1	1	1	1	1	1	1	1	1	1	1	1	1	1	1	1	1	1	1	1	1	1	1	1	1	1	1	1
208	93	clpB clpB clpB clpB clpB clpB clpB clpB clpB clpB clpB clpB clpB clpB clpB clpB clpB clpB clpB clpB clpB clpB	SEN2583|ClpB protein (heat shock protein f84.1) |SEEN199_17714|protein disaggregation chaperone |SentesTy_010100022151|protein disaggregation chaperone |SEEM010_22011|protein disaggregation chaperone |SEE18569_09258|protein disaggregation chaperone |SG2640|ClpB protein (heat shock protein f84.1) |SEE23_04489|protein disaggregation chaperone |SeSPA_A3247|ATP-dependent chaperone protein ClpB |SPC_2…	1	1	1	1	1	1	1	1	1	1	1	1	1	1	1	1	1	1	1	1	1	0	1	1	1	2	1	1	1	1	1	1	0	0	1	1	0	1	1	1	1	1	1	1	1	1
209	96		SEEM031_10042|hypothetical protein |SEEG9184_19342|hypothetical protein |SeSA_A2849|putative cytoplasmic protein |SNSL317_A2293|putative cytoplasmic protein |SeSB_A3023|putative cytoplasmic protein |SEE8A_02028|hypothetical protein |SPC_2767|hypothetical protein |SPA0262|conserved hypothetical protein |SentesTyphi_010100008817|hypothetical protein |SG2639|conserved hypothetical protein |SeKB_A283…	1	1	1	1	1	1	1	1	1	1	1	1	1	1	1	1	1	1	1	1	1	1	1	1	1	1	1	1	1	1	1	0	1	1	0	1	1	1	1	1	1	1	1	1	1	1
210	98	kgtP kgtP kgtP kgtP kgtP kgtP kgtP kgtP	SCH_2659|MFS family, alpha-ketoglutarate permease |t0256|alpha-ketoglutarate permease |SEEN199_13161|alpha-ketoglutarate transporter |SBG_2372|alpha-ketoglutarate permease |SEE8A_02023|alpha-ketoglutarate transporter |SSPA0249|alpha-ketoglutarate permease |SE451239_22449|alpha-ketoglutarate transporter |SeHB_A2779|alpha-ketoglutarate permease |SeAg_B2764|alpha-ketoglutarate permease |SE451200_238…	1	1	2	1	1	1	1	1	1	1	1	1	1	1	1	1	1	1	1	1	1	1	1	1	0	1	1	1	1	1	1	1	1	1	1	1	1	1	1	1	1	1	1	1	1	1
211	100	yfiM yfiM yfiM yfiM yfiM yfiM yfiM yfiM	SeSB_A3021|conserved hypothetical protein |SEEDHWS_19681|hypothetical protein |SEEM316_08179|hypothetical protein |SEEM974_06171|hypothetical protein |SE20037_13139|hypothetical protein |SeHA_C2869|conserved hypothetical protein |SeSA_A2847|conserved hypothetical protein |SEE18569_12343|hypothetical protein |Salmonellentericaenterica_010100008683|hypothetical protein |SEEM710_12299|hypothetical p…	1	1	1	1	1	1	1	1	1	1	1	1	1	1	1	1	1	1	1	1	1	1	1	1	1	1	1	1	1	1	1	1	1	1	1	1	1	1	1	1	1	1	1	1	1	1
212	93	pssA pssA pssA pssA pssA pssA pssA pssA pssA pssA pssA pssA pssA pssA pssA pssA pssA pssA pssA pssA pssA pssA pssA pssA pssA pssA pssA pssA pssA pssA pssA pssA pssA pssA pssA pssA pssA pssA pssA pssA pssA pssA pssA pssA pssA pssA pssA pssA pssA pssA pssA pssA pssA pssA pssA pssA pssA pssA pssA pssA	STM2652|phosphatidylserine synthase |SEET1153_21854|phosphatidylserine synthase |SNSL254_A2864|CDP-diacylglycerol--serineO-phosphatidyltransferase |SEEN199_13171|phosphatidylserine synthase |SSPA0251|CDP-diacylglycerol-serineO-phosphatidyltransferase |SEEM710_12294|phosphatidylserine synthase |SARI_00273|hypothetical protein |SNSL317_A2290|CDP-diacylglycerol--serineO-phosphatidyltransferase |SEEM…	1	1	1	1	1	1	1	1	1	1	1	1	1	1	1	1	1	1	1	1	1	0	0	1	0	2	2	1	1	1	1	1	1	1	1	1	1	1	1	1	1	1	1	1	1	0
213	93	yfiQ yfiQ yfiQ yfiQ yfiQ yfiQ	SentesTe_010100016517|CoA binding domain/acetyltransferase domain protein |SEEN199_13176|CoA binding domain/acetyltransferase domain-containing protein |SeH_A3123|CoA binding domain/acetyltransferase domain protein |SEET535_14731|CoA-binding domain/acetyltransferase domain-containing protein |SEEM201_15644|CoA binding domain/acetyltransferase domain protein |SeKB_A2831|CoA binding domain/acetyltr…	1	1	0	1	1	1	1	1	1	1	1	1	1	1	1	1	1	1	1	1	1	1	1	1	0	1	1	1	1	1	1	1	1	1	0	1	0	1	1	1	1	1	1	1	1	1
214	100	yfiP yfiP yfiP yfiP yfiP yfiP	SG2634|conserved hypothetical protein |SEEN185_05912|hypothetical protein |SeKB_A2830|DTW domain protein |SeJ_A3104|DTW domain protein |SNSL254_A2862|DTW domain protein |SeH_A3122|DTW domain-containing protein YfiP |SNSL317_A2288|DTW domain protein |SEEM316_08164|hypothetical protein |SEN2577|conserved hypothetical protein |SeKA_A2210|DTW domain protein |SEET535_14726|hypothetical protein |SEEM20…	1	1	1	1	1	1	1	1	1	1	1	1	1	1	1	1	1	1	1	1	1	1	1	1	1	1	1	1	1	1	1	1	1	1	1	1	1	1	1	1	1	1	1	1	1	1
215	100	trxC trxA trxC yfiG trxC yfiG trxC trxC yfiG	SE451239_22424|thioredoxin 2 |SEEM031_10072|thioredoxin 2 |SE451200_23850|thioredoxin 2 |SEE18569_12323|thioredoxin 2 |SEER_22571|thioredoxin 2 |SeSPA_A3233|putative thioredoxin |SBG_2367|thioredoxin 2 |SeH_A3121|thioredoxin |SeSPB_A2867|putative thioredoxin |STM2649|thioredoxin 2, redox factor |SEEN199_13186|thioredoxin 2 |SeHB_A2774|putative thioredoxin |SeSB_A3016|putative thioredoxin |SentesT…	1	1	2	1	1	1	1	1	1	1	1	1	1	1	1	1	1	1	1	1	1	1	1	1	1	1	1	1	1	1	1	1	1	1	1	1	1	1	1	1	1	1	1	1	1	1
216	98	yfiF yfiF yfiF yfiF yfiF yfiF yfiF yfiF	SeHB_A2773|RNA methyltransferase, TrmH family |SEEM201_15629|putative methyltransferase |SBG_2366|putative RNA methyltransferase |SEE8A_01993|putative methyltransferase |SEEN567_11545|putative methyltransferase |SeHA_C2864|RNA methyltransferase, TrmH family |SeV_B2474|RNA methyltransferase, TrmH family |SEE436_16696|putative methyltransferase |SEEM031_10077|putative methyltransferase |SE451239_22…	1	1	1	1	1	1	1	1	1	1	1	1	1	1	1	1	1	1	1	1	1	1	1	1	1	1	1	1	0	1	1	1	1	1	1	1	1	1	1	1	1	1	1	1	1	1
217	98	ung ung ung ung ung ung ung ung ung ung ung ung ung ung ung ung ung ung ung ung ung ung ung ung ung	SeAg_B2757|uracil-DNA glycosylase |SEEM316_08149|uracil-DNA glycosylase |SEEN567_11550|uracil-DNA glycosylase |SEEM965_11957|uracil-DNA glycosylase |SEEDSL_21626|uracil-DNA glycosylase |SEK29439_19479|uracil-DNA glycosylase |SEEN185_05927|uracil-DNA glycosylase |SNSL317_A2285|uracil-DNA glycosylase |SE451200_23840|uracil-DNA glycosylase |SG2631|Uracil-DNA glycosylase |SentesTyphi_010100005978|ura…	1	1	1	1	1	1	1	1	1	1	1	1	1	1	1	1	1	1	1	1	1	1	1	1	0	1	1	1	1	1	1	1	1	1	1	1	1	1	1	1	1	1	1	1	1	1
218	100	grcA yfiD grcA grcA grcA grcA grcA grcA grcA yfiD grcA yfiD yfiD grcA grcA grcA grcA yfiD yfiD grcA yfiD yfiD grcA grcA grcA	SPAB_00329|hypothetical protein |SE20037_13104|autonomous glycyl radical cofactor GrcA |SEEDSL_21621|autonomous glycyl radical cofactor GrcA |SeHB_A2771|autonomous glycyl radical cofactor |SCH_2651|putative formate acetyltransferase |SEER_22586|autonomous glycyl radical cofactor GrcA |SEEN539_11842|autonomous glycyl radical cofactor GrcA |SSPA0257|conserved hypothetical protein |SeV_B2476|autonom…	1	1	1	1	1	1	1	1	1	1	1	1	1	1	1	1	1	1	1	1	1	1	1	1	1	1	1	1	1	1	1	1	1	1	1	1	1	1	1	1	1	1	1	1	1	1
219	98	srmB srmB srmB srmB srmB srmB srmB srmB	SeJ_A3097|ATP-dependent RNA helicase SrmB |SeSPA_A3227|ATP-dependent RNA helicase SrmB |SEEM316_08129|ATP-dependent RNA helicase SrmB |SEEDHWS_19631|ATP-dependent RNA helicase SrmB |SPC_2755|ATP-dependent RNA helicase SrmB |SeHA_C2858|ATP-dependent RNA helicase SrmB |SEN2570|ATP-dependent RNA helicase SrmB |SEEN185_05947|ATP-dependent RNA helicase SrmB |SeKB_A2823|ATP-dependent RNA helicase SrmB …	1	1	1	1	1	1	1	1	1	1	1	1	1	1	1	1	1	1	1	0	1	1	1	1	1	1	2	1	1	1	1	1	1	1	1	1	1	1	1	1	1	1	1	1	1	2
220	90	yfiC yfiC yfiC yfiC yfiC yfiC yfiC	SE451200_23815|tRNA (adenine-N(6)-)-methyltransferase |SEEM031_10107|tRNA (adenine-N(6)-)-methyltransferase |SeKA_A2202|hypothetical protein |SeKB_A2822|hypothetical protein |SBG_2360|hypothetical protein |Salmonellentericaenterica_010100008748|hypothetical protein |SEE10_10841|hypothetical protein |SeD_A2970|hypothetical protein |SEEM973_06427|tRNA (adenine-N(6)-)-methyltransferase |SEEG9184_192…	1	1	1	1	1	1	1	1	1	1	1	1	1	1	1	1	1	1	1	1	1	1	1	1	1	1	1	0	1	1	1	0	1	1	0	1	1	0	1	1	1	1	1	1	1	1
221	98	nadB nadB nadB nadB nadB nadB nadB nadB nadB nadB nadB nadB nadB nadB nadB nadB nadB nadB nadB nadB nadB nadB nadB nadB nadB	SeSPB_A2857|L-aspartate oxidase |SEEM202_19159|L-aspartate oxidase |SEEM031_10112|L-aspartate oxidase |SEEDHWS_19621|L-aspartate oxidase |SeSB_A3007|L-aspartate oxidase |SeJ_A3094|L-aspartate oxidase |t0269|L-aspartate oxidase |SPA0277|L-aspartate oxidase (quinolinate synthetase B). |SE451239_22384|L-aspartate oxidase |SeV_B2481|L-aspartate oxidase |SeSPA_A3225|L-aspartate oxidase |SARI_00282|hyp…	1	1	1	1	1	1	1	1	1	1	1	1	1	1	1	1	1	1	1	1	1	1	1	0	1	1	1	1	1	1	1	1	1	1	1	1	1	1	1	1	1	1	1	1	1	1
222	100	rpoE rpoE rpoE rpoE rpoE rpoE rpoE rpoE rpoE rpoE rpoE rpoE rpoE rpoE rpoE rpoE rpoE rpoE rpoE rpoE rpoE rpoE rpoE rpoE rpoE	SBG_2358|RNA polymerase sigma-E factor (sigma-24) |SEET535_14676|RNA polymerase sigma factor RpoE |SEEM971_19779|RNA polymerase sigma factor RpoE |SCH_2645|sigma E (sigma 24 ) factor of RNA polymerase, response to periplasmic stress |SeH_A3111|RNA polymerase sigma-E factor |SEEN199_13231|RNA polymerase sigma factor RpoE |STM2640|sigma E (sigma 24 ) factor of RNA polymerase |SeHB_A2765|RNA polymer…	1	1	1	1	1	1	1	1	1	1	1	1	1	1	1	1	1	1	1	1	1	1	1	1	1	1	1	1	1	1	1	1	1	1	1	1	1	1	1	1	1	1	1	1	1	1
223	98	rseA rseA rseA rseA rseA rseA rseA rseA rseA rseA rseA rseA rseA rseA rseA rseA rseA rseA rseA rseA rseA rseA rseA rseA rseA	SEEN539_11807|anti-RNA polymerase sigma factor SigE |SE451239_22374|anti-RNA polymerase sigma factor SigE |SEE13_08374|anti-RNA polymerase sigma factor SigE |SEEJ1593_11734|anti-RNA polymerase sigma factor SigE |SEEM974_06101|anti-RNA polymerase sigma factor SigE |SEEM316_08109|anti-RNA polymerase sigma factor SigE |SEER_22621|anti-RNA polymerase sigma factor SigE |SG2623|sigma-E factor negative …	1	1	1	1	1	1	1	1	1	1	1	1	1	1	1	1	1	1	1	1	1	1	1	1	0	1	1	1	1	1	1	1	1	1	1	1	1	1	1	1	1	1	1	1	1	1
224	100	rseB rseB rseB rseB rseB rseB rseB rseB rseB rseB rseB rseB rseB rseB rseB rseB rseB rseB rseB rseB rseB rseB rseB rseB rseB rseB rseB rseB rseB rseB rseB rseB rseB rseB rseB rseB rseB rseB rseB rseB rseB rseB rseB rseB rseB rseB rseB rseB rseB rseB rseB rseB rseB rseB rseB rseB rseB rseB rseB rseB rseB rseB rseB	SeI_A3110|sigma-E factor regulatory protein RseB |SeD_A2964|sigma-E factor regulatory protein RseB |SeH_A3109|sigma-E factor regulatory protein RseB |SEE18569_12268|periplasmic negative regulator of sigmaE |SEET535_14666|periplasmic negative regulator of sigmaE |STM2638|anti sigma E (sigma 24) factor, negative regulator |Salmonellentericaenterica_010100008773|periplasmic negative regulator of sig…	1	1	1	1	1	1	1	1	1	1	1	1	1	1	1	1	1	1	1	1	1	1	1	1	1	1	1	1	1	1	1	1	1	1	1	1	1	1	1	1	1	1	1	1	1	2
225	100	rseC rseC rseC rseC rseC rseC rseC rseC	t0273|sigma-E factor regulatory protein RseC |SeSB_A3002|sigma-E factor regulatory protein RseC |SEEDSL_21576|SoxR reducing system protein RseC |SEE10_10816|SoxR reducing system protein RseC |SentesTyphi_010100006033|SoxR reducing system protein RseC |SeKB_A2816|sigma-E factor regulatory protein RseC |SPAB_00340|hypothetical protein |SSPA0266|sigma-E factor regulatory protein RseC |SEN2564|sigma-…	1	1	1	1	1	1	1	1	1	1	1	1	1	1	1	1	1	1	1	1	1	1	1	1	1	1	1	1	1	1	1	1	1	1	1	1	1	1	1	1	1	1	1	1	1	1
226	41	umuC umuC umuC umuC umuC umuC umuC umuC umuC umuC umuC umuC umuC umuC umuC umuC umuC umuC umuC	SEEN539_02929|DNA polymerase V subunit UmuC |SeH_A2753|hypothetical protein |SEEN567_16490|DNA polymerase V subunit UmuC |SNSL317_A0238|DNA polymerase IV |SeW_A2567|hypothetical protein |SeSPB_A1408|DNA polymerase IV |SEEN185_21271|DNA polymerase V subunit UmuC |SEN2223|UV protection protein (pseudogene) |SEE8A_12595|DNA polymerase V subunit UmuC |SEEN199_00867|hypothetical protein |SE20037_10657…	0	0	1	0	0	0	0	1	2	2	2	0	0	0	0	0	0	0	0	0	0	0	0	1	1	1	0	0	2	1	1	0	0	0	1	0	1	0	0	0	1	1	1	1	1	1
227	96	lepA lepA lepA lepA lepA lepA lepA lepA lepA lepA lepA lepA lepA lepA lepA lepA lepA lepA lepA lepA lepA lepA lepA lepA lepA	SEEM030_14737|GTP-binding protein LepA |SeKB_A2815|GTP-binding protein LepA |SEEDSL_21571|GTP-binding protein LepA |SEE8A_01933|GTP-binding protein LepA |SPA0282|GTP-binding protein LepA |SeKA_A2195|GTP-binding protein LepA |STM2583|GTP-binding elongation factor |SEEN539_06612|GTP-binding protein LepA |SeI_A2064|GTP-binding protein LepA |SBG_2354|GTP-binding protein LepA |SCH_2578|GTP-binding elo…	1	1	1	1	1	1	1	1	1	1	1	1	1	1	1	1	1	1	1	1	1	1	1	0	1	1	1	1	1	1	1	1	1	1	1	1	1	1	1	1	1	1	1	1	1	0
228	100	lepB lepB lepB lepB lepB lepB lepB lepB lepB lepB lepB lepB lepB lepB lepB lepB lepB lepB lepB lepB lepB lepB lepB lepB lepB	SeSPA_A3218|signal peptidase I |SBG_2353|signal peptidase I |SeHA_C2849|signal peptidase I |SEEM954_08048|signal peptidase I |SEEN539_06607|signal peptidase I |SEEM010_19494|signal peptidase I |Salmonellentericaenterica_010100008793|lsignal peptidase I |SeHB_A2760|signal peptidase I |SEEM031_10142|signal peptidase I |SeSPB_A2814|signal peptidase I |SNSL317_A0988|signal peptidase I |SEEDHWS_19591|…	1	1	1	1	1	1	1	1	1	1	1	1	1	1	1	1	1	1	1	1	1	1	1	1	1	1	1	1	1	1	1	1	1	1	1	1	1	1	1	1	1	1	1	1	1	1
229	98	era era era era era era era era era era era era era era era era era era era era era era era era era era era era era era era era era era era era era era era era era era era era era era era era era era era era era era era era era era era	t0276|GTP-binding protein |SPC_1069|GTP-binding protein Era |SEE10_10796|GTP-binding protein Era |SEE18569_12243|GTP-binding protein Era |SNSL254_A2783|GTP-binding protein Era |SEEN199_11835|GTP-binding protein Era |Salmonellentericaenterica_010100008803|GTP-binding protein Era |STM2580|GTPase |SARI_00298|hypothetical protein |SEEDHWS_19581|GTP-binding protein Era |SentesTyphi_010100006053|GTP-bi…	1	1	1	1	1	1	1	1	1	1	1	1	1	1	1	1	1	1	1	1	1	1	1	1	1	1	1	1	1	1	1	0	1	1	1	1	1	1	1	1	1	1	1	1	1	1
230	96	recO recO recO recO recO recO recO recO recO recO recO recO recO recO recO recO recO recO recO recO recO recO recO recO recO recO recO recO recO recO recO recO recO recO recO recO recO recO recO recO recO recO recO recO recO recO recO recO recO recO recO recO recO recO recO recO recO recO recO recO	SEEM202_19114|DNA repair protein RecO |SEE436_16606|DNA repair protein RecO |SEEN539_06592|DNA repair protein RecO |SEEM030_14717|DNA repair protein RecO |SEEM954_08033|DNA repair protein RecO |SEEJ1593_13493|DNA repair protein RecO |SEEM010_19479|DNA repair protein RecO |t0278|DNA repair protein RecO |SEEM201_15549|DNA repair protein RecO |SEEM316_08074|DNA repair protein RecO |SeSA_A2822|DNA re…	1	1	1	0	1	1	1	1	1	1	1	1	1	1	1	1	1	1	1	1	1	1	1	1	1	1	1	1	1	1	1	1	1	1	1	1	1	1	1	1	1	1	1	1	1	1
231	100	pdxJ pdxJ pdxJ pdxJ pdxJ pdxJ pdxJ pdxJ pdxJ pdxJ pdxJ pdxJ pdxJ pdxJ pdxJ pdxJ pdxJ pdxJ pdxJ pdxJ pdxJ pdxJ pdxJ pdxJ pdxJ	SEE23_11877|pyridoxine 5'-phosphate synthase |SPAB_00348|hypothetical protein |SEEN185_06057|pyridoxine 5'-phosphate synthase |SEEM971_19734|pyridoxine 5'-phosphate synthase |SEEM202_19109|pyridoxine 5'-phosphate synthase |SPC_1071|pyridoxal phosphate biosynthetic protein |SEEM974_06061|pyridoxine 5'-phosphate synthase |SEEM710_12189|pyridoxine 5'-phosphate synthase |SeSPB_A2809|pyridoxine 5'-pho…	1	1	1	1	1	1	1	1	1	1	1	1	1	1	1	1	1	1	1	1	1	1	1	2	1	1	1	1	1	1	1	1	1	1	1	1	1	1	1	1	1	1	1	1	1	1
232	100	acpS acpS acpS acpS acpS acpS acpS acpS acpS acpS acpS acpS acpS acpS acpS acpS acpS acpS acpS acpS acpS acpS acpS acpS acpS acpS acpS acpS acpS acpS acpS acpS acpS acpS acpS acpS acpS acpS acpS acpS acpS acpS acpS acpS acpS acpS acpS acpS acpS acpS acpS acpS acpS acpS acpS acpS acpS acpS acpS acpS acpS acpS	t0280|holo-[acyl-carrier protein] synthase |SEEG9184_19217|4'-phosphopantetheinyl transferase |SEE13_08329|4'-phosphopantetheinyl transferase |SeKA_A2188|holo-(acyl-carrier-protein) synthase |SEEDSL_21541|4'-phosphopantetheinyl transferase |SEET535_14626|4'-phosphopantetheinyl transferase |SEEM010_19469|4'-phosphopantetheinyl transferase |SEK29439_19394|4'-phosphopantetheinyl transferase |SEN2557…	1	1	1	1	1	1	1	1	1	1	1	1	1	1	1	1	1	1	1	1	1	1	1	1	1	1	1	1	1	1	1	1	1	1	1	1	1	1	1	1	1	1	1	1	1	1
233	100	yfhL yfhL yfhL yfhL yfhL yfhL	SEER_22671|ferredoxin |t0281|putative ferredoxin |SEEN199_11855|putative ferredoxin |SentesTe_010100016407|putative ferredoxin |SNSL317_A0995|ferredoxin |SEEM316_08059|putative ferredoxin |STM2576|putative ferredoxin |SEK29439_19389|ferredoxin |SSPA0274|putative ferredoxin |SeJ_A3060|ferredoxin |SEEM973_06362|putative ferredoxin |SEEM954_08018|putative ferredoxin |SE451200_02343|putative ferredox…	1	1	1	1	1	1	1	1	1	1	1	1	1	1	1	1	1	1	1	1	1	1	1	1	1	1	1	1	1	1	1	1	1	1	1	1	1	1	1	1	1	1	1	1	1	1
234	96	yfhH yfhH yfhH yfhH yfhH yfhH yfhH yfhH	SEEM201_15514|putative DNA-binding transcriptional regulator |SE20037_12999|putative DNA-binding transcriptional regulator |SeAg_B2734|transcriptional regulator, RpiR family protein |SARI_00303|hypothetical protein |SEET535_14601|putative DNA-binding transcriptional regulator |SEEJ1593_13528|putative DNA-binding transcriptional regulator |SEN2552|putative transcriptional regulator |SeKA_A2183|tra…	1	1	1	1	1	1	1	1	1	1	1	1	1	1	1	1	1	1	1	1	1	1	0	0	1	1	1	1	1	1	1	1	1	1	1	1	1	1	1	1	1	1	1	1	1	1
235	100	murQ murQ murQ murQ murQ murQ murQ murQ murQ murQ murQ murQ murQ murQ murQ murQ murQ murQ murQ murQ murQ murQ murQ murQ murQ murQ murQ murQ murQ murQ murQ murQ murQ murQ murQ murQ murQ murQ murQ murQ murQ murQ murQ murQ murQ murQ murQ murQ murQ murQ murQ murQ murQ murQ murQ	SG2608|putative phophosugar binding protein |SE451200_02368|N-acetylmuramic acid-6-phosphate etherase |SeSA_A2814|N-acetylmuramic acid 6-phosphate etherase |SNSL317_A1000|N-acetylmuramic acid 6-phosphate etherase |SeSB_A2987|N-acetylmuramic acid 6-phosphate etherase |SEE18569_12198|N-acetylmuramic acid-6-phosphate etherase |SEN2551|putative phophosugar binding protein |SEEM031_10197|N-acetylmuram…	1	1	1	1	1	1	1	1	1	1	1	1	1	1	1	1	1	1	1	1	1	1	1	1	1	1	1	1	1	1	1	1	1	1	1	1	1	1	1	1	1	1	1	1	1	1
236	96	yfeV	SPA0295|putative PTS system IIBC component |SEEN567_11670|phosphotransferase system, eiic |SE451200_02373|putative phosphotransferase system IIB component |SEEDHWS_19531|phosphotransferase system, eiic |SEE8A_01868|putative PTS system IIBC component |SG2607|putative PTS system IIBC component |SEEG9184_19182|putative PTS system IIBC component |SARI_00305|hypothetical protein |SEE18569_00489|putati…	1	1	1	1	1	1	1	1	1	1	1	1	1	1	1	1	1	1	1	1	1	1	1	1	2	0	1	1	1	1	1	1	1	1	1	1	1	1	1	1	1	1	1	1	1	0
237	98	yfhB yfhB yfhB yfhB yfhB yfhB yfhB yfhB yfhB yfhB yfhB yfhB yfhB yfhB yfhB yfhB yfhB yfhB yfhB yfhB yfhB yfhB yfhB yfhB yfhB	STM2569|putatative phosphoserine phosphatase |SEK29439_19354|hypothetical protein |SEEDHWS_19526|hypothetical protein |SeJ_A3053|HAD superfamily (subfamily IF) hydrolase, YfhB |SEET535_14586|hypothetical protein |SARI_00306|hypothetical protein |t0288|putative membrane protein |SEEM971_19689|hypothetical protein |SentesTyphi_010100006113|hypothetical protein |SEEDSL_21501|hypothetical protein |SE…	1	1	1	1	1	1	1	1	1	1	1	1	1	1	1	1	1	1	1	1	1	1	1	1	1	1	1	1	1	1	1	1	1	1	1	1	1	1	1	1	1	1	1	1	1	1
238	98	yfhC yfhC yfhC yfhC yfhC yfhC yfhC yfhC	SEEM971_19684|tRNA-specific adenosine deaminase |SeHB_A2744|tRNA-specific adenosine deaminase |t0289|conserved hypothetical protein |SEE8A_01858|tRNA-specific adenosine deaminase |SE451239_22279|tRNA-specific adenosine deaminase |SEEM201_15494|tRNA-specific adenosine deaminase |SEEM030_14662|tRNA-specific adenosine deaminase |SE20037_12979|tRNA-specific adenosine deaminase |SEEM965_11827|tRNA-spe…	1	1	1	1	1	1	1	1	1	1	1	1	1	1	1	1	1	1	1	1	1	1	1	1	1	1	0	1	1	1	1	1	1	1	1	1	1	1	1	1	1	1	1	1	1	2
239	98	yfhD yfhD yfhD yfhD yfhD yfhD yfhD yfhD	SE451239_22274|putative transglycosylase |Salmonellentericaenterica_010100008878|putative transglycosylase |SEE23_11822|putative transglycosylase |SeHA_C2833|lytic transglycosylase, catalytic |SEEDSL_21491|putative transglycosylase |SCH_2562|putative periplasmic amino acid binding protein |SeH_A3091|lytic transglycosylase, catalytic |SEEJ1593_13553|putative transglycosylase |SeKB_A2798|lytic tran…	1	1	1	1	1	1	1	1	1	1	1	1	1	1	1	0	1	1	1	1	1	1	1	1	1	1	1	1	1	1	1	1	1	1	1	1	1	1	1	1	2	1	1	1	1	2
240	84		SEER_22721|putative periplasmic protein |SEEN185_06117|putative periplasmic protein |SEEDHWS_19511|putative periplasmic protein |SEEN567_11690|putative periplasmic protein |STM2566|putative periplasmic protein |SentesTy_010100024814|putative periplasmic protein |SEEM971_19674|putative periplasmic protein |SEEM201_15484|putative periplasmic protein |SEEM954_07968|putative periplasmic protein |SEK2…	0	1	1	1	1	0	1	1	1	1	1	0	0	1	0	1	1	1	1	1	1	1	1	1	1	1	0	1	1	1	1	1	0	1	1	1	1	1	1	1	1	1	1	1	1	1
241	100	purL purL purL purL purL purL purL purL purG purL purL purL purL purG purL purG purG purL purL purL purL purL purG purL purL	SEET1153_17161|phosphoribosylformylglycinamidine synthase |SEE8A_01843|phosphoribosylformylglycinamidine synthase |SeV_B2505|phosphoribosylformylglycinamidine synthase |SEEM974_05996|phosphoribosylformylglycinamidine synthase |SeKA_A2176|phosphoribosylformylglycinamidine synthase |SSPA0284|phosphoribosylformylglycineamide synthetase |SentesTe_010100016352|phosphoribosylformylglycinamidine synthas…	1	1	1	1	1	1	1	1	1	1	1	1	1	1	1	1	1	1	1	1	1	1	1	1	3	1	1	1	1	1	1	1	1	1	1	1	1	1	1	1	1	1	1	1	1	1
242	73	yfhK yfhK yfhK yfhK yfhK yfhK	SEEM971_19664|putative sensor kinase protein |SEEN199_11915|putative sensory kinase in regulatory system |SEEM954_07958|putative sensor kinase protein |SEE10_10711|putative sensor kinase protein |SG2601|putative sensor kinase protein |SE20037_12959|putative sensor kinase protein |SEEM316_07999|putative sensor kinase protein |SEE13_08264|putative sensor kinase protein |SentesTe_010100016347|putati…	1	1	1	1	1	1	1	1	1	1	1	1	1	1	1	1	1	1	1	1	1	1	1	1	1	1	1	0	0	0	0	0	0	0	0	0	0	0	0	1	1	1	1	1	1	1
243	100	yfhG yfhG yfhG yfhG yfhG yfhG yfhG	SBG_2338|hypothetical protein |SeSA_A2805|conserved hypothetical protein |SeKA_A2173|conserved hypothetical protein |SE20037_12954|hypothetical protein |SEK29439_19324|hypothetical protein |SeV_B2508|conserved hypothetical protein |SentesTe_010100016342|hypothetical protein |SEEM316_07994|hypothetical protein |SEET1153_17171|hypothetical protein |SeH_A3085|conserved hypothetical protein |SE451200…	1	1	1	1	1	1	1	1	1	1	1	1	1	1	1	1	1	1	1	1	1	1	1	1	1	1	1	1	1	1	1	1	1	1	1	1	1	1	1	1	1	1	1	1	1	1
244	98	yfhA yfhA yfhA yfhA yfhA yfhA yfhA yfhA	SeJ_A3045|transcriptional regulatory protein ZraR |SEEDHWS_19491|putative transcriptional regulator |SEE23_11797|putative transcriptional regulator |SentesTy_010100003176|putative transcriptional regulator |SARI_00314|hypothetical protein |SE451200_02413|putative transcriptional regulator |SeSA_A2804|transcriptional regulatory protein ZraR |SEEM974_05981|putative transcriptional regulator |t0293|…	1	1	1	1	1	1	1	1	1	1	1	1	1	1	1	1	1	1	1	1	1	1	1	0	1	1	1	1	1	1	1	1	1	1	1	1	1	1	1	1	1	1	1	1	1	1
245	100	glnB glnB glnB glnB glnB glnB glnB glnB	SEEJ1593_13578|nitrogen regulatory protein P-II 1 |SEEDHWS_19486|nitrogen regulatory protein P-II 1 |SEE10_10696|nitrogen regulatory protein P-II 1 |SEEG9184_19132|nitrogen regulatory protein P-II 1 |SEE8A_01823|nitrogen regulatory protein P-II 1 |SG2598|nitrogen regulatory protein p-II |SentesTyphi_010100006153|nitrogen regulatory protein P-II 1 |SEEM974_05976|nitrogen regulatory protein P-II 1 …	1	1	1	1	1	1	1	1	1	1	1	1	1	1	1	1	1	1	1	1	1	1	1	1	1	1	1	1	1	1	1	1	1	1	1	1	1	1	1	1	1	1	1	1	1	1
246	100	yjdL yjdL yjdL yjdL yjdL yjdL	SeD_A2936|inner membrane transporter YbgH |SEEM971_19644|inner membrane transporter YbgH |SG2597|putative transmembrane transport protein |SEEM954_07938|inner membrane transporter YbgH |SentesTy_010100003186|putative transmembrane transport protein |SeSPA_A3193|inner membrane transporter YbgH |Salmonellentericaenterica_010100008918|putative transmembrane transport protein |SARI_00316|hypothetical…	1	1	1	1	1	1	1	1	1	1	1	1	1	1	1	1	1	1	1	1	1	1	1	1	1	1	1	1	1	1	1	1	1	1	1	1	1	1	1	1	1	1	1	1	1	1
247	98	cadA cadA cadA cadA cadA cadA cadA cadA	SeV_B2512|lysine decarboxylase, constitutive |SEET1153_17191|lysine decarboxylase 1 |SCH_2554|lysine decarboxylase 1 |SPA0307|lysine decarboxylase |SEEDSL_21451|lysine decarboxylase, constitutive |SeAg_B2718|lysine decarboxylase, constitutive |SEEN199_11940|lysine decarboxylase 1 |SeKB_A2790|lysine decarboxylase, constitutive |SE451239_22234|lysine decarboxylase 1 |SEEM954_07933|lysine decarboxyl…	1	1	1	1	1	1	1	1	1	1	1	1	1	1	1	1	1	1	1	1	1	1	1	1	0	1	1	1	1	1	1	1	1	1	1	1	1	1	1	1	1	1	1	1	1	1
248	100	cadB cadB cadB cadB cadB cadB cadB cadB cadB cadB cadB cadB cadB cadB cadB cadB cadB cadB cadB cadB cadB cadB cadB cadB cadB cadB cadB cadB cadB cadB cadB cadB cadB cadB cadB cadB cadB cadB cadB cadB cadB cadB cadB cadB cadB	SeKA_A2168|lysine/cadaverine transport protein |SEE8A_01808|lysine/cadaverine antiporter |SPC_1092|probable cadaverine/lysine antiporter |SNSL317_A1014|lysine/cadaverine transport protein |SEEN567_11730|lysine/cadaverine antiporter |SEEM202_19004|lysine/cadaverine antiporter |SentesTyphi_010100006168|lysine/cadaverine antiporter |SNSL254_A2759|lysine/cadaverine transport protein |SEEM316_07969|ly…	1	1	1	1	1	1	1	1	1	1	1	1	1	1	1	1	1	1	1	1	1	1	1	1	1	1	1	1	1	1	1	1	1	1	1	1	1	1	1	1	1	1	1	1	1	1
249	98	cadC cadC cadC cadC cadC cadC cadC cadC	SentesTy_010100003206|DNA-binding transcriptional activator CadC |SEET535_14531|DNA-binding transcriptional activator CadC |SeAg_B2713|transcriptional activator CadC |SE451200_02438|DNA-binding transcriptional activator CadC |SEE10_10676|DNA-binding transcriptional activator CadC |SEEM316_07964|DNA-binding transcriptional activator CadC |SeJ_A3040|transcriptional activator CadC |SEEN567_11735|DNA…	1	1	1	1	1	1	1	1	1	1	1	1	1	1	1	1	1	1	1	1	1	1	1	1	1	1	1	1	1	1	1	1	1	1	1	1	1	1	1	1	1	1	1	1	1	1
250	100	hmp hmpA hmp hmp hmp hmpA hmp hmpA hmp hmpA hmp hmpA hmp hmpA hmp hmp hmpA hmp hmpA hmp hmp hmp hmp hmp	SEE8A_01798|nitric oxide dioxygenase |Salmonellentericaenterica_010100016472|nitric oxide dioxygenase |SentesTe_010100016307|nitric oxide dioxygenase |SEEN567_11740|nitric oxide dioxygenase |SeHB_A2729|flavohemoprotein |SEE436_04458|nitric oxide dioxygenase |SEEM010_19369|nitric oxide dioxygenase |SEEM973_06262|nitric oxide dioxygenase |SentesTy_010100003211|nitric oxide dioxygenase |SG2593|flavo…	1	1	1	1	1	1	1	1	1	1	1	1	1	1	1	1	1	1	1	1	1	1	1	3	1	1	1	1	1	1	1	1	1	1	1	1	1	1	1	1	1	1	1	1	1	2
251	98	glyA glyA glyA glyA glyA glyA glyA glyA glyA glyA glyA glyA glyA glyA glyA glyA glyA glyA glyA glyA glyA glyA glyA glyA glyA glyA glyA glyA glyA glyA glyA glyA glyA glyA glyA glyA glyA glyA glyA glyA glyA glyA glyA glyA glyA glyA glyA glyA glyA glyA glyA glyA glyA glyA glyA glyA glyA glyA glyA glyA glyA glyA glyA	SEE13_08219|serine hydroxymethyltransferase |SEET535_14521|serine hydroxymethyltransferase |SeI_A2031|serine hydroxymethyltransferase |Salmonellentericaenterica_010100017472|serine hydroxymethyltransferase |SEE23_11762|serine hydroxymethyltransferase |SEEM201_15429|serine hydroxymethyltransferase |SCH_2549|serine hydroxymethyltransferase |SE451239_22214|serine hydroxymethyltransferase |Salmonelle…	1	1	1	1	1	1	1	1	1	1	1	1	1	1	1	1	1	1	1	1	1	1	1	3	0	1	1	1	1	1	1	1	1	1	1	1	1	1	1	1	1	1	1	1	1	1
252	98	hcaT hcaT hcaT hcaT hcaT hcaT hcaT hcaT	SEEN567_11750|putative 3-phenylpropionic acid transporter |SEEM316_07949|putative 3-phenylpropionic acid transporter |SEEM965_11757|putative 3-phenylpropionic acid transporter |SeSA_A2795|probable 3-phenylpropionic acid transporter |SEEM030_14597|putative 3-phenylpropionic acid transporter |SEET535_14516|putative 3-phenylpropionic acid transporter |SeAg_B2709|probable 3-phenylpropionic acid trans…	1	1	1	1	1	1	1	1	1	1	1	1	1	1	1	1	1	1	1	1	1	1	1	1	1	1	0	1	1	1	1	1	1	1	1	1	1	1	1	1	1	1	1	1	1	1
253	98	csiE csiE csiE csiE csiE csiE csiE csiE	SeV_B2519|stationary phase-inducible protein CsiE |SeHA_C2815|stationary phase-inducible protein CsiE |SeAg_B2708|stationary phase-inducible protein CsiE |SEEM010_19354|stationary phase inducible protein CsiE |SEE10_10656|stationary phase inducible protein CsiE |SEEM954_07903|stationary phase inducible protein CsiE |SNSL317_A1020|stationary phase-inducible protein CsiE |SeHB_A2725|stationary phas…	1	1	1	1	1	1	1	1	1	1	1	1	1	1	1	1	1	1	1	1	1	1	1	2	1	0	1	1	1	1	1	1	1	1	1	1	1	1	1	1	1	1	1	1	1	2
254	100		SPA0314|putative exported protein |SeD_A2927|conserved hypothetical protein |SEEM010_19349|hypothetical protein |SNSL317_A1021|conserved hypothetical protein |SeHB_A2724|conserved hypothetical protein |SEE13_08204|hypothetical protein |SeSB_A2966|conserved hypothetical protein |SEEDHWS_19441|hypothetical protein |SNSL254_A2752|conserved hypothetical protein |SeW_A2953|conserved hypothetical prote…	1	1	1	1	1	1	1	1	1	1	1	1	1	1	1	1	1	1	1	1	1	1	1	1	1	1	1	1	1	1	1	1	1	1	1	1	1	1	1	1	1	1	1	1	1	1
255	92		SEEN185_14409|high-affinity nickel-transporter |SEE18569_00394|putative inner membrane protein |SeAg_B2706|high-affinity nickel-transporter |SEE13_08199|putative inner membrane protein |SEEM030_14582|high-affinity nickel-transporter |SentesTe_010100016277|high-affinity nickel-transporter |SeSPB_A2780|high-affinity nickel-transporter |SEEM010_19344|high-affinity nickel-transporter |Salmonellenteri…	1	1	0	1	1	1	1	1	1	1	1	1	1	1	1	1	1	1	1	1	1	1	1	1	0	0	1	1	1	1	1	1	1	1	1	1	1	1	1	1	2	1	1	1	1	0
256	100	asrC asrC asrC asrC asrC asrC asrC asrC asrC asrC asrC asrC asrC asrC asrC asrC asrC asrC asrC asrC asrC asrC asrC asrC asrC	SeSB_A2964|sulfite reductase, subunit C |SentesTy_010100003251|anaerobic sulfite reductase subunit C |SentesTe_010100016272|anaerobic sulfite reductase subunit C |SeKB_A2780|sulfite reductase, subunit C |SEEN185_14404|anaerobic sulfite reductase subunit C |SEK29439_19254|anaerobic sulfite reductase subunit C |SEEN199_11985|anaerobic sulfite reductase subunit C |SEEN567_11770|anaerobic sulfite red…	1	1	2	1	1	1	1	1	1	1	1	1	1	1	1	1	1	1	1	1	1	1	1	1	1	1	1	1	1	1	1	1	1	1	1	1	1	1	1	1	1	1	1	1	1	1
257	100	asrB asrB asrB asrB asrB asrB asrB asrB asrB asrB asrB asrB asrB asrB asrB asrB asrB asrB asrB asrB asrB asrB asrB asrB asrB	SEEJ1593_13638|anaerobic sulfite reductase subunit B |SeHA_C2811|sulfite reductase, subunit B |SEEM010_19334|anaerobic sulfite reductase subunit B |SEEN185_14399|anaerobic sulfite reductase subunit B |SARI_00328|hypothetical protein |SBG_2323|anaerobic sulfite reductase subunit B |SeSB_A2963|sulfite reductase, subunit B |SEEM031_10312|anaerobic sulfite reductase subunit B |SEEM710_12044|anaerobic…	1	1	1	1	1	1	1	1	1	1	1	1	1	1	1	1	1	1	1	1	1	1	1	1	1	1	1	1	1	1	1	1	1	1	1	1	1	1	1	1	1	1	1	1	1	1
258	95	asrA asrA asrA asrA asrA asrA asrA asrA asrA asrA asrA asrA asrA asrA asrA asrA asrA asrA asrA asrA asrA asrA asrA asrA asrA	SEER_22811|sulfite reductase, subunit A |SEEM031_10317|anaerobic sulfite reductase subunit A |SEEDSL_21396|sulfite reductase, subunit A |SEEM030_14567|anaerobic sulfite reductase subunit A |SEEN199_11995|anaerobic sulfite reductase subunit A |Salmonellentericaenterica_010100008323|anaerobic sulfite reductase subunit A |SEEN567_11780|anaerobic sulfite reductase subunit A |SEE18569_00379|anaerobic …	1	1	1	1	1	1	1	1	1	1	1	1	1	1	1	1	1	1	1	1	1	1	1	1	1	1	1	1	1	1	1	1	1	1	1	1	1	1	1	1	0	1	1	1	0	1
259	98	suhB suhB suhB suhB suhB suhB suhB suhB suhB suhB suhB suhB suhB suhB suhB suhB suhB suhB suhB suhB suhB suhB suhB suhB	SEE18569_00369|inositol monophosphatase |SEE8A_01748|inositol monophosphatase |SCH_2540|inositol monophosphatase |SeHB_A2718|inositol-1-monophosphatase |SE451200_02493|inositol monophosphatase |SEEM971_19574|inositol monophosphatase |SPC_1105|extragenic suppressor protein SuhB |SeI_A2022|inositol-1-monophosphatase |SEEN185_14384|inositol monophosphatase |SEEM710_12029|inositol monophosphatase |SE…	1	1	1	1	1	1	1	1	1	1	1	1	1	1	1	1	1	1	1	1	1	1	1	1	1	1	1	1	1	1	1	1	1	1	1	0	1	1	1	1	1	1	1	1	1	1
260	100	yfhQ	SEEM201_15379|RNA methyltransferase |SNSL317_A1028|RNA methyltransferase |SEEM973_06207|RNA methyltransferase |SEEG9184_19042|RNA methyltransferase |SEEM030_14552|RNA methyltransferase |SeSB_A2959|RNA methyltransferase |SEEN567_11795|RNA methyltransferase |SEE23_11707|RNA methyltransferase |SBG_2320|putative RNA methyltransferase |SE20037_12864|RNA methyltransferase |SEEM974_05896|RNA methyltrans…	1	1	1	1	1	1	1	1	1	1	1	1	1	1	1	1	1	1	1	1	1	1	1	1	1	1	1	1	1	1	1	1	1	1	1	1	1	1	1	1	1	1	1	1	1	1
261	100	iscR iscR yfhP yfhP iscR iscR iscR iscR iscR yfhP iscR yfhP yfhP iscR iscR iscR yfhP yfhP iscR iscR iscR yfhP iscR iscR iscR	SEEM954_07858|DNA-binding transcriptional regulator IscR |SeSPB_A2773|iron-sulfur cluster assembly transcription factor IscR |SSPA0304|conserved hypothetical protein |SE20037_12859|DNA-binding transcriptional regulator IscR |SeKB_A2774|iron-sulfur cluster assembly transcription factor IscR |SEEM965_11707|DNA-binding transcriptional regulator IscR |STM2544|hypothetical protein |SEN2524|conserved h…	1	1	1	1	1	1	1	1	1	1	1	1	1	1	1	1	1	1	1	1	1	1	1	1	1	1	1	1	1	1	1	1	1	1	1	1	1	1	1	1	1	1	1	1	1	1
262	96	iscS nifS iscS iscS iscS iscS nifS iscS iscS iscS iscS iscS iscS iscS nifS nifS iscS iscS nifS nifS iscS iscS iscS	SEEM965_11702|cysteine desulfurase |SNSL317_A1031|cysteine desulfurase IscS |SARI_00333|hypothetical protein |SG2578|Cysteine desulfurase |SEEM031_10342|cysteine desulfurase |SEEN567_11805|cysteine desulfurase |SeKB_A2773|cysteine desulfurase IscS |SentesTyphi_010100006253|cysteine desulfurase |SeHB_A2715|cysteine desulfurase IscS |SEEM202_18924|cysteine desulfurase |SEET1153_17271|cysteine desul…	1	1	1	1	1	1	1	1	1	1	1	1	1	1	1	1	1	1	1	1	1	0	1	1	1	1	1	1	1	1	1	1	1	1	1	1	1	1	1	1	1	1	1	1	1	0
263	100	nifU iscU iscU nifU iscU iscU iscU iscU nifU nifU iscU nifU iscU nifU iscU nifU iscU iscU iscU iscU iscU iscU iscU iscU nifU	SEE18569_00349|scaffold protein |SEEN199_12025|scaffold protein |SEET535_14456|scaffold protein |SCH_2536|NifU homologs involved in Fe-S cluster formation |SEEG9184_19027|scaffold protein |SEEDSL_21366|scaffold protein |SEK29439_19209|scaffold protein |SEE436_21601|scaffold protein |SEEM973_06192|scaffold protein |SeH_A3062|FeS cluster assembly scaffold IscU |SEEM974_05881|scaffold protein |SEE8A…	1	1	1	1	1	1	1	1	1	1	1	1	1	1	1	1	1	1	1	1	1	1	1	1	1	1	1	1	1	1	1	1	1	1	1	1	1	1	1	1	1	1	1	1	1	1
264	100	iscA iscA iscA yfhF iscA iscA iscA iscA iscA iscA iscA iscA iscA yfhF iscA iscA yfhF iscA iscA iscA yfhF iscA iscA iscA iscA iscA iscA iscA iscA yfhF iscA iscA iscA yfhF iscA iscA iscA iscA iscA iscA iscA iscA iscA iscA iscA iscA iscA iscA iscA iscA iscA iscA iscA yfhF iscA iscA iscA iscA iscA iscA iscA iscA	SEEM030_14532|iron-sulfur cluster assembly protein |SeSPB_A2769|iron-sulfur cluster assembly protein IscA |SPAB_00392|hypothetical protein |SeJ_A3023|iron-sulfur cluster assembly protein IscA |SG2576|conserved hypothetical protein |SEEM010_19294|iron-sulfur cluster assembly protein |SEEN185_14359|iron-sulfur cluster assembly protein |SEE436_21596|iron-sulfur cluster assembly protein |SE20037_1284…	1	1	1	1	1	1	1	1	1	1	1	1	1	1	1	1	1	1	1	1	1	1	1	1	1	1	1	1	1	1	1	1	1	1	1	1	1	1	1	1	1	1	1	1	1	1
265	100	hscB hscB hscB hscB hscB yfhE hscB hscB hscB hscB hscB hscB hscB hscB hscB hscB hscB hscB hscB hscB hscB hscB hscB hscB hscB hscB hscB hscB hscB hscB hscB hscB hscB hscB hscB hscB hscB hscB hscB hscB hscB hscB hscB hscB hscB hscB yfhE hscB hscB hscB hscB hscB hscB hscB hscB hscB hscB hscB hscB hscB hscB	SEEM974_05871|co-chaperone HscB |SEEM010_19289|co-chaperone HscB |SeV_B2532|Fe-S protein assembly co-chaperone HscB |SEE436_21591|co-chaperone HscB |SeW_A2941|Fe-S protein assembly co-chaperone HscB |SSPA0308|chaperone protein HscB |t0316|chaperone protein HscB |SEEN567_11820|co-chaperone HscB |SeKB_A2770|Fe-S protein assembly co-chaperone HscB |SEER_22851|co-chaperone HscB |SNSL317_A1034|Fe-S pr…	1	1	1	1	1	1	1	1	1	1	1	1	1	1	1	1	1	1	1	1	1	1	1	1	1	1	1	1	1	1	1	1	1	1	1	1	1	1	1	1	1	1	1	1	1	1
266	98	hscA hscA hscA hscA hscA hscA hscA hscA hscA hscA hscA hscA hscA hscA hscA hscA hscA hscA hscA hscA hscA hscA hscA hscA hscA hscA hscA hscA hscA hscA hscA hscA hscA hscA hscA hscA hscA hscA hscA hscA hscA hscA hscA hscA hscA hscA hscA hscA hscA hscA hscA hscA hscA hscA hscA hscA hscA hscA hscA hscA hscA hscA	SeJ_A3021|Fe-S protein assembly chaperone HscA |Salmonellentericaenterica_010100008383|chaperone protein HscA |SentesTy_010100003306|chaperone protein HscA |SeKA_A2148|Fe-S protein assembly chaperone HscA |SEEM971_19539|chaperone protein HscA |SEE10_10586|chaperone protein HscA |SeD_A2913|Fe-S protein assembly chaperone HscA |SSPA0309|chaperone protein HscA |STM2539|chaperone protein |SEET535_144…	1	1	1	1	1	1	1	1	1	1	1	1	1	1	1	1	1	1	1	1	1	1	1	2	1	1	1	1	1	1	1	1	1	1	1	1	1	1	1	1	1	1	1	1	1	1
267	100	fdx fdx fdx fdx fdx fdx fdx fdx fdx fdx fdx fdx fdx fdx fdx fdx fdx fdx fdx fdx fdx fdx fdx fdx fdx	SEE10_10581|ferredoxin, 2Fe-2S type, ISC system |SPA0328|ferredoxin |SeKA_A2147|ferredoxin, 2Fe-2S type, ISC system |SeH_A3058|ferredoxin, 2Fe-2S type, ISC system |SEEM030_14517|ferredoxin, 2Fe-2S type, ISC system |SEET1153_17296|ferredoxin, 2Fe-2S type, ISC system |SEET535_14436|ferredoxin, 2Fe-2S type, ISC system |SeHA_C2800|ferredoxin, 2Fe-2S type, ISC system |SeI_A2013|ferredoxin, 2Fe-2S type…	1	1	1	1	1	1	1	1	1	1	1	1	1	1	1	1	1	1	1	1	1	1	1	1	1	1	1	1	1	1	1	1	1	1	1	1	1	1	1	1	1	1	1	1	1	1
268	100	yfhJ yfhJ iscX yfhJ iscX yfhJ yfhJ iscX iscX iscX iscX iscX iscX yfhJ iscX iscX yfhJ iscX iscX iscX yfhJ iscX iscX iscX iscX	SEEM010_19274|hypothetical protein |SentesTyphi_010100006283|hypothetical protein |SEEG9184_19002|hypothetical protein |SEE8A_01703|hypothetical protein |SEN2517|conserved hypothetical protein |SPC_1114|hypothetical protein |SEEM971_19529|hypothetical protein |SARI_00339|hypothetical protein |SeW_A2938|FeS assembly protein IscX |SE20037_12824|hypothetical protein |SPA0329|conserved hypothetical p…	1	1	1	1	1	1	1	1	1	1	1	1	1	1	1	1	1	1	1	1	1	1	1	1	1	1	1	1	1	1	1	1	1	1	1	1	1	1	1	1	1	1	1	1	1	1
269	100	pepB pepB yfhI pepB yfhI pepB pepB yfhI	SG2571|Peptidase B |SSPA0312|peptidase B |SEEM710_11979|aminopeptidase B |SBG_2311|peptidase B |SPAB_00398|hypothetical protein |SEEM316_07859|aminopeptidase B |SEEDSL_21336|aminopeptidase B |Salmonellentericaenterica_010100008398|aminopeptidase B |SentesTy_010100003321|aminopeptidase B |SeSA_A2776|peptidase B |SEE18569_00319|aminopeptidase B |SARI_00340|hypothetical protein |SeHB_A2708|peptidase…	1	1	1	1	1	1	1	1	1	1	1	1	1	1	1	1	1	1	1	1	1	1	1	1	1	1	1	1	1	1	1	1	1	1	1	1	1	1	1	1	1	1	1	1	1	1
270	100	sseB sseB sseB sseB sseB sseB sseB sseB sseB sseB sseB sseB sseB sseB sseB sseB sseB sseB sseB sseB sseB sseB sseB sseB sseB	SeH_A3055|sseB protein |SeJ_A3017|SseB protein |SEK29439_16232|enhanced serine sensitivity protein SseB |STM2535|enhances serine sensitivity |SEEM030_14502|enhanced serine sensitivity protein SseB |SEEDSL_21331|enhanced serine sensitivity protein SseB |SSPA0313|SseB protein |SEEN567_11845|enhanced serine sensitivity protein SseB |SeAg_B2690|SseB protein |SeSB_A2948|SseB protein |SCH_2530|enhances…	1	1	1	1	1	1	1	1	1	1	1	1	1	1	1	1	1	1	1	1	1	1	1	1	2	1	1	1	1	1	1	1	1	1	1	1	1	1	1	1	1	1	1	1	1	1
271	52		SEEM202_18879|hypothetical protein |SeHA_C2792|hypothetical protein |SPC_1117|hypothetical protein |SeJ_A3012|hypothetical protein |SNSL317_A1041|hypothetical protein |SE451200_02553|hypothetical protein |SARI_00343|hypothetical protein |SeAg_B2686|hypothetical protein |SNSL254_A2729|hypothetical protein |SeSPA_A3165|hypothetical protein |SeHB_A2702|hypothetical protein |SeSPB_A2761|hypothetical …	0	1	0	0	1	0	1	1	0	0	0	0	0	0	1	0	0	0	0	0	1	0	1	0	1	1	1	2	2	2	2	2	1	1	2	2	2	2	1	0	1	0	1	1	0	0
272	96	sseA sseA sseA sseA sseA sseA sseA sseA sseA sseA sseA sseA sseA sseA sseA sseA sseA sseA sseA sseA sseA sseA sseA sseA sseA sseA sseA sseA sseA sseA sseA sseA sseA sseA sseA sseA sseA sseA sseA sseA sseA sseA sseA sseA	SEEM974_17439|3-mercaptopyruvate sulfurtransferase |SNSL254_A2728|conserved hypothetical protein |SEEM030_14492|3-mercaptopyruvate sulfurtransferase |SEEM010_19259|3-mercaptopyruvate sulfurtransferase |SEET1153_17331|3-mercaptopyruvate sulfurtransferase |SEE18569_00299|3-mercaptopyruvate sulfurtransferase |SEEN185_16762|3-mercaptopyruvate sulfurtransferase |SEEM710_11969|3-mercaptopyruvate sulfur…	1	1	1	1	1	1	0	1	1	1	1	1	1	1	1	1	1	1	1	0	1	1	1	1	1	2	1	1	1	1	1	1	1	1	1	1	1	1	1	1	1	1	1	1	1	1
273	93		SeAg_B2684|YfhM |SEEM201_15314|YfhM |SEE13_08099|putative lipoprotein |SEEDSL_21316|putative lipoprotein |SeKB_A2760|alpha-2-macroglobulin family N- region |SEER_04006|YfhM |SEEM710_11964|YfhM |SEEN185_16757|putative lipoprotein |SSPA0316|putative lipoprotein |SEEN567_11865|hypothetical protein |SPAB_00406|hypothetical protein |SeH_A3050|YfhM |SEEM031_16876|YfhM |SeSPB_A2756|YfhM |SentesTyphi_010…	1	1	1	1	1	1	1	1	1	1	1	1	1	1	1	1	2	1	1	1	1	1	1	2	1	1	1	1	1	1	1	1	1	1	0	1	1	1	1	1	1	2	2	1	1	0
274	96	pbpC pbpC pbpC pbpC pbpC pbpC pbpC pbpC pbpC pbpC pbpC pbpC pbpC pbpC pbpC pbpC pbpC pbpC pbpC pbpC pbpC pbpC pbpC pbpC	SEEN185_16752|penicillin-binding protein 1C |SeKB_A2759|penicillin-binding protein 1C |SEEM010_19249|penicillin-binding protein 1C |SeD_A2901|penicillin-binding protein 1C |SeHA_C2789|penicillin-binding protein 1C |SEE8A_22327|penicillin-binding protein 1C |SEEM965_11637|penicillin-binding protein 1C |SentesTyphi_010100006323|penicillin-binding protein 1C |SeSA_A2770|penicillin-binding protein 1C…	1	1	1	1	1	1	1	1	1	1	1	1	1	1	1	1	1	1	1	1	1	1	1	0	1	1	1	1	1	1	1	1	1	1	1	1	1	1	1	1	1	1	1	1	1	1
275	90	dmsA3 dmsA	SEET1153_17346|putative anaerobic dimethylsulfoxide reductase |SeSB_A2942|anaerobic dimethyl sulfoxide reductase, A subunit, DmsA/YnfE family protein |SeW_A2928|anaerobic dimethyl sulfoxide reductase chain a |SEE436_03700|dimethyl sulfoxide reductase |SEN2510|dimethyl sulfoxide reductase |SE20037_12789|dimethyl sulfoxide reductase |SeH_A3048|anaerobic dimethyl sulfoxide reductase chain a |SSPA031…	1	1	1	1	1	1	1	1	1	1	1	1	1	0	1	1	1	1	1	1	1	1	2	0	0	0	1	1	1	1	1	1	1	1	1	1	1	1	1	1	1	1	1	1	1	1
276	100	dmsB dmsB dmsB dmsB dmsB dmsB dmsB dmsB dmsB dmsB dmsB dmsB dmsB dmsB dmsB dmsB dmsB dmsB dmsB	SEEG9184_18957|putative anaerobic reductase component |SEEM030_14472|hypothetical protein |SEE18569_00279|putative anaerobic reductase component |SNSL317_A1048|dimethylsulfoxide reductase, chain B |SEE8A_22317|putative anaerobic reductase component |SCH_2526|putative anaerobic dimethylsulfoxide reductase |SeJ_A3007|dimethylsulfoxide reductase, chain B |STM2529|putative anaerobic dimethylsulfoxide…	1	1	1	1	1	1	2	1	1	1	1	1	1	1	1	1	1	1	1	1	1	1	1	1	1	1	1	1	1	1	1	1	1	1	1	1	1	1	1	1	1	1	1	1	1	1
277	98	dmsC ynfH	SBG_2305|anaerobic dimethyl sulfoxide reductase subunit C |SEEM965_04166|putative anaerobic reductase component |SeHA_C2786|putative dimethylsulfoxide reductase |SE20037_12779|putative anaerobic reductase component |SEET1153_17356|putative anaerobic reductase component |SEN2508|putative anaerobic reductase component |SEEM316_07819|putative anaerobic reductase component |SeKA_A2135|putative anaero…	1	1	1	1	1	1	1	1	1	1	1	1	1	1	1	1	1	1	1	1	1	1	1	1	1	0	1	1	1	1	1	1	1	1	1	1	1	1	1	1	1	1	1	1	1	1
278	96		SEK29439_16192|putative polyferredoxin |SEE13_08074|putative polyferredoxin |SPA0340|putative polyferredoxin |SEEM201_15289|putative polyferredoxin |SSPA0320|putative polyferredoxin |SARI_00350|hypothetical protein |SEEM710_11934|putative polyferredoxin |SNSL317_A1050|putative polyferredoxin |SE451239_18152|putative polyferredoxin |SeH_A3045|putative polyferredoxin |SEEM971_19484|putative polyfer…	1	1	1	1	1	1	1	1	1	1	1	1	1	1	1	1	1	1	1	1	1	1	1	0	1	1	1	1	1	1	1	1	1	1	1	1	1	1	1	1	1	1	1	1	1	0
279	100	ndk ndk ndk ndk ndk ndk ndk ndk ndk ndk ndk ndk ndk ndk ndk ndk ndk ndk ndk ndk ndk ndk ndk ndk ndk ndk ndk ndk ndk ndk ndk ndk ndk ndk ndk ndk ndk ndk ndk ndk ndk ndk ndk ndk ndk ndk ndk ndk ndk ndk ndk ndk ndk ndk ndk ndk ndk ndk ndk ndk	SNSL254_A2721|nucleoside diphosphate kinase |SNSL317_A1051|nucleoside diphosphate kinase |SEEM010_19224|nucleoside diphosphate kinase |SentesTe_010100016147|nucleoside diphosphate kinase |SEEM316_07809|nucleoside diphosphate kinase |SeI_A1995|nucleoside diphosphate kinase |SeKB_A2754|nucleoside diphosphate kinase |SEEN185_16727|nucleoside diphosphate kinase |SEEJ1593_04220|nucleoside diphosphate …	1	1	1	1	1	1	1	1	1	1	1	1	1	1	1	1	1	1	1	1	1	1	1	1	1	1	1	1	1	1	1	1	1	1	1	1	1	1	1	1	1	1	1	1	1	1
280	100	yfgB yfgB yfgB yfgB yfgB yfgB yfgB yfgB	SPAB_00414|hypothetical protein |SeH_A3043|radical SAM enzyme, Cfr family |SEEN539_06802|ribosomal RNA large subunit methyltransferase N |SeHB_A2693|radical SAM enzyme, Cfr family |SeKB_A2753|radical SAM enzyme, Cfr family |SNSL254_A2720|radical SAM enzyme, Cfr family |SEE8A_22297|ribosomal RNA large subunit methyltransferase N |SeD_A2895|radical SAM enzyme, Cfr family |SeI_A1994|radical SAM enzy…	1	1	1	1	1	1	1	1	1	1	1	1	1	1	1	1	1	1	1	1	1	1	1	1	1	1	1	1	1	1	1	1	1	1	1	1	1	1	1	1	1	1	1	1	1	1
281	98	yfgA yfgA yfgA yfgA yfgA yfgA yfgA yfgA	SEE10_01479|cytoskeletal protein RodZ |SBG_2300|putative DNA-binding protein |SeW_A2922|helix-turn-helix domain protein |SEEM974_17394|cytoskeletal protein RodZ |SeHA_C2782|helix-turn-helix domain protein |SentesTy_010100021625|hypothetical protein |Salmonellentericaenterica_010100008488|hypothetical protein |SSPA0323|putative DNA-binding protein |SEEN185_16717|cytoskeletal protein RodZ |SEE18569…	1	1	1	1	1	1	1	1	1	1	1	1	1	1	1	1	1	1	1	1	1	1	1	1	1	1	1	1	1	1	1	1	1	1	1	1	1	1	1	1	1	1	1	1	1	0
282	100	ispG ispG ispG ispG ispG ispG ispG ispG ispG gcpE gcpE gcpE ispG ispG ispG ispG ispG ispG ispG ispG ispG ispG ispG ispG gcpE ispG gcpE ispG ispG ispG ispG ispG ispG ispG ispG ispG ispG ispG ispG gcpE ispG ispG ispG ispG ispG ispG ispG ispG ispG gcpE ispG ispG ispG gcpE ispG ispG ispG ispG ispG ispG ispG ispG	SSPA0324|GcpE protein (protein E) |SE20037_12754|4-hydroxy-3-methylbut-2-en-1-yl diphosphate synthase |SEEM965_04191|4-hydroxy-3-methylbut-2-en-1-yl diphosphate synthase |SEET1153_17381|4-hydroxy-3-methylbut-2-en-1-yl diphosphate synthase |SeW_A2921|4-hydroxy-3-methylbut-2-en-1-yl diphosphate synthase |SE451200_02618|4-hydroxy-3-methylbut-2-en-1-yl diphosphate synthase |SeSPB_A2747|4-hydroxy-3-me…	1	1	1	1	1	1	1	1	1	1	1	1	1	1	1	1	1	1	1	1	1	1	1	1	1	1	1	1	1	1	1	1	1	1	1	1	1	1	1	1	1	1	1	1	1	1
283	100	hisS hisS hisS hisS hisS hisS hisS hisS hisS hisS hisS hisS hisS hisS hisS hisS hisS hisS hisS hisS hisS hisS hisS hisS hisS hisS hisS hisS hisS hisS hisS hisS hisS hisS hisS hisS hisS hisS hisS hisS hisS hisS hisS hisS hisS hisS hisS hisS hisS hisS hisS hisS hisS hisS hisS hisS hisS hisS hisS hisS hisS hisS hisS	SEE436_03650|histidyl-tRNA synthetase |SEEM974_17384|histidyl-tRNA synthetase |t0334|histidyl-tRNA synthetase |SEEM971_19459|histidyl-tRNA synthetase |SeH_A3040|histidyl-tRNA synthetase |SeSB_A2933|histidyl-tRNA synthetase |SEEM710_11909|histidyl-tRNA synthetase |SEEN539_06787|histidyl-tRNA synthetase |SEEDHWS_19281|histidyl-tRNA synthetase |SEEM973_06092|histidyl-tRNA synthetase |SEEDSL_21261|hi…	1	1	1	1	1	1	1	1	1	1	1	1	1	1	1	1	1	1	1	1	1	1	1	1	1	1	1	1	1	1	1	1	1	1	1	1	1	1	1	1	1	1	1	1	1	1
284	100	yfgM yfgM yfgM yfgM yfgM yfgM	SEEG9184_18917|hypothetical protein |SNSL317_A1058|conserved hypothetical protein |SARI_00358|hypothetical protein |Salmonellentericaenterica_010100008503|hypothetical protein |SeSB_A2932|conserved hypothetical protein |SeSPA_A3149|conserved hypothetical protein |SEEM030_14432|hypothetical protein |SEEM031_16931|hypothetical protein |STM2521|putative inner membrane protein |SEEM201_15259|hypothet…	1	1	1	1	1	1	1	1	1	1	1	1	1	1	1	1	1	1	1	1	1	1	1	1	1	1	1	1	1	1	1	1	1	1	1	1	1	1	1	1	1	1	1	1	1	1
285	98	yfgL yfgL yfgL yfgL yfgL yfgL	SeJ_A2997|outer membrane assembly lipoprotein YfgL |SE451239_18117|outer membrane protein assembly complex subunit YfgL |SEE13_08039|outer membrane protein assembly complex subunit YfgL |SNSL254_A2714|outer membrane assembly lipoprotein YfgL |SEET535_19968|outer membrane protein assembly complex subunit YfgL |SEK29439_16157|outer membrane protein assembly complex subunit YfgL |SEE436_03640|outer …	1	1	1	1	1	1	1	1	1	1	1	1	1	1	1	1	1	1	1	1	1	1	1	1	1	1	1	1	1	1	1	1	1	0	1	1	1	1	1	1	1	1	1	1	1	1
286	83	engA engA engA engA engA engA engA engA engA engA engA engA engA engA engA engA engA engA engA engA engA engA engA engA engA engA engA engA engA engA engA engA engA engA engA engA engA engA engA engA engA engA engA engA engA engA engA engA engA engA	SeI_A1987|ribosome-associated GTPase EngA |SEEN539_06772|GTP-binding protein EngA |SEEM010_19189|GTP-binding protein EngA |SentesTy_010100021650|GTP-binding protein EngA |SEEN185_16692|GTP-binding protein EngA |SNSL254_A2713|ribosome-associated GTPase EngA |SeH_A3037|ribosome-associated GTPase EngA |SEEM971_19444|GTP-binding protein EngA |SSPA0328|putative GTP-binding protein |SBG_2295|putative G…	1	1	1	1	1	1	1	1	1	1	1	1	1	1	1	1	1	1	1	1	1	1	1	1	2	1	1	0	1	0	1	0	0	0	1	0	1	1	0	1	1	1	1	1	1	1
287	100	yfgJ yfgJ yfgJ yfgJ yfgJ yfgJ	SEEM973_06072|hypothetical protein |SeSPA_A3145|conserved domain protein |SEEDSL_21241|hypothetical protein |SSPA0329|conserved hypothetical protein |SE451239_18107|hypothetical protein |SG2553|conserved hypothetical protein |SeSB_A2929|conserved domain protein |SEEJ1593_04180|hypothetical protein |SEEN199_12145|hypothetical protein |SeHB_A2685|conserved domain protein |SeHA_C2775|conserved domai…	1	1	1	1	1	1	1	1	1	1	1	1	1	1	1	1	1	1	1	1	1	1	1	1	1	1	1	1	1	1	1	1	1	1	1	1	1	1	1	1	1	1	1	1	1	1
288	98	xseA xseA xseA xseA xseA xseA xseA xseA xseA xseA xseA xseA xseA xseA xseA xseA xseA xseA xseA xseA xseA xseA xseA xseA xseA xseA xseA xseA xseA xseA xseA xseA xseA xseA xseA xseA xseA xseA xseA xseA xseA xseA xseA xseA xseA xseA xseA xseA xseA xseA xseA xseA xseA xseA xseA xseA xseA xseA xseA xseA xseA	SEEM031_16981|exodeoxyribonuclease VII large subunit |SeHB_A2678|exodeoxyribonuclease VII, large subunit |SEK29439_06305|exodeoxyribonuclease VII large subunit |SEEM974_20223|exodeoxyribonuclease VII large subunit |SEEM316_18773|exodeoxyribonuclease VII large subunit |SeV_B2564|exodeoxyribonuclease VII, large subunit |SeHA_C2768|exodeoxyribonuclease VII, large subunit |SEEDHWS_19211|exodeoxyribon…	1	1	1	1	1	1	1	1	1	1	1	1	1	1	1	1	1	1	1	1	1	1	1	1	1	0	1	1	1	1	1	1	1	1	1	1	1	1	1	1	1	1	1	1	1	1
289	100	guaB guaB guaB guaB guaB guaB guaB guaB guaB guaB guaB guaB guaB guaB guaB guaB guaB guaB imdH guaB guaB guaB guaB guaB guaB	SEE13_07964|inosine 5'-monophosphate dehydrogenase |SeKB_A2736|inosine-5'-monophosphate dehydrogenase |SentesTyphi_010100006473|inositol-5-monophosphate dehydrogenase |SeKA_A2115|inosine-5'-monophosphate dehydrogenase |SentesTe_010100021298|inositol-5'-monophosphate dehydrogenase |SEEN567_06622|inosine 5'-monophosphate dehydrogenase |SEE18569_20521|inosine 5'-monophosphate dehydrogenase |SeV_B256…	1	1	1	1	1	1	1	1	1	1	1	1	1	1	1	1	1	1	1	1	1	1	1	1	1	1	1	1	1	1	1	1	1	1	1	1	1	1	1	1	1	1	1	1	1	1
290	100	guaA guaA guaA guaA guaA guaA guaA guaA guaA guaA guaA guaA guaA guaA guaA guaA guaA guaA guaA guaA guaA guaA guaA guaA guaA guaA guaA guaA guaA guaA guaA guaA guaA guaA guaA guaA guaA guaA guaA guaA guaA guaA guaA guaA guaA guaA guaA	SeKB_A2735|gmp synthase (glutamine-hydrolyzing) |SEEDSL_21181|GMP synthase |SEEM954_17293|GMP synthase |Salmonellentericaenterica_010100006546|bifunctional GMP synthase/glutamine amidotransferase protein |SEE10_19821|GMP synthase |SEEM030_14367|GMP synthase |SeSPB_A2732|gmp synthase (glutamine-hydrolyzing) |SARI_00366|hypothetical protein |SEEM201_06768|GMP synthase |SEEM031_16991|GMP synthase |S…	1	1	1	1	1	1	1	1	1	1	1	1	1	1	1	1	1	1	1	1	1	1	1	1	2	1	1	1	1	1	1	1	1	1	1	1	1	1	1	1	1	1	1	1	1	1
291	6		SEK29439_06235|hypothetical protein |SeKB_A2725|conserved domain protein |SeKA_A2104|conserved domain protein |SARI_00372|hypothetical protein |	0	0	1	0	0	0	0	0	0	0	0	0	0	0	0	0	0	0	0	0	0	0	0	0	0	0	0	0	0	0	0	0	1	0	0	0	0	0	1	0	0	0	0	0	0	0
292	13		SNSL317_A1073|hypothetical protein |SEK29439_06195|hypothetical protein |SARI_00373|hypothetical protein |SeKB_A2724|plasmid stabilization system protein, RelE/ParE family |SeH_A3024|hypothetical protein |SPC_1150|hypothetical protein |SEK29439_06230|hypothetical protein |SCH_2503|hypothetical protein YPMT169 |STM2507|putative inner membrane protein |SeKA_A2103|plasmid stabilization system protei…	0	0	2	0	0	0	0	0	0	0	0	0	0	0	0	0	0	0	0	0	0	0	0	0	0	0	0	0	1	0	1	0	1	0	0	0	0	0	1	0	0	0	0	0	0	0
293	98	yfgG	SEEN185_16847|putative inner membrane protein |SPAB_00438|hypothetical protein |SeI_A1972|putative inner membrane protein |SEEN199_03805|putative inner membrane protein |SeKB_A2715|putative inner membrane protein |SEE23_01859|putative inner membrane protein |SeSB_A2916|putative inner membrane protein |SEEM031_17036|putative inner membrane protein |SEEM201_18858|putative inner membrane protein |SE…	0	1	1	1	1	1	1	1	1	1	1	1	1	1	1	1	1	1	1	1	1	1	1	1	1	1	1	1	1	1	1	1	1	1	1	1	1	1	1	1	1	1	1	1	1	1
294	100	yfgF	SEEM974_07967|inner membrane protein YfgF |SEEDHWS_19181|inner membrane protein YfgF |SEE18569_20496|inner membrane protein YfgF |SEEN539_12134|hypothetical protein |SeV_B2570|cyclic diguanylate phosphodiesterase domain protein |SEE13_07939|inner membrane protein YfgF |SEE10_19801|inner membrane protein YfgF |SentesTy_010100009392|hypothetical protein |SEEM710_12553|inner membrane protein YfgF |S…	1	1	1	1	1	1	1	1	1	1	1	1	1	2	1	1	1	1	1	1	1	1	1	2	1	1	1	1	1	1	1	1	1	1	1	1	1	1	1	1	1	1	1	1	1	1
295	100	ppx ppx ppx ppx ppx ppx ppx ppx	SEK29439_06170|exopolyphosphatase |SEEM202_21390|exopolyphosphatase |SeSPB_A2729|exopolyphosphatase |SEEN185_16857|exopolyphosphatase |SEE18569_20491|exopolyphosphatase |SeSPA_A3132|exopolyphosphatase |SEEDHWS_19176|exopolyphosphatase |SEET1153_17486|exopolyphosphatase |SEEM954_07298|exopolyphosphatase |SeSA_A2740|exopolyphosphatase |SEEM965_04326|exopolyphosphatase |SeH_A3021|exopolyphosphatase …	1	1	1	1	1	1	1	1	1	1	1	1	1	1	1	1	1	1	1	1	1	1	1	1	1	1	1	1	1	1	1	1	1	1	1	1	1	1	1	1	1	1	1	1	1	1
296	100	ppk ppk ppk ppk ppk ppk ppk ppk ppk ppk ppk ppk ppk ppk ppk ppk ppk ppk ppk ppk ppk ppk ppk ppk ppk	SEEM201_18843|polyphosphate kinase |SEK29439_06165|polyphosphate kinase |SeHA_C2761|polyphosphate kinase |SEEDSL_21151|polyphosphate kinase |Salmonellentericaenterica_010100022306|polyphosphate kinase |SeHB_A2671|polyphosphate kinase |SPC_1155|polyphosphate kinase |SentesTy_010100009382|polyphosphate kinase |SEEN199_03820|polyphosphate kinase |SEE10_19791|polyphosphate kinase |SeKA_A2091|polyphos…	1	1	1	1	1	1	1	1	1	1	1	1	1	1	1	1	1	1	1	1	1	1	1	1	2	1	1	1	1	1	1	1	1	1	1	1	1	1	1	1	1	1	1	1	1	1
297	100	purN purN purN purN purN purN purN purN purN purN purN purN purN purN purN purN purN purN purN purN purN purN purN purN purN purN purN purN purN purN purN purN purN purN purN purN purN purN purN purN purN purN purN purN purN purN purN purN purN purN purN purN purN purN purN purN purN purN purN purN purN purN	SeSA_A2738|phosphoribosylglycinamide formyltransferase |SEEM974_07952|phosphoribosylglycinamide formyltransferase |SeAg_B2648|phosphoribosylglycinamide formyltransferase |SEEN199_03825|phosphoribosylglycinamide formyltransferase |SPA0367|phosphoribosylglycinamidine myltransferase |SPC_1156|phosphoribosylglycinamide formyltransferase |SEE23_01839|phosphoribosylglycinamide formyltransferase |SE4512…	1	1	1	1	1	1	1	1	1	1	1	1	1	1	1	1	1	1	1	1	1	1	1	1	1	1	1	1	1	1	1	1	1	1	1	1	1	1	1	1	1	1	1	1	1	1
298	100	purM purM purM purM purM purM purM purM purM purM purM purM purM purM purM purM purM purM purM purM purM purM purM purM purM	SeHB_A2669|phosphoribosylformylglycinamidine cyclo-ligase |SeD_A2868|phosphoribosylformylglycinamidine cyclo-ligase |SeJ_A2972|phosphoribosylformylglycinamidine cyclo-ligase |SG2531|Phosphoribosylformylglycinamidine cyclo-ligase |SEEM316_01239|phosphoribosylaminoimidazole synthetase |SeSB_A2911|phosphoribosylformylglycinamidine cyclo-ligase |SeW_A2897|phosphoribosylformylglycinamidine cyclo-ligas…	1	1	1	1	1	1	1	1	1	1	1	1	1	1	1	1	1	1	1	1	1	1	1	1	1	1	1	1	1	1	1	1	1	1	1	1	1	1	1	1	1	1	1	1	1	1
299	92	upp upp upp upp upp upp upp upp upp upp upp upp upp upp upp upp upp upp upp upp upp upp upp upp upp upp upp upp upp upp upp upp upp upp upp upp upp upp upp upp upp upp upp upp upp upp upp upp upp upp upp upp upp upp upp upp upp	SE451200_02738|uracil phosphoribosyltransferase |SBG_2280|uracil phosphoribosyltransferase |SEK29439_06150|uracil phosphoribosyltransferase |SEEN539_12159|uracil phosphoribosyltransferase |SEE10_19776|uracil phosphoribosyltransferase |SSPA0345|uracil phosphoribosyltransferase |Salmonellentericaenterica_010100022291|uracil phosphoribosyltransferase |SEEM973_01385|uracil phosphoribosyltransferase |…	1	1	1	1	1	1	1	1	1	1	1	1	1	0	1	1	1	1	1	1	1	0	1	1	1	0	1	1	1	1	1	1	1	1	1	1	1	1	1	0	1	1	1	1	1	0
300	100	uraA uraA uraA uraA uraA uraA uraA uraA uraA uraA uraA uraA uraA uraA uraA uraA uraA uraA uraA uraA uraA uraA uraA uraA uraA	SEEM710_12518|uracil transporter |SEEN539_12164|uracil transporter |SEE18569_20466|uracil transporter |SARI_00383|hypothetical protein |SEEM316_01229|uracil transporter |SEEN185_16882|uracil transporter |SPC_1160|uracil permease (uracil transporter) |SeSPB_A2724|uracil permease |SE451200_02743|uracil transporter |STM2497|NCS2 family uracil transport protein |SEEG9184_16222|uracil transporter |SeK…	1	1	1	1	1	1	1	1	1	1	1	1	1	1	1	1	1	1	1	1	1	1	1	2	2	1	1	1	1	1	1	1	1	1	1	1	1	1	1	1	1	1	1	1	1	1
301	100	hda hda hda yfgE hda hda yfgE hda hda hda hda yfgE hda hda yfgE hda yfgE yfgE hda hda hda	SEEM954_07268|DNA replication initiation factor |SEEM710_12513|DNA replication initiation factor |SEEM201_18813|DNA replication initiation factor |SEEDSL_21126|DNA replication initiation factor |SeJ_A2968|DnaA regulatory inactivator Hda |SEEM973_01375|DNA replication initiation factor |SEEM974_07932|DNA replication initiation factor |SeH_A3015|DnaA regulatory inactivator Hda |SEET1153_17516|DNA r…	1	1	1	1	1	1	1	1	1	1	1	1	1	1	1	1	1	1	1	1	1	1	1	1	1	1	1	1	1	1	1	1	1	1	1	1	1	1	1	1	1	1	1	1	1	1
302	100	yfgD arsC arsC arsC arsC arsC arsC arsC arsC arsC yfgD arsC arsC arsC yfgD arsC yfgD arsC arsC arsC yfgD arsC yfgD	SE20037_00390|putative oxidoreductase |SG2527|putative arsenate reductase (arsenical pump modifier) |SeAg_B2642|arsenate reductase |SEEN199_03850|putative oxidoreductase |SEEN567_06697|putative oxidoreductase |SNSL254_A2690|arsenate reductase |SeI_A1962|arsenate reductase |SeKA_A2085|arsenate reductase |SeW_A2892|arsenate reductase |SEET1153_17521|putative oxidoreductase |Salmonellentericaenteric…	1	1	1	1	1	1	1	1	1	1	1	1	1	1	1	1	1	1	1	1	1	1	1	1	1	1	1	1	1	1	1	1	1	1	1	1	1	1	1	1	1	1	1	1	1	1
303	98	yfgC	SeV_B2579|TPR repeat-containing protein YfgC |SEEM974_07922|TPR repeat-containing protein YfgC |SEEG9184_16207|hypothetical protein |SEEN185_16897|hypothetical protein |SeSA_A2731|TPR repeat-containing protein YfgC |SeSB_A2905|TPR repeat-containing protein YfgC |SEE10_19756|hypothetical protein |SEE18569_20451|hypothetical protein |SEER_14353|TPR repeat-containing protein YfgC |SEEM316_01214|TPR …	1	1	1	1	1	1	1	1	1	1	1	1	1	1	1	1	1	1	1	1	1	1	1	1	1	0	1	1	1	1	1	1	1	1	1	1	1	1	1	1	1	1	1	1	1	1
304	95	perM perM perM perM	SEEM202_21345|permease PerM |SEE23_01804|permease PerM |SEEM316_01209|permease PerM |SBG_2275|hypothetical protein |SeSPA_A3122|permease PerM |SEN2474|putative membrane protein |SEEM010_19034|permease PerM |SeKB_A2704|permease PerM |SEEM030_14267|permease PerM |SNSL317_A1086|permease PerM |SEEM201_18798|permease PerM |SEET1153_17531|permease PerM |SEEM974_07917|permease PerM |SeD_A2861|permease P…	1	1	1	1	1	1	1	1	1	1	1	1	1	1	1	1	1	1	1	1	1	1	1	1	0	0	1	1	1	1	1	1	1	1	1	1	1	1	1	1	1	1	1	1	1	1
305	64	cdaR	SEEDSL_21106|conserved regulatory protein |SPA0375|hypothetical protein |SSPA0350|hypothetical protein |SG2524|conserved regulatory protein |SBG_2274|hypothetical protein |SEEN199_03865|transcriptional regulator, CdaR |SEEG9184_16197|conserved regulatory protein |SeSB_A2902|transcriptional regulator, CdaR |SCH_2489|putative regulatory protein |SEK29439_06120|transcriptional regulator, CdaR |SeD_A…	1	0	1	0	0	1	0	1	1	1	1	1	0	2	0	0	0	0	0	0	0	0	0	0	0	0	1	1	1	1	1	0	1	1	0	1	1	0	1	1	1	1	1	1	1	1
306	70		SEEM710_05596|putative permease |SEER_14368|putative permease |SEEN539_12194|putative permease |SEEDSL_21101|putative permease |SeSA_A2727|gluconate transporter |SentesTy_010100007665|putative permease |SEEM710_00535|putative permease |SPA0376|putative permease |SSPA0351|putative permease |SCH_2488|putative permease |SE20037_00370|putative permease |SEE8A_03444|putative permease |SPAB_00456|hypot…	1	0	1	0	0	1	0	1	1	1	1	1	0	2	0	0	0	0	0	0	0	0	0	1	1	1	1	1	1	1	1	0	1	1	0	1	1	0	1	1	1	1	1	1	1	1
307	100	grk	SeKB_A2701|glycerate kinase |SeW_A2887|glycerate kinase |SeSB_A2900|glycerate kinase |SEEM030_14262|glycerate kinase |SG2522|conserved hypothetical protein |SEEM971_04778|glycerate kinase |SeSPB_A2717|glycerate kinase |SEEM201_01493|glycerate kinase |SEEDSL_21096|glycerate kinase |SEE8A_03439|glycerate kinase |SEEN185_16917|glycerate kinase |SEET1153_17536|glycerate kinase 1 |SeV_B2583|glycerate …	1	1	1	1	1	1	1	1	1	1	1	1	1	3	1	1	1	1	1	1	1	1	1	1	1	1	1	1	1	1	1	1	1	1	1	1	1	1	1	1	1	1	1	1	1	1
308	98	bcp bcp bcp bcp bcp bcp bcp bcp bcp bcp bcp bcp bcp bcp bcp bcp bcp bcp bcp bcp bcp bcp bcp bcp bcp bcp bcp bcp bcp bcp bcp bcp bcp bcp bcp bcp bcp bcp bcp bcp bcp bcp bcp bcp	SE451239_05807|thioredoxin-dependent thiol peroxidase |SentesTyphi_010100006598|thioredoxin-dependent thiol peroxidase |SEEM965_04381|thioredoxin-dependent thiol peroxidase |SEK29439_06105|thioredoxin-dependent thiol peroxidase |SEEN185_16922|thioredoxin-dependent thiol peroxidase |SEEM316_05236|thioredoxin-dependent thiol peroxidase |STM2491|thioredoxin dependent thiol peroxidase |SEE10_19731|th…	1	1	1	1	1	1	1	1	1	1	1	1	1	1	1	1	1	1	1	1	1	1	1	1	0	1	1	1	1	1	1	1	1	1	1	1	1	1	1	1	1	1	1	1	1	1
309	100	gcvR gcvR gcvR gcvR gcvR gcvR gcvR gcvR gcvR gcvR gcvR gcvR gcvR gcvR gcvR gcvR gcvR gcvR gcvR gcvR gcvR gcvR gcvR gcvR gcvR gcvR gcvR gcvR gcvR gcvR gcvR gcvR gcvR gcvR gcvR gcvR gcvR gcvR gcvR gcvR gcvR gcvR gcvR gcvR gcvR gcvR gcvR gcvR gcvR gcvR gcvR gcvR gcvR gcvR gcvR gcvR gcvR gcvR gcvR gcvR gcvR gcvR	SEEM201_21021|glycine cleavage system transcriptional repressor |STM2490|transcriptional repressor of gcv operon |SEEM971_17077|glycine cleavage system transcriptional repressor |SeV_B2585|glycine cleavage system transcriptional repressor |SeKB_A2699|glycine cleavage system transcriptional repressor |SEET1153_17546|glycine cleavage system transcriptional repressor |SEEM010_19019|glycine cleavage …	1	1	1	1	1	1	1	1	1	1	1	1	1	1	1	1	1	1	1	1	1	1	1	1	1	1	1	1	1	1	1	1	1	1	1	1	1	1	1	1	1	1	1	1	1	1
310	100	dapA dapA dapA dapA dapA dapA dapA dapA dapA dapA dapA dapA dapA dapA dapA dapA dapA dapA dapA dapA dapA dapA dapA dapA dapA	SEEJ1593_04600|dihydrodipicolinate synthase |SEEM954_07698|dihydrodipicolinate synthase |SeHA_C2748|dihydrodipicolinate synthase |SEEM974_01901|dihydrodipicolinate synthase |SeI_A1956|dihydrodipicolinate synthase |SEEDSL_21081|dihydrodipicolinate synthase |SEEDHWS_21821|dihydrodipicolinate synthase |SeSPA_A3118|dihydrodipicolinate synthase |SEE436_04938|dihydrodipicolinate synthase |SEEM201_21016…	1	1	1	1	1	1	1	1	1	1	1	1	1	1	1	1	1	1	1	1	1	1	1	1	1	1	1	1	1	1	1	1	1	1	1	1	1	1	1	1	1	1	1	1	1	1
311	100	nlpB nlpB nlpB nlpB nlpB nlpB nlpB nlpB	SeSA_A2722|lipoprotein, NlpB/DapX family |SEEM030_14242|lipoprotein |SeJ_A2957|lipoprotein, NlpB/DapX family |SEE436_04933|lipoprotein |SE20037_00345|lipoprotein |SE451239_05792|lipoprotein |SPAB_00461|hypothetical protein |SEEN539_12219|lipoprotein |SBG_2268|putative lipoprotein |SEEN185_16937|lipoprotein |t0371|putative lipoprotein |SEK29439_21389|lipoprotein |SEEJ1593_04595|lipoprotein |SeHA_C…	1	1	1	1	1	1	1	1	1	1	1	1	1	1	1	1	1	1	1	1	1	1	1	1	1	1	1	1	1	1	1	1	1	1	1	1	1	1	1	1	1	1	1	1	1	1
312	98	purC purC purC purC purC purC purC purC purC purC purC purC purC purC purC purC purC purC purC purC purC purC purC purC purC	SEEM973_03977|phosphoribosylaminoimidazole-succinocarboxamidesynthase |SG2517|Phosphoribosylaminoimidazole-succinocarboxamidesynthase |SEEM202_06428|phosphoribosylaminoimidazole-succinocarboxamidesynthase |SeSPB_A2712|phosphoribosylaminoimidazole-succinocarboxamidesynthase |SEEM031_17121|phosphoribosylaminoimidazole-succinocarboxamidesynthase |SEEM316_05216|phosphoribosylaminoimidazole-succinocar…	1	1	1	1	1	1	1	1	1	1	1	1	1	1	1	1	1	1	1	1	1	1	1	1	0	1	1	1	1	1	1	1	1	1	1	1	1	1	1	1	1	1	1	1	1	1
313	98	ypfJ	SEE13_07844|hypothetical protein |SEEM974_01886|zinc protease |SEN2465|putative membrane protein |SEEG9184_16157|hypothetical protein |SeD_A2852|zinc protease |t0373|putative membrane protein |SEEM202_06423|zinc protease |SPC_1173|hypothetical protein |SEEM201_21001|zinc protease |SEE23_01759|hypothetical protein |SEE436_04923|hypothetical protein |SEEM031_17126|zinc protease |SeSB_A2893|zinc pro…	1	1	1	1	1	1	1	1	1	1	1	1	1	1	1	1	1	1	1	1	1	1	1	1	1	1	1	1	1	1	1	1	1	1	1	1	1	1	1	0	1	1	1	1	1	1
314	95	ypfI ypfI ypfI ypfI ypfI ypfI	SEEJ1593_04580|acetyltransferase |SeV_B2590|conserved hypothetical protein |Salmonellentericaenterica_010100019691|hypothetical protein |SeW_A2880|acetyltransferase |SPAB_00464|hypothetical protein |SentesTy_010100022926|hypothetical protein |t0374|conserved hypothetical protein |SEEM965_04411|acetyltransferase |SEEM316_05206|acetyltransferase |SEEM971_17052|acetyltransferase |SEE436_04918|hypoth…	1	1	1	1	1	1	1	1	1	1	1	1	1	1	1	1	1	1	1	1	1	1	1	2	1	1	1	1	1	1	1	1	1	1	1	1	1	1	1	1	1	1	1	0	0	1
315	100		SEK29439_21369|hypothetical protein |SeAg_B2628|conserved hypothetical protein |SeKA_A2071|conserved hypothetical protein |SSPA0360|putative membrane protein |SEEM010_18989|hypothetical protein |SE451200_02808|hypothetical protein |SeH_A3000|conserved hypothetical protein |SeJ_A2953|conserved hypothetical protein |STM2484|putative inner membrane protein |SEER_14418|hypothetical protein |SEEM974_0…	1	1	1	1	1	1	1	1	1	1	1	1	1	1	1	1	1	1	1	1	1	1	1	1	1	1	1	1	1	1	1	1	1	1	1	1	1	1	1	1	1	1	1	1	1	1
316	98	dapE dapE dapE dapE dapE dapE dapE dapE dapE dapE dapE dapE dapE dapE dapE dapE dapE dapE dapE dapE dapE dapE dapE dapE dapE	SE451200_02813|succinyl-diaminopimelate desuccinylase |SEEM010_18984|succinyl-diaminopimelate desuccinylase |SE20037_00320|succinyl-diaminopimelate desuccinylase |SEE18569_20386|succinyl-diaminopimelate desuccinylase |SEEM030_14217|succinyl-diaminopimelate desuccinylase |SEEM710_11389|succinyl-diaminopimelate desuccinylase |SPA0386|succinyl-diaminopimelate desuccinylase |STM2483|N-succinyl-diamin…	1	1	1	1	1	1	1	1	1	1	1	1	1	1	1	1	0	1	1	1	1	1	1	1	1	1	1	1	1	1	1	1	1	1	1	1	1	1	1	1	1	1	1	1	1	1
317	100	yffB yffB yffB yffB yffB yffB yffB yffB	SEEN199_03925|hypothetical protein |SEEM974_01866|hypothetical protein |SEEM031_17146|hypothetical protein |SEEM971_17037|hypothetical protein |SEEM030_14212|hypothetical protein |SEET535_04567|hypothetical protein |SNSL254_A2675|protein YffB |SeHA_C2741|protein YffB |SEEM201_20981|hypothetical protein |SEEM965_04426|hypothetical protein |SentesTyphi_010100006643|hypothetical protein |SentesTe_01…	1	1	1	1	1	1	1	1	1	1	1	1	1	1	1	1	1	1	1	1	1	1	1	1	1	1	1	1	1	1	1	1	1	1	1	1	1	1	1	1	1	1	1	1	1	1
318	98	acrD acrD acrD acrF acrF acrD acrD acrD acrD acrD acrD acrD acrD acrD acrF acrD acrD acrF acrD acrD acrD acrD acrD acrD acrD acrD acrD acrD acrF	SEEM010_02755|AcrB protein |SEN2460|putative efflux pump |SeW_A2876|acriflavine resistance protein D |SEEM201_18620|AcrB protein |SeAg_B2625|acriflavine resistance protein D |SEEN199_17487|AcrB protein |SEER_14433|aminoglycoside/multidrug efflux system |SEE8A_17581|acriflavin resistance protein F |SEEDSL_21041|aminoglycoside/multidrug efflux system |SG3282|acriflavin resistance protein F (pseudog…	1	2	2	2	2	2	2	2	2	2	2	2	2	2	2	2	2	2	2	2	2	2	2	1	1	1	2	2	2	2	2	2	2	2	2	2	2	2	2	2	0	2	2	2	2	3
319	95	narQ narQ narQ narQ narQ narQ narQ	SeSPA_A3109|nitrate/nitrite sensor protein NarQ |SG2510|nitrate/nitrite sensor protein NarQ |SentesTy_010100019455|nitrate/nitrite sensor protein NarQ |SeJ_A2949|nitrate/nitrite sensor protein NarQ |SEE10_19676|nitrate/nitrite sensor protein NarQ |SEEM973_03942|nitrate/nitrite sensor protein NarQ |SEEM031_17156|nitrate/nitrite sensor protein NarQ |SEEM010_18969|nitrate/nitrite sensor protein NarQ…	1	1	1	1	1	1	1	1	1	1	1	1	1	1	1	1	1	1	1	1	1	1	1	0	3	1	1	1	1	1	1	1	1	1	1	1	1	1	1	1	1	1	1	1	1	1
320	100	gltD aegA gltD gltD aegA aegA aegA aegA aegA aegA gltD aegA	SeKB_A2688|glutamate synthase, small subunit subfamily |SEK29439_21344|putative oxidoreductase Fe-S binding subunit |SEEN199_06688|glutamate synthase subunit beta |SentesTyphi_010100005529|putative oxidoreductase Fe-S binding subunit |SNSL317_A1102|protein AegA |SeI_A1946|protein AegA |SEEM965_04441|putative oxidoreductase Fe-S binding subunit |SG2509|putative oxidoreductase |Salmonellentericaent…	1	1	1	1	1	1	1	1	2	2	2	1	1	1	1	1	1	1	1	1	1	1	1	1	1	1	1	1	1	1	2	1	1	1	1	1	1	1	1	1	1	1	1	1	1	2
321	100	yffH yffH yffH yffH yffH yffH yffH yffH	SEEM974_01841|putative hydrolase YffH |SeHB_A2645|putative hydrolase YffH |STM2477|putative pyrophosphohydrolase |SBG_2253|hypothetical protein |SEE8A_03359|putative hydrolase YffH |SPA0392|conserved hypothetical protein |SEEM316_05166|putative hydrolase YffH |SeSPB_A2702|putative hydrolase YffH |SE20037_00290|putative hydrolase YffH |SNSL317_A1104|putative hydrolase YffH |SEN2456|conserved hypot…	1	1	1	1	1	1	1	1	1	1	1	1	1	1	1	1	1	1	1	1	1	1	1	1	1	1	1	1	1	1	1	1	1	1	1	1	1	1	1	1	1	1	1	1	1	1
322	98	ypfG ypfG ypfG ypfG ypfG ypfG	SEEM954_07628|putative periplasmic protein |SentesTe_010100017404|putative periplasmic protein |SeW_A2871|putative periplasmic protein |SE451239_05732|hypothetical protein |SEE23_01704|hypothetical protein |Salmonellentericaenterica_010100019641|hypothetical protein |SEEN185_16997|hypothetical protein |SNSL254_A2669|putative periplasmic protein |SSPA0367|putative exported protein |SEEM202_06373|p…	1	1	1	1	1	1	1	1	1	1	1	1	1	1	1	1	1	1	1	1	1	1	1	1	1	0	1	1	1	1	1	1	1	1	1	1	1	1	1	1	1	1	1	1	1	1
323	96		SPAB_00477|hypothetical protein |SEEN199_03960|hypothetical protein |SNSL254_A2668|conserved hypothetical protein |SCH_2471|putative cytoplasmic protein |SPC_1185|hypothetical protein |SEEJ1593_04530|hypothetical protein |SEEN567_06807|hypothetical protein |SARI_00408|hypothetical protein |Salmonellentericaenterica_010100019636|hypothetical protein |SeHA_C2734|conserved hypothetical protein |SEET…	1	1	1	1	1	1	1	1	1	1	1	1	1	1	1	1	1	1	1	1	1	1	1	1	0	1	0	1	1	1	1	1	1	1	1	1	1	1	1	1	1	1	1	1	1	1
324	96	tktB tkt tkt tktB tktB tktB tkt tkt tkt tkt tkt tkt tktB tkt tkt tkt tktB tktB tktB tkt tkt tkt tkt tkt tkt	SG2504|transketolase 2 |SeSPB_A2699|transketolase |SEEM316_05151|transketolase |SEEDSL_21006|transketolase |SARI_00409|hypothetical protein |SeJ_A2943|transketolase |SEE8A_03344|transketolase |SEEN185_17007|transketolase |SEEJ1593_04525|transketolase |SEN2453|transketolase 2 |SPAB_00478|hypothetical protein |SEK29439_21319|transketolase |SEEN567_06812|transketolase |SEEM954_07618|transketolase |S…	1	1	1	1	1	1	1	1	1	1	1	1	1	1	1	1	1	1	1	1	1	1	1	2	0	0	1	1	1	1	1	1	1	1	1	1	1	1	1	1	1	1	1	1	1	3
325	98	tal1 tal1 talA tal1 tal1 tal1 tal1 tal talA tal1 tal1 talA talA tal1 tal tal1 tal tal1 tal1 talA talA talA talA tal1 tal	SeKA_A2060|transaldolase |SeKB_A2682|transaldolase |SARI_00410|hypothetical protein |SEEM031_17191|transaldolase A |SG2503|Transaldolase |SEEG9184_16087|transaldolase A |SEEDSL_21001|transaldolase A |SEEM010_18934|transaldolase A |SEEM965_04471|transaldolase A |SE451239_05717|transaldolase A |SeSPB_A2698|transaldolase |SeSPA_A3102|transaldolase |SEE18569_20336|transaldolase A |SEE23_01689|transal…	1	1	1	1	1	1	2	1	1	1	1	1	1	1	1	1	1	1	1	1	1	1	1	1	1	1	1	1	1	1	1	1	1	1	1	1	1	1	1	1	1	1	1	1	1	1
326	98	maeB maeB maeB maeB maeB maeB maeB maeB maeB	SPA0397|NADP-dependent malate dehydrogenase (decarboxylating) |SARI_00411|hypothetical protein |SEEN539_12299|malic enzyme |SEEM201_20931|malic enzyme |SentesTy_010100001139|malic enzyme |SEEM010_18929|malic enzyme |SEEM965_04481|malic enzyme |SEEM031_17196|malic enzyme |t0387|NADP-dependent malate dehydrogenase |SeKB_A2681|putative phosphate acetyl/butyryl transferase family protein |SentesTyphi…	1	1	1	1	1	1	1	1	1	1	1	1	1	1	1	1	1	1	1	1	1	1	1	0	1	1	1	1	1	1	1	1	1	1	1	1	1	1	1	1	1	1	1	1	1	1
327	98	eutS eutS eutS eutS eutS eutS eutS	t0389|putative ethanolamine utilization protein EutS |SSPA0372|putative ethanolamine utilization protein EutS |SEEM971_16982|ethanolamine utilization protein EutS |SeSA_A2704|ethanolamine utilization protein EutS |SEN2450|putative ethanolamine utilization protein EutS |SEE23_01679|ethanolamine utilization protein EutS |SEEG9184_16077|ethanolamine utilization protein EutS |SEEM965_04486|ethanolami…	0	1	1	1	1	1	1	1	1	1	1	1	1	1	1	1	1	1	1	1	1	1	1	1	1	1	1	1	1	1	1	1	1	1	1	1	1	1	1	1	1	1	1	1	1	1
328	98	eutP eutP eutP eutP eutP eutP eutP eutP eutP eutP eutP eutP eutP eutP eutP eutP eutP eutP eutP eutP eutP eutP eutP eutP	SEEN185_17027|ethanolamine utilization protein, EutP |SEEDHWS_21726|ethanolamine utilization protein, EutP |t0390|putative ethanolamine utilization protein EutP |SEET535_04627|ethanolamine utilization protein, EutP |SentesTe_010100017379|putative ethanolamine utilization protein |SPA0399|putative ethanolamine utilization protein |STM2469|putative ethanolamine utilization protein |SNSL317_A1112|et…	0	1	1	1	1	1	1	1	1	1	1	1	1	1	1	1	1	1	1	1	1	1	1	1	1	1	1	1	1	1	1	1	1	1	1	1	1	1	1	1	1	1	1	1	1	1
329	98	eutQ eutQ eutQ eutQ eutQ eutQ eutQ eutQ eutQ eutQ eutQ eutQ eutQ eutQ eutQ eutQ eutQ	SEEM010_18914|ethanolamine utilization protein EutQ |SEEN199_03990|ethanolamine utilization protein EutQ |SentesTyphi_010100000980|putative ethanolamine utilization protein EutQ |SEEM954_07593|ethanolamine utilization protein EutQ |SEE13_07759|ethanolamine utilization protein EutQ |t0391|putative ethanolamine utilization protein EutQ |SARI_00416|hypothetical protein |SE20037_00250|ethanolamine ut…	0	1	1	1	1	1	1	1	1	1	1	1	1	1	1	1	1	1	1	1	1	1	1	1	1	1	1	1	1	1	1	1	1	1	1	1	1	1	1	1	1	1	1	1	1	1
330	98	eutT eutT eutT eutT eutT eutT eutT eutT eutT eutT eutT eutT eutT eutT eutT eutT eutT eutT eutT eutT eutT eutT	SEEJ1593_04495|ethanolamine utilization cobalamin adenosyltransferase |SEEN567_06842|ethanolamine utilization cobalamin adenosyltransferase |SEEM031_17216|ethanolamine utilization cobalamin adenosyltransferase |SEE23_01664|ethanolamine utilization cobalamin adenosyltransferase |SeH_A2983|ethanolamine utilization cobalamin adenosyltransferase |SeAg_B2612|ethanolamine utilization cobalamin adenosyl…	0	1	1	1	1	1	1	1	1	1	1	1	1	1	1	1	1	1	1	1	1	1	1	1	2	1	1	1	1	1	1	1	1	1	1	1	1	1	1	1	1	1	1	1	1	1
331	98	eutD pta2 eutD eutD pta2 eutD eutD eutD eutD pta2 eutD pta2 eutD eutD eutD eutD eutD pta2 eutD eutD eutD eutD eutD eutD pta pta eutD eutD eutD eutD eutD eutD eutD eutD eutD eutD pta2 eutD eutD eutD eutD eutD eutD eutD eutD eutD eutD eutD eutD eutD eutD eutD eutD pta2 eutD pta2 pta2 eutD eutD pta eutD eutD eutD eutD	SEER_14503|phosphotransacetylase |SeSB_A2874|phosphate acetyltransferase |SEE13_07749|phosphotransacetylase |SEEDHWS_21711|phosphotransacetylase |SeV_B2608|phosphate acetyltransferase |SEK29439_21284|phosphotransacetylase |SEET1153_10547|phosphotransacetylase |STM2466|putative phosphotransacetylase in ethanolamine utilization |SentesTy_010100019827|phosphotransacetylase |SeH_A2982|phosphate acety…	0	1	1	1	1	1	1	1	1	1	1	1	1	1	1	1	1	1	1	1	1	1	1	1	3	2	1	1	1	1	1	1	1	1	1	1	1	1	1	1	1	1	1	1	1	1
332	67	eutN eutM eutN eutM eutM eutM	SEEN185_17047|ethanolamine utilization protein |SPA0403|putative ethanolamine utilization protein EutN |SEEG9184_16052|ethanolamine utilization protein |SEK29439_21279|ethanolamine utilization protein |SEEM971_16957|ethanolamine utilization protein |SCH_2461|putative detox protein in ethanolamine utilization |SEEDSL_20966|ethanolamine utilization protein |SEE18569_20301|ethanolamine utilization p…	0	1	1	1	1	1	1	1	1	1	1	1	1	1	1	1	1	1	1	1	1	1	1	0	1	0	1	0	0	0	0	0	0	0	0	0	0	0	0	1	1	1	1	1	1	1
333	81	eutN eutN eutN eutN eutN eutN eutM eutN eutN eutN eutN eutN eutN	SEE18569_20296|putative ethanolamine utilization protein EutN |SeHB_A2632|ethanolamine utilization protein |SEE23_01649|putative ethanolamine utilization protein EutN |SARI_00420|hypothetical protein |SNSL317_A1117|ethanolamine utilization protein |SEE8A_03299|putative ethanolamine utilization protein EutN |SEEM973_03867|putative ethanolamine utilization protein EutN |SeJ_A2934|ethanolamine utili…	0	1	1	1	1	1	1	1	1	1	1	1	1	1	1	1	1	1	1	1	1	1	1	1	1	1	1	0	0	0	1	1	0	0	1	1	1	0	0	1	1	1	1	1	1	1
334	96	eutE eutE eutE eutE eutE eutE eutE eutE eutE eutE eutE eutE eutE eutE eutE eutE eutE eutE eutE eutE eutE eutE eutE eutE	SEER_14518|putative aldehyde dehydrogenase |SEET535_04657|putative aldehyde dehydrogenase |SentesTy_010100005705|putative aldehyde dehydrogenase |SEEM202_06313|ethanolamine utilization protein EutE |SentesTyphi_010100000955|putative aldehyde dehydrogenase |SeKB_A2673|ethanolamine utilization protein EutE |SeSB_A2871|ethanolamine utilization protein EutE |SEEM974_01776|putative aldehyde dehydrogen…	0	1	1	1	1	1	0	1	1	1	1	1	1	1	1	1	1	1	1	1	1	1	2	1	1	1	1	1	1	1	1	1	1	1	1	1	1	1	1	1	1	1	1	1	1	2
335	98	eutJ eutJ eutJ eutJ eutJ eutJ eutJ eutJ eutJ eutJ eutJ eutJ eutJ eutJ eutJ eutJ eutJ eutJ eutJ eutJ eutJ eutJ eutJ eutJ	SPC_1197|putative ethanolamine utilization protein EutJ |SEEM710_11289|ethanolamine utilization protein EutJ |SEEN539_12344|ethanolamine utilization protein EutJ |SEE18569_20286|putative ethanolamine utilization protein EutJ |SPAB_00491|hypothetical protein |SEEDSL_20951|ethanolamine utilization protein EutJ |SeSPA_A3091|ethanolamine utilization protein EutJ |SEEM030_14117|ethanolamine utilizatio…	0	1	1	1	1	1	1	1	1	1	1	1	1	1	1	1	1	1	1	1	1	1	1	1	1	1	1	1	1	1	1	1	1	1	1	1	1	1	1	1	1	1	1	1	1	1
336	98	eutG eutG eutG eutG eutG eutG eutG	SEEM202_06298|putative alchohol dehydrogenase |SeD_A2828|ethanolamine utilization protein EutG |SeH_A2977|ethanolamine utilization protein EutG |SG2492|putative alchohol dehydrogenase |SeSA_A2695|ethanolamine utilization protein EutG |SEE10_19581|putative alchohol dehydrogenase |SentesTe_010100017339|ethanolamine utilization protein EutG |SEN2441|putative alchohol dehydrogenase |SeSPB_A2687|ethan…	0	1	1	1	1	1	1	1	1	1	1	1	1	1	1	1	1	1	1	1	1	1	1	1	1	1	1	1	1	1	1	1	1	1	1	1	1	1	1	1	1	1	1	1	1	1
337	98	eutH eutH eutH eutH eutH eutH eutH eutH eutH eutH eutH eutH eutH eutH eutH eutH eutH eutH eutH eutH eutH eutH eutH eutH	SNSL317_A1121|ethanolamine utilization protein EutH |SEEDSL_20941|ethanolamine utilization protein EutH |SEEN199_04030|ethanolamine utilization protein EutH |SEER_14533|ethanolamine utilization protein EutH |SEEM965_04541|ethanolamine utilization protein EutH |SeH_A2976|ethanolamine utilization protein EutH |SE451200_02188|ethanolamine utilization protein EutH |STM2460|putative transport protein …	0	1	1	1	1	1	1	1	1	1	1	1	1	1	1	1	1	1	1	1	1	1	1	2	1	1	1	1	1	1	1	1	1	1	1	1	1	1	1	1	1	1	1	1	1	1
338	95	eutA eutA eutA eutA eutA eutA eutA eutA eutA eutA eutA eutA eutA eutA eutA eutA eutA eutA eutA eutA eutA eutA eutA eutA eutA eutA eutA eutA eutA eutA eutA eutA eutA eutA eutA eutA eutA eutA eutA eutA eutA eutA eutA eutA eutA eutA eutA eutA eutA eutA eutA eutA eutA eutA eutA eutA eutA eutA eutA eutA	SEEM710_11274|reactivating factor for ethanolamine ammonia lyase |SeAg_B2604|ethanolamine utilization protein EutA |SEK29439_21249|reactivating factor for ethanolamine ammonia lyase |SEEN199_04035|reactivating factor for ethanolamine ammonia lyase |SeD_A2826|ethanolamine utilization protein EutA |SEEM954_07548|reactivating factor for ethanolamine ammonia lyase |SEEM316_05081|reactivating factor f…	0	1	1	1	1	1	1	1	1	1	1	1	1	1	1	1	1	1	1	1	1	1	1	2	0	1	1	1	1	1	1	1	1	1	1	1	1	1	1	1	1	1	1	1	1	1
339	96	eutB eutB eutB eutB eutB eutB eutB eutB eutB eutB eutB eutB eutB eutB eutB eutB eutB eutB eutB eutB eutB eutB eutB eutB	SeI_A1924|ethanolamine ammonia-lyase, large subunit |SeSB_A2866|ethanolamine ammonia-lyase, large subunit |SEE23_01619|ethanolamine ammonia lyase large subunit |SPC_1201|ethanolamine ammonia-lyase heavy chain |SG2489|ethanolamine ammonia-lyase heavy chain |SEEJ1593_04450|ethanolamine ammonia lyase large subunit |SeKA_A2046|ethanolamine ammonia-lyase, large subunit |SeSPA_A3087|ethanolamine ammoni…	0	1	1	1	1	1	1	1	1	1	1	1	1	1	1	1	1	1	1	1	1	1	1	0	1	1	1	1	1	1	1	1	1	1	1	1	1	1	1	1	1	1	1	1	1	1
340	95	eutC eutC eutC eutC eutC eutC eutC eutC eutC eutC eutC eutC eutC eutC eutC eutC eutC eutC eutC eutC eutC eutC eutC	SE451239_21393|ethanolamine ammonia-lyase small subunit |SeI_A1923|ethanolamine ammonia-lyase, light chain |SPA0411|ethanolamine ammonia-lyase light chain |SEE13_07704|ethanolamine ammonia-lyase small subunit |SEEM973_03832|ethanolamine ammonia-lyase small subunit |SeD_A2824|ethanolamine ammonia-lyase, light chain |SEE436_19243|ethanolamine ammonia-lyase small subunit |SentesTy_010100005740|ethan…	0	1	1	1	1	1	1	1	1	1	0	1	1	1	1	1	1	1	1	1	1	1	1	1	1	1	1	1	1	1	1	1	1	1	1	1	1	1	1	1	1	1	1	1	1	1
341	96	eutL eutL eutL eutL eutL eutL eutL	SPC_1203|ethanolamine utilization protein EutL |SeV_B2618|putative ethanolamine utilization protein EutL |SEEG9184_16007|putative ethanolamine utilization protein EutL |Salmonellentericaenterica_010100023966|ethanolamine utilization protein EutL |SEEM965_04561|ethanolamine utilization protein EutL |SeSPB_A2682|putative ethanolamine utilization protein EutL |SEEM316_05066|ethanolamine utilization …	0	1	1	1	1	1	1	1	1	1	0	1	1	1	1	1	1	1	1	1	1	1	1	1	1	1	1	1	1	1	1	1	1	1	1	1	1	1	1	1	1	1	1	1	1	1
342	95	eutK eutK eutK eutK eutK eutK	SEET1153_10492|putative ethanolamine utilization protein EutK |SEE18569_20251|ethanolamine utilization protein EutK |SeHB_A2623|ethanolamine utilization protein EutK |SeSPA_A3084|putative ethanolamine utilization protein EutK |SE20037_00185|ethanolamine utilization protein EutK |SEEDSL_20916|putative ethanolamine utilization protein EutK |SEEN539_12379|putative ethanolamine utilization protein Eu…	0	1	1	1	1	1	1	1	1	1	0	1	1	1	1	1	1	1	1	1	1	1	1	1	1	1	1	1	1	1	1	1	1	1	1	1	1	1	1	1	1	1	1	1	1	1
343	98	eutR eutR yfeG eutR eutR yfeG yfeG	SEEM710_11249|transcriptional regulator EutR |SEEM971_16902|transcriptional regulator EutR |SEEDSL_20911|transcriptional regulator EutR |SG2485|ethanolamine operon transcriptional regulator |SeSA_A2688|HTH-type transcriptional regulator EutR |SeSB_A2862|HTH-type transcriptional regulator EutR (Ethanolamine operonregulatory protein) |STM2454|putative regulator ethanolamine operon |t0404|ethanolami…	0	1	1	1	1	1	1	1	1	1	1	1	1	1	1	1	1	1	1	1	1	1	1	1	2	1	1	1	1	1	1	1	1	1	1	1	1	1	1	1	1	1	1	1	1	1
344	100	hemF hemF hemF hemF hemF hemF hemF hemF hemF hemF hemF hemF hemF hemF hemF hemF hemF hemF hemF hemF hemF hemF hemF hemF hemF	SeSA_A2687|coproporphyrinogen III oxidase, aerobic |SEET535_04717|coproporphyrinogen III oxidase |SEEM954_19051|coproporphyrinogen III oxidase |SEEM201_03798|coproporphyrinogen III oxidase |SSPA0389|coproporphyrinogen III oxidase |SEEG9184_15987|coproporphyrinogen III oxidase |STM2451|coproporphyrinogen III oxidase |SEEM965_04586|coproporphyrinogen III oxidase |SeAg_B2596|coproporphyrinogen III o…	1	1	1	1	1	1	1	1	1	1	1	1	1	1	1	1	1	1	1	1	1	1	1	1	1	1	1	1	1	1	1	1	1	1	1	1	1	1	1	1	1	1	1	1	1	1
345	98	amiA amiA amiA amiA amiA amiA amiA amiA amiA amiA amiA amiA amiA amiA amiA amiA amiA amiA amiA amiA amiA amiA amiA amiA amiA	SEEM965_04591|N-acetylmuramoyl-l-alanine amidase I |SentesTe_010100017284|N-acetylmuramoyl-l-alanine amidase I |SentesTyphi_010100000890|N-acetylmuramoyl-l-alanine amidase I |SPA0416|probable N-acetylmuramoyl-L-alanine amidase |SeHB_A2618|N-acetylmuramoyl-L-alanine amidase |SEEN199_04075|N-acetylmuramoyl-l-alanine amidase I |SeSA_A2686|N-acetylmuramoyl-L-alanine amidase AmiA |SEEN567_06922|N-acet…	1	1	1	1	1	1	1	1	1	1	1	1	1	1	1	1	1	1	1	1	1	1	1	1	1	1	1	1	1	1	1	1	1	1	1	1	1	1	1	1	1	1	0	1	1	1
346	98	ypeA	SEEM973_17800|putative acetyltransferase |SEEM010_18829|putative acetyltransferase |SEE23_01579|putative acetyltransferase |SEER_14588|putative acetyltransferase |SBG_2245|putative acetyltransferase |SPAB_00505|hypothetical protein |SeSPB_A2675|acetyltransferase, GNAT family |SEEM316_15898|putative acetyltransferase |SeAg_B2594|acetyltransferase, GNAT family |SEEN185_17107|putative acetyltransfer…	1	1	1	1	1	1	1	1	1	1	1	1	1	1	1	1	1	1	1	1	1	1	1	1	1	1	1	1	1	1	1	1	1	1	1	1	1	1	1	1	1	1	1	1	1	1
347	100	yfeZ yfeZ yfeZ yfeZ yfeZ yfeZ	SeV_B2625|inner membrane protein YfeZ |SeSPB_A2674|inner membrane protein YfeZ |SE20037_00155|hypothetical protein |SeHA_C2708|inner membrane protein YfeZ |SEEN199_04085|hypothetical protein |SEE13_07659|hypothetical protein |SeI_A1914|inner membrane protein YfeZ |SEE18569_20216|hypothetical protein |SeJ_A2920|inner membrane protein YfeZ |SEE8A_03224|hypothetical protein |SE451200_02128|putative …	1	1	1	1	1	1	1	1	1	1	1	1	1	1	1	1	1	1	1	1	1	1	1	1	1	1	1	1	1	1	1	1	1	1	1	1	1	1	1	1	1	1	1	1	1	1
348	98	yfeY	SEE10_19516|hypothetical protein |SEEM201_03778|hypothetical protein |SeI_A1913|putative outer membrane lipoprotein |SentesTy_010100007215|hypothetical protein |SEEN567_06937|hypothetical protein |Salmonellentericaenterica_010100024011|hypothetical protein |SPA0419|putative lipoprotein |SEET1153_10452|hypothetical protein |SeH_A2964|putative outer membrane lipoprotein |SentesTyphi_010100000870|hy…	1	1	1	1	1	1	1	1	1	1	1	1	1	1	1	1	1	1	1	1	1	1	1	1	1	1	1	1	1	1	1	1	1	1	1	1	1	1	1	1	0	1	1	1	1	1
349	100	yfeX	SEEM316_15883|dyp-type peroxidase family protein |t0412|conserved hypothetical protein |SE20037_00145|dyp-type peroxidase family protein |SCH_2445|putative iron-dependent peroxidase |SEEM973_17785|dyp-type peroxidase family protein |STM2446|putative iron-dependent peroxidase |SPA0420|conserved hypothetical protein |SEEM202_18159|dyp-type peroxidase family protein |SeW_A2842|Dyp-type peroxidase fa…	1	1	1	1	1	1	1	1	1	1	1	1	1	1	1	1	1	1	1	1	1	1	1	1	1	1	1	1	1	1	1	1	1	1	1	1	1	1	1	1	1	1	1	1	1	1
350	100	fabG fabG fabG fabG yfeF fabG fabG ucpA fabG yfeF fabG fabG fabG ucpA ucpA fabG ucpA yfeF fabG ucpA fabG yfeF fabG fabG fabG	SEEM031_17321|short chain dehydrogenase |SEE436_19188|short chain dehydrogenase |SEEN185_17127|short chain dehydrogenase |SeHA_C2705|3-oxoacyl-(acyl-carrier-protein) reductase |SEEM710_04957|short chain dehydrogenase |SEE8A_03209|short chain dehydrogenase |Salmonellentericaenterica_010100024021|short chain dehydrogenase |SeKA_A2032|3-oxoacyl-(acyl-carrier-protein) reductase |SEEM974_20428|short c…	1	1	1	1	1	1	1	1	1	1	1	1	1	1	1	1	1	1	1	1	1	1	1	1	1	1	1	1	1	1	1	1	1	1	1	1	1	1	1	1	1	1	1	1	1	1
351	100	cysP cysP cysP cysP cysP cysP cysP cysP cysP cysP cysP cysP cysP cysP cysP cysP cysP cysP cysP cysP cysP cysP cysP cysP cysP	SentesTe_010100017254|thiosulfate transporter subunit |SeAg_B2589|sulfate/thiosulfate ABC transporter, periplasmic sulfate/thiosulfate-binding protein |SeKA_A2031|sulfate/thiosulfate ABC transporter, periplasmic sulfate/thiosulfate-binding protein |SeKB_A2653|sulfate/thiosulfate ABC transporter, periplasmic sulfate/thiosulfate-binding protein |SCH_2443|ABC superfamily (bind_prot), thiosulfate tra…	1	1	1	1	1	1	1	1	1	1	1	1	1	1	1	1	1	1	1	1	1	1	1	1	1	1	1	1	1	1	1	1	1	1	1	1	1	1	1	1	1	1	1	1	1	1
352	100	cysU cysT cysT cysU cysU cysT cysT cysT cysT cysT cysT cysU cysT cysU cysT cysT cysT cysT cysT cysT cysU cysT cysU cysT cysU	SEEM316_15868|sulfate/thiosulfate transporter subunit |t0415|sulphate transport system permease protein CysT |SeKB_A2652|sulfate ABC transporter, permease protein CysT |SNSL317_A1138|sulfate ABC transporter, permease protein CysT |Salmonellentericaenterica_010100024031|sulfate/thiosulfate transporter subunit |SEE8A_03199|sulfate/thiosulfate transporter subunit |SEEM030_14032|sulfate/thiosulfate t…	1	1	1	1	1	1	1	1	1	1	1	1	1	1	1	1	1	1	1	1	1	1	1	1	1	1	1	1	1	1	1	1	1	1	1	1	1	1	1	1	1	1	1	1	1	1
353	100	cysW cysW cysW cysW cysW cysW cysW cysW cysW cysW cysW cysW cysW cysW cysW cysW cysW cysW cysW cysW cysW cysW cysW cysW cysW cysW cysW cysW cysW cysW cysW cysW cysW cysW cysW cysW cysW cysW cysW cysW cysW cysW cysW cysW cysW cysW cysW cysW cysW cysW cysW cysW cysW cysW cysW cysW cysW cysW cysW cysW cysW cysW	SeSB_A2852|sulfate ABC transporter, permease protein CysW |SeH_A2959|sulfate ABC transporter, permease protein CysW |SEEN199_04115|sulfate/thiosulfate transporter permease subunit |SSPA0398|sulphate transport system permease protein CysW |SG2474|sulphate transport system permease protein CysW |SEE18569_20186|sulfate/thiosulfate transporter permease subunit |SEK29439_21164|sulfate/thiosulfate tran…	1	1	1	1	1	1	1	1	1	1	1	1	1	1	1	1	1	1	1	1	1	1	1	1	1	1	1	1	1	1	1	1	1	1	1	1	1	1	1	1	1	1	1	1	1	1
354	100	cysA cysA cysA cysA cysA cysA cysA cysA cysA cysA cysA cysA cysA cysA cysA cysA cysA cysA cysA cysA cysA cysA cysA cysA	SEEDSL_20841|sulfate/thiosulfate transporter subunit |SEEN185_17147|sulfate/thiosulfate transporter subunit |SEEM710_04937|sulfate/thiosulfate transporter subunit |SEEM973_17760|sulfate/thiosulfate transporter subunit |SeV_B2632|sulfate/thiosulfate ABC transporter, ATP-binding protein |SentesTyphi_010100000840|sulfate/thiosulfate transporter subunit |SEEM974_20408|sulfate/thiosulfate transporter …	1	1	1	1	1	1	1	1	1	1	1	1	1	1	1	1	1	1	1	1	1	1	1	1	1	1	1	1	1	1	1	1	1	1	1	1	1	1	1	1	1	1	1	1	1	1
355	96	cysM cysM cysM cysM cysM cysM cysM cysM cysM cysM cysM cysM cysM cysM cysM cysM cysM cysM cysM cysM cysM cysM cysM cysM cysM cysM cysM cysM cysM cysM cysM cysM cysM cysM cysM cysM cysM cysM cysM cysM cysM cysM cysM cysM cysM cysM cysM cysM cysM cysM cysM cysM cysM cysM cysM cysM cysM cysM cysM cysM	SEEDHWS_21571|cysteine synthase B |SEEM965_04641|cysteine synthase B |SEEN567_06972|cysteine synthase B |SBG_2236|cysteine synthase B |SEEM973_15104|cysteine synthase B |SEEJ1593_04370|cysteine synthase B |SEET535_04772|cysteine synthase B |SeD_A2806|cysteine synthase B |SEET1153_10417|cysteine synthase B |SeSPB_A2666|cysteine synthase B |SPAB_00514|hypothetical protein |SCH_2439|cysteine synthas…	1	1	1	1	1	1	1	1	1	1	1	1	1	1	1	1	0	1	1	1	1	1	1	1	1	1	1	1	1	1	1	1	1	0	1	1	1	1	1	1	1	1	1	1	1	1
356	98	yfeJ yfeJ yfeJ yfeJ yfeJ yfeJ	SeI_A1903|glutamine amidotransferase |SEEM971_19321|glutamine amidotransferase |SeAg_B2582|glutamine amidotransferase |SCH_2435|putative GMP synthase - glutamine amidotransferase domain |Salmonellentericaenterica_010100024061|glutamine amidotransferase |SEEM316_02477|glutamine amidotransferase |SeV_B2637|glutamine amidotransferase |SEEN539_12464|glutamine amidotransferase |SARI_00449|hypothetical…	1	1	1	1	1	1	1	1	1	1	1	1	1	1	1	1	1	1	1	1	1	1	1	1	1	1	1	1	1	1	1	1	1	1	1	1	0	1	1	1	1	1	1	1	1	1
357	98	ptsJ ptsJ ptsJ ptsJ ptsJ ptsJ ptsJ ptsJ	Salmonellentericaenterica_010100024066|putative transcriptional regulator |SEEM316_02472|putative transcriptional regulator |SEN2417|putative transcriptional regulator |SEEN539_12469|putative transcriptional regulator |SeKA_A2024|GntR-family transcriptional regulator |SPA0429|putative transcriptional regulator |SPC_1223|putative transcriptional regulator |SeAg_B2581|GntR-family transcriptional re…	1	1	1	1	1	1	1	1	1	1	0	1	1	1	1	1	1	1	1	1	1	1	1	1	1	1	1	1	1	1	1	1	1	1	1	1	1	1	1	1	1	1	1	1	1	1
358	98	pdxK pdxK pdxK pdxK pdxK pdxK pdxK pdxK pdxK pdxK pdxK pdxK pdxK pdxK pdxK pdxK pdxK pdxK pdxK pdxK pdxK pdxK pdxK pdxK pdxK pdxK pdxK pdxK pdxK pdxK pdxK pdxK pdxK pdxK pdxK pdxK pdxK pdxK pdxK pdxK pdxK pdxK pdxK pdxK	SeSPB_A2661|pyridoxal kinase |SeSA_A2671|pyridoxal kinase |SEK29439_21134|pyridoxal kinase |SE451200_02063|pyridoxal kinase |SPA0430|pyridoxine kinase |SEER_14658|pyridoxal kinase |SeSPA_A3065|pyridoxal kinase |SEE8A_03159|pyridoxal kinase |SeV_B2639|pyridoxal kinase |t0423|pyridoxine kinase |SeKB_A2645|pyridoxal kinase |SPAB_00519|hypothetical protein |SEEM030_13992|pyridoxal kinase |SEEM202_082…	1	1	1	1	1	1	1	1	1	1	0	1	1	1	1	1	1	1	1	1	1	1	1	1	1	1	1	1	1	1	1	1	1	1	1	1	1	1	1	1	1	1	1	1	1	1
359	96		SeHB_A2602|putative cytoplasmic protein |SE20037_00085|hypothetical protein |SeV_B2640|putative cytoplasmic protein |SG2466|hypothetical protein |SEET535_04802|hypothetical protein |SEEN199_04155|hypothetical protein |SEEM954_20714|hypothetical protein |SeSPB_A2660|putative cytoplasmic protein |SEEM974_15756|hypothetical protein |SentesTy_010100007155|hypothetical protein |SEEM710_09527|hypotheti…	0	1	1	1	1	1	1	1	1	1	1	1	1	1	1	1	1	1	1	1	1	1	1	1	1	1	1	1	1	1	1	1	1	1	1	1	1	1	1	1	1	1	1	1	1	1
360	100	crr crr crr crr crr crr crr crr crr crr crr crr crr crr crr crr crr crr crr crr crr crr crr crr crr	SEEM031_17381|glucose-specific PTS system component |SEE18569_20141|glucose-specific PTS system component |SE451239_21513|glucose-specific PTS system component |SEEDHWS_21536|glucose-specific PTS system component |SG2465|pts system, glucose-specific IIA component |SEEM316_02457|glucose-specific PTS system component |SEEM965_04676|glucose-specific PTS system component |SEE10_19446|glucose-specific…	1	1	1	1	1	1	1	1	1	1	1	1	1	1	1	1	1	1	1	1	1	1	1	1	1	1	1	1	1	1	1	1	1	1	1	1	1	1	1	1	1	1	1	1	1	1
361	96	ptsI ptsI ptsI ptsI ptsI ptsI ptsI ptsI ptsI ptsI ptsI ptsI ptsI ptsI ptsI ptsI ptsI ptsI ptsI ptsI ptsI ptsI ptsI	t0425|hypothetical protein |SEEM954_20704|phosphoenolpyruvate-protein phosphotransferase |SE451200_02048|phosphoenolpyruvate-protein phosphotransferase |SeI_A1898|phosphoenolpyruvate-protein phosphotransferase |STM2432|PEP-protein phosphotransferase |SPA0433|hypothetical protein |SEEG9184_15887|phosphoenolpyruvate-protein phosphotransferase |SEK29439_21119|phosphoenolpyruvate-protein phosphotrans…	1	1	1	1	1	1	1	1	1	1	1	1	1	1	1	1	1	1	1	1	1	1	1	1	2	1	1	1	1	1	1	1	1	0	1	1	1	1	1	1	1	1	1	1	1	1
362	100	ptsH ptsH ptsH ptsH ptsH ptsH ptsH ptsH ptsH ptsH ptsH ptsH ptsH ptsH ptsH ptsH pthP ptsH ptsH ptsH ptsH ptsH ptsH ptsH ptsH	Salmonellentericaenterica_010100024091|phosphohistidinoprotein-hexose phosphotransferase component of PTS system (Hpr) |SBG_2229|phosphocarrier protein HPr |SARI_00456|hypothetical protein |SNSL317_A1150|phosphocarrier protein PtsH |SeW_A2827|phosphocarrier protein PtsH |SEE23_01489|phosphohistidinoprotein-hexose phosphotransferase component of PTS system (Hpr) |SEEM316_02447|phosphohistidinoprot…	1	1	1	1	1	1	1	1	1	1	1	1	1	1	1	1	1	1	1	1	1	1	1	1	1	1	1	1	1	1	1	1	1	1	1	1	1	1	1	1	1	1	1	1	1	1
363	76		SEEM965_04691|hypothetical protein |SEE10_19431|hypothetical protein |SEEM030_13967|hypothetical protein |SEE23_01484|hypothetical protein |SNSL254_A2624|conserved hypothetical protein |SeD_A2796|conserved hypothetical protein |SARI_00457|hypothetical protein |SNSL317_A1151|conserved hypothetical protein |SeJ_A2902|conserved hypothetical protein |SeAg_B2575|conserved hypothetical protein |SEE436_…	0	1	0	1	1	1	1	1	1	1	1	0	1	1	1	1	1	1	1	1	1	1	1	0	0	0	0	1	1	1	1	1	1	1	1	1	1	1	1	1	1	1	1	1	1	1
364	100	cysK cysK cysK cysK cysK cysK cysK cysK cysK cysK cysK cysK cysK cysK cysK cysK cysK cysK cysK cysK cysK cysK cysK cysK cysK	SEEM316_02437|cysteine synthase A |SeH_A2947|cysteine synthase A |SG2462|cysteine synthase A |SeD_A2795|cysteine synthase A |SEEN567_07027|cysteine synthase A |SEK29439_21109|cysteine synthase A |SEEJ1593_04320|cysteine synthase A |SeSB_A1111|cysteine synthase A |STM2430|subunit of cysteine synthase A and O-acetylserine sulfhydrolase A |SEE10_19426|cysteine synthase A |SEER_14688|cysteine synthas…	1	1	1	1	1	1	1	1	1	1	1	1	1	1	1	1	1	1	1	1	1	1	1	1	1	1	1	1	1	1	1	1	1	1	1	1	1	1	1	1	1	1	1	1	1	1
365	100	cysZ cysZ cysZ cysZ cysZ cysZ cysZ	SeSPB_A2654|CysZ protein |SeKB_A2638|CysZ protein |SEN2410|putative sulfate transport protein CysZ |SEEJ1593_04315|putative sulfate transport protein CysZ |SEEDHWS_21511|putative sulfate transport protein CysZ |SeV_B2646|CysZ protein |SEEM965_04701|putative sulfate transport protein CysZ |SE451200_02028|putative sulfate transport protein CysZ |SARI_00459|hypothetical protein |SEE436_09896|putativ…	1	1	1	1	1	1	1	1	1	1	1	1	1	1	1	1	1	1	1	1	1	1	1	1	1	1	1	1	1	1	1	1	1	1	1	1	1	1	1	1	1	1	1	1	1	1
366	100	zipA zipA zipA zipA zipA zipA zipA zipA zipA zipA zipA zipA zipA zipA zipA zipA zipA zipA zipA zipA zipA zipA zipA	SARI_00460|hypothetical protein |SEEN185_17207|cell division protein ZipA |SeSPB_A2653|cell division protein ZipA |SeI_A1893|cell division protein ZipA |SeAg_B2572|cell division protein ZipA |SNSL254_A2621|cell division protein ZipA |SentesTe_010100017174|cell division protein ZipA |SEK29439_21099|cell division protein ZipA |SEEM954_20679|cell division protein ZipA |SeV_B2647|cell division protei…	1	1	1	1	1	1	1	1	1	1	1	1	1	1	1	1	1	1	1	1	1	1	1	1	1	1	1	1	1	1	1	1	1	1	1	1	1	1	1	1	1	1	1	1	1	1
367	96	ligA ligA lig ligA ligA ligA ligA ligA ligA ligA ligA lig ligA ligA ligA ligA ligA ligA ligA ligA ligA ligA ligA ligA ligA ligA ligA ligA ligA ligA lig ligA ligA ligA ligA ligA ligA ligA ligA ligA ligA ligA ligA ligA ligA ligA ligA ligA ligA ligA ligA ligA ligA ligA ligA ligA ligA ligA lig ligA	SPA0438|DNA ligase |SEEM031_17416|NAD-dependent DNA ligase LigA |SG2459|DNA ligase |SE20037_00045|NAD-dependent DNA ligase LigA |SeH_A2944|DNA ligase, NAD-dependent |SEEN539_12519|NAD-dependent DNA ligase LigA |SEE13_07549|NAD-dependent DNA ligase LigA |SE451200_02018|NAD-dependent DNA ligase LigA |SPC_1233|DNA ligase |SeSPB_A2652|DNA ligase, NAD-dependent |SeHB_A2594|DNA ligase, NAD-dependent |S…	1	1	1	1	1	1	1	1	1	1	1	1	1	1	1	1	1	1	1	1	1	1	1	0	1	1	1	1	1	1	1	1	1	1	1	1	1	1	1	1	1	1	1	1	1	0
368	100	ypeB ypeB ypeB ypeB ypeB	SeH_A2943|conserved hypothetical protein |SeHB_A2593|conserved hypothetical protein |SEE436_09871|hypothetical protein |SCH_2424|putative cytoplasmic protein |SeHA_C2685|conserved hypothetical protein |Salmonellentericaenterica_010100024121|hypothetical protein |SeSPA_A3055|conserved hypothetical protein |SEEN567_07047|hypothetical protein |SG2458|conserved hypothetical protein |SEE13_07544|hypot…	1	1	1	1	1	1	1	1	1	1	1	1	1	1	1	1	1	1	1	1	1	1	1	1	1	1	1	1	1	1	1	1	1	1	1	1	1	1	1	1	1	1	1	1	1	1
369	100	yfeH yfeH yfeH yfeH yfeH yfeH yfeH yfeH	SPAB_00531|hypothetical protein |SeJ_A2896|transporter, bile acid/Na+ symporter family |SEEM973_02232|hypothetical protein |SeD_A2790|transporter, bile acid/Na+ symporter family |SNSL254_A2618|transporter, bile acid/Na+ symporter family |SEEDHWS_21491|hypothetical protein |SeV_B2650|transporter, bile acid/Na+ symporter family |SeH_A2942|transporter, bile acid/Na+ symporter family |Salmonellenteri…	1	1	1	1	1	1	1	1	1	1	1	1	1	1	1	1	1	1	1	1	1	1	1	1	1	1	1	1	1	1	1	1	1	1	1	1	1	1	1	1	1	1	1	1	1	1
370	96	gltX gltX gltX gltX gltX gltX gltX gltX gltX gltX gltX gltX gltX gltX gltX gltX gltX gltX gltX gltX gltX gltX gltX gltX gltX gltX gltX gltX gltX gltX gltX gltX gltX gltX gltX gltX gltX gltX gltX gltX gltX gltX gltX gltX gltX gltX gltX gltX gltX gltX gltX gltX gltX gltX gltX gltX gltX gltX gltX gltX gltX	SEE18569_20051|glutamyl-tRNA synthetase |SEEJ1593_04754|glutamyl-tRNA synthetase |SeKA_A2002|glutamyl-tRNA synthetase |SEEM316_19618|glutamyl-tRNA synthetase |SeSA_A2649|glutamyl-tRNA synthetase |SEEM202_20838|glutamyl-tRNA synthetase |SEK29439_06830|glutamyl-tRNA synthetase |SEER_20787|glutamyl-tRNA synthetase |SE20037_17861|glutamyl-tRNA synthetase |SeW_A2811|glutamyl-tRNA synthetase |STM2415|g…	1	1	1	1	1	1	1	1	1	1	1	1	1	1	1	1	1	1	1	1	1	1	1	1	2	1	1	1	1	1	1	1	1	0	1	0	1	1	1	1	1	1	1	1	1	1
371	98	yfeD yfeD yfeD yfeD yfeD yfeD yfeD yfeD	SEEM201_02363|putative nucleic acid-binding transcriptional regulator |SeI_A3643|conserved hypothetical protein |SCH_2415|putative negative regulator |SeKA_A2001|conserved hypothetical protein |SPA0447|conserved hypothetical protein |SEEM010_00567|putative nucleic acid-binding transcriptional regulator |SEE18569_20046|hypothetical protein |SNSL254_A2606|conserved hypothetical protein |SEE436_0982…	1	1	1	1	1	1	1	1	1	1	1	1	1	1	1	1	1	1	1	1	1	1	1	1	1	1	1	1	1	1	1	1	1	1	1	1	1	1	1	1	0	1	1	1	1	1
372	100	yfeC yfeC yfeC yfeC yfeC yfeC yfeC yfeC	SentesTe_010100017114|hypothetical protein |SPA0448|conserved hypothetical protein |SEET535_15310|hypothetical protein |SEET1153_15633|hypothetical protein |SeI_A3642|conserved hypothetical protein |SEEG9184_15797|hypothetical protein |SEE18569_20041|hypothetical protein |SCH_2414|putative negative regulator |SeW_A2809|conserved hypothetical protein |SEEM974_14025|hypothetical protein |SEEM316_19…	1	1	1	1	1	1	1	1	1	1	1	1	1	1	1	1	1	1	1	1	1	1	1	1	1	1	1	1	1	1	1	1	1	1	1	1	1	1	1	1	1	1	1	1	1	1
373	93	yfeA yfeA yfeA yfeA yfeA yfeA yfeA yfeA	SEE8A_03054|hypothetical protein |SCH_2413|putative Diguanylate cyclase/phosphodiesterase domain 1; Diguanylate cyclase/phosphodiesterase domain 2 |SARI_00474|hypothetical protein |SeI_A3639|cyclic diguanylate phosphodiesterase domain protein |SEEDSL_20706|cyclic diguanylate phosphodiesterase domain protein |SeSPB_A2634|cyclic diguanylate phosphodiesterase domain protein |SEER_20772|diguanylate c…	1	1	1	1	1	1	1	1	1	1	1	1	1	1	1	1	1	1	1	1	0	1	1	1	1	1	1	1	0	1	1	1	0	1	1	1	1	1	1	1	0	1	1	1	1	1
374	98	nupC nupC nupC nupC nupC nupC nupC nupC nupC nupC nupC nupC nupC nupC nupC nupC nupC nupC nupC nupC nupC nupC nupC nupC nupC	SPC_1246|nucleoside permease NupC |SEER_20767|nucleoside transporter NupC |SG2445|nucleoside permease NupC |SEEM971_06216|nucleoside permease NupC |SSPA0418a|nucleoside permease NupC (pseudogene) |SEEM031_17481|nucleoside permease NupC |SARI_00475|hypothetical protein |SeAg_B2552|nucleoside transporter NupC |SEK29439_06810|nucleoside transporter NupC |SEN2395|nucleoside permease NupC |Salmonellen…	1	1	1	1	1	1	1	1	1	1	1	1	1	1	1	1	1	1	1	1	1	1	1	1	1	1	1	1	1	1	1	1	1	1	1	1	1	1	1	1	1	1	1	1	1	1
375	100	mntH mntH mntH mntH mntH mntH mntH mntH	SEE23_18223|manganese transport protein MntH |t0449|manganese transport protein MntH |SEEJ1593_04779|manganese transport protein MntH |SE451200_20576|manganese transport protein MntH |SEEM965_05658|manganese transport protein MntH |SEEG9184_15777|manganese transport protein MntH |SEE10_19336|manganese transport protein MntH |SEEM710_09417|manganese transport protein MntH |SEE13_07465|manganese tr…	1	1	1	1	1	1	1	1	1	1	1	1	1	1	1	1	1	1	1	1	1	1	1	1	1	1	1	1	1	1	1	1	1	1	1	1	1	1	1	1	1	1	1	1	1	1
376	100	ypeC ypeC ypeC ypeC ypeC ypeC	SEEN539_12594|hypothetical protein |SEE10_19331|hypothetical protein |SE20037_17831|hypothetical protein |SE451239_11323|hypothetical protein |SEEM202_20808|hypothetical protein |SeAg_B2550|conserved hypothetical protein |SEEM201_02338|hypothetical protein |SeSB_A2832|conserved hypothetical protein |SEE23_18218|hypothetical protein |Salmonellentericaenterica_010100021911|hypothetical protein |SEE…	1	1	1	1	1	1	1	1	1	1	1	1	1	1	1	1	1	1	1	1	1	1	1	1	1	1	1	1	1	1	1	1	1	1	1	1	1	1	1	1	1	1	1	1	1	1
377	98	yghZ	SeSPA_A3034|oxidoreductase, aldo/keto reductase family |SSPA0421|putative ion-channel protein |SEER_20752|oxidoreductase, aldo/keto reductase family protein |t0451|putative ion-channel protein |SBG_2214|putative ion-channel protein |SEEM201_02333|oxidoreductase, aldo/keto reductase family protein |SentesTy_010100018718|putative ion-channel protein |SEEN199_04275|oxidoreductase, aldo/keto reductas…	1	1	1	1	1	1	1	1	1	1	1	1	1	1	1	1	1	1	1	1	1	1	1	1	3	0	1	1	1	1	1	1	1	1	1	1	1	1	1	1	1	1	1	1	1	1
378	92	dciP	SeKB_A2613|indole-3-pyruvate decarboxylase |SeI_A3632|indole-3-pyruvate decarboxylase |SEER_20747|indole-3-pyruvate decarboxylase |SEEM973_19996|indole-3-pyruvate decarboxylase |SCH_2408|putative thiamine pyrophosphate enzymes |SEET1153_15663|indolepyruvate decarboxylase |SEE436_09791|putative decarboxylase |SentesTe_010100017084|indole-3-pyruvate decarboxylase |SPC_1250|putative decarboxylase |S…	1	1	0	1	1	1	1	1	1	1	1	1	1	1	1	1	1	1	1	1	1	0	1	1	1	1	1	1	1	1	1	1	1	1	1	1	1	1	1	1	1	0	0	1	1	1
379	100	yfeO	SEEM316_19568|hypothetical protein |SEET1153_15668|hypothetical protein |SEEM010_00607|hypothetical protein |SG2440|putative membrane protein |SEEG9184_15757|hypothetical protein |SentesTe_010100017079|hypothetical protein |SEER_20742|hypothetical protein |SEN2390|putative membrane protein |SeSPB_A2628|Cl- channel, voltage-gated family protein |SEK29439_06780|hypothetical protein |SSPA0423|putati…	1	1	1	1	1	1	1	1	1	1	1	1	1	2	1	1	1	1	1	1	1	1	1	1	1	1	1	1	1	1	1	1	1	1	1	1	1	1	1	1	1	1	1	1	1	1
380	100	glk glk glk glk glk glk glk glk glk glk glk glk glk glk glk glk glk glk glk glk glk glk glk glk glk glk glk glk glk glk glk glk glk glk glk glk glk glk glk glk glk glk glk glk glk glk glk glk glk glk glk glk glk glk glk glk glk glk glk glk glk glk glk glk	SeSPB_A2627|glucokinase |SEE436_09781|glucokinase |SEE18569_20001|glucokinase |SEE8A_10624|glucokinase |SNSL317_A3121|glucokinase |SentesTe_010100017074|glucokinase |SentesTy_010100015869|glucokinase |SEEN539_12614|glucokinase |SEE23_18198|glucokinase |SeV_B2667|glucokinase |SPA0457|glucokinase |SeHA_C2661|glucokinase |SeAg_B2546|glucokinase |SEEN567_07137|glucokinase |SEEDHWS_21401|glucokinase |…	1	1	1	1	1	1	1	1	1	1	1	1	1	1	1	1	1	1	1	1	1	2	1	1	2	1	1	1	1	1	1	1	1	1	1	1	1	1	1	1	1	1	1	1	1	1
381	6	fryB	SARI_00482|hypothetical protein |SEEJ1593_04809|hypothetical protein |SBG_2210|putative PTS system IIB component |SeJ_A2871|phosphotransferase system, fructose-specific IIC component |	1	0	0	0	0	1	0	0	0	0	0	0	0	0	0	0	0	0	0	0	0	0	0	0	0	0	0	0	0	0	0	0	0	0	0	1	0	0	0	0	0	0	0	0	0	0
382	6	fryC	SARI_00483|hypothetical protein |SBG_2209|putative PTS system IIC component |SEEJ1593_04814|hypothetical protein |SeJ_A2870|PTS system, IIc component |	1	0	0	0	0	1	0	0	0	0	0	0	0	0	0	0	0	0	0	0	0	0	0	0	0	0	0	0	0	0	0	0	0	0	0	1	0	0	0	0	0	0	0	0	0	0
383	6		SBG_2208|putative metalloprotease |SARI_00484|hypothetical protein |SEEJ1593_04819|aminopeptidase |SeJ_A2869|aminopeptidase YpdF |	1	0	0	0	0	1	0	0	0	0	0	0	0	0	0	0	0	0	0	0	0	0	0	0	0	0	0	0	0	0	0	0	0	0	0	1	0	0	0	0	0	0	0	0	0	0
384	6		SEEJ1593_04824|exoaminopeptidase |SBG_2207|putative metalloprotease |SARI_00485|hypothetical protein |SeJ_A2868|aminopeptidase YpdE |	1	0	0	0	0	1	0	0	0	0	0	0	0	0	0	0	0	0	0	0	0	0	0	0	0	0	0	0	0	0	0	0	0	0	0	1	0	0	0	0	0	0	0	0	0	0
385	6	fryA	SeJ_A2867|PEP-utilizing enzyme, TIM barrel domain protein |SEEJ1593_04829|hypothetical protein |SARI_00486|hypothetical protein |SBG_2206|putative phosphoenolpyruvate-protein phosphotransferase |	1	0	0	0	0	1	0	0	0	0	0	0	0	0	0	0	0	0	0	0	0	0	0	0	0	0	0	0	0	0	0	0	0	0	0	1	0	0	0	0	0	0	0	0	0	0
386	6		SeJ_A2866|transcriptional regulator, AraC family protein |SEEJ1593_04834|hypothetical protein |SARI_00487|hypothetical protein |SBG_2205|putative AraC family regulatory protein |	1	0	0	0	0	1	0	0	0	0	0	0	0	0	0	0	0	0	0	0	0	0	0	0	0	0	0	0	0	0	0	0	0	0	0	1	0	0	0	0	0	0	0	0	0	0
387	100	yfdZ yfdZ yfdZ yfdZ yfdZ yfdZ	SeSPA_A3028|aminotransferase, classes I and II superfamily |SEE18569_19996|aminotransferase |SEEDHWS_21396|aminotransferase |SEEN199_04295|aminotransferase |SEEM971_06181|aminotransferase |SEET1153_15678|aminotransferase |SEEJ1593_04839|aminotransferase |SeSPB_A2625|aminotransferase, classes I and II superfamily |SE20037_17801|aminotransferase |SeAg_B2545|aminotransferase, classes I and II superf…	1	1	1	1	1	1	1	1	1	1	1	1	1	1	1	1	2	1	1	1	1	1	1	1	1	1	1	1	1	1	1	1	1	1	1	1	1	1	1	1	1	1	1	1	1	1
388	70	ddg ddg ddg ddg ddg ddg	SEEDSL_20656|lipid A biosynthesis palmitoleoyl acyltransferase |SARI_00489|hypothetical protein |SEEM974_13975|lipid A biosynthesis palmitoleoyl acyltransferase |SEET1153_15683|lipid A biosynthesis palmitoleoyl acyltransferase |SEER_20727|lipid A biosynthesis palmitoleoyl acyltransferase |t0457|putative acyltransferase |SEEN199_04300|lipid A biosynthesis palmitoleoyl acyltransferase |SEEDHWS_2139…	1	1	1	1	1	1	1	1	1	1	1	1	1	1	1	1	1	1	1	1	1	1	1	0	1	1	1	0	0	0	0	0	0	0	0	0	0	0	0	1	1	1	1	1	1	1
389	100	yfdY	SentesTe_010100017054|hypothetical protein |SeHB_A2565|conserved hypothetical protein |SeKB_A2605|conserved hypothetical protein |SG2436|conserved hypothetical protein |SSPA0427|conserved hypothetical protein |SEEM954_04538|hypothetical protein |SEET1153_15693|hypothetical protein |SEN2386|conserved hypothetical protein |SentesTy_010100007520|hypothetical protein |SEEDHWS_21381|hypothetical prote…	1	1	1	1	1	1	1	1	1	1	1	1	1	1	1	1	1	1	1	1	1	1	1	1	1	1	1	1	1	1	1	1	1	1	1	1	1	1	1	1	1	1	1	1	1	1
390	98	pgtP pgtP pgtP pgtP pgtP pgtP pgtP	SeSB_A2822|phosphoglycerate transport: transporter |SeSPB_A2620|phosphoglycerate transport: transporter |SG2435|phosphoglycerate transporter protein |SEE18569_19971|phosphoglycerate transporter protein |SSPA0428|phosphoglycerate transporter protein |SeJ_A2859|phosphoglycerate transport: transporter |SEEM010_00632|phosphoglycerate transporter |SeHB_A2564|phosphoglycerate transport: transporter |Se…	0	1	1	1	1	1	1	1	1	1	1	1	1	1	1	1	1	1	1	1	1	1	1	2	1	1	1	1	1	1	1	1	1	1	1	1	1	1	1	1	1	1	1	1	1	1
391	95	pgtC pgtC pgtC pgtC pgtC pgtC pgtC	SeSPA_A3021|phosphoglycerate transport: protein for signal transmission |SEEN199_04320|hypothetical protein |SentesTyphi_010100004250|phosphoglycerate transport regulatory protein PgtC precursor |SEE10_19281|hypothetical protein |SeAg_B2539|phosphoglycerate transport: protein for signal transmission |SEEM965_05713|hypothetical protein |SeSA_A2628|phosphoglycerate transport: protein for signal tra…	0	2	2	2	2	2	2	1	2	2	2	1	2	1	2	1	2	2	2	1	2	2	2	1	2	2	0	2	2	1	1	1	1	1	1	1	1	1	1	1	2	1	1	2	2	2
392	96	pgtE pgtE pgtE pgtE pgtE pgtE pgtE pgtE	SEEN185_13886|outer membrane protease |SEEM031_17556|outer membrane protease |SEEM201_02248|outer membrane protease |SEEM202_09367|outer membrane protease |t0463|outer membrane protease E |SEEN199_04340|outer membrane protease |SeKA_A1979|protease 7 |SEEM971_06136|outer membrane protease |SE451200_20651|outer membrane protease |SEEJ1593_04884|outer membrane protease |SeSB_A2817|protease 7 (outerm…	1	1	1	1	1	1	1	1	1	1	1	1	1	1	1	1	1	1	1	1	1	1	1	1	0	1	1	1	1	1	1	1	1	1	1	1	0	1	1	1	1	1	1	1	1	1
393	100	yfdC yfdC yfdC yfdC yfdC yfdC yfdC yfdC	SEEM201_19970|inner membrane protein YfdC |SeJ_A2852|inner membrane protein YfdC |SEEM973_05245|inner membrane protein YfdC |SentesTe_010100014511|inner membrane protein YfdC |SEEM030_05496|inner membrane protein YfdC |SEEM710_09337|inner membrane protein YfdC |SPA0471|putative membrane protein |SEEN567_07187|inner membrane protein YfdC |SEEN199_04345|hypothetical protein |SEEM202_09362|hypotheti…	1	1	1	1	1	1	1	1	1	1	1	1	1	1	1	1	1	1	1	1	1	1	2	1	1	1	1	1	1	1	1	1	1	1	1	1	1	1	1	1	1	1	1	1	1	1
394	100	vacJ vacJ vacJ vacJ vacJ vacJ vacJ vacJ	SCH_2394|lipoprotein precursor |SEEDHWS_21311|lipoprotein precursor |SPAB_00573|hypothetical protein |SEEM202_09352|lipoprotein precursor |SARI_00507|hypothetical protein |SBG_2171|VacJ lipoprotein |SeKA_A1976|lipoprotein, VacJ family |SEE23_18118|lipoprotein precursor |SEEM316_06643|lipoprotein precursor |SEE10_19226|lipoprotein precursor |SeJ_A2851|lipoprotein, VacJ family |SEE18569_19916|lipop…	1	1	1	1	1	1	1	1	1	1	1	1	1	1	1	1	1	1	1	1	1	1	1	1	1	1	1	1	1	1	1	1	1	1	1	1	1	1	1	1	1	1	1	1	1	1
395	100	fadL fadL fadL fadL fadL fadL fadL fadL	SEEJ1593_04899|long-chain fatty acid outer membrane transporter |SEE10_19221|long-chain fatty acid outer membrane transporter |SeW_A2784|long-chain fatty acid transport protein |SEE8A_10539|long-chain fatty acid outer membrane transporter |SeI_A3614|long-chain fatty acid transport protein |SEE23_18113|long-chain fatty acid outer membrane transporter |SEEM030_05486|long-chain fatty acid outer memb…	1	1	1	1	1	1	1	1	1	1	1	1	1	1	1	1	1	1	1	1	1	1	1	1	1	1	1	1	1	1	1	1	1	1	1	1	1	1	1	1	1	1	1	1	1	1
396	96	yfcZ yfcZ yfcZ yfcZ yfcZ yfcZ	SEER_02927|hypothetical protein |SEEN539_12684|hypothetical protein |SEEM954_16439|hypothetical protein |SG2421|conserved hypothetical protein |Salmonellentericaenterica_010100014797|hypothetical protein |SentesTyphi_010100015740|hypothetical protein |SeV_B2682|conserved hypothetical protein |STM2390|putative cytoplasmic protein |SeAg_B2530|conserved hypothetical protein |SEEN199_04360|hypothetic…	1	1	1	1	1	1	1	1	1	1	1	1	1	1	1	1	1	1	1	1	1	1	1	1	1	1	1	1	0	1	1	1	1	1	1	1	1	1	1	1	1	1	1	1	1	1
397	96	fadI fadI fadI fadI fadI yfcY fadI fadI fadI fadI fadI fadI fadI fadI fadI fadI fadI yfcY fadI fadI fadI fadI yfcY fadI fadI fadI fadI fadI fadI fadI fadI fadI fadI yfcY fadI fadI fadI fadI fadI yfcY fadI fadI fadI fadI fadI fadI fadI fadI fadI yfcY fadI fadI fadI fadI fadI fadI fadI fadI fadI	SEEG9184_15652|3-ketoacyl-CoA thiolase |SEEJ1593_04909|3-ketoacyl-CoA thiolase |SE451200_20676|3-ketoacyl-CoA thiolase |SeKA_A1973|acetyl-CoA C-acyltransferase FadI |SEEM031_17611|3-ketoacyl-CoA thiolase |SPC_1316|acetyl-CoA acetyltransferase |SeKB_A2593|acetyl-CoA C-acyltransferase FadI |SentesTyphi_010100011479|3-ketoacyl-CoA thiolase |SEEM965_15204|3-ketoacyl-CoA thiolase |SeW_A2782|acetyl-CoA…	1	1	1	1	1	1	1	1	1	1	1	1	1	1	1	1	1	1	1	1	1	1	0	1	0	2	1	1	1	1	1	1	1	1	1	1	1	1	1	1	1	1	1	1	1	1
398	95	fadJ yfcX fadJ fadJ fadJ fadJ fadJ fadJ fadJ fadJ fadJ fadJ fadJ fadJ fadJ fadJ fadJ yfcX fadJ fadJ fadJ fadJ fadJ fadJ fadJ fadJ fadJ fadJ fadJ fadJ fadJ yfcX fadJ fadJ fadJ fadJ fadJ fadJ fadJ fadJ fadJ yfcX fadJ fadJ fadJ fadJ fadJ fadJ fadJ fadJ fadJ yfcX fadJ fadJ fadJ fadJ yfcX	SEEN567_07212|multifunctional fatty acid oxidation complex subunit alpha |SPC_1317|putative fatty acid oxidation complex alpha subunit |SEE10_19206|multifunctional fatty acid oxidation complex subunit alpha |SEEN199_04370|multifunctional fatty acid oxidation complex subunit alpha |SEK29439_06695|multifunctional fatty acid oxidation complex subunit alpha |SEEM010_01087|multifunctional fatty acid o…	1	1	1	1	1	1	1	1	1	1	1	1	1	1	1	1	1	1	1	1	1	1	0	1	1	0	1	1	1	1	1	1	1	1	1	1	1	1	1	1	1	1	0	1	1	1
399	100	sixA sixA sixA sixA sixA sixA sixA sixA sixA sixA sixA sixA sixA sixA sixA sixA sixA sixA sixA sixA sixA sixA sixA	SeAg_B2527|phosphohistidine phosphatase SixA |SBG_2166|phosphohistidine phosphatase |SEE8A_10519|phosphohistidine phosphatase |SPC_1318|phosphohistidine phosphatase |SEER_02912|phosphohistidine phosphatase |SARI_00512|hypothetical protein |SeSPB_A2605|phosphohistidine phosphatase SixA |SE20037_17701|phosphohistidine phosphatase |t0477|phosphohistidine phosphatase |SG2417|phosphohistidine phosphat…	1	1	1	1	1	1	1	1	1	1	1	1	1	1	1	1	1	1	1	1	1	1	1	1	1	1	1	1	1	1	1	1	1	1	1	1	1	1	1	1	1	1	1	1	1	1
400	92	yfcN yfcN yfcN yfcN yfcN yfcN	SEE13_07325|hypothetical protein |SEEM031_17626|hypothetical protein |SNSL254_A2575|Smr domain protein |SEEJ1593_04924|hypothetical protein |SeKA_A1970|Smr domain protein |SeHB_A2540|Smr domain protein |SEET535_15440|hypothetical protein |STM2386|putative Smr domain containing protein |SG2416|conserved hypothetical protein |SEEG9184_15637|hypothetical protein |SNSL317_A3142|Smr domain protein |SE…	1	1	1	1	1	1	1	1	1	1	1	1	1	1	0	1	1	1	1	1	1	0	1	1	0	1	1	1	1	1	1	1	1	1	1	1	1	1	1	1	1	1	1	1	0	1
401	73	yfcB yfcB yfcB yfcB yfcB yfcB	SBG_2164|hypothetical protein |SEE23_18078|N5-glutamine S-adenosyl-L-methionine-dependent methyltransferase |SEEJ1593_04929|N5-glutamine S-adenosyl-L-methionine-dependent methyltransferase |SEEM971_18714|N5-glutamine S-adenosyl-L-methionine-dependent methyltransferase |SEEM316_06608|N5-glutamine S-adenosyl-L-methionine-dependent methyltransferase |t0479|conserved hypothetical protein |SPA0479|con…	1	1	1	1	1	1	1	1	1	1	1	1	1	1	1	1	1	1	1	1	1	1	1	1	1	1	1	0	0	0	0	0	0	0	0	0	0	0	0	1	1	1	1	1	1	1
402	100	aroC aroC aroC aroC aroC aroC aroC aroC aroC aroC aroC aroC aroC aroC aroC aroC aroC aroC aroC aroC aroC aroC aroC aroC aroC	SEEN539_12714|chorismate synthase |SE451239_11203|chorismate synthase |SEN2366|Chorismate synthase |SEEM965_15229|chorismate synthase |SeJ_A2842|chorismate synthase |SCH_2386|chorismate synthase |SeAg_B2524|chorismate synthase |SEE18569_19876|chorismate synthase |SEEM030_05446|chorismate synthase |SEE23_18073|chorismate synthase |SEEM031_17636|chorismate synthase |SeV_B2688|chorismate synthase |S…	1	1	1	1	1	1	1	1	1	1	1	1	1	1	1	1	1	1	1	1	1	1	1	1	1	1	1	1	1	1	1	1	1	1	1	1	1	1	1	1	1	1	1	1	1	1
403	100	mepA mepA mepA mepA mepA mepA mepA mepA mepA mepA mepA mepA mepA mepA mepA mepA mepA mepA mepA mepA mepA mepA mepA mepA mepA mepA mepA mepA mepA mepA mepA mepA mepA mepA mepA mepA mepA mepA mepA mepA mepA mepA mepA mepA mepA mepA mepA mepA mepA mepA mepA mepA mepA mepA mepA mepA mepA mepA mepA mepA mepA mepA	SEEJ1593_04939|penicillin-insensitive murein endopeptidase |t0481|penicillin-insensitive murein endopeptidase precursor |SeHA_C2625|penicillin-insensitive murein endopeptidase |SEE436_09646|penicillin-insensitive murein endopeptidase |SeSPA_A3006|penicillin-insensitive murein endopeptidase |SEEG9184_15622|penicillin-insensitive murein endopeptidase |STM2383|penicillin-insensitive murein DD-endope…	1	1	1	1	1	1	1	1	1	1	1	1	1	1	1	1	1	1	1	1	1	1	1	1	1	1	1	1	1	1	1	1	1	1	1	1	1	1	1	1	1	1	1	1	1	1
404	98	yfcA yfcA yfcA yfcA yfcA yfcA yfcA yfcA	SEE23_18063|hypothetical protein |SNSL254_A2571|putative membrane protein |SeD_A2735|putative membrane protein |SEK29439_06665|hypothetical protein |SeSA_A2611|putative membrane protein |SeKA_A1966|putative membrane protein |SEEM202_09292|hypothetical protein |SEEN199_04400|hypothetical protein |SEEDSL_20531|hypothetical protein |SeH_A2900|putative membrane protein |SEEM710_09282|hypothetical pro…	1	1	1	1	1	1	1	1	1	1	1	1	1	1	1	1	1	1	1	1	1	1	1	1	0	1	1	1	1	1	1	1	1	1	1	1	1	1	1	1	1	1	1	1	1	1
405	93	yfcM yfcM yfcM yfcM yfcM yfcM	SeW_A2774|conserved hypothetical protein |SeSPA_A3004|conserved hypothetical protein |SeJ_A2839|conserved hypothetical protein |SeV_B2691|conserved hypothetical protein |SEEN539_12729|putative cytoplasmic protein |SEEN567_07247|putative cytoplasmic protein |SEEM974_03090|hypothetical protein |SEEM965_15244|hypothetical protein |SEEDHWS_21251|hypothetical protein |SeHB_A2535|conserved hypothetical…	1	1	1	1	1	1	1	1	1	1	1	1	1	1	1	1	1	1	1	1	1	1	1	0	0	0	1	1	1	1	1	1	1	1	1	1	1	1	1	1	1	1	1	1	1	1
406	100	yfcL yfcL yfcL yfcL yfcL yfcL	SeAg_B2520|YfcL protein |SSPA0448|conserved hypothetical protein |SeJ_A2838|YfcL protein |SEE436_09631|YfcL protein |SEEM965_15249|YfcL protein |SeKB_A2584|YfcL protein |SeH_A2898|YfcL protein |SEEN199_04410|YfcL protein |SEE23_18053|YfcL protein |Salmonellentericaenterica_010100017257|hypothetical protein |SEE18569_19856|YfcL protein |SE20037_17666|YfcL protein |SeHA_C2622|YfcL protein |SEER_028…	1	1	1	1	1	1	1	1	1	1	1	1	1	1	1	1	1	1	1	1	1	1	1	1	1	1	1	1	1	1	1	1	1	1	1	1	1	1	1	1	1	1	1	1	1	1
407	98	mnmC mnmC mnmC mnmC mnmC mnmC mnmC mnmC mnmC mnmC mnmC mnmC mnmC mnmC mnmC mnmC mnmC mnmC mnmC mnmC mnmC mnmC mnmC mnmC mnmC mnmC mnmC yfcK mnmC mnmC mnmC mnmC mnmC mnmC mnmC mnmC mnmC mnmC	SEE436_09626|5-methylaminomethyl-2-thiouridinemethyltransferase |SEEM201_19895|5-methylaminomethyl-2-thiouridinemethyltransferase |SeI_A3602|protein YfcK |SeH_A2897|protein YfcK |SNSL317_A3149|protein YfcK |SEEM010_01132|5-methylaminomethyl-2-thiouridinemethyltransferase |SEEM971_18684|5-methylaminomethyl-2-thiouridinemethyltransferase |SPA0485|conserved hypothetical protein |SEEDSL_20516|5-methy…	1	1	1	1	1	1	1	1	1	1	1	1	1	1	1	1	1	1	1	1	1	1	1	0	1	2	1	1	1	1	1	1	1	1	1	1	1	1	1	1	1	1	1	1	1	1
408	100	fabB fabB fabB fabB fabB fabB fabB fabB	SNSL317_A3150|3-oxoacyl-[acyl-carrier-protein] synthase 1 |SentesTe_010100014586|3-oxoacyl-(acyl carrier protein) synthase I |SEE18569_19846|3-oxoacyl-(acyl carrier protein) synthase I |SNSL254_A2567|3-oxoacyl-[acyl-carrier-protein] synthase 1 |SEE13_07285|3-oxoacyl-(acyl carrier protein) synthase I |SEEM974_03075|3-oxoacyl-(acyl carrier protein) synthase I |SentesTy_010100026139|3-oxoacyl-(acyl …	1	1	1	1	1	1	1	1	1	1	1	1	1	1	1	1	1	1	1	1	1	1	1	1	2	1	1	1	1	1	1	1	1	1	1	1	1	1	1	1	1	1	1	1	1	1
409	98		SeHA_C2618|putative periplasmic protein |SEEM201_19880|putative periplasmic protein |SNSL317_A3152|putative periplasmic protein |SEEM965_15269|putative periplasmic protein |SARI_00523|hypothetical protein |SEEN185_13796|putative periplasmic protein |SEEM973_05160|putative periplasmic protein |SentesTy_010100013899|putative lipoprotein |SEE8A_10464|putative lipoprotein |SeSB_A2798|putative peripla…	0	1	1	1	1	1	1	1	1	1	1	1	1	1	1	1	1	1	1	1	1	1	1	1	1	1	1	1	1	1	1	1	1	1	1	1	1	1	1	1	1	1	1	1	1	1
410	89		SEEM974_03060|hypothetical protein |SEEM010_01152|hypothetical protein |SARI_00524|hypothetical protein |SentesTe_010100014601|hypothetical protein |SPC_1330|hypothetical protein |SeSA_A2604|conserved hypothetical protein |SPAB_00595|hypothetical protein |SEEM316_06558|hypothetical protein |SEE18569_19831|hypothetical protein |SeV_B2697|putative cytoplasmic protein |SEE10_06183|hypothetical prote…	0	1	1	1	1	0	1	1	1	1	1	1	1	1	1	1	1	1	1	1	1	1	1	1	1	1	1	1	1	0	1	1	0	1	1	0	1	1	0	1	1	1	1	1	1	1
411	60	ner	SPC_1331|putative DNA-binding protein |SNSL254_A2563|regulator for maltose metabolism |SSPA0454|putative DNA-binding protein |SeHA_C2616|regulator for maltose metabolism |Salmonellentericaenterica_010100017222|regulator for maltose metabolism |SEEN185_13786|putative regulatory protein |SEET1153_15823|putative regulatory protein |SeHB_A2528|regulator for maltose metabolism |SeI_A3597|regulator for…	0	1	0	1	1	0	0	1	1	1	1	1	0	0	0	0	0	0	0	0	0	0	0	1	1	1	1	1	1	0	1	1	0	0	1	0	1	1	0	0	1	0	0	1	1	1
412	96		SEK29439_06625|putative bacteriophage protein |SEEJ1593_04979|putative bacteriophage protein |SEEM974_03055|putative bacteriophage protein |SE451239_11148|putative bacteriophage protein |SEE23_18018|putative bacteriophage protein |SEE13_07260|putative bacteriophage protein |SSPA0455|putative bacteriophage protein |SEEDHWS_21216|putative bacteriophage protein |SeKA_A1959|putative cytoplasmic prote…	0	1	1	1	1	1	1	1	1	1	1	1	1	1	1	1	1	1	1	1	1	1	1	1	1	1	1	1	1	0	1	1	1	1	1	1	1	1	1	1	1	1	1	1	1	1
413	92	yfcJ	SEEM031_17691|hypothetical protein |SeI_A3595|protein YfcJ |SEEM971_18654|hypothetical protein |SEEG9184_15567|hypothetical protein |SEEM973_05145|hypothetical protein |SeAg_B2514|protein YfcJ |SPA0492|putative transmembrane transporter |SE451200_20761|hypothetical protein |SeW_A2767|protein YfcJ |SEE8A_10444|hypothetical protein |SEET535_15510|hypothetical protein |SE20037_17626|hypothetical pro…	1	1	1	1	1	1	1	1	1	1	1	1	1	1	1	1	1	1	1	1	1	1	1	1	0	1	1	1	1	1	1	1	1	1	1	1	1	1	1	1	1	0	0	1	1	1
414	100	div flk flk flk flk flk flk flk flk flk flk flk flk flk flk flk flk flk flk flk flk flk flk flk flk flk div flk flk div flk flk flk flk flk flk flk flk div flk flk flk flk flk flk	SeAg_B2513|protein div |SPA0493|Div protein |SeKA_A1957|protein div |SEEM010_01167|flagella biosynthesis regulator |SeW_A2766|protein div |SeSPA_A2993|protein div |SeI_A3594|protein div |SeD_A2722|protein div |SEEM965_15289|flagella biosynthesis regulator |SEER_02837|flagella biosynthesis regulator |SNSL317_A3158|protein div |SEET1153_15838|flagella biosynthesis regulator |SEE436_10734|flagella b…	1	1	1	1	1	1	1	1	1	1	1	1	1	1	1	1	1	1	1	1	1	1	1	1	1	1	1	1	1	1	1	1	1	1	1	1	1	1	1	1	1	1	1	1	1	1
415	100	pdxB pdxB pdxB pdxB pdxB pdxB pdxB pdxB pdxB pdxB pdxB pdxB pdxB pdxB pdxB pdxB pdxB pdxB pdxB pdxB	SEEM971_18644|erythronate-4-phosphate dehydrogenase |SEEM965_15294|erythronate-4-phosphate dehydrogenase |SeD_A2721|erythronate-4-phosphate dehydrogenase |SNSL317_A3159|erythronate-4-phosphate dehydrogenase |SPAB_00600|hypothetical protein |SEEJ1593_04994|erythronate-4-phosphate dehydrogenase |SCH_2372|erythronate-4-phosphate dehyrogenase |SeSPA_A2992|erythronate-4-phosphate dehydrogenase |SEEN56…	1	1	1	1	1	1	1	1	1	1	1	1	1	1	1	1	1	1	1	1	1	1	1	1	2	1	1	1	1	1	1	1	1	1	1	1	1	1	1	1	1	1	1	1	1	1
416	98	usg usg usg usg usg usg usg usg	SARI_00530|hypothetical protein |SEER_02827|putative semialdehyde dehydrogenase |SE451200_20776|putative semialdehyde dehydrogenase |SEEM030_05376|putative semialdehyde dehydrogenase |SEEN539_12789|putative semialdehyde dehydrogenase |SentesTe_010100014631|putative semialdehyde dehydrogenase |SPAB_00601|hypothetical protein |SeSPB_A2586|aspartate-semialdehyde dehydrogenase family protein |SE20037…	1	1	1	1	1	1	1	1	1	1	1	1	1	1	1	1	1	1	1	1	1	1	1	1	0	1	1	1	1	1	1	1	1	1	1	1	1	1	1	1	1	1	1	1	1	1
417	100	truA truA truA truA truA truA truA truA truA truA truA truA truA truA truA truA truA truA truA truA truA truA truA truA truA truA truA truA truA truA truA truA truA truA truA truA truA truA truA truA truA truA truA truA truA truA truA truA truA truA truA truA truA truA truA truA truA truA truA truA truA truA	SBG_2150|tRNA pseudouridine synthase A |SEEM971_18634|tRNA pseudouridine synthase A |SEE10_06148|tRNA pseudouridine synthase A |SEEG9184_15547|tRNA pseudouridine synthase A |SE20037_17606|tRNA pseudouridine synthase A |SentesTyphi_010100016000|tRNA pseudouridine synthase A |SEN2350|tRNA pseudouridine synthase A |SeHA_C2610|tRNA pseudouridine synthase A |SPC_1337|tRNA pseudouridine synthase A |SNS…	1	1	1	1	1	1	1	1	1	1	1	1	1	1	1	1	1	1	1	1	1	1	1	1	1	1	1	1	1	1	1	1	1	1	1	1	1	1	1	1	1	1	1	1	1	1
418	100	dedA dedA dedA dedA dedA dedA dedA dedA	SEEM202_09222|hypothetical protein |SEEM316_06523|hypothetical protein |SEEM974_03025|hypothetical protein |SEE23_17988|hypothetical protein |SEE10_06143|hypothetical protein |STM2367|putative DedA family |SG2397|DedA protein (dsg-1 protein) |SeAg_B2509|membrane protein, DedA family |SE451239_11118|hypothetical protein |SEEM010_01187|hypothetical protein |SeHB_A2521|membrane protein, DedA family …	1	1	1	1	1	1	1	1	1	1	1	1	1	1	1	1	1	1	1	1	1	1	1	1	1	1	1	1	1	1	1	1	1	1	1	1	1	1	1	1	1	1	1	1	1	1
419	98	accD accD accD accD accD accD accD accD accD accD accD accD accD accD accD accD accD accD accD accD accD accD accD accD accD	SeKA_A1952|acetyl-CoA carboxylase, carboxyl transferase, beta subunit |SeH_A2884|acetyl-CoA carboxylase, carboxyl transferase, beta subunit |SEK29439_06590|acetyl-CoA carboxylase subunit beta |SeD_A2717|acetyl-CoA carboxylase, carboxyl transferase, beta subunit |t0498|acetyl-CoA carboxylase beta subunit |SeW_A2761|acetyl-CoA carboxylase, carboxyl transferase, beta subunit |SEEM965_15314|acetyl-Co…	1	1	1	1	1	1	1	1	1	1	1	1	1	1	1	1	1	1	1	1	1	1	1	1	0	1	1	1	1	1	1	1	1	1	1	1	1	1	1	1	1	1	1	1	1	1
420	100	folC folC folC folC folC folC folC folC folC folC folC folC folC folC folC folC folC folC folC folC folC	SeHB_A2519|tetrahydrofolate synthase/dihydrofolate synthase |SEET1153_15868|bifunctional folylpolyglutamate synthase/ dihydrofolate synthase |SeV_B2707|bifunctional protein FolC |SeSA_A2595|bifunctional protein FolC |SeH_A2883|tetrahydrofolate synthase/dihydrofolate synthase |SEE8A_10409|bifunctional folylpolyglutamate synthase/ dihydrofolate synthase |SeSB_A2788|bifunctional protein FolC |SEEM71…	1	1	1	1	1	1	1	1	1	1	1	1	1	1	1	1	1	1	1	1	1	1	2	1	1	1	1	1	1	1	1	1	1	1	1	1	1	1	1	1	1	1	1	1	1	1
421	100	dedD dedD dedD dedD dedD dedD dedD dedD	SEEDSL_20441|hypothetical protein |SEK29439_06580|hypothetical protein |SE451239_11103|hypothetical protein |SEEN185_13736|hypothetical protein |SeSPB_A2581|DedD protein |SSPA0464|DedD protein |SeJ_A2824|DedD protein |SEE18569_19776|hypothetical protein |SEEM030_05351|hypothetical protein |SeKB_A2570|DedD protein |SeV_B2708|DedD protein |SEEJ1593_05024|hypothetical protein |SeSB_A2787|DedD protei…	1	1	1	1	1	1	1	1	1	1	1	1	1	1	1	1	1	1	1	1	1	1	1	1	1	1	1	1	1	1	1	1	1	1	1	1	1	1	1	1	1	1	1	1	1	1
422	100	cvpA cvpA cvpA cvpA cvpA cvpA cvpA cvpA cvpA cvpA cvpA cvpA cvpA cvpA cvpA cvpA cvpA cvpA cvpA cvpA cvpA cvpA cvpA cvpA cvpA	SeD_A2714|CvpA protein |SeSPA_A2985|CvpA protein |SEEM202_09192|colicin V production protein |SEE10_06123|colicin V production protein |SeJ_A2823|CvpA protein |SEEN199_04495|colicin V production protein |SEEM030_05346|colicin V production protein |SEEDHWS_21161|colicin V production protein |SEEN539_12819|colicin V production protein |Salmonellentericaenterica_010100017167|colicin V production pro…	1	1	1	1	1	1	1	1	1	1	1	1	1	1	1	1	1	1	1	1	1	1	1	1	1	1	1	1	1	1	1	1	1	1	1	1	1	1	1	1	1	1	1	1	1	1
423	98	purF purF purF purF purF purF purF purF purF purF purF purF purF purF purF purF purF purF purF purF purF purF purF purF purF	SEE23_17963|amidophosphoribosyltransferase |SEE13_07205|amidophosphoribosyltransferase |SE451200_20811|amidophosphoribosyltransferase |STM2362|amidophosphoribosyltransferase |SeKB_A2568|amidophosphoribosyltransferase |SEEM010_01212|amidophosphoribosyltransferase |SE20037_17576|amidophosphoribosyltransferase |SEE10_06118|amidophosphoribosyltransferase |SeSPA_A2984|amidophosphoribosyltransferase |S…	1	1	1	1	1	1	1	1	1	1	1	1	1	1	1	1	1	1	1	1	1	1	1	0	1	1	1	1	1	1	1	1	1	1	1	1	1	1	1	1	1	1	1	1	1	1
424	95	rocR	SeHA_C2603|putative regulatory protein |SEET1153_15888|putative transcriptional regulator |SG2390|putative transcriptional regulator (pseudogene) |SeV_B2711|putative regulatory protein |SEEM031_17746|putative transcriptional regulator |SCH_2363|putative regulatory protein |SEEM010_01217|putative transcriptional regulator |SEEM710_09182|putative transcriptional regulator |SEEN185_13721|putative re…	0	1	1	1	1	1	1	1	1	1	1	1	1	1	1	1	1	1	1	1	1	1	1	1	1	0	1	1	1	1	1	1	1	1	1	1	1	1	1	0	2	1	1	1	1	1
425	98	dcdA	SeHB_A2514|diaminopimelate decarboxylase |SentesTy_010100021415|diaminopimelate decarboxylase |SEEM316_06483|diaminopimelate decarboxylase |SeSA_A2590|diaminopimelate decarboxylase |SPC_1346|putative amino acid decarboxylase |SEET535_15570|diaminopimelate decarboxylase |SeSB_A2783|diaminopimelate decarboxylase |SEEN567_07352|diaminopimelate decarboxylase |Salmonellentericaenterica_010100017147|pu…	0	1	1	1	1	1	1	1	1	1	1	1	1	1	1	1	1	1	1	1	1	1	1	1	2	1	1	1	1	1	1	1	1	1	1	1	1	1	1	1	1	1	1	1	1	1
426	93		SEEM973_05075|putative amino acid transporter |SSPA0469|putative amino acid transporter |SEEM974_02980|putative amino acid transporter |SEE436_10674|putative amino acid transporter |SEE8A_10379|putative amino acid transporter |SEEN185_13711|putative amino acid transporter |SEEM201_19795|putative amino acid transporter |SeKA_A1945|putative amino acid transporter |SeAg_B2501|putative amino acid tra…	0	1	1	1	1	1	1	1	1	1	1	1	1	1	1	1	1	1	1	1	1	1	1	1	1	1	0	1	1	1	1	1	1	1	1	1	1	1	1	1	0	1	1	1	1	1
427	98		SeKA_A1944|amino acid racemase |SeD_A2709|amino acid racemase |SEEN539_12844|hypothetical protein |SE451239_11073|hypothetical protein |SentesTy_010100021405|hypothetical protein |SeH_A2876|amino acid racemase |SEET1153_15903|hypothetical protein |SEET535_15580|hypothetical protein |SeJ_A2818|amino acid racemase |SEEN199_04520|hypothetical protein |SPAB_00613|hypothetical protein |SE20037_17556|h…	0	1	1	1	1	1	1	1	1	1	1	1	1	1	1	1	1	1	1	1	1	1	1	1	1	1	1	1	1	1	1	1	1	1	1	1	1	1	1	1	1	1	1	1	1	1
428	98	rocE	SEE13_07180|putative amino acid permease |SeSPA_A2979|putative amino acid permease |SeHA_C2599|putative amino acid permease |SEET1153_15908|putative amino acid transporter |SEEN567_07367|putative amino acid transporter |SentesTyphi_010100016060|putative amino acid transporter |SEET535_15585|putative amino acid transporter |SeJ_A2817|putative amino acid transporter |SeKB_A2563|putative amino acid …	0	1	1	1	1	1	1	1	1	1	1	1	1	1	1	1	1	1	1	1	1	1	1	1	1	1	1	1	1	1	1	1	1	1	1	1	1	1	1	1	1	1	1	1	1	1
429	96	ubiX ubiX ubiX ubiX ubiX ubiX ubiX ubiX	SEEG9184_15477|3-octaprenyl-4-hydroxybenzoate carboxy-lyase |SEN2338|putative decarboxylase |SEE23_17933|3-octaprenyl-4-hydroxybenzoate carboxy-lyase |SPC_1350|3-octaprenyl-4-hydroxybenzoate carboxy-lyase |SeHA_C2598|phenylacrylic acid decarboxylase |SeSA_A2586|phenylacrylic acid decarboxylase |SEEM965_15364|3-octaprenyl-4-hydroxybenzoate carboxy-lyase |SBG_2142|putative decarboxylase |SentesTyph…	1	1	1	1	1	1	1	1	1	1	1	1	1	1	1	1	1	1	1	1	1	1	1	0	0	1	1	1	1	1	1	1	1	1	1	1	1	1	1	1	1	1	1	1	1	1
430	100	argT argT argT argT argT argT argT argT	SentesTy_010100021385|lysine-arginine-ornithine-binding periplasmic protein precursor |SEN2337|lysine-arginine-ornithine-binding periplasmic protein precursor |SEEM710_09152|lysine-arginine-ornithine-binding periplasmic protein |SE20037_17541|lysine-arginine-ornithine-binding periplasmic protein |SEEM316_06458|lysine-arginine-ornithine-binding periplasmic protein |SEEDSL_20396|lysine-arginine-orn…	1	1	1	1	1	1	1	1	1	1	1	1	1	1	1	1	1	1	1	1	1	1	1	1	1	1	1	1	1	1	1	1	1	1	1	1	1	1	1	1	1	1	1	1	1	1
431	98	hisJ hisJ hisJ hisJ hisJ hisJ hisJ hisJ	SentesTyphi_010100016075|histidine-binding periplasmic protein |SeH_A2871|putative lysine-arginine-ornithine-binding periplasmic protein |SEEM965_15374|histidine ABC transporter ATP-binding protein |SeW_A2747|putative lysine-arginine-ornithine-binding periplasmic protein |SEER_02747|histidine ABC transporter ATP-binding protein |SEET1153_15923|histidine ABC transporter ATP-binding protein |SG2383…	1	1	1	1	1	1	1	1	1	1	1	1	1	1	1	1	1	1	1	1	1	1	1	1	0	1	1	1	1	1	1	1	1	1	1	1	1	1	1	1	1	1	1	1	1	1
432	100	hisQ hisQ hisQ hisQ hisQ hisQ hisQ hisQ hisQ hisQ hisQ hisQ hisQ hisQ hisQ hisQ hisQ hisQ hisQ hisQ hisQ hisQ hisQ hisQ hisQ	SeAg_B2494|histidine ABC transporter, permease protein HisQ |SG2382|histidine transport system permease protein |SeKA_A1938|histidine ABC transporter, permease protein HisQ |SEEG9184_15462|histidine transport system permease protein |SE451200_20856|histidine transport system permease protein |SentesTy_010100021370|histidine transport system permease protein |SEEM971_18554|histidine transport syst…	1	1	1	1	1	1	1	1	1	1	1	1	1	1	1	1	1	1	1	1	1	1	1	1	1	1	1	1	1	1	1	1	1	1	1	1	1	1	1	1	1	1	1	1	1	1
433	98	hisM hisM hisM hisM hisM hisM hisM hisM hisM hisM hisM hisM hisM hisM hisM hisM hisM hisM hisM hisM hisM hisM hisM hisM hisM	SG2381|histidine transport system permease |SeD_A2702|histidine ABC transporter, permease protein HisM |SBG_2138|histidine transport system permease |SE451239_11043|histidine ABC transporter, permease protein HisM |SeSB_A2774|histidine ABC transporter, permease protein HisM |SEEDSL_20381|histidine ABC transporter, permease protein HisM |SEEG9184_15457|histidine transport system permease |SeV_B272…	1	1	1	1	1	1	1	1	1	1	1	1	1	1	1	1	1	1	1	1	1	1	1	1	1	1	1	1	1	1	1	1	1	1	1	1	1	1	1	1	1	1	1	1	1	1
434	98	hisP hisP hisP hisP hisP hisP hisP hisP hisP hisP hisP hisP hisP hisP hisP hisP hisP hisP hisP hisP hisP hisP hisP hisP hisP	SEER_02732|histidine/lysine/arginine/ornithine transporter subunit |SeH_A2868|histidine ABC transporter, ATP-binding protein |SeKB_A2556|histidine ABC transporter, ATP-binding protein |SEEDHWS_21101|histidine/lysine/arginine/ornithine transporter subunit |SeSA_A2580|histidine ABC transporter, ATP-binding protein |SNSL317_A3179|histidine ABC transporter, ATP-binding protein |SPC_1356|histidine tra…	1	1	1	1	1	1	1	1	1	1	1	1	1	1	1	1	1	1	1	1	1	1	1	1	1	0	1	1	1	1	1	1	1	1	1	1	1	1	1	1	1	1	1	1	1	1
435	100	yfcH yfcH yfcH yfcH yfcH yfcH	SBG_2136|hypothetical protein |SEEM971_18539|hypothetical protein |SEEM710_09127|hypothetical protein |SEE436_10629|hypothetical protein |SEEM010_01272|hypothetical protein |SARI_00549|hypothetical protein |SeSA_A2579|conserved hypothetical protein |SEEN539_12884|hypothetical protein |SEET535_15620|hypothetical protein |SEEN185_13666|hypothetical protein |SeSPA_A2971|conserved hypothetical protei…	1	1	1	1	1	1	1	1	1	1	1	1	1	1	1	1	1	1	1	1	1	1	1	1	1	1	1	1	1	1	1	1	1	1	1	1	1	1	1	1	1	1	1	1	1	1
436	98	yfcG yfcG yfcG yfcG yfcG yfcG	SeSPA_A2970|glutathione S-transferase, N- domain |SEEM971_18534|glutathione S-transferase, N- domain |SSPA0479|putative glutathione-S transferase |SeSA_A2578|glutathione S-transferase, N- domain |SEEG9184_15442|glutathione S-transferase, N- domain |SBG_2135|putative glutathione-S transferase |SEEDHWS_21091|glutathione S-transferase, N- domain |SeAg_B2490|glutathione S-transferase, N- domain |SEEN…	1	1	1	1	1	1	1	1	1	1	1	1	1	1	1	1	1	1	1	1	1	1	1	1	0	1	1	1	1	1	1	1	1	1	1	1	1	1	1	1	1	1	1	1	1	1
437	95	yfcF yfcF yfcF yfcF yfcF yfcF	SEEG9184_15437|glutathione S-transferase domain protein |SEE10_06043|putative glutathione-S transferase |SNSL254_A2535|glutathione S-transferase domain protein |SeSPA_A2969|glutathione S-transferase domain protein |SEE18569_19691|putative glutathione-S transferase |SEET1153_15953|glutathione S-transferase |SeV_B2725|glutathione S-transferase domain protein |SeHA_C2589|glutathione S-transferase do…	1	1	1	1	1	1	1	1	1	1	1	1	1	1	1	1	1	1	1	1	1	1	1	1	0	0	1	1	1	1	1	1	1	1	1	1	1	1	1	1	1	1	1	1	0	1
438	98	yfcE yfcE yfcE yfcE yfcE yfcE	SeAg_B2488|phosphodiesterase YfcE |SG2376|conserved hypothetical protein |SeH_A2864|phosphodiesterase YfcE |SeHA_C2588|phosphodiesterase YfcE |SSPA0481|conserved hypothetical protein |SentesTy_010100021330|phosphodiesterase |SPC_1360|phosphodiesterase |SEEM965_15409|phosphodiesterase |SEE13_07130|phosphodiesterase |SEEN185_13651|phosphodiesterase |SEEN539_12899|phosphodiesterase |SEEG9184_15432|p…	1	1	1	1	1	1	1	1	1	1	1	1	1	1	1	1	1	1	1	1	1	0	1	1	1	1	1	1	1	1	1	1	1	1	1	1	1	1	1	1	1	1	1	1	1	1
439	98	yfcD	SeW_A2678|nudix hydrolase 3 |SE451200_20891|nudix hydrolase 3 |SEEDHWS_21076|nudix hydrolase 3 |SEEN185_13646|nudix hydrolase 3 |SEE23_17878|nudix hydrolase 3 |SNSL254_A2533|nudix hydrolase 3 |SentesTy_010100021325|hypothetical protein |SEET1153_15963|nudix hydrolase 3 |SEEM031_17821|nudix hydrolase 3 |SPC_1361|hypothetical protein |SEK29439_19856|nudix hydrolase 3 |SentesTe_010100014751|hypothet…	1	1	1	1	1	1	1	1	1	1	1	1	1	1	1	1	1	1	1	1	1	1	1	0	1	1	1	1	1	1	1	1	1	1	1	1	1	1	1	1	1	1	1	1	1	1
440	100	gntR	SEEM954_16214|regulatory protein, LacI |SeHB_A2498|regulatory protein, LacI |SEEM965_15419|regulatory protein, LacI |SentesTe_010100014756|putative transcriptional regulator |SEET1153_15968|regulatory protein, LacI |SEEDHWS_21071|regulatory protein, LacI |SentesTyphi_010100016130|putative transcriptional regulator |SEEG9184_15422|putative transcriptional regulator |SEEM010_01297|regulatory protei…	1	1	1	1	1	1	1	1	1	1	1	1	1	1	1	1	1	1	1	1	1	1	1	1	1	1	1	1	1	1	1	1	1	1	1	1	1	1	1	1	1	1	1	1	1	1
441	98	ptxA	SEET535_15650|PTS family enzyme IIA, mannitol-specific, cryptic |SE20037_17481|putative sugar phosphotransferase component II A |SEEM201_19715|PTS family enzyme IIA, mannitol-specific, cryptic |STM2344|putative phosphotransferase system |SNSL317_A3186|PTS family enzyme IIA, mannitol-specific, cryptic |SSPA0484|putative sugar phosphotransferase component II A |SeHA_C2585|PTS family enzyme IIA, man…	1	1	1	1	1	1	1	1	1	1	1	1	1	1	1	1	1	1	1	1	1	1	1	1	1	1	1	1	1	1	1	1	1	1	0	1	1	1	1	1	1	1	1	1	1	1
442	52		SE451200_20901|hypothetical protein |SEER_02697|hypothetical protein |SEE10_06023|hypothetical protein |SEE8A_10304|hypothetical protein |SeD_A2693|hypothetical protein |SEEM710_09097|hypothetical protein |SEE13_07115|hypothetical protein |SEEG9184_15417|hypothetical protein |SEEM974_02905|hypothetical protein |SEE23_17868|hypothetical protein |SeJ_A2802|hypothetical protein |SPAB_00630|hypotheti…	0	1	1	1	1	1	1	1	1	1	1	0	1	1	1	1	0	0	1	0	0	0	0	1	0	0	1	0	0	0	0	0	1	1	1	1	0	0	0	1	1	1	0	1	1	0
443	100		SentesTy_010100021310|putative sugar phosphotransferase component II B |SPA0521|putative sugar phosphotransferase component II B |SARI_00557|hypothetical protein |SE451239_10993|phosphotransferase system, lactose/cellobiose-specific IIB subunit |SeSPA_A2964|phosphotransferase system, lactose/cellobiose-specific IIB subunit |SEEG9184_15407|phosphotransferase system, lactose/cellobiose-specific IIB…	1	1	1	1	1	1	1	1	1	1	1	1	1	1	1	1	1	1	1	1	1	1	1	1	1	1	1	1	1	1	1	1	1	1	1	1	1	1	1	1	1	1	1	1	1	1
444	98	ulaA ulaA ulaA ulaA ulaA ulaA ulaA ulaA ulaA ulaA ulaA ulaA ulaA ulaA ulaA ulaA ulaA ulaA ulaA ulaA ulaA ulaA ulaA ulaA ulaA ulaA ulaA ulaA ulaA sgaT ulaA ulaA ulaA ulaA ulaA ulaA ulaA ulaA ulaA	SEK29439_19831|ascorbate-specific PTS system enzyme IIC |SEEDHWS_21056|ascorbate-specific PTS system enzyme IIC |SE451200_20916|ascorbate-specific PTS system enzyme IIC |SentesTy_010100021305|ascorbate-specific PTS system enzyme IIC |SEE18569_19656|ascorbate-specific PTS system enzyme IIC |SeJ_A2800|ascorbate-specific PTS system enzyme IIC |SeSPA_A2963|ascorbate-specific PTS system enzyme IIC |ST…	1	1	1	1	1	1	1	1	1	1	1	1	1	1	1	1	1	1	1	1	1	1	1	1	1	1	1	1	1	1	1	1	1	0	1	1	1	1	1	1	1	1	1	1	1	1
445	100	tktN	SentesTy_010100006249|putative transketolase N-terminal section |SEEM316_06388|transketolase domain-containing protein |SEEM031_17851|transketolase domain protein |SEN2323|putative transketolase N-terminal section |SEE18569_19651|putative transketolase N-terminal section |SeJ_A2799|transketolase domain protein |SE20037_17466|putative transketolase N-terminal section |Salmonellentericaenterica_010…	1	1	1	1	1	1	1	1	1	1	1	1	1	1	1	1	1	1	1	1	1	1	1	1	1	1	1	1	1	1	1	1	1	1	1	1	1	1	1	1	1	1	1	1	1	1
446	98	tktC	SEEM954_16184|putative transketolase C-terminal section |SEE18569_19646|putative transketolase C-terminal section |SEEM971_18489|transketolase domain protein |t0524|putative transketolase C-terminal section |SEET1153_15998|putative transketolase |SEEN539_12939|putative transketolase C-terminal section |SEEN199_04615|putative transketolase C-terminal section |SeHB_A2493|transketolase domain protei…	1	1	1	1	1	1	1	1	1	1	1	1	1	1	1	1	2	1	1	1	1	1	1	1	1	0	1	1	1	1	1	1	1	1	1	1	1	1	1	1	1	1	1	1	1	1
447	100	yfcC yfcC yfcC yfcC yfcC yfcC	SARI_00561|hypothetical protein |SentesTyphi_010100016165|hypothetical protein |SEEM010_01332|hypothetical protein |SEN2321|putative membrane protein |SeW_A2671|C4-dicarboxylate anaerobic carrier protein |SeSA_A2568|C4-dicarboxylate anaerobic carrier protein |SEE18569_19641|hypothetical protein |SNSL254_A2525|C4-dicarboxylate anaerobic carrier protein |SPC_1368|hypothetical protein |SeKB_A2543|C4…	1	1	1	1	1	1	1	1	1	1	1	1	1	1	1	1	1	1	1	1	1	1	1	1	1	1	1	1	1	1	1	1	1	1	1	1	1	1	1	1	1	1	1	1	1	1
448	100	pta pta pta pta pta pta pta pta pta pta pta pta pta pta pta pta pta pta pta pta	SEE10_05988|phosphate acetyltransferase |SeKB_A2542|putative phosphate acetyltransferase |SeD_A2687|phosphate acetyltransferase |SG2367|phosphate acetyltransferase |SPAB_00636|hypothetical protein |SeW_A2670|phosphate acetyltransferase |SSPA0490|phosphate acetyltransferase |SEET535_15680|phosphate acetyltransferase |SEEM201_19685|phosphate acetyltransferase |SEEM202_09062|phosphate acetyltransfer…	1	1	1	1	1	1	1	1	1	1	1	1	1	1	1	1	1	1	1	1	1	1	1	1	2	1	1	1	1	1	1	1	1	1	1	1	1	1	1	1	1	1	1	1	1	1
449	98	ackA ackA ackA ackA ackA ackA ackA ackA ackA ackA ackA ackA ackA ackA ackA ackA ackA ackA ackA ackA ackA ackA ackA ackA ackA	SEEJ1593_05164|acetate kinase |SeHB_A2490|acetate kinase |SeD_A2686|acetate kinase |SEEM010_01342|acetate kinase |SEEM030_05211|acetate kinase |SEEG9184_15377|acetate kinase |SeKA_A1922|acetate kinase |SeI_A3557|acetate kinase |SEEN199_04630|acetate kinase |SBG_2123|acetate kinase |SEEN185_13596|acetate kinase |SG2366|Acetate kinase |SNSL254_A2523|acetate kinase |SPAB_00637|hypothetical protein |…	1	1	1	1	1	1	1	1	1	1	1	1	1	1	1	1	1	1	1	1	1	1	1	1	1	1	1	1	1	1	1	1	1	1	1	1	1	1	1	1	1	1	0	1	1	1
450	100	yfbV	SEE436_00617|hypothetical protein |SEE23_17823|hypothetical protein |SEET535_15690|hypothetical protein |SPAB_00639|hypothetical protein |SE20037_17441|hypothetical protein |SentesTyphi_010100016180|hypothetical protein |SEEM971_18469|hypothetical protein |SeW_A2667|putative inner membrane protein YfbV |SEEDSL_20296|hypothetical protein |SeSPB_A2551|putative inner membrane protein YfbV |SEEM316_0…	1	1	1	1	1	1	1	1	1	1	1	1	1	1	1	1	1	1	1	1	1	1	1	1	1	1	1	1	1	1	1	1	1	1	1	1	1	1	1	1	1	1	1	1	1	1
451	100	yfbU yfbU yfbU yfbU yfbU yfbU	SEEM201_19670|hypothetical protein |SeKA_A1919|YfbU domain protein |SEEM965_15474|hypothetical protein |SentesTe_010100014816|hypothetical protein |SE451239_10953|hypothetical protein |SEEG9184_15367|hypothetical protein |SEEM710_09047|hypothetical protein |SCH_2336|putative cytoplasmic protein |SeSPB_A2550|YfbU domain protein |SEEM971_18464|hypothetical protein |SG2364|conserved hypothetical pro…	1	1	1	1	1	1	1	1	1	1	1	1	1	1	1	1	1	1	1	1	1	1	1	1	1	1	1	1	1	1	1	1	1	1	1	1	1	1	1	1	1	1	1	1	1	1
452	100	yfbT yfbT yfbT yfbT yfbT yfbT	SARI_00566|hypothetical protein |SeHA_C2574|phosphatase YfbT |Salmonellentericaenterica_010100017002|putative phosphatase |SBG_2120|putative phosphatase |SEEN199_04645|putative phosphatase |SeI_A3553|phosphatase YfbT |STM2334|putative phosphatase |SEEG9184_15362|putative phosphatase |SEN2316|putative phosphatase |SSPA0494|putative phosphatase |SEEM202_09042|putative phosphatase |SEEM201_19665|put…	1	1	1	1	1	1	1	1	1	1	1	1	1	1	1	1	1	1	1	1	1	1	1	1	1	1	1	1	1	1	1	1	1	1	1	1	1	1	1	1	1	1	1	1	1	1
453	98	yfbS yfbS yfbS yfbS yfbS yfbS	SeHA_C2573|citrate transporter |SEEN567_07492|putative sodium/sulphate transporter |SeAg_B2473|citrate transporter |SEER_02637|citrate transporter |SEEM710_09037|citrate transporter |SEEN185_13576|citrate transporter |SEEG9184_15357|putative sodium/sulphate transporter |SEET1153_16033|citrate transporter |SeSPA_A2953|citrate transporter |SEEM971_18454|putative sodium/sulphate transporter |SeV_B27…	1	1	1	1	1	1	2	1	1	1	1	1	1	1	1	1	1	1	1	1	1	2	1	1	1	0	1	1	1	1	1	1	1	1	1	1	1	1	1	1	1	1	1	1	1	1
454	98	yfbR	SEN2314|putative oxetanocin A biosynthetic enzyme |SEEM971_18449|hypothetical protein |SPAB_00644|hypothetical protein |SEE13_07050|hypothetical protein |SeSB_A2751|5'-nucleotidase YfbR (5'-deoxyribonucleotidase) |SeH_A2848|5'-nucleotidase YfbR |SE451239_10938|hypothetical protein |SEEG9184_15352|hypothetical protein |SeAg_B2472|5'-nucleotidase YfbR |SEEM201_19650|hypothetical protein |SEEM010_06…	1	1	1	1	1	1	1	1	1	1	1	1	1	1	1	1	1	1	1	0	1	1	1	1	1	1	1	1	1	1	1	1	1	1	1	1	1	1	1	1	1	1	1	1	1	1
455	98	yfbQ yfbQ yfbQ yfbQ yfbQ yfbQ	SE451200_20971|aminotransferase AlaT |SeHB_A2483|aspartate aminotransferase |SeV_B2743|aspartate aminotransferase |SeSPB_A2546|aspartate aminotransferase |SPAB_00645|hypothetical protein |SEEM010_06321|aminotransferase AlaT |SEE10_05948|aminotransferase AlaT |SeKA_A1915|aspartate aminotransferase |SEEM974_02835|aminotransferase AlaT |t0533|putative aminotransferase |SEE13_07045|aminotransferase A…	1	1	1	1	1	1	1	1	1	1	1	1	1	1	1	1	1	1	1	1	1	1	1	1	1	1	1	1	1	1	1	1	1	1	1	1	1	1	1	1	1	1	1	1	1	2
456	100	lrhA lrhA lrhA lrhA lrhA lrhA lrhA lrhA	SE451200_20976|LysR family transcriptional regulator |SentesTyphi_010100016215|NADH dehydrogenase operon transcriptional regulator |SEEM316_06333|LysR family transcriptional regulator |SEEN567_07512|LysR family transcriptional regulator |SEEJ1593_05199|LysR family transcriptional regulator |SEEN185_13561|LysR family transcriptional regulator |SCH_2330|NADH dehydrogenase transcriptional repressor …	1	1	1	1	1	1	1	1	1	1	1	1	1	1	1	1	1	1	1	1	1	1	1	1	1	1	1	1	1	1	1	1	1	1	1	1	1	1	1	1	1	1	1	1	1	1
457	100	nuoA nuoA nuoA nuoA nuoA nuoA nuoA nuoA nuoA nuoA nuoA nuoA nuoA nuoA nuoA nuoA nuoA nuoA nuoA nuoA nuoA nuoA nuoA nuoA nuoA	SeJ_A2784|NADH-quinone oxidoreductase, A subunit |SentesTyphi_010100016220|NADH dehydrogenase subunit A |SEE8A_10219|NADH dehydrogenase subunit A |SE451200_20981|NADH dehydrogenase subunit A |SEEM201_19635|NADH dehydrogenase subunit A |SEE10_05933|NADH dehydrogenase subunit A |SEEN539_12994|NADH dehydrogenase subunit A |SEEM030_05171|NADH dehydrogenase subunit A |SNSL254_A2512|NADH-quinone oxidor…	1	1	1	1	1	1	1	1	1	1	1	1	1	1	1	1	1	1	1	1	1	1	1	1	1	1	1	1	1	1	1	1	1	1	1	1	1	1	1	1	1	1	1	1	1	1
458	98	nuoB nuoB nuoB nuoB nuoB nuoB nuoB nuoB nuoB nuoB nuoB nuoB nuoB nuoB	SEEM965_02812|NADH dehydrogenase subunit B |SE451239_10918|NADH dehydrogenase subunit B |SeSA_A2555|NADH-quinone oxidoreductase, B subunit |SNSL317_A3205|NADH-quinone oxidoreductase, B subunit |SEEM973_04915|NADH dehydrogenase subunit B |SEEM031_17916|NADH dehydrogenase subunit B |SeKB_A2529|NADH-quinone oxidoreductase, B subunit |SNSL254_A2511|NADH-quinone oxidoreductase, B subunit |SEEM954_1612…	1	1	1	1	1	1	1	1	1	1	1	1	1	1	1	1	1	1	1	1	1	1	1	1	1	1	1	1	1	1	1	1	1	1	1	1	1	1	1	1	1	1	1	1	1	0
459	98	nuoC nuoC nuoC nuoC nuoC nuoC nuoC nuoC nuoC nuoC nuoC nuoC nuoC nuoC nuoC nuoC nuoC nuoC nuoC nuoC nuoC nuoC nuoC nuoC nuoC	SCH_2326|NADH dehydrogenase I chain C,D |SentesTe_010100014856|bifunctional NADH:ubiquinone oxidoreductase subunit C/D |SEEM030_05161|bifunctional NADH:ubiquinone oxidoreductase subunit C/D |SPAB_00652|hypothetical protein |SEEN199_04680|bifunctional NADH:ubiquinone oxidoreductase subunit C/D |SeHA_C2565|NADH-quinone oxidoreductase, C/D subunit |SEN2308|NADH dehydrogenase I chain C; chain D |SEED…	1	1	1	1	1	1	1	1	1	1	1	1	1	1	1	1	1	1	1	1	1	1	1	1	1	0	1	1	1	1	1	1	1	1	1	1	1	1	1	1	1	1	1	1	1	1
460	100	nuoE nuoE nuoE nuoE nuoE nuoE nuoE nuoE nuoE nuoE nuoE nuoE nuoE nuoE nuoE nuoE nuoE nuoE nuoE nuoE nuoE nuoE nuoE nuoE nuoE	SNSL317_A3207|NADH-quinone oxidoreductase, E subunit |SE451200_20996|NADH dehydrogenase subunit E |SeKB_A2527|NADH-quinone oxidoreductase, E subunit |SEE8A_10204|NADH dehydrogenase subunit E |t0539|NADH dehydrogenase I chain E |SeAg_B2464|NADH-quinone oxidoreductase, E subunit |SARI_00574|hypothetical protein |SeSPB_A2539|NADH-quinone oxidoreductase, E subunit |SEEM031_17926|NADH dehydrogenase su…	1	1	1	1	1	1	1	1	1	1	1	1	1	1	1	1	1	1	1	1	1	1	1	1	1	1	1	1	1	1	1	1	1	1	1	1	1	1	1	1	1	1	1	1	1	1
461	100	nuoF nuoF nuoF nuoF nuoF nuoF nuoF nuoF nuoF nuoF nuoF nuoF nuoF nuoF nuoF nuoF nuoF nuoF nuoF nuoF nuoF nuoF nuoF nuoF nuoF	SeSPB_A2538|NADH oxidoreductase (quinone), f subunit |SeI_A3543|NADH oxidoreductase (quinone), f subunit |SeJ_A2780|NADH oxidoreductase (quinone), f subunit |SBG_2110|NADH dehydrogenase I chain F |SEEM031_17931|NADH dehydrogenase I subunit F |SEEM030_05151|NADH dehydrogenase I subunit F |SE451200_21001|NADH dehydrogenase I subunit F |SEEM965_02827|NADH dehydrogenase I subunit F |SEE8A_10199|NADH …	1	1	1	1	1	1	1	1	1	1	1	1	1	1	1	1	1	1	1	1	1	1	1	1	1	1	1	1	1	1	1	1	1	1	1	1	1	1	1	1	1	1	1	1	1	1
462	100	nuoG nuoG nuoG nuoG nuoG nuoG nuoG nuoG nuoG nuoG nuoG nuoG nuoG nuoG nuoG nuoG nuoG nuoG nuoG nuoG nuoG nuoG nuoG nuoG nuoG	SeD_A2669|NADH-quinone oxidoreductase, G subunit |SG2352|NADH dehydrogenase I chain G |SE20037_17381|NADH dehydrogenase subunit G |SeH_A2838|NADH-quinone oxidoreductase, G subunit |SEK29439_22812|NADH dehydrogenase subunit G |SEEM954_16104|NADH dehydrogenase subunit G |SentesTyphi_010100016250|NADH dehydrogenase subunit G |SCH_2323|NADH dehydrogenase I chain G |SentesTy_010100008340|NADH dehydrog…	1	1	2	1	1	1	1	1	1	1	1	1	1	1	1	1	1	1	1	1	1	1	1	1	1	1	1	1	1	1	1	1	1	1	1	1	1	1	1	1	1	1	1	1	1	2
463	100	nuoH nuoH nuoH nuoH nuoH nuoH nuoH nuoH nuoH nuoH nuoH nuoH nuoH nuoH nuoH nuoH nuoH nuoH nuoH nuoH nuoH nuoH nuoH nuoH nuoH	SG2351|NADH dehydrogenase I chain H |SEEM202_08987|NADH dehydrogenase subunit H |SeSB_A2740|NADH-quinone oxidoreductase, H subunit |SentesTyphi_010100016255|NADH dehydrogenase subunit H |STM2322|NADH dehydrogenase I chain H |SEE13_07005|NADH dehydrogenase subunit H |SEEM030_05141|NADH dehydrogenase subunit H |SPA0542|NADH dehydrogenase I chain H |SEEN567_07547|NADH dehydrogenase subunit H |Sentes…	1	1	1	1	1	1	1	1	1	1	1	1	1	1	1	1	1	1	1	1	1	1	1	1	1	1	1	1	1	1	1	1	1	1	1	1	1	1	1	1	1	1	1	1	1	1
464	100	nuoI nuoI nuoI nuoI nuoI nuoI nuoI nuoI nuoI nuoI nuoI nuoI nuoI nuoI nuoI nuoI nuoI nuoI nuoI nuoI nuoI nuoI nuoI nuoI nuoI	SNSL254_A2505|NADH-quinone oxidoreductase, I subunit |SeSPA_A2940|NADH-quinone oxidoreductase, I subunit |SEEM316_06293|NADH dehydrogenase subunit I |SeJ_A2777|NADH-quinone oxidoreductase, I subunit |SeHB_A2472|NADH-quinone oxidoreductase, I subunit |SEEN185_13521|NADH dehydrogenase subunit I |SEEG9184_15297|NADH dehydrogenase subunit I |SEEM954_16094|NADH dehydrogenase subunit I |SEER_02582|NADH…	1	1	1	1	1	1	1	1	1	1	1	1	1	1	1	1	1	1	1	1	1	1	1	2	1	1	1	1	1	1	1	1	1	1	1	1	1	1	1	1	1	1	1	1	1	1
465	100	nuoJ nuoJ nuoJ nuoJ nuoJ nuoJ nuoJ nuoJ nuoJ nuoJ nuoJ nuoJ nuoJ nuoJ nuoJ nuoJ nuoJ nuoJ nuoJ nuoJ nuoJ nuoJ nuoJ nuoJ nuoJ	SeSPA_A2939|NADH-quinone oxidoreductase, J subunit |SEET1153_16093|NADH dehydrogenase subunit J |SeAg_B2459|NADH-quinone oxidoreductase, J subunit |SE20037_17366|NADH dehydrogenase subunit J |SeHB_A2471|NADH-quinone oxidoreductase, J subunit |SNSL254_A2504|NADH-quinone oxidoreductase, J subunit |SNSL317_A3212|NADH-quinone oxidoreductase, J subunit |SE451239_10883|NADH dehydrogenase subunit J |SEE…	1	1	1	1	1	1	1	1	1	1	1	1	1	1	1	1	1	1	1	1	1	1	1	1	1	1	1	1	1	1	1	1	1	1	1	1	1	1	1	1	1	1	1	1	1	1
466	98	nuoK nuoK nuoK nuoK nuoK nuoK nuoK nuoK nuoK nuoK nuoK nuoK nuoK nuoK nuoK nuoK nuoK nuoK nuoK nuoK nuoK nuoK nuoK nuoK	SEN2301|NADH dehydrogenase I chain k |SeSB_A2737|NADH-quinone oxidoreductase, K subunit |SEEM030_05126|NADH dehydrogenase subunit K |SeKB_A2521|NADH-quinone oxidoreductase, K subunit |SEK29439_22792|NADH dehydrogenase subunit K |SPC_1390|NADH dehydrogenase kappa subunit |SEEM201_19590|NADH dehydrogenase subunit K |SSPA0509|NADH dehydrogenase I chain k |SEET1153_16098|NADH dehydrogenase subunit K …	0	1	1	1	1	1	1	1	1	1	1	1	1	1	1	1	1	1	1	1	1	1	1	1	1	1	1	1	1	1	1	1	1	1	1	1	1	1	1	1	1	1	1	1	1	1
467	98	nuoL nuoL nuoL nuoL nuoL nuoL nuoL nuoL nuoL nuoL nuoL nuoL nuoL nuoL nuoL nuoL nuoL nuoL nuoL nuoL nuoL nuoL nuoL nuoL nuoL	SEE436_15349|hypothetical protein |SEE8A_10169|NADH dehydrogenase subunit L |SeSPB_A2532|NADH-quinone oxidoreductase, L subunit |SEEJ1593_05254|NADH dehydrogenase subunit L |SEEN539_13044|NADH dehydrogenase subunit L |SEEM030_05121|NADH dehydrogenase subunit L |SeJ_A2774|NADH-quinone oxidoreductase, L subunit |SE451239_10873|NADH dehydrogenase subunit L |SEEM031_17961|NADH dehydrogenase subunit L…	1	1	1	1	1	1	1	1	1	1	1	1	1	1	1	1	1	1	1	1	1	1	1	1	1	0	1	1	1	1	1	1	1	1	1	1	1	1	1	2	1	1	1	1	1	3
468	98	nuoM nuoM nuoM nuoM nuoM nuoM nuoM nuoM nuoM nuoM nuoM nuoM nuoM nuoM nuoM nuoM nuoM nuoM nuoM nuoM nuoM nuoM nuoM nuoM nuoM	SEEM971_18379|NADH dehydrogenase subunit M |SeKA_A1900|NADH-quinone oxidoreductase, M subunit |SentesTy_010100000124|NADH dehydrogenase subunit M |SEEM954_16074|NADH dehydrogenase subunit M |SentesTe_010100014901|NADH dehydrogenase subunit M |SNSL317_A3215|NADH-quinone oxidoreductase, M subunit |SEEN539_13049|NADH dehydrogenase subunit M |SEET535_15780|NADH dehydrogenase subunit M |SEEM973_04865|…	1	1	1	1	1	1	1	1	1	1	1	1	1	1	1	1	1	1	1	1	1	1	1	1	1	1	1	1	1	1	1	1	1	1	1	1	1	1	1	1	1	1	1	1	1	0
469	98	nuoN nuoN nuoN nuoN nuoN nuoN nuoN nuoN nuoN nuoN nuoN nuoN nuoN nuoN nuoN nuoN nuoN nuoN nuoN nuoN nuoN nuoN nuoN nuoN	SEEM710_08957|NADH dehydrogenase subunit N |SEEM030_05111|NADH dehydrogenase subunit N |SEE8A_10159|NADH dehydrogenase subunit N |SEE18569_19531|NADH dehydrogenase subunit N |SEEG9184_15272|NADH dehydrogenase subunit N |Salmonellentericaenterica_010100023891|NADH dehydrogenase subunit N |SEEM974_02765|NADH dehydrogenase subunit N |SeHB_A2467|NADH-quinone oxidoreductase, N subunit |SeD_A2662|NADH-…	1	1	1	1	1	1	1	1	1	1	1	1	1	1	1	1	1	1	1	1	1	1	1	1	1	1	1	1	1	1	1	1	1	1	0	1	1	1	1	1	1	1	1	1	1	1
470	100	cheV	SEE8A_10144|CheW protein |Salmonellentericaenterica_010100023886|putative receptor/regulator protein |SEEM316_06263|CheW protein |SBG_2102|putative receptor/regulator protein |SEE436_15314|CheW protein |SEEN185_13486|CheW protein |SeI_A4708|CheW protein |SEEM030_05106|CheW protein |SentesTy_010100000134|putative receptor/regulator protein |SEE10_05858|CheW protein |SEEN567_07582|putative receptor…	1	1	1	1	1	1	1	1	1	1	1	1	1	1	1	1	1	1	1	1	1	1	1	1	1	1	1	1	1	1	1	1	1	1	1	1	1	1	1	1	1	1	1	1	1	1
471	100	elaC elaC rnz elaC rnz rnz rnz rnz elaC rnz rnz rnz rnz rnz elaC rnz elaC	SEEDHWS_20906|ribonuclease Z |SEN2295|Ribonuclease Z |SEEM974_02755|ribonuclease Z |SEE436_15309|ribonuclease Z |SNSL317_A3222|ribonuclease Z |SeH_A2829|hypothetical protein |SEEJ1593_05274|ribonuclease Z |SG2342|Ribonuclease Z |SeKA_A1891|ribonuclease Z |SEEM954_16059|ribonuclease Z |SE451239_10843|ribonuclease Z |SEE13_06955|ribonuclease Z |SPC_1398|ribonuclease Z |SeI_A4707|ribonuclease Z |SEE…	1	1	1	1	1	1	1	1	1	1	1	1	1	1	1	1	1	1	1	1	1	1	1	1	1	1	1	1	2	1	1	1	1	1	1	1	1	1	1	1	1	1	1	1	1	1
472	100	elaA elaA elaA elaA elaA elaA	STM2312|putative acyltransferase |SE451239_10838|hypothetical protein |SEEJ1593_05279|hypothetical protein |SeSA_A2540|protein ElaA |SeSPB_A2523|protein ElaA |SeHB_A2464|protein ElaA |SE451200_21066|hypothetical protein |SPC_1399|hypothetical protein |SentesTyphi_010100016305|hypothetical protein |t0551|conserved hypothetical protein |SPA0551|conserved hypothetical protein |SEET535_04382|hypothet…	1	1	1	1	1	1	1	1	1	1	1	1	1	1	1	1	1	1	1	1	1	1	1	1	1	1	1	1	1	1	1	1	1	1	1	1	1	1	1	1	1	1	1	1	1	1
473	100	elaB elaB elaB elaB elaB elaB	SeSA_A2539|protein ElaB |SeI_A4705|protein ElaB |SEEM201_19555|hypothetical protein |SEE18569_19501|hypothetical protein |SentesTyphi_010100016310|hypothetical protein |SEET535_04377|hypothetical protein |SEEM954_16049|hypothetical protein |SEEM031_17991|hypothetical protein |SeHA_C2551|protein ElaB |SEEDHWS_20896|hypothetical protein |SPA0552|conserved hypothetical protein |SBG_2099|hypothetical…	1	1	1	1	1	1	1	1	1	1	1	1	1	1	1	1	1	1	1	1	1	1	1	1	1	1	1	1	1	1	1	1	1	1	1	1	1	1	1	1	1	1	1	1	1	1
474	100	menF menF menF menF menF menF menF menF	SEEN539_13084|menaquinone-specific isochorismate synthase |SPAB_00671|hypothetical protein |SE451239_10828|menaquinone-specific isochorismate synthase |SSPA0517|isochorismate synthase |SEE13_06940|menaquinone-specific isochorismate synthase |SeSPA_A2927|menaquinone-specific isochorismate synthase |SEEG9184_15237|isochorismate synthase |SEEDSL_20166|menaquinone-specific isochorismate synthase |SG2…	1	1	1	1	1	1	1	1	1	1	1	1	1	1	1	1	1	1	1	1	1	1	1	1	2	1	1	1	1	1	1	1	1	1	1	1	1	1	1	1	1	1	1	1	1	1
475	100	menD menD menD menD menD menD menD menD menD menD menD menD menD menD menD menD menD menD menD menD menD menD menD menD menD	SeHA_C2549|2-succinyl-6-hydroxy-2, 4-cyclohexadiene-1-carboxylic acid synthase/2-oxoglutarate decarboxylase |SSPA0518|menaquinone biosynthesis protein |SEEM201_19545|2-succinyl-5-enolpyruvyl-6-hydroxy-3- cyclohexene-1-carboxylate synthase |SPC_1402|2-oxoglutarate decarboxylase |SEEM954_16039|2-succinyl-5-enolpyruvyl-6-hydroxy-3- cyclohexene-1-carboxylate synthase |SEER_20835|2-succinyl-5-enolpyru…	1	1	1	1	1	1	1	1	1	1	1	1	1	1	1	1	1	1	1	1	1	1	1	1	1	1	1	1	1	1	1	1	1	1	1	1	1	1	1	1	1	1	1	1	1	1
476	98	yfbB yfbB yfbB yfbB yfbB yfbB yfbB yfbB	SEEN539_13094|acyl-CoA thioester hydrolase YfbB |SEN2290|conserved hypothetical protein |SEEM201_19540|acyl-CoA thioester hydrolase YfbB |SEEM031_18006|acyl-CoA thioester hydrolase YfbB |SentesTyphi_010100016325|acyl-CoA thioester hydrolase YfbB |SEEM010_06216|acyl-CoA thioester hydrolase YfbB |SE20037_17301|acyl-CoA thioester hydrolase YfbB |SARI_00591|hypothetical protein |SEEDHWS_20881|acyl-Co…	1	1	1	1	1	1	1	1	1	1	1	1	1	1	1	1	1	1	1	1	1	1	1	1	1	1	1	1	1	1	1	1	1	1	0	1	1	1	1	1	1	1	1	1	1	1
477	100	menB menB menB menB menB menB menB menB menB menB menB menB menB menB menB menB menB menB menB menB menB menB menB menB menB	SEEM316_06228|naphthoate synthase |SEEG9184_15222|naphthoate synthase |SARI_00592|hypothetical protein |SEK29439_06455|naphthoate synthase |SEEM710_08917|naphthoate synthase |SeJ_A2763|naphthoate synthase |SEEM031_18011|naphthoate synthase |SeHA_C2547|naphthoate synthase |SEER_20845|naphthoate synthase |SentesTe_010100020628|naphthoate synthase |SEE8A_10109|naphthoate synthase |SNSL317_A3227|naph…	1	1	1	1	1	1	1	1	1	1	1	1	1	1	1	1	1	1	1	1	1	1	1	1	1	1	1	1	1	1	1	1	1	1	1	1	1	1	1	1	1	1	1	1	1	1
478	100	menC menC menC menC menC menC menC menC menC menC menC menC menC menC menC menC menC menC menC menC menC menC menC menC menC	SEE10_05818|O-succinylbenzoate synthase |SeKB_A2505|O-succinylbenzoic acid (OSB) synthetase |SEK29439_06450|O-succinylbenzoate synthase |SEEM010_06206|O-succinylbenzoate synthase |SEE18569_19471|O-succinylbenzoate synthase |STM2306|o-succinylbenzoyl-CoA synthase |SeKA_A1884|O-succinylbenzoic acid (OSB) synthetase |SSPA0521|O-succinylbenzoate-CoA synthase |SPA0557|O-succinylbenzoate-CoA synthase |…	1	1	1	1	1	1	1	1	1	1	1	1	1	1	1	1	1	1	1	1	1	1	1	1	1	1	1	1	1	1	1	1	1	1	1	1	1	1	1	1	1	1	1	1	1	1
479	100	menE menE menE menE menE menE menE menE menE menE menE menE menE menE menE menE menE menE menE menE menE menE menE menE menE	SEER_20855|O-succinylbenzoic acid--CoA ligase |SNSL317_A3229|O-succinylbenzoate-CoA ligase |SEEG9184_15212|O-succinylbenzoic acid--CoA ligase |SEEN199_04785|O-succinylbenzoic acid--CoA ligase |SEE8A_10099|O-succinylbenzoic acid--CoA ligase |SeKA_A1883|O-succinylbenzoate-CoA ligase |SEET1153_16173|O-succinylbenzoic acid--CoA ligase |SeSB_A2724|O-succinylbenzoate-CoA ligase |SEEM010_06201|O-succiny…	1	1	1	1	1	1	1	1	1	1	1	1	1	1	1	1	1	1	1	1	1	1	1	1	1	2	1	1	1	1	1	1	1	1	1	1	1	1	1	1	1	1	1	1	1	1
480	98	pmrD pmrD pmrD pmrD pmrD pmrD pmrD	SeW_A2631|signal transduction protein PmrD |SEEM031_18026|polymyxin resistance protein B |SeSPA_A2921|signal transduction protein PmrD |SEE23_17663|polymyxin resistance protein B |SBG_2092|polymyxin B resistance protein |SeSA_A2532|signal transduction protein PmrD |SeSB_A2723|signal transduction protein PmrD (polymyxin resistance protein pmrD) |SEET535_04342|polymyxin resistance protein B |SEET11…	1	1	1	1	1	1	1	1	1	1	1	1	1	1	1	1	1	1	1	1	1	1	1	1	1	1	1	1	1	1	1	1	1	1	1	1	1	1	1	1	1	1	1	1	1	1
481	96	yfbJ	SentesTyphi_010100020495|hypothetical protein |SeSPA_A2920|membrane protein YfbJ |SeW_A2630|membrane protein YfbJ |SEE18569_19456|hypothetical protein |SeAg_B2439|membrane protein YfbJ |SEEM316_06208|hypothetical protein |SEEJ1593_05324|hypothetical protein |SEEN539_13119|hypothetical protein |SEE23_17658|hypothetical protein |SeHB_A2455|membrane protein YfbJ |SEEM030_05051|hypothetical protein |…	0	1	1	1	1	1	1	1	1	1	1	1	1	1	1	1	1	1	1	1	1	1	1	1	0	1	1	1	1	1	1	1	1	1	1	1	1	1	1	1	1	1	1	1	1	1
482	4		SEEJ1593_05329|hypothetical protein |SARI_00598|hypothetical protein |SeJ_A2758|inner membrane protein YfbW |	0	0	0	0	0	1	0	0	0	0	0	0	0	0	0	0	0	0	0	0	0	0	0	0	0	0	0	0	0	0	0	0	0	0	0	1	0	0	0	0	0	0	0	0	0	0
483	98	arnT arnT arnT arnT arnT arnT arnT arnT arnT arnT arnT arnT arnT arnT pqaB arnT arnT arnT pqaB arnT arnT arnT pqaB pqaB arnT arnT arnT arnT arnT yfbI arnT arnT arnT pqaB arnT arnT arnT arnT arnT arnT arnT pqaB arnT arnT pqaB	SentesTyphi_010100020505|4-amino-4-deoxy-L-arabinose transferase |SE20037_17266|4-amino-4-deoxy-L-arabinose transferase |SEK29439_06425|4-amino-4-deoxy-L-arabinose transferase |SeAg_B2437|undecaprenylphosphate-alpha-4-amino-4-deoxy-L-arabinosearabinosyltransferase |SeHB_A2453|undecaprenylphosphate-alpha-4-amino-4-deoxy-L-arabinosearabinosyltransferase |SEEDHWS_20846|4-amino-4-deoxy-L-arabinose tr…	1	1	1	1	1	1	1	1	1	1	1	1	1	1	1	1	1	1	1	1	1	2	1	0	1	1	1	1	1	1	1	1	1	1	1	1	1	1	1	1	1	1	1	1	1	1
484	100	yfbE yfbE yfbE yfbE yfbH yfbE	SEE8A_10059|UDP-4-amino-4-deoxy-L-arabinose--oxoglutarateaminotransferase |SEEM954_15994|polysaccharide deacetylase domain protein |SEE18569_19441|polysaccharide deacetylase |SEE436_22911|UDP-4-amino-4-deoxy-L-arabinose--oxoglutarateaminotransferase |SNSL317_A3237|UDP-4-amino-4-deoxy-L-arabinose--oxoglutarateaminotransferase |SEE23_17628|UDP-4-amino-4-deoxy-L-arabinose--oxoglutarateaminotransfera…	2	2	2	2	2	2	2	2	2	2	2	2	2	2	2	2	2	2	2	2	2	2	2	2	2	2	2	2	2	2	2	2	2	2	2	2	2	2	2	2	2	2	2	2	2	2
485	98	ais ais ais ais ais ais ais ais	SEEM031_18066|Ais protein |SEE13_06870|Ais protein |SEEM710_08862|Ais protein |STM2296|aluminum inducible protein |SeI_A4689|aluminum-inducible protein |SE451239_10758|Ais protein |SEEM954_15974|Ais protein |SEEN185_13396|Ais protein |SeD_A2640|aluminum-inducible protein |SPAB_00686|hypothetical protein |SEEM010_06156|Ais protein |SEEM202_08862|Ais protein |SEE436_22906|Ais protein |SeV_B2779|Ais…	1	1	1	1	1	1	1	1	1	1	1	1	1	1	1	1	1	1	1	1	1	1	1	1	0	1	1	1	1	1	1	1	1	1	1	1	1	1	1	1	1	1	1	1	1	1
486	98	yfaO yfaO yfaO yfaO yfaO yfaO	SEEM973_04760|hydrolase, nudix family protein |SEEN199_04835|putative NTP pyrophosphohydrolase |SEER_20905|putative NTP pyrophosphohydrolase |SEEM031_18071|putative NTP pyrophosphohydrolase |SEN2277|conserved hypothetical protein |SentesTe_010100020568|putative NTP pyrophosphohydrolase |SEEN539_13159|putative NTP pyrophosphohydrolase |SE451200_21151|NUDIX family hydrolase |SEET535_04297|putative …	1	1	2	1	1	1	1	1	1	1	1	1	1	1	1	1	1	1	1	1	1	1	1	1	0	1	1	1	1	1	1	1	2	1	1	1	1	1	1	1	1	1	1	1	1	1
487	98	yfaZ yfaZ yfaZ yfaZ	SEET1153_16228|hypothetical protein |SEK29439_23178|putative inner membrane protein |SeSPB_A2505|putative inner membrane protein |SeH_A2808|putative inner membrane protein |SeJ_A2749|YfaZ family protein |SeSB_A2713|YfaZ superfamily protein |SeSPA_A2911|putative inner membrane protein |SEEM974_02660|YfaZ superfamily protein |SEE436_22896|hypothetical protein |SEEJ1593_05369|YfaZ superfamily protei…	1	1	1	1	1	1	1	1	1	1	1	1	1	1	1	1	1	1	1	1	1	1	1	1	1	1	1	1	1	1	1	1	1	1	1	1	1	1	1	1	1	1	1	1	1	1
488	100	cinA	SEEM973_19911|competence damage-inducible protein A |Salmonellentericaenterica_010100023776|competence damage-inducible protein A |SEEM710_01503|competence damage-inducible protein A |SeSA_A2516|competence damage-inducible protein A |t0570|conserved hypothetical protein |SeAg_B2424|conserved hypothetical protein |SEEM201_03977|competence damage-inducible protein A |SEEM316_19058|competence damage…	1	1	2	1	1	1	1	1	1	1	1	2	2	2	2	1	2	2	2	2	2	2	2	2	2	2	2	1	1	1	1	1	2	2	1	1	1	1	2	2	1	2	1	1	1	1
489	93	elaD	SEEG9184_15122|deubiquitinase |SARI_00605|hypothetical protein |SNSL317_A3247|deubiquitinase |SE451239_10713|deubiquitinase |SeKA_A1861|deubiquitinase |SEEN199_04875|deubiquitinase |SeSB_A2706|deubiquitinase |SeKB_A2486|deubiquitinase |SEEM010_06111|deubiquitinase |SEE436_22856|deubiquitinase |SeW_A2619|deubiquitinase |SEEDHWS_20776|deubiquitinase |SEEM974_19569|deubiquitinase |SE451200_21191|deu…	0	1	1	1	1	1	1	1	1	1	1	1	1	1	1	1	1	1	1	1	1	1	1	0	1	1	1	1	1	1	1	1	1	1	1	1	1	1	1	1	1	0	1	1	1	1
490	98	glpC glpC glpC glpC glpC glpC glpC glpC glpC glpC glpC glpC glpC glpC glpC glpC glpC glpC glpC glpC glpC glpC glpC glpC glpC glpC glpC glpC glpC glpC glpC glpC glpC glpC glpC glpC glpC glpC glpC glpC glpC glpC glpC glpC glpC glpC glpC glpC glpC glpC glpC glpC glpC glpC glpC glpC glpC glpC glpC	SEET1153_16268|sn-glycerol-3-phosphate dehydrogenase subunit C |SEEDHWS_20771|sn-glycerol-3-phosphate dehydrogenase subunit C |SEE10_05718|sn-glycerol-3-phosphate dehydrogenase subunit C |SE451200_21196|sn-glycerol-3-phosphate dehydrogenase subunit C |SEEG9184_15117|sn-glycerol-3-phosphate dehydrogenase subunit C |SSPA0543|anaerobic glycerol-3-phosphate dehydrogenase subunit C |SEEM971_15884|sn-g…	1	1	1	1	1	1	1	1	1	1	1	1	1	1	1	1	1	1	1	1	1	1	1	1	1	0	1	1	1	1	1	1	1	1	1	1	1	1	1	1	1	1	1	1	1	1
491	100	glpB glpB glpB glpB glpB glpB glpB glpB glpB glpB glpB glpB glpB glpB glpB glpB glpB glpB glpB glpB glpB glpB glpB	SeHA_C2525|glycerol-3-phosphate dehydrogenase, anaerobic, B subunit |SEE23_17568|anaerobic glycerol-3-phosphate dehydrogenase subunit B |SeW_A2617|glycerol-3-phosphate dehydrogenase, anaerobic, B subunit |SNSL254_A2470|glycerol-3-phosphate dehydrogenase, anaerobic, B subunit |SEN2267|Anaerobic glycerol-3-phosphate dehydrogenase subunit B |SEEN567_07727|anaerobic glycerol-3-phosphate dehydrogenase…	1	1	1	1	1	1	1	1	1	1	1	1	1	1	1	1	1	1	1	1	1	1	1	1	1	1	1	1	1	1	1	1	1	1	1	1	1	1	1	1	1	1	1	1	1	2
492	100	glpA glpA glpA glpA glpA glpA glpA glpA glpA glpA glpA glpA glpA glpA glpA glpA glpA glpA glpA glpA glpA glpA glpA glpA glpA glpA glpA glpA glpA glpA glpA glpA glpA glpA glpA glpA glpA glpA glpA glpA glpA glpA glpA glpA glpA glpA glpA glpA glpA glpA glpA glpA glpA glpA glpA glpA glpA glpA glpA glpA glpA	SEET1153_16278|sn-glycerol-3-phosphate dehydrogenase subunit A |SentesTy_010100015769|sn-glycerol-3-phosphate dehydrogenase subunit A |SEEM030_04956|sn-glycerol-3-phosphate dehydrogenase subunit A |SEEJ1593_05394|sn-glycerol-3-phosphate dehydrogenase subunit A |SeJ_A2744|glycerol-3-phosphate dehydrogenase, anaerobic, A subunit |STM2284|sn-glycerol-3-phosphate dehydrogenase (anaerobic), large subu…	1	1	1	1	1	1	1	1	1	1	1	1	1	1	1	1	1	1	1	1	1	1	1	1	1	1	1	1	1	2	1	1	1	1	1	1	1	1	1	1	1	1	1	1	1	1
493	98	glpT glpT glpT glpT glpT glpT glpT glpT glpT glpT glpT glpT glpT glpT glpT glpT glpT glpT glpT glpT glpT glpT glpT glpT glpT glpT glpT glpT glpT glpT glpT glpT glpT glpT glpT glpT glpT glpT glpT glpT glpT glpT glpT glpT glpT glpT glpT glpT glpT glpT glpT glpT glpT glpT glpT glpT glpT glpT glpT glpT glpT	SNSL317_A3251|glycerol-3-phosphate transporter |SEEM202_19391|sn-glycerol-3-phosphate transporter |SentesTe_010100020508|sn-glycerol-3-phosphate transporter |SEEN539_13219|sn-glycerol-3-phosphate transporter |SEEM965_03002|sn-glycerol-3-phosphate transporter |SPA0581|glycerol-3-phosphate transporter |SE451239_10693|sn-glycerol-3-phosphate transporter |SeSA_A2511|glycerol-3-phosphate transporter |…	1	1	1	1	1	1	1	1	1	1	1	1	1	1	1	1	1	1	1	1	1	1	1	1	2	1	1	1	1	1	1	1	1	1	1	1	1	1	1	1	1	1	1	1	1	1
494	100	glpQ glpQ glpQ glpQ glpQ glpQ glpQ glpQ glpQ glpQ glpQ glpQ glpQ glpQ glpQ glpQ glpQ glpQ glpQ glpQ glpQ glpQ glpQ glpQ glpQ glpQ glpQ glpQ glpQ glpQ glpQ glpQ glpQ glpQ glpQ glpQ glpQ glpQ glpQ glpQ glpQ glpQ glpQ glpQ glpQ	Salmonellentericaenterica_010100005726|glycerophosphodiester phosphodiesterase |SEET1153_16288|glycerophosphodiester phosphodiesterase |SeD_A2626|glycerophosphoryl diester phosphodiesterase |SPA0582|glycerophosphoryl diester phosphodiesterase periplasmic precursor |SARI_00610|hypothetical protein |SEE436_22826|glycerophosphodiester phosphodiesterase |SeW_A2614|glycerophosphoryl diester phosphodie…	1	1	1	1	1	1	1	1	1	1	1	1	1	1	1	1	1	1	1	1	1	1	1	1	1	1	1	1	1	1	1	1	1	1	1	1	1	1	1	1	1	1	1	1	1	1
495	96	yvbU	SNSL254_A2466|putative transcriptional regulator |SEEM974_19539|putative transcriptional regulator |SEEM031_18116|putative transcriptional regulator |SE451239_10683|putative transcriptional regulator |SeHB_A2433|putative transcriptional regulator |SentesTyphi_010100000235|putative transcriptional regulator |SeKA_A1855|putative transcriptional regulator |SPC_1431|putative transcriptional regulator…	1	1	1	1	1	1	1	1	1	1	1	1	1	1	1	1	1	1	1	1	1	1	1	0	1	1	1	1	1	1	1	1	1	1	1	1	1	1	1	1	1	1	0	1	1	1
496	95		SeH_A2794|quinolone resistence NorA protein |SEE436_22816|quinolone resistence NorA protein |SeSPA_A2897|quinolone resistence NorA protein |SEN2262|putative transmembrane transport protein |SeKA_A1854|quinolone resistence NorA protein |SBG_2074|putative transmembrane transport protein |SPAB_00705|hypothetical protein |SNSL317_A3254|quinolone resistence NorA protein |SeV_B2795|quinolone resistence…	1	1	1	1	1	1	1	1	1	1	1	1	1	1	1	1	1	1	1	1	1	1	1	1	1	1	1	1	1	1	1	1	0	0	1	1	1	1	1	1	1	1	1	1	1	1
497	100	yfaE yfaE yfaE yfaE yfaE yfaE yfaE yfaE	SEEDSL_20001|2Fe-2S ferredoxin YfaE |Salmonellentericaenterica_010100005706|2Fe-2S ferredoxin YfaE |SBG_2073|putative ferredoxin |SEEM202_19371|2Fe-2S ferredoxin YfaE |SCH_2282|putative ferredoxin |SEE13_06785|2Fe-2S ferredoxin YfaE |SEEDHWS_20731|2Fe-2S ferredoxin YfaE |STM2279|putative ferredoxin |SeSPA_A2896|ferredoxin |SEE10_05683|2Fe-2S ferredoxin YfaE |SeV_B2796|ferredoxin |SEEG9184_15082|2…	1	1	1	1	1	1	1	1	1	1	1	1	1	1	1	1	1	1	1	1	1	1	1	1	1	1	1	1	1	1	1	1	1	1	1	1	1	1	1	1	1	1	1	1	1	1
498	96	nrdB nrdB nrdB nrdB nrdB nrdB nrdB nrdB nrdB nrdB nrdB nrdB nrdB nrdB nrdB nrdB nrdB nrdB nrdB nrdB nrdB nrdB nrdB nrdB nrdB nrdB nrdB nrdB nrdB nrdB nrdB nrdB nrdB nrdB nrdB nrdB nrdB nrdB nrdB nrdB nrdB nrdB nrdB nrdB nrdB nrdB nrdB nrdB nrdB nrdB nrdB nrdB nrdB nrdB nrdB nrdB nrdB nrdB nrdB nrdB nrdB nrdB nrdB	SEEJ1593_05424|ribonucleotide-diphosphate reductase subunit beta |SEEM201_03927|ribonucleotide-diphosphate reductase subunit beta |SEEM202_19366|ribonucleotide-diphosphate reductase subunit beta |SEEM971_15844|ribonucleotide-diphosphate reductase subunit beta |SEN2260|ribonucleoside-diphosphate reductase 1 beta chain |SEEDHWS_20726|ribonucleotide-diphosphate reductase subunit beta |SEE8A_09964|ri…	1	1	2	1	1	1	1	1	1	1	1	1	1	1	1	1	1	1	1	1	1	1	1	2	2	0	1	1	1	1	1	1	1	1	1	1	1	1	1	1	1	1	1	1	1	1
499	96	nrdA nrdA nrdA nrdA nrdA nrdA nrdA nrdA nrdA nrdA nrdA nrdA nrdA nrdA nrdA nrdA nrdA nrdA nrdA nrdA nrdA nrdA nrdA nrdA nrdA	SeJ_A2737|ribonucleoside-diphosphate reductase, alpha subunit |t0587|ribonucleoside-diphosphate reductase 1 alpha chain |SentesTe_010100020478|ribonucleotide-diphosphate reductase subunit alpha |SEEM971_15839|ribonucleotide-diphosphate reductase subunit alpha |SentesTy_010100003386|ribonucleotide-diphosphate reductase subunit alpha |SEEN185_13301|ribonucleotide-diphosphate reductase subunit alpha…	1	1	1	1	1	1	1	1	1	1	1	1	1	1	1	1	1	1	1	1	1	1	1	0	1	1	1	1	1	1	1	1	1	1	1	1	1	1	1	1	1	1	1	1	1	0
500	100	ubiG ubiG ubiG ubiG ubiG ubiG ubiG ubiG ubiG ubiG ubiG ubiG ubiG ubiG ubiG ubiG ubiG ubiG ubiG ubiG ubiG ubiG ubiG ubiG ubiG	SEEM010_06056|3-demethylubiquinone-9 3-methyltransferase |SeSPB_A2486|3-demethylubiquinone-9 3-O-methyltransferase |SE451239_10658|3-demethylubiquinone-9 3-methyltransferase |SCH_2279|3-demethylubiquinone-9 3-methyltransferase and 2-octaprenyl-6-hydroxy phenol methylase |SEE436_22791|3-demethylubiquinone-9 3-methyltransferase |SEEN185_13296|3-demethylubiquinone-9 3-methyltransferase |SPA0588|3-de…	1	1	1	1	1	1	1	1	1	1	1	1	1	1	1	1	1	1	1	1	1	1	1	1	1	1	1	1	1	1	1	1	1	1	1	1	1	1	1	1	1	1	1	1	1	1
501	96	gyrA gyrA gyrA gyrA gyrA gyrA gyrA gyrA gyrA gyrA gyrA gyrA gyrA gyrA gyrA gyrA gyrA gyrA gyrA gyrA gyrA gyrA gyrA gyrA	SEEM010_06036|DNA gyrase subunit A |SeHA_C2512|DNA gyrase, A subunit |SEEDHWS_20696|DNA gyrase subunit A |SeSPB_A2482|DNA gyrase, A subunit |SentesTe_010100022625|hypothetical protein |SEEN185_13276|DNA gyrase subunit A |Salmonellentericaenterica_010100005651|DNA gyrase subunit A |SentesTe_010100020468|DNA gyrase subunit A |SEEM974_19494|DNA gyrase subunit A |SE20037_17116|DNA gyrase subunit A |S…	1	1	1	1	1	1	1	1	1	1	1	1	1	1	1	1	1	1	1	1	1	1	1	1	1	0	3	1	1	1	1	1	1	1	0	1	1	1	1	1	1	1	1	1	1	1
502	98	rcsC rcsC rcsC rcsC rcsC rcsC rcsC	SEEM316_18973|hybrid sensory kinase in two-component regulatory system with RcsB and YojN |SeW_A2601|RcsC Alpha-Beta-Loop (ABL) family protein |SeHA_C2511|sensor kinase protein RcsC |SEET535_04192|hybrid sensory kinase in two-component regulatory system with RcsB and YojN |t0594|sensor protein RcsC |SE451239_10633|hybrid sensory kinase in two-component regulatory system with RcsB and YojN |SBG_20…	1	1	1	1	1	1	1	1	1	1	1	1	1	1	1	1	1	1	1	1	1	1	1	1	1	0	1	1	1	1	1	1	1	1	1	1	1	1	1	1	1	1	1	1	1	1
503	98	rcsB rcsB rcsB rcsB rcsB rcsB rcsB rcsB rcsB rcsB rcsB rcsB rcsB rcsB rcsB rcsB rcsB rcsB rcsB rcsB rcsB rcsB rcsB rcsB	SEER_21030|transcriptional regulator RcsB |SEEM010_06026|transcriptional regulator RcsB |SEEM954_02515|transcriptional regulator RcsB |SEEG9184_15032|transcriptional regulator RcsB |SEEM030_04886|transcriptional regulator RcsB |SE451200_21276|transcriptional regulator RcsB |SEE18569_08323|transcriptional regulator RcsB |SEE13_06740|transcriptional regulator RcsB |SentesTyphi_010100004290|transcri…	1	1	1	1	1	1	1	1	1	1	1	1	1	1	1	1	1	1	1	1	1	1	1	1	1	1	1	1	1	1	1	1	1	1	1	1	1	1	0	1	1	1	1	1	1	1
504	100	ompF ompF TnpR ompF nmpC ompC ompC ompF ompF nmpC TnpR ompD ompC nmpC ompC ompC tnpR TnpR nmpC ompC tnp ompC ompC tnpR nmpC TnpR nmpC ompF ompF ompC ompS	SeAg_B1006|outer membrane protein F |SeAg_B1590|IS10 transposase |SEEN199_10382|outer membrane porin protein LC |SG0941|outer membrane protein F precursor |SE451239_21890|outer membrane protein F |SEEJ1593_03890|outer membrane porin protein LC |SEEM971_14815|outer membrane protein F |SEE10_05628|outer membrane porin protein C |SEEM965_12707|outer membrane protein F |SEE10_12403|outer membrane por…	2	3	4	3	3	3	4	3	4	4	4	3	3	3	3	4	3	3	3	3	3	3	4	2	2	2	3	3	3	5	4	3	4	3	2	2	3	3	6	4	3	4	4	3	3	4
505	100	apbE yojL yojL apbE yojL yojL apbE apbE	SEET1153_16363|thiamine biosynthesis lipoprotein ApbE |SentesTy_010100002130|thiamine biosynthesis lipoprotein ApbE |SSPA0562|thiamine biosynthesis protein |SeKB_A2465|thiamine biosynthesis lipoprotein ApbE |SE20037_17091|thiamine biosynthesis lipoprotein ApbE |SeHB_A2418|thiamine biosynthesis lipoprotein ApbE |SEK29439_19139|thiamine biosynthesis lipoprotein ApbE |SeHA_C2506|thiamine biosynthesi…	1	1	1	1	1	1	1	1	1	1	1	1	1	1	1	1	1	1	1	1	1	1	1	1	1	1	1	1	1	1	1	1	1	1	1	1	1	1	1	1	1	1	1	1	1	1
506	100	ada ada ada ada ada ada ada ada	SPAB_00725|hypothetical protein |SeHA_C2505|regulatory protein ada |SeD_A2608|regulatory protein ada |SNSL254_A2449|regulatory protein ada |SEET535_04167|ADA regulatory protein |SEE8A_08769|ADA regulatory protein |SEEDHWS_20666|regulatory protein ada |SEEDSL_19936|regulatory protein ada |STM2265|O6-methylguanine-DNA methyltransferase |SEEM201_03867|regulatory protein ada |SEE10_05618|ADA regulato…	1	1	1	1	1	1	1	1	1	1	1	1	1	1	1	1	1	1	1	1	1	1	1	1	1	1	1	1	1	1	1	1	1	1	1	1	1	1	1	1	1	1	1	1	1	2
507	98	alkB alkB alkB alkB alkB alkB alkB	SEEM973_19796|2OG-Fe(II) oxygenase |SeSA_A2490|alpha-ketoglutarate-dependent dioxygenase AlkB |SentesTy_010100003783|AlkB protein |STM2264|DNA repair system specific for alkylated DNA |SE451239_10603|2OG-Fe(II) oxygenase |SEEN539_13309|2OG-Fe(II) oxygenase |SEER_21055|alpha-ketoglutarate-dependent dioxygenase alkB |SPAB_00726|hypothetical protein |SEEM010_06001|2OG-Fe(II) oxygenase |SEE23_17468|a…	1	1	1	1	1	1	1	1	1	1	1	1	1	1	1	1	1	1	1	1	1	1	1	1	1	1	1	1	1	1	1	1	1	1	1	1	1	1	1	1	1	1	1	1	1	1
508	95	yojI yojI yojI yojI yojI yojI yojI yojI	SEN2246|putative ABC transporter ATP-binding protein |SEEN185_13236|multidrug transporter membrane component/ATP-binding component |SeSPA_A2880|ABC transporter ATP-binding protein YojI |SEEM031_18206|multidrug transporter membrane component/ATP-binding component |SEEM031_18201|multidrug transporter membrane component/ATP-binding component |SEET535_04157|multidrug transporter membrane component/AT…	1	1	1	1	1	1	1	1	1	1	1	1	1	1	1	2	1	1	1	1	1	1	1	1	1	0	1	1	1	1	1	1	1	1	1	1	1	1	1	1	1	1	1	1	0	2
509	3		SARI_00627|hypothetical protein |SBG_2060|putative membrane permease |	1	0	0	0	0	0	0	0	0	0	0	0	0	0	0	0	0	0	0	0	0	0	0	0	0	0	0	0	0	0	0	0	0	0	0	0	0	0	0	0	0	0	0	0	0	0
510	100	eco eco eco eco eco eco eco eco	SEEN539_13319|ecotin |SeV_B2812|ecotin |SEEG9184_14997|ecotin |SEE8A_08754|ecotin |SeSA_A2488|ecotin |SeAg_B2398|ecotin |SPC_1449|ecotin precursor |SEET1153_16383|ecotin |SEEM010_05991|ecotin |SEE23_17453|ecotin |SEEJ1593_05499|ecotin |SEE436_04628|ecotin |SEN2245|ecotin precursor |SeW_A2592|ecotin |SPAB_00729|hypothetical protein |SEEM973_19786|ecotin |SEEN199_04995|ecotin |SEEM031_18211|ecotin …	1	1	1	1	1	1	1	1	1	1	1	1	1	1	1	1	1	1	1	1	1	1	1	1	1	2	1	1	1	1	1	1	1	1	1	1	1	1	1	1	1	1	1	1	1	1
511	100	napF napF napF napF napF napF napF napF napF napD napF napF napF napF napF napF napF napF napF napF napF	SNSL317_A3273|ferredoxin-type protein NapF |SentesTe_010100022680|ferredoxin-type protein |SEE23_17448|ferredoxin-type protein |SeI_A4651|ferredoxin-type protein NapF |SEEM973_19781|ferredoxin-type protein |SentesTyphi_010100015615|ferredoxin-type protein |SeJ_A2721|ferredoxin-type protein NapF |SPAB_00731|hypothetical protein |SEE436_04623|ferredoxin-type protein |t0604|ferredoxin-type protein N…	1	1	1	1	1	1	1	1	1	1	1	1	1	1	1	1	1	1	1	1	1	1	1	1	1	1	1	1	1	1	1	1	1	1	1	1	1	1	1	1	1	1	1	1	1	1
512	80	napD yojF yojF yojF napD napD napD napD napD napD napD napD	Salmonellentericaenterica_010100025586|periplasmic nitrate reductase |SEE10_05593|periplasmic nitrate reductase |SEET535_04142|periplasmic nitrate reductase |SEE436_04618|periplasmic nitrate reductase |SEEDSL_19911|periplasmic nitrate reductase |SEEDHWS_20641|periplasmic nitrate reductase |SEEM965_03112|periplasmic nitrate reductase |SeHA_C2500|NapD protein |SPC_1451|putative napAB assembly prote…	1	1	1	1	1	1	1	1	1	1	1	1	1	1	1	1	1	1	1	1	1	1	1	1	1	1	1	1	0	0	0	1	0	0	1	0	0	1	0	1	1	1	1	1	1	1
513	96	napA napA napA napA napA napA napA napA napA napA napA napA napA napA napA napA napA napA napA napA napA napA napA napA	t0605|probable nitrate reductase |SeH_A2773|periplasmic nitrate reductase, large subunit |SEEN185_13216|nitrate reductase catalytic subunit |SEE18569_08273|nitrate reductase catalytic subunit |SE451200_21326|nitrate reductase catalytic subunit |SEK29439_02141|nitrate reductase catalytic subunit |SEE8A_08739|nitrate reductase catalytic subunit |SEET535_04137|nitrate reductase catalytic subunit |SN…	1	1	1	1	1	1	1	1	1	1	1	1	2	1	1	1	1	1	1	1	1	1	0	2	1	1	1	1	1	1	1	1	1	1	1	1	0	1	1	1	1	1	1	1	1	1
514	98	napG napG napG napG napG napG napG napG napG napG napG napG napG napG napG napG napG napG napG napG napG napG napG napG napG napG napG napG napG napG napG napG napG napG napG napG napG napG napG napG napG napG napG napG napG napG napG napG napG napG	SNSL317_A3276|periplasmic nitrate reductase, NapG |SEEN539_13339|quinol dehydrogenase periplasmic component |t0606|ferredoxin-type protein NapG |SEEN185_13211|quinol dehydrogenase periplasmic component |SEE23_17433|quinol dehydrogenase periplasmic component |SentesTyphi_010100015600|quinol dehydrogenase periplasmic component |STM2258|ferredoxin-type protein |SEE8A_08734|quinol dehydrogenase perip…	1	1	1	1	1	1	1	1	1	1	1	1	1	1	1	1	1	1	1	1	1	1	1	0	1	1	1	1	1	1	1	1	1	1	1	1	1	1	1	1	1	1	1	1	1	1
515	84	napH napH napH napH napH napH napH napH napH napH napH napH napH napH napH napH napH napH napH napH napH napH napH napH napH napH napH napH napH napH napH napH napH napH napH napH napH napH napH napH napH napH napH	SEE8A_08729|quinol dehydrogenase membrane component |SEEM965_03127|quinol dehydrogenase membrane component |SEEM973_19761|quinol dehydrogenase membrane component |SPC_1454|quinol dehydrogenase membrane component |SEET1153_16408|quinol dehydrogenase membrane component |SEEM974_19424|quinol dehydrogenase membrane component |SEEN199_05020|quinol dehydrogenase membrane component |SEE436_04603|quinol …	1	1	1	1	1	1	1	1	1	1	1	1	1	1	1	1	1	1	1	1	1	1	1	1	0	1	1	1	1	0	0	1	0	0	1	1	0	1	0	1	1	1	1	1	1	1
516	100	napB napB napB napB napB napB napB napB napB napB napB napB napB napB napB napB napB napB napB napB napB napB napB napB napB napB napB napB napB napB napB napB napB napB napB napB napB napB napB napB napB napB napB napB napB napB napB napB napB napB napB napB napB napB napB napB napB napB napB napB napB napB	SeI_A4646|periplasmic nitrate reductase, diheme cytochrome c subunit |SeD_A2599|periplasmic nitrate reductase, diheme cytochrome c subunit |SeHA_C2496|periplasmic nitrate reductase, diheme cytochrome c subunit |SeW_A2586|periplasmic nitrate reductase, diheme cytochrome c subunit |SEET535_04122|citrate reductase cytochrome c-type subunit |SEEJ1593_05529|citrate reductase cytochrome c-type subunit …	1	1	1	1	1	1	1	1	1	1	1	1	1	1	1	1	1	1	1	1	1	1	1	1	1	1	1	1	1	1	1	1	1	1	1	1	1	1	1	1	1	1	1	1	1	1
517	100	napC napC napC napC napC napC napC napC napC napC napC napC napC napC napC napC napC napC napC napC napC napC napC napC napC	SentesTyphi_010100015585|cytochrome c-type protein NapC |t0609|cytochrome c-type protein NapC |SEEG9184_14962|cytochrome c-type protein NapC |SEEM974_19414|cytochrome c-type protein NapC |SEE23_17418|cytochrome c-type protein NapC |SEEM201_03817|cytochrome c-type protein NapC |SeHB_A2406|cytochrome c-type protein napC |SPA0609|cytochrome c-type protein NapC |SPC_1456|cytochrome c-type protein Nap…	1	1	1	1	1	1	1	1	1	1	1	1	1	1	1	1	1	1	1	1	1	1	1	1	1	1	1	1	1	1	1	1	1	1	1	1	1	1	1	1	1	1	1	1	1	1
518	100	ccmA2 ccmA ccmA ccmA ccmA ccmA ccmA ccmA ccmA ccmA ccmA ccmA ccmA ccmA ccmA ccmA ccmA ccmA ccmA ccmA ccmA ccmA ccmA ccmA ccmA ccmA ccmA ccmA ccmA ccmA ccmA ccmA ccmA ccmA ccmA ccmA ccmA ccmA ccmA ccmA ccmA ccmA ccmA ccmA ccmA ccmA ccmA ccmA ccmA	SARI_00636|hypothetical protein |SBG_2051|heme exporter protein A2 |Salmonellentericaenterica_010100021564|cytochrome c biogenesis protein CcmA |SeSA_A4030|heme ABC exporter, ATP-binding protein CcmA |SEEDHWS_23172|cytochrome c biogenesis protein CcmA |SEEM954_02440|cytochrome c biogenesis protein CcmA |SentesTe_010100023178|cytochrome c biogenesis protein CcmA |SeSB_A4167|heme ABC exporter, ATP-…	2	1	2	1	1	1	1	1	1	1	1	3	3	2	3	3	2	2	1	2	2	2	3	1	1	2	2	2	2	2	2	2	2	2	2	2	2	2	2	3	2	2	2	2	2	2
519	70	ccmB ccmB ccmB ccmB ccmB2 ccmB ccmB ccmB ccmB ccmB ccmB ccmB ccmB ccmB ccmB ccmB ccmB ccmB ccmB ccmB ccmB ccmB ccmB ccmB ccmB ccmB ccmB ccmB ccmB ccmB ccmB ccmB ccmB ccmB ccmB ccmB ccmB ccmB ccmB ccmB ccmB ccmB ccmB ccmB ccmB ccmB ccmB	SEEM031_18280|heme exporter protein B (cytochrome C-type biogenesis protein) |SeHB_A2404|heme exporter protein CcmB |SeJ_A4285|heme exporter protein CcmB |SEN3634|heme exporter protein B1 |SG3615|heme exporter protein B1 |SEEN199_00642|heme exporter protein CcmB |SBG_2050|heme exporter protein B1 |SPA3668|heme exporter protein B1 |SPC_1458|heme exporter protein |SeHA_C4150|heme exporter protein C…	2	1	2	1	1	1	1	1	1	1	1	1	1	0	1	1	0	0	0	0	0	0	0	1	1	1	1	2	2	2	2	2	2	2	2	2	1	2	2	1	0	0	0	0	0	0
520	72	ccmC ccmC ccmC2 ccmC ccmC ccmC ccmC ccmC2 ccmC ccmC ccmC ccmC ccmC ccmC ccmC ccmC	SentesTyphi_010100011989|heme exporter protein C2 |SeH_A2766|ABC family protein |SPAB_00740|hypothetical protein |SeV_B1164|ABC family protein |SEEN199_00647|ABC superfamily protein |SEER_10760|ABC family protein |STM2252|heme exporter protein |SeSPA_A4459|ABC family protein |SeHB_A2403|ABC family protein |SEK29439_02106|ABC superfamily protein |SEEJ1593_17878|ABC superfamily protein |SeHA_C2492|…	2	1	3	1	1	1	1	1	1	1	1	1	1	0	1	1	0	0	0	0	0	0	0	1	1	1	1	2	2	2	2	2	2	2	2	2	1	2	2	3	0	0	0	0	0	0
521	70	ccmD ccmD ccmD ccmD ccmD ccmD ccmD ccmD ccmD2 ccmD ccmD ccmD ccmD ccmD ccmD ccmD ccmD1 ccmD ccmD ccmD ccmD ccmD ccmD ccmD ccmD ccmD ccmD ccmD ccmD ccmD ccmD ccmD ccmD ccmD ccmD ccmD ccmD ccmD ccmD ccmD ccmD ccmD ccmD ccmD	t3702|heme exporter protein D2 |SeKB_A2450|heme exporter protein CcmD |SNSL317_A3283|heme exporter protein CcmD |SEEN199_00652|heme exporter protein D |SEET1153_03219|heme exporter protein D |SentesTy_010100022449|heme exporter protein D1 |SPC_3902|heme exporter protein D |SNSL254_A4099|conserved domain protein |SeHB_A3975|heme exporter protein CcmD |SARI_00639|hypothetical protein |SeW_A4270|hem…	0	1	1	1	1	1	1	1	1	1	1	1	1	0	1	1	0	0	0	0	0	0	0	1	1	1	1	2	2	2	2	2	2	2	2	2	1	2	2	1	0	0	0	0	0	0
522	75	ccmE2 ccmE ccmE ccmE ccmE ccmE ccmE ccmE ccmE ccmE2 ccmE ccmE ccmE ccmE ccmE ccmE ccmE	SeD_A2593|ABC family protein |SEER_10750|cytochrome c-type biogenesis protein CcmE |SNSL254_A2434|ABC superfamily |SeD_A4205|ABC family protein |SEEN539_07451|cytochrome c-type biogenesis protein CcmE |SEEDSL_03879|cytochrome c-type biogenesis protein CcmE |SSPA3422|cytochrome c-type biogenesis protein E2 |SARI_03829|hypothetical protein |SeSPA_A4457|ABC family protein |SPA3665|cytochrome c-type …	2	1	2	1	1	1	1	1	1	1	1	1	1	0	1	1	0	0	0	0	0	0	0	1	1	1	1	2	2	2	2	2	2	2	2	2	1	2	2	1	0	1	1	0	0	0
523	100	ccmF ccmF ccmF ccmF ccmF ccmF ccmF ccmF ccmF2 ccmF ccmF ccmF ccmF ccmF ccmF ccmF ccmF ccmF ccmF ccmF ccmF ccmF ccmF ccmF ccmF ccmF ccmF ccmF ccmF ccmF ccmF ccmF nrfE ccmF ccmF ccmF ccmF ccmF ccmF ccmF ccmF ccmF ccmF nrfE ccmF ccmF ccmF ccmF ccmF ccmF2 ccmF ccmF nrfE ccmF ccmF ccmF ccmF ccmF nrfE ccmF nrfE ccmF nrfE ccmF ccmF ccmF ccmF	SEEM971_06613|heme lyase subunit NrfE |SEEM973_17755|cytochrome c-type biogenesis protein CcmF |SeKB_A4009|cytochrome c-type biogenesis protein CcmF |SEEG9184_21983|heme lyase subunit NrfE |SEEM710_20442|heme lyase subunit NrfE |SEEN185_22494|cytochrome c-type biogenesis protein |SentesTyphi_010100011974|cytochrome c-type biogenesis protein F2 |SEEDSL_02284|heme lyase subunit NrfE |SEE13_15160|he…	2	2	3	2	2	3	3	2	2	2	2	2	3	6	3	3	4	3	4	4	3	3	2	2	4	3	2	4	4	3	3	4	4	4	3	4	2	3	4	2	2	2	2	2	2	1
524	83	ccmG dsbE1 ccmG ccmG ccmG ccmG dsbE ccmG dsbE ccmG dsbE2 dsbE ccmG dsbE2 dsbE2 ccmG dsbE	SPA3663|heme lyase/disulfide oxidoreductase, cytochrome c-type biogenesis |SEEM316_09053|hypothetical protein |SeHA_C4145|thiol:disulfide interChange protein DsbE |SeJ_A2708|thiol:disulfide interChange protein DsbE |SeSB_A2664|thiol:disulfide interChange protein DsbE (cytochrome c biogenesisprotein ccmG) |SeAg_B2383|thiol:disulfide interChange protein DsbE |SeAg_B4041|thiol:disulfide interChange …	2	1	0	1	1	1	1	1	1	1	1	1	1	1	1	1	1	1	1	2	1	1	1	1	1	1	1	2	2	2	2	2	2	2	1	2	1	2	2	3	0	0	0	0	0	0
525	98	ccmH ccmH ccmH ccmH ccmH ccmH ccmH ccmH ccmH2 ccmH ccmH ccmH ccmH2	SEEM965_20212|cytochrome c-type biogenesis protein H2 |SEEM954_00175|cytochrome c-type biogenesis protein H2 |SEET535_10660|cytochrome c-type biogenesis protein H1 |SG3621|cytochrome c-type biogenesis protein H1 |SNSL317_A4644|cytochrome c-type biogenesis protein H2 |SeJ_A4279|cytochrome c-type biogenesis protein H1 |SEE10_16087|cytochrome c-type biogenesis protein H1 |SEET1153_08425|putative hem…	2	3	2	2	1	1	3	1	3	3	1	3	1	2	3	1	2	3	2	2	2	2	1	1	1	0	3	2	2	2	2	2	2	2	2	2	1	2	2	2	2	2	2	2	2	2
526	6		SARI_00644|hypothetical protein |SeJ_A2705|hypothetical protein |SeSB_A2661|hypothetical protein |SEK29439_05239|hypothetical protein |	0	0	1	0	0	0	0	0	0	0	0	0	0	0	0	0	0	0	0	0	0	0	0	0	0	0	0	0	0	0	0	0	0	1	0	1	0	0	0	0	0	0	0	0	0	0
527	100	narP narP narP narP narP narP narP narP	SeSB_A2662|nitrate/nitrite response regulator protein NarP |SEEM954_05322|transcriptional regulator NarP |SEET535_13394|transcriptional regulator NarP |SEE10_16082|transcriptional regulator NarP |SentesTyphi_010100012049|transcriptional regulator NarP |SPC_1465|nitrate/nitrite response regulator protein NarP |SeH_A2760|nitrate/nitrite response regulator protein NarP |SEET1153_07363|transcriptiona…	1	1	1	1	1	1	1	1	1	1	1	1	1	1	1	1	1	1	1	1	1	1	1	1	1	1	1	1	1	1	1	1	1	1	1	1	1	1	1	1	1	1	1	1	1	1
528	100	yejM yejM yejM yejM yejM yejM yejM yejM	SEEN539_02934|inner membrane protein YejM |SPC_1472|putative sulphatase |SEEM010_10256|inner membrane protein YejM |SEE13_20096|putative sulphatase |SEEM954_05307|inner membrane protein YejM |SeKA_A1816|inner membrane protein YejM |SEEM974_19347|inner membrane protein YejM |SeD_A2579|inner membrane protein YejM |SEER_01241|putative sulphatase |SentesTyphi_010100000515|inner membrane protein YejM …	1	1	1	1	1	1	1	1	1	1	1	1	1	1	1	1	1	1	1	1	1	1	1	1	1	1	1	1	1	1	1	1	1	1	1	1	1	1	1	1	1	1	1	1	1	2
529	100	yejL yejL yejL yejL yejL yejL yejL yejL	SSPA0584|conserved hypothetical protein |SBG_2041|hypothetical protein |SEE18569_16372|hypothetical protein |SCH_2244|putative cytoplasmic protein |SEET1153_10641|hypothetical protein |SEEM973_07237|hypothetical protein |SEEDSL_15573|hypothetical protein |SeD_A2578|conserved hypothetical protein |SeSA_A2466|conserved hypothetical protein |SEE23_22144|hypothetical protein |SPC_1473|hypothetical pr…	1	1	1	1	1	1	1	1	1	1	1	1	1	1	1	1	1	1	1	1	1	1	1	1	1	1	1	1	1	1	1	1	1	1	1	1	1	1	1	1	1	1	1	1	1	1
530	98	yejK yejK ndpA yejK yejK yejK ndpA ndpA ndpA yejK ndpA yejK ndpA ndpA ndpA ndpA ndpA ndpA ndpA ndpA ndpA yejK ndpA ndpA ndpA	SEN2219|nucleoid-asociated protein |SEEN185_21286|nucleoid-associated protein NdpA |SEEM202_03030|nucleoid-associated protein NdpA |t0628|nucleoid-asociated protein |SeV_B2838|nucleoid-associated protein NdpA |SG2264|nucleoid-asociated protein |SPC_1474|nucleoid-associated protein NdpA |SE451239_00620|nucleoid-associated protein NdpA |SEEG9184_12282|nucleoid-associated protein NdpA |SCH_2243|nucl…	1	1	1	1	1	1	1	1	1	1	1	1	1	1	1	1	1	1	1	1	1	1	1	0	2	1	1	1	1	1	1	1	1	1	1	1	1	1	1	1	1	1	1	1	1	1
531	3		SARI_00662|hypothetical protein |SeSB_A2654|hypothetical protein |	0	0	0	0	0	0	0	0	0	0	0	0	0	0	0	0	0	0	0	0	0	0	0	0	0	0	0	0	0	0	0	0	0	1	0	0	0	0	0	0	0	0	0	0	0	0
532	100	rplY rplY rplY rplY rplY rplY rplY rplY rplY rplY rplY rplY rplY rplY rplY	SEEM316_14962|50S ribosomal protein L25 |SEEM010_10241|50S ribosomal protein L25 |SEE10_16012|50S ribosomal protein L25 |SEEN539_02954|50S ribosomal protein L25 |SNSL254_A2418|ribosomal L25p family |t0630|50S ribosomal protein L25 |SEE18569_16357|50S ribosomal protein L25 |SEER_01261|50S ribosomal protein L25 |SEEM954_05292|50S ribosomal protein L25 |SEEM974_19332|50S ribosomal protein L25 |STM22…	1	1	1	1	1	1	1	1	1	1	1	1	1	1	1	1	1	1	1	1	1	1	1	1	1	1	1	1	1	1	1	1	1	1	1	1	1	1	1	1	1	1	1	1	1	1
533	96	yejH yejH yejH yejH yejH yejH yejH yejH	SEE18569_16352|putative helicase |SeKB_A2436|putative helicase |SPAB_00777|hypothetical protein |SeH_A2747|putative helicase |SCH_2240|putative ATP-dependent helicase |SPA0627|putative helicase |SentesTyphi_010100000540|putative helicase |Salmonellentericaenterica_010100005319|putative helicase |SNSL317_A3303|putative helicase |SEE23_22124|putative helicase |SEEM974_19327|putative helicase |SEN22…	1	1	1	1	1	1	1	1	1	1	1	1	1	1	1	1	1	1	1	1	1	1	0	1	2	1	1	1	1	1	1	1	1	1	1	1	1	1	1	1	1	1	1	1	1	2
534	96	rsuA rsuA rsuA yejD yejD rsuA rsuA rsuA rsuA rsuA rsuA rsuA rsuA rsuA rsuA yejD rsuA rsuA rsuA rsuA rsuA rsuA rsuA yejD	SeJ_A2696|ribosomal small subunit pseudouridine synthase A |SeW_A2559|ribosomal small subunit pseudouridine synthase A |SEE10_15997|16S rRNA pseudouridylate synthase A |SE451200_05514|16S rRNA pseudouridylate synthase A |SEEM201_19288|16S rRNA pseudouridylate synthase A |SNSL317_A3304|ribosomal small subunit pseudouridine synthase A |SentesTe_010100022068|16S rRNA pseudouridylate synthase A |SE45…	1	1	1	1	1	1	1	1	1	1	1	1	1	1	1	1	1	1	1	1	1	1	1	0	1	1	1	1	1	1	1	1	1	1	0	1	1	1	1	1	1	1	1	1	1	1
535	98	bcr bcr bcr bcr bcr bcr bcr bcr bcr bcr bcr bcr bcr bcr bcr bcr bcr bcr bcr bcr bcr bcr bcr bcr	SEEM031_05849|bicyclomycin/multidrug efflux system |SEEJ1593_18815|bicyclomycin/multidrug efflux system |SEEM954_05277|bicyclomycin/multidrug efflux system |SEET1153_10676|bicyclomycin/multidrug efflux system |SEE13_20061|bicyclomycin/multidrug efflux system |SeSPB_A2443|bicyclomycin resistance protein |SG2259|bicyclomycin resistance protein |SeSA_A2461|bicyclomycin resistance protein |Salmonelle…	1	1	2	1	1	1	1	1	1	1	1	1	1	1	1	1	1	1	1	1	1	1	1	1	1	1	1	1	1	1	1	1	1	1	0	1	1	1	1	1	1	1	1	1	1	1
536	100	yejG yejG yejG yejG yejG yejG yejG yejG	SG2258|conserved hypothetical protein |SE451239_00660|hypothetical protein |SEE436_05635|hypothetical protein |SCH_2236|putative cytoplasmic protein |SeSPB_A2442|conserved hypothetical protein |SE20037_10607|hypothetical protein |SeV_B2844|conserved hypothetical protein |SEEG9184_12247|hypothetical protein |SEE8A_12550|hypothetical protein |SEEDHWS_18227|hypothetical protein |SEEN199_20552|hypoth…	1	1	1	1	1	1	1	1	1	1	1	1	1	1	1	1	1	1	1	1	1	1	1	1	1	1	1	1	1	1	1	1	1	1	1	1	1	1	1	1	1	1	1	1	1	1
537	96	yejF yejF yejF yejF yejF yejF yejF yejF	SeSA_A2459|glutathione import ATP-binding protein GsiA |SSPA0593|putative ABC-transporter ATP-binding protein |SEEM965_08312|glutathione import ATP-binding protein GsiA |SEEM010_10216|glutathione import ATP-binding protein GsiA |SeI_A2887|glutathione import ATP-binding protein GsiA |SeV_B2845|glutathione import ATP-binding protein GsiA |SEE23_22104|putative ABC-transporter ATP-binding protein |SE…	1	1	1	1	1	1	1	1	1	1	1	1	1	1	1	1	1	1	1	1	1	1	1	0	1	0	1	1	1	1	1	1	1	1	1	1	1	1	1	1	1	2	1	1	1	1
538	100	yejE yejE yejE yejE yejE yejE yejE yejE	SEEJ1593_18800|inner membrane ABC transporter permease YejE |SeJ_A2692|inner membrane ABC transporter permease protein YejE |SEEM201_19268|inner membrane ABC transporter permease YejE |STM2218|putative ABC-type dipeptide/oligopeptide/nickel transport systems, permease component |SeSB_A2646|inner membrane ABC transporter permease protein YejE |SEEDHWS_18217|inner membrane ABC transporter permease …	1	1	1	1	1	1	1	1	1	1	1	1	1	1	1	1	1	1	1	1	1	1	1	1	2	1	1	1	1	1	1	1	1	1	1	1	1	1	1	1	1	1	1	1	1	1
539	98	yejB yejB yejB yejB yejB yejB yejB yejB	SEE18569_16322|inner membrane ABC transporter permease protein YejB |SPAB_00784|hypothetical protein |SE451239_00675|inner membrane ABC transporter permease protein YejB |SNSL254_A2411|inner membrane ABC transporter permease protein YejB |SeKB_A2430|inner membrane ABC transporter permease protein YejB |SEK29439_05164|inner membrane ABC transporter permease protein YejB |SEEM965_08322|inner membra…	1	1	1	1	1	1	1	1	1	1	1	1	1	1	1	1	1	1	1	1	1	1	1	1	1	1	1	1	1	1	1	1	1	1	1	1	1	1	1	1	1	1	1	1	1	0
540	98	yejA yejA yejA yejA yejA yejA yejA yejA	SEEM710_07188|putative transport system periplasmic binding protein |SSPA0596|putative transport system periplasmic binding protein |SEEN185_21346|putative transport system periplasmic binding protein |SEE8A_12530|putative transport system periplasmic binding protein |SEE10_15967|putative transport system periplasmic binding protein |SE451200_05544|extracellular solute-binding protein |SPAB_00785…	1	1	1	1	1	1	2	1	1	1	1	1	1	1	1	1	1	1	1	1	1	1	1	2	2	1	1	1	1	1	1	1	1	1	1	1	0	1	1	1	1	1	1	1	1	1
541	95	rtn rtn rtn rtn rtn rtn rtn rtn	SG2253|membrane protein (pseudogene) |SEEDHWS_18202|hypothetical protein |SEEM010_10196|hypothetical protein |SEEM316_14917|hypothetical protein |SEN2208|rtn protein |SEEM973_07177|hypothetical protein |SE451239_00685|hypothetical protein |SEEM954_05247|hypothetical protein |SPC_1485|Rtn protein |SentesTe_010100022108|hypothetical protein |SEEJ1593_18785|hypothetical protein |SEEM965_08337|hypoth…	1	1	1	1	1	1	1	1	1	1	1	1	1	1	1	1	1	1	1	1	1	1	1	0	2	1	1	1	1	1	1	1	1	1	1	1	0	1	1	1	0	1	1	1	1	1
542	100	spr spr spr spr spr spr spr spr spr spr spr spr spr spr spr spr spr spr spr spr spr spr spr spr spr spr spr spr spr spr spr spr spr spr spr spr spr spr spr spr spr spr spr	SEE23_22079|putative outer membrane lipoprotein |SEE13_20026|putative outer membrane lipoprotein |SEE8A_12520|putative outer membrane lipoprotein |SPAB_00789|hypothetical protein |SeSA_A2454|lipoprotein spr |SEEM710_07178|putative outer membrane lipoprotein |SEEG9184_12212|putative outer membrane lipoprotein |t0641|putative lipoprotein |SEEN539_03014|putative outer membrane lipoprotein |SEET1153_…	1	1	1	1	1	1	1	1	1	1	1	1	1	1	1	1	1	1	1	1	1	1	1	1	1	1	1	1	1	1	1	1	1	1	1	1	1	1	1	1	1	1	1	1	1	1
543	100	yeiU yeiU yeiU yeiU yeiU	SentesTyphi_010100000600|hypothetical protein |SEE10_15952|hypothetical protein |SE20037_10572|hypothetical protein |SEEM973_07167|putative permease |SeSB_A2641|inner membrane protein YeiU |SEK29439_05144|putative permease |SEEM031_05809|hypothetical protein |SEEM202_02965|putative permease |SEER_01326|hypothetical protein |SeSPB_A2435|inner membrane protein YeiU |SeHB_A2361|inner membrane protei…	1	1	1	1	1	1	1	1	1	1	1	1	1	1	1	1	1	1	1	1	1	1	1	1	2	1	1	1	1	1	1	1	1	1	1	1	1	1	1	1	1	1	1	1	1	1
544	100	yeiR yeiR yeiR yeiR yeiR yeiR yeiR yeiR	SEK29439_05139|cobalamin synthesis protein, P47K |SeHB_A2360|cobalamin synthesis protein, P47K |SEEDHWS_18187|cobalamin synthesis protein, P47K |SEEN539_03024|cobalamin synthesis protein, P47K |SeAg_B2361|cobalamin synthesis protein, P47K |Salmonellentericaenterica_010100005244|cobalamin synthesis protein, P47K |SEEM201_19238|cobalamin synthesis protein, P47K |SEEM710_07168|cobalamin synthesis pr…	1	1	1	1	1	1	1	1	1	1	1	1	1	1	1	1	1	1	1	1	1	1	1	1	1	1	1	1	1	1	1	1	1	1	1	1	1	1	1	1	1	1	1	1	1	2
545	92	yeiP yeiP yeiP yeiP yeiP	SeHA_C2448|conserved hypothetical protein |SEEM010_10176|elongation factor P |SBG_2022|elongation factor p-like protein |SPA0640|putative elongation factor |SeSB_A2639|conserved hypothetical protein |SCH_2227|putative elongation factor |SEEN567_16590|elongation factor P |SPAB_00793|hypothetical protein |SEEDSL_15488|elongation factor P |SG2249|Elongation factor P-like protein. |SEEM316_14897|elon…	1	1	1	1	1	1	1	1	1	1	1	1	1	1	1	1	1	1	1	1	1	1	1	1	1	1	1	1	0	1	1	1	0	1	1	1	0	1	0	1	1	1	1	1	1	1
546	98		SEEM030_06606|hypothetical protein |SEEN567_16600|hypothetical protein |SSPA0604|putative membrane protein |SeJ_A2682|putative inner membrane protein |SEE23_22054|hypothetical protein |SEN2201|putative membrane protein |SEEM973_07147|putative inner membrane protein |SEE13_20001|hypothetical protein |SPA0643|putative membrane protein |SeAg_B2357|putative inner membrane protein |SentesTyphi_0101000…	0	1	1	1	1	1	1	1	1	1	1	1	1	1	1	1	1	1	1	1	1	1	1	1	1	1	1	1	1	1	1	1	1	1	1	1	1	1	1	1	1	1	1	1	1	1
547	98	setB setB yeiO yeiO yeiO yeiO setB setB	SeSB_A2636|sugar efflux transporter B |SNSL317_A3319|sugar efflux transporter B |SEEM710_07148|sugar efflux transporter |SNSL254_A2401|sugar efflux transporter B |SeHB_A2356|sugar efflux transporter B |SeKB_A2421|sugar efflux transporter B |SeH_A2731|sugar efflux transporter B |Salmonellentericaenterica_010100005224|sugar efflux transporter |SE451200_05584|sugar efflux transporter B |SEEM973_0714…	1	1	1	1	1	1	1	1	1	1	1	1	1	1	1	1	1	1	1	1	1	1	1	2	1	0	1	1	1	1	1	1	1	1	1	1	1	1	1	1	1	1	1	1	1	1
548	100	fruB fruB fruB fruB fruB fruF fruB fruB fruB fruB fruB fruF fruB fruB fruB fruB fruF fruF fruB fruB fruB fruB fruB fruB fruB	SeAg_B2354|PTS system fructose-specific phosphotransferase enzyme IIA component |SEEDHWS_18162|bifunctional fructose-specific PTS IIA/HPr protein |SeSPA_A2820|PTS system fructose-specific phosphotransferase enzyme IIA component |SeSA_A2445|PTS system fructose-specific phosphotransferase enzyme IIA component |SE451239_00730|bifunctional fructose-specific PTS IIA/HPr protein |SEET1153_10756|bifunct…	1	1	1	1	1	1	1	1	1	1	1	1	1	1	1	1	1	1	1	1	1	1	1	1	2	1	1	1	1	1	1	1	1	1	1	1	1	1	1	1	1	1	1	1	1	1
549	100	fruK fruK fruK fruK fruK fruK fruK fruK fruK fruK fruK fruK fruK fruK fruK fruK fruK fruK fruK fruK fruK fruK fruK fruK fruK fruK fruK fruK fruK fruK fruK fruK fruK fruK fruK fruK fruK fruK fruK fruK fruK fruK fruK fruK fruK fruK fruK fruK fruK fruK fruK fruK fruK fruK fruK fruK fruK fruK fruK fruK fruK fruK fruK fruK	SEEM031_05774|1-phosphofructokinase |SEER_01366|1-phosphofructokinase |SEEG9184_12172|1-phosphofructokinase |SeKA_A1792|1-phosphofructokinase |SeD_A2555|1-phosphofructokinase |SEET535_13539|1-phosphofructokinase |SEEM202_02925|1-phosphofructokinase |SEEM030_06591|1-phosphofructokinase |SPAB_00803|hypothetical protein |SEEN539_03054|1-phosphofructokinase |SEEN199_20482|1-phosphofructokinase |SNSL2…	1	1	1	1	1	1	1	1	1	1	1	1	1	1	1	1	1	1	1	1	1	1	1	2	1	1	1	1	1	1	1	1	1	1	1	1	1	1	1	1	1	1	1	1	1	1
550	100	fruA fruA fruA fruA fruA fruA fruA fruA	SEEG9184_12167|fructose-specific PTS system IIBC component |SeSA_A4067|pts system fructose-specific eiibc component |SPAB_04799|hypothetical protein |SG2241|PTS system, fructose-specific IIBC component |SeAg_B4083|pts system fructose-specific eiibc component |Salmonellentericaenterica_010100005194|fructose-specific PTS system IIBC component |SEEM710_17521|pts system fructose-specific eiibc compon…	1	2	2	2	2	1	2	2	2	2	2	2	2	2	2	2	2	2	2	2	2	2	2	2	2	2	2	2	1	2	2	2	2	2	2	1	2	2	2	2	2	1	1	2	2	1
551	7		SPAB_00805|hypothetical protein |SARI_00685|hypothetical protein |SNSL317_A3324|hypothetical protein |SeW_A2540|hypothetical protein |SeHB_A2350|hypothetical protein |	0	0	0	0	0	0	0	0	0	0	0	0	0	0	0	0	0	0	0	0	0	0	0	0	0	0	0	0	0	1	1	1	0	0	0	0	0	0	0	0	0	0	0	0	0	0
552	98	nfo nfo nfo nfo nfo nfo nfo nfo	SentesTyphi_010100000655|endonuclease IV |SEN2196|endonuclease IV |SEEM010_10141|endonuclease IV |SEEM201_19193|endonuclease IV |SeSA_A2442|endonuclease 4 |STM2203|endonuclease IV |SeKA_A1790|endonuclease 4 |SEE18569_16257|endonuclease IV |SE451239_00745|endonuclease IV |SeHB_A2349|endonuclease 4 |SEEM030_06581|endonuclease IV |SE451200_05609|endonuclease IV |SeW_A2539|endonuclease 4 |SPA0648|end…	1	1	1	1	1	1	1	1	1	1	1	1	1	1	1	1	1	1	1	1	1	1	1	1	1	1	1	1	0	1	1	1	1	1	1	1	1	1	1	1	1	1	1	1	1	1
553	98	yeiE yeiE yeiE yeiE yeiE yeiE yeiE yeiE	SeJ_A2674|transcriptional regulator, LysR family |SPAB_00808|hypothetical protein |SEE23_22019|putative DNA-binding transcriptional regulator |SentesTy_010100017098|putative DNA-binding transcriptional regulator |SeV_B2866|transcriptional regulator, LysR family |SEEM965_08402|putative DNA-binding transcriptional regulator |SEEN567_16640|putative DNA-binding transcriptional regulator |SEEM954_0517…	1	1	1	1	1	1	1	1	1	1	1	1	1	1	1	1	1	1	1	1	1	0	1	1	2	1	1	1	1	1	1	1	1	1	1	1	1	1	1	1	1	1	1	1	1	1
554	96	yeiH yeiH yeiH yeiH yeiH yeiH yeiH yeiH	SNSL254_A2394|conserved hypothetical protein |SEE18569_16252|inner membrane protein YeiH |SEEM010_10136|inner membrane protein YeiH |SentesTe_010100017474|hypothetical protein |SEEM316_14852|inner membrane protein YeiH |SeKB_A2415|conserved hypothetical protein |SNSL254_A2393|inner membrane protein YeiH |SeD_A2551|inner membrane protein YeiH |SE451200_05614|inner membrane protein YeiH |SEK29439_0…	1	1	1	1	1	1	1	1	1	1	1	1	1	1	1	1	1	1	1	1	1	0	1	1	0	1	1	2	1	2	1	2	2	1	2	1	2	2	2	1	1	1	1	1	1	1
555	100	lysP lysP lysP lysP lysP lysP lysP lysP	SeSPB_A2421|lysine-specific permease |SEE23_22014|lysine transporter |SeV_B2867|lysine-specific permease |SEEDSL_15438|lysine transporter |SE451200_05624|lysine transporter |SentesTe_010100017464|lysine transporter |SCH_2216|APC family, lysine-specific permease |SEET535_13564|lysine transporter |SEEM316_14842|lysine transporter |SEER_01391|lysine transporter |SEEN567_16645|lysine transporter |SeK…	1	1	1	1	1	1	1	1	1	1	1	1	1	1	1	1	1	1	1	1	1	1	1	1	1	1	1	1	1	1	1	1	1	1	1	1	1	1	1	1	1	1	1	1	1	1
556	98	cirA cirA cirA cirA cirA cirA cirA cirA cirA	SeSPB_A2420|colicin I receptor |SE451200_05629|colicin I receptor |Salmonellentericaenterica_010100005169|colicin I receptor |SeKA_A1785|colicin I receptor |SEE10_15887|colicin I receptor |SentesTyphi_010100000675|colicin I receptor |SCH_2215|outer membrane porin, receptor for colicin I, requires TonB |SeHA_C2434|colicin I receptor |SEK29439_05079|colicin I receptor |t0656|colicin I receptor prec…	1	1	1	1	1	1	1	1	1	1	1	1	1	1	1	1	1	1	1	1	1	1	1	2	2	1	1	0	1	1	1	1	1	1	1	1	1	1	1	2	1	1	1	1	1	1
557	92	uhpC	SeD_A2547|regulatory protein UhpC |SeSA_A2437|regulatory protein UhpC |SEEM202_02890|putative regulatory protein |SeSB_A2626|regulatory protein UhpC |SEEG9184_12137|putative regulatory protein |SEEM974_19207|putative regulatory protein |SeHA_C2433|regulatory protein UhpC |SeKB_A2410|regulatory protein UhpC |SPAB_00813|hypothetical protein |SNSL317_A3330|regulatory protein UhpC |SeI_A2863|regulato…	1	1	1	1	1	1	1	1	1	1	1	1	1	1	1	1	1	1	1	1	1	1	1	0	0	0	1	1	1	1	1	1	1	1	1	1	1	1	1	1	1	1	1	1	1	1
558	98	serB serB serB serB serB serB serB serB serB serB serB serB serB serB serB serB serB serB	SEN2190|putative hydrolase |SPA0654|putative hydrolase |Salmonellentericaenterica_010100005149|putative hydrolase |SEEM202_02885|phosphoserine phosphatase SerB |SeKB_A2409|phosphoserine phosphatase SerB |SBG_2010|putative hydrolase |SEEM974_19202|phosphoserine phosphatase SerB |SEE436_22427|putative hydrolase |SEEM973_07092|phosphoserine phosphatase SerB |SEEM710_07098|phosphoserine phosphatase S…	1	1	1	1	1	1	1	1	1	1	1	1	1	1	1	1	1	1	1	1	1	1	1	1	1	1	1	1	1	1	1	1	1	1	1	1	1	1	1	1	1	1	1	0	1	1
559	3		SARI_00694|hypothetical protein |SPAB_00815|hypothetical protein |	0	0	0	0	0	0	0	0	0	0	0	0	0	0	0	0	0	0	0	0	0	0	0	0	0	0	0	0	0	0	0	0	0	0	0	0	0	0	0	0	0	0	0	0	0	0
560	98	sdaC sdhL sdaC2 sdhL sdaC	SSPA0615a|putative L-serine dehydratase (pseudogene) |SEEM031_05729|L-serine ammonia-lyase |SEEN539_03099|L-serine ammonia-lyase |SEE436_22417|L-serine ammonia-lyase |SEE436_22422|L-serine ammonia-lyase |SEE23_21994|L-serine ammonia-lyase |SEE10_15872|L-serine ammonia-lyase |SeAg_B2342|L-serine ammonia-lyase |SeSPA_A2809|L-serine ammonia-lyase |SEEM316_14822|L-serine ammonia-lyase |SEE18569_16222…	1	1	1	1	1	1	1	1	1	1	1	1	1	1	1	1	1	1	1	1	1	1	1	1	1	1	1	1	1	1	1	1	1	1	1	1	1	1	1	1	1	1	1	1	1	2
561	100		SeV_B2873|putative transcriptional regulator |SeJ_A2668|putative transcriptional regulator |SEE8A_12425|putative transcriptional regulator |SentesTyphi_010100000700|putative transcriptional regulator |SeKB_A2407|putative transcriptional regulator |SEEG9184_12122|putative transcriptional regulator |SentesTy_010100000914|putative DNA-binding protein |SEEJ1593_18685|putative transcriptional regulato…	1	1	1	1	1	1	1	1	1	1	1	1	1	1	1	1	1	1	1	1	1	1	1	1	1	1	1	1	1	1	1	1	1	1	1	1	1	1	1	1	1	1	1	1	1	1
562	98	fghA fghA fghA fghA yeiG fghA fghA yeiG fghA fghA yeiG fghA fghA fghA yeiG fghA yeiG fghA yeiG fghA fghA fghA fghA yeiG	SEE18569_16212|putative esterase |SeV_B2874|S-formylglutathione hydrolase |SeAg_B2340|S-formylglutathione hydrolase |SEEM710_07083|S-formylglutathione hydrolase |SeKA_A1780|S-formylglutathione hydrolase |SEK29439_05054|S-formylglutathione hydrolase |SEEM954_05142|S-formylglutathione hydrolase |Salmonellentericaenterica_010100005134|putative esterase |SeSB_A2622|S-formylglutathione hydrolase |SEEM…	1	1	1	1	1	1	1	1	1	1	1	1	1	1	1	1	1	1	1	1	1	1	1	1	1	1	1	1	1	1	1	1	1	1	1	1	1	1	1	1	1	1	1	1	1	1
563	100	folE folE folE folE folE folE folE folE folE folE folE folE folE folE folE folE folE folE folE folE folE folE folE folE folE folE folE folE folE folE folE folE folE folE folE folE folE folE folE folE folE folE folE folE folE folE folE folE folE folE folE folE folE folE folE folE folE folE folE folE folE folE	SentesTe_010100017429|GTP cyclohydrolase I |SEEM316_14807|GTP cyclohydrolase I |SeSA_A2432|GTP cyclohydrolase I |t0662|GTP cyclohydrolase I |SSPA0618|GTP cyclohydrolase I |SPC_1509|GTP cyclohydrolase I |SCH_2209|GTP cyclohydrolase I |SeH_A1507|GTP cyclohydrolase I |SEE10_15857|GTP cyclohydrolase I |SEET535_13599|GTP cyclohydrolase I |SEE8A_12415|GTP cyclohydrolase I |SEEDHWS_18097|GTP cyclohydrol…	1	1	1	1	1	1	1	1	1	1	1	1	1	1	1	1	1	1	1	1	1	1	1	1	1	1	1	1	1	1	1	1	1	1	1	1	1	1	1	1	1	1	1	1	1	1
564	96	yeiB yeiB yeiB yeiB yeiB yeiB yeiB	SE20037_10472|hypothetical protein |SNSL317_A3336|putative membrane protein |SeKA_A1778|putative membrane protein |SEE13_19916|hypothetical protein |SeHA_C2427|putative inner membrane protein |SEEN185_21461|hypothetical protein |SEEM010_10086|hypothetical protein |SEEN567_16685|hypothetical protein |SeD_A2541|putative membrane protein |SEEJ1593_18670|hypothetical protein |SeI_A2857|putative membr…	1	1	1	1	0	1	1	1	1	1	1	1	1	1	1	1	1	1	1	1	1	1	1	1	1	1	1	1	1	1	1	1	1	1	1	1	1	1	1	1	1	1	1	1	1	1
565	95	galS galS galS galS galS galS galS galS galS galS galS galS galS galS galS galS galS galS galS galS	SeHA_C2426|HTH-type transcriptional regulator GalS |SEET1153_10831|DNA-binding transcriptional regulator GalS |SE451239_00805|DNA-binding transcriptional regulator GalS |SEEN185_21466|DNA-binding transcriptional regulator GalS |SeSPA_A2804|transcriptional regulator GalS |SEN2184|mgl repressor and galactose ultrainduction factor |SEEM973_07062|DNA-binding transcriptional regulator GalS |SEEM954_05…	1	1	0	1	1	1	1	1	1	1	1	1	1	0	1	1	1	1	1	1	1	1	1	2	1	1	1	1	1	1	1	1	1	1	1	1	1	1	1	1	1	1	1	1	1	1
566	95	mglB mglB mglB mglB mglB mglB mglB mglB	SPA0661|D-galactose-binding periplasmic protein precursor |SEK29439_05029|D-galactose-binding periplasmic protein |SeW_A2525|D-galactose-binding periplasmic protein |SE451239_00810|D-galactose-binding periplasmic protein |SeSB_A2618|D-galactose-binding periplasmic protein (gbp) |SEEN185_21471|D-galactose-binding periplasmic protein |SeSA_A2429|D-galactose-binding periplasmic protein |SEE10_15842|…	1	1	1	1	1	1	1	1	1	1	1	1	1	1	1	1	1	1	1	1	1	1	1	1	1	1	1	1	1	1	1	1	1	1	1	1	1	1	1	1	1	0	0	1	1	1
567	81	mglA mglA mglA mglA mglA	SSPA0621a|galactoside transport ATP-binding protein MglA (pseudogene) |SEEN185_21476|galactose/methyl galaxtoside transporter ATP-binding protein |SEEM973_07052|galactose/methyl galaxtoside transporter ATP-binding protein |SEEM202_02845|galactose/methyl galaxtoside transporter ATP-binding protein |SeSA_A2428|galactose/methyl galactoside import ATP-binding protein MglA |SeH_A1511|galactose/methyl …	1	1	1	1	1	1	1	1	1	1	1	1	1	1	1	1	1	1	1	1	1	1	1	0	0	0	1	1	1	1	1	1	1	1	1	1	1	1	1	1	0	0	0	1	1	0
568	100	mglC mglC mglC mglC mglC mglC mglC mglC mglC mglC mglC mglC mglC mglC mglC mglC mglC mglC mglC mglC mglC mglC mglC mglC mglC mglC mglC mglC mglC mglC mglC mglC mglC mglC mglC mglC mglC mglC mglC mglC mglC mglC mglC mglC mglC mglC mglC	SEET1153_10846|beta-methylgalactoside transporter inner membrane component |SeJ_A2661|galactose ABC transporter, permease protein |SEE8A_12390|beta-methylgalactoside transporter inner membrane component |STM2188|methyl-galactoside transport protein |SentesTy_010100001446|beta-methylgalactoside transporter inner membrane component |SEEM954_05112|beta-methylgalactoside transporter inner membrane co…	1	1	1	1	1	1	1	1	1	1	1	1	1	1	1	1	1	1	1	1	1	1	1	1	1	1	1	1	1	1	1	1	1	1	1	1	1	1	1	1	1	1	1	1	1	2
569	89		SEE18569_10793|hypothetical protein |SNSL254_A3270|putative inner membrane protein |SEEM971_14067|hypothetical protein |SE451239_02954|putative inner membrane protein |SEEM030_02500|hypothetical protein |SEE436_11569|hypothetical protein |SEEM954_11537|hypothetical protein |SEEM201_12286|hypothetical protein |SPAB_03782|hypothetical protein |SeW_A3477|putative inner membrane protein |SEEM965_2236…	0	1	1	1	1	1	1	1	1	1	1	1	1	1	1	1	1	1	1	1	1	1	1	1	1	0	1	0	0	1	1	0	1	1	1	1	1	1	2	1	1	1	1	1	1	1
570	100	yeiS b2145 b2145 b2145	SBG_1997|hypothetical protein |SEEM201_19093|hypothetical protein |SEEM202_02825|hypothetical protein |SCH_2202|putative inner membrane protein |t0670|putative membrane protein |SEEN185_21496|hypothetical protein |SE20037_10437|hypothetical protein |SeSB_A2613|putative inner membrane protein |SEEJ1593_18635|hypothetical protein |SeI_A2850|putative inner membrane protein |SPA0666|putative membrane…	1	1	1	1	1	1	1	1	1	1	1	1	1	1	1	1	1	1	1	1	1	1	1	1	1	1	1	1	1	1	1	1	1	1	1	1	1	1	1	1	1	1	1	1	1	1
571	100	sanA sanA sanA sanA sanA sanA sanA sanA	SeSA_A2423|vancomycin sensitivity |SentesTy_010100001466|hypothetical protein |SentesTyphi_010100023210|hypothetical protein |SEN2177|vancomycin resistance protein |SE451200_05709|hypothetical protein |SEEDSL_15348|hypothetical protein |SeW_A2519|vancomycin resistance protein |SEEM030_06486|hypothetical protein |SeD_A2531|vancomycin sensitivity |SEER_01476|hypothetical protein |SG2220|vancomycin …	1	1	1	1	1	1	1	1	1	1	1	1	1	1	1	1	1	1	1	1	1	1	1	1	1	1	1	1	1	1	1	1	1	1	1	1	1	1	1	1	1	1	1	1	1	1
572	96	cdd cdd cdd cdd cdd cdd cdd cdd cdd cdd cdd cdd cdd cdd cdd cdd cdd cdd cdd cdd cdd cdd cdd cdd cdd	SeI_A2848|cytidine deaminase |SEE23_21929|cytidine deaminase |SBG_1995|cytidine deaminase |SEEG9184_12052|cytidine deaminase |SEE8A_12365|cytidine deaminase |SEET1153_10871|cytidine deaminase |SEEM965_08492|cytidine deaminase |SPA0668|cytidine deaminase |SEEM030_06481|cytidine deaminase |SeSA_A2422|cytidine deaminase |SSPA0627|cytidine deaminase |SEEM971_07877|cytidine deaminase |SEEM202_02815|cy…	1	1	1	1	1	1	1	1	1	1	1	1	1	1	1	1	1	1	1	1	1	1	1	1	1	0	1	1	1	1	1	1	1	1	1	1	1	1	1	1	1	1	1	1	1	1
573	98	yohK yohK yohK yohK yohK yohK yohK yohK	t0673|puatative membrane protein |SEEM974_19127|hypothetical protein |SeW_A2517|conserved hypothetical protein |SeI_A2847|conserved hypothetical protein |SeSPB_A2403|conserved hypothetical protein |SARI_00719|hypothetical protein |SSPA0628|puatative membrane protein |SEE23_21924|hypothetical protein |SeD_A2529|conserved hypothetical protein |SEET535_13654|hypothetical protein |SNSL254_A2372|conse…	1	1	1	1	1	1	1	1	1	1	1	1	1	1	1	1	1	1	1	1	1	1	1	1	0	1	1	1	1	1	1	1	1	1	1	1	1	1	1	1	1	1	1	1	1	1
574	100	yohJ yohJ yohJ yohJ yohJ yohJ yohJ yohJ	SEEDSL_15333|hypothetical protein |SEE8A_12355|hypothetical protein |SEEM965_08502|hypothetical protein |SE20037_10417|hypothetical protein |SeHB_A2326|membrane protein YohJ |SeAg_B2327|membrane protein YohJ |SeJ_A2654|membrane protein YohJ |SEEM710_07013|hypothetical protein |SentesTy_010100019325|hypothetical protein |SEEM202_02805|hypothetical protein |SEEM201_19073|hypothetical protein |SeSPA…	1	1	1	1	1	1	1	1	1	1	1	1	1	1	1	1	1	1	1	1	1	1	1	1	2	1	1	1	1	1	1	1	1	1	1	1	1	1	1	1	1	1	1	1	1	1
575	73	gbpR	Salmonellentericaenterica_010100003674|putative transcriptional regulator |SEE8A_12350|putative transcriptional regulator |SEEN185_21521|putative transcriptional regulator |SEEDSL_15328|putative transcriptional regulator |SEEM201_19068|putative transcriptional regulator |SEEM965_08507|putative transcriptional regulator |SEEM974_19117|putative transcriptional regulator |SEEM316_14742|putative tran…	1	1	1	1	1	1	1	1	1	1	1	1	1	1	1	1	1	1	1	1	1	1	1	1	1	1	1	0	0	0	0	0	0	0	0	0	0	0	0	1	1	1	1	1	1	1
576	100	pcaK	SentesTyphi_010100023240|putative n-hydroxybenzoate transporter |SEN2172|putative n-hydroxybenzoate transporter |SEEG9184_12032|putative n-hydroxybenzoate transporter |SeV_B2889|4-hydroxybenzoate transporter |SPA0672|putative n-hydroxybenzoate transporter |SeW_A2514|4-hydroxybenzoate transporter |SeKA_A1764|4-hydroxybenzoate transporter |SEEM201_19063|4-hydroxybenzoate transporter |SEEDSL_15323|4…	1	1	1	1	1	1	1	1	1	1	1	1	1	1	1	1	1	1	1	1	1	1	1	1	1	1	1	1	1	1	1	1	1	1	1	1	1	1	1	1	1	1	1	1	1	1
577	100	yohI yohI yohI yohI yohI yohI yohI yohI	SEET535_13694|tRNA-dihydrouridine synthase C |SeJ_A2647|tRNA-dihydrouridine synthase C |SEEM954_05042|tRNA-dihydrouridine synthase C |SE451239_00890|tRNA-dihydrouridine synthase C |SE20037_10377|tRNA-dihydrouridine synthase C |SeH_A1526|tRNA-dihydrouridine synthase C |SEEN185_21551|tRNA-dihydrouridine synthase C |SPAB_00842|hypothetical protein |SentesTe_010100015997|tRNA-dihydrouridine synthase …	1	1	1	1	1	1	1	1	1	1	1	1	1	1	1	1	1	1	1	1	1	1	1	1	1	1	1	1	1	1	1	1	1	1	1	1	1	1	1	1	1	1	1	1	1	1
578	35		SeSPB_A2393|conserved hypothetical protein |t0682|hypothetical protein |SNSL317_A3355|conserved hypothetical protein |SeSPA_A2786|conserved hypothetical protein |SeI_A2838|conserved hypothetical protein |SCH_2190|putative cytoplasmic protein |SeH_A1528|conserved hypothetical protein |SNSL254_A2362|conserved hypothetical protein |SeD_A2520|conserved hypothetical protein |SARI_00725|hypothetical pr…	0	0	0	0	0	0	0	0	0	0	0	0	0	0	0	0	0	0	0	0	0	0	0	0	0	0	0	1	1	1	1	1	0	1	1	1	1	1	0	0	0	0	0	0	0	0
579	96	yohG yohG yohG yohG yohG yohG yohG	SEEM965_08542|multidrug resistance outer membrane protein MdtQ |SEE10_15752|multidrug resistance outer membrane protein MdtQ |SCH_2188|putative Outer membrane efflux protein |SEN2166|putative lipoprotein |SeH_A1529|efflux transporter, outer membrane factor |SE451239_00895|multidrug resistance outer membrane protein MdtQ |SEEM010_09991|multidrug resistance outer membrane protein MdtQ |SeSB_A2599|e…	1	1	1	1	1	1	1	1	1	1	1	1	1	1	1	2	1	1	1	1	1	1	1	1	1	1	1	0	1	1	1	1	1	1	1	1	1	1	1	1	1	1	1	1	1	2
580	98	yohF yohF yohF yohF yohF yohF yohF yohF	SCH_2187|putative oxidoreductase |STM2171|putative oxidoreductase |SeKB_A2381|oxidoreductase, short chain dehydrogenase/reductase family |SBG_1984|putative oxidoreductase |SEEJ1593_18570|acetoin dehydrogenase |SeSPA_A2784|oxidoreductase, short chain dehydrogenase/reductase family |SEEN199_20317|acetoin dehydrogenase |SNSL254_A2360|oxidoreductase, short chain dehydrogenase/reductase family |SEE23_…	1	1	1	1	1	1	1	1	1	1	1	1	1	1	1	1	1	1	1	1	1	1	1	2	2	1	1	1	1	1	1	1	1	1	1	1	0	1	1	1	2	1	1	1	1	2
581	100	yohD yohD yohD yohD yohD yohD yohD yohD	SEEM030_06421|inner membrane protein YohD |SEEM710_06963|hypothetical protein |SG2206|putative membrane protein |SeKB_A2380|inner membrane protein YohD |SEEDSL_15283|hypothetical protein |SARI_00728|hypothetical protein |SEET1153_10931|hypothetical protein |SEEN567_16790|hypothetical protein |Salmonellentericaenterica_010100003624|hypothetical protein |SPC_1533|hypothetical protein |SEEM973_06962…	1	1	1	1	1	1	1	1	1	1	1	1	1	1	1	1	1	1	1	1	1	1	1	1	2	1	1	1	1	1	1	1	1	1	1	1	1	1	1	1	1	1	1	1	1	1
582	100	yohC yohC yohC yohC yohC yohC yohC yohC	SEEM954_05022|inner membrane protein YohC |SEEM031_05594|inner membrane protein YohC |SEN2163|putative membrane protein |SeHA_C2403|inner membrane protein YohC |SEEM974_19067|inner membrane protein YohC |SG2205|putative membrane protein |SEEM202_02750|inner membrane protein YohC |SentesTe_010100015977|hypothetical protein |SE451239_00910|inner membrane protein YohC |SEEM316_14687|inner membrane p…	1	1	1	1	1	1	1	1	1	1	1	1	1	1	1	1	1	1	1	1	1	1	1	1	2	1	1	1	1	1	1	1	1	1	1	1	1	1	1	1	1	1	1	1	1	1
583	98	pbpG pbpG pbpG pbpG pbpG pbpG pbpG pbpG pbpG pbpG pbpG pbpG pbpG pbpG pbpG pbpG pbpG pbpG pbpG pbpG pbpG pbpG pbpG pbpG pbpG pbpG pbpG pbpG pbpG pbpG pbpG pbpG pbpG pbpG pbpG pbpG pbpG pbpG pbpG pbpG pbpG pbpG pbpG pbpG	SEEM971_07807|D-alanyl-D-alanine endopeptidase |SEEM316_14682|D-alanyl-D-alanine endopeptidase |SeI_A2832|D-alanyl-D-alanine endopeptidase |SEET1153_10941|D-alanyl-D-alanine endopeptidase |SE451239_00915|D-alanyl-D-alanine endopeptidase |SE20037_10352|D-alanyl-D-alanine endopeptidase |SeSA_A2406|D-alanyl-D-alanine endopeptidase |SeW_A2502|D-alanyl-D-alanine endopeptidase |SEE10_15732|D-alanyl-D-a…	1	1	1	1	1	1	1	1	1	1	1	1	1	1	1	1	1	1	1	1	1	1	1	2	1	1	1	1	1	1	1	1	1	1	1	1	1	1	1	1	1	1	1	1	1	1
584	98	dld dld dld dld dld dld dld dld	SEER_01556|D-lactate dehydrogenase |SEEN199_20297|D-lactate dehydrogenase |SEEM974_19057|D-lactate dehydrogenase |SEE8A_12290|D-lactate dehydrogenase |SSPA0643|D-lactate dehydrogenase |SEEM710_06948|D-lactate dehydrogenase |SNSL317_A3362|D-lactate dehydrogenase |SEEN567_16805|D-lactate dehydrogenase |SEEM030_06406|D-lactate dehydrogenase |SeJ_A2639|D-lactate dehydrogenase, membrane binding family…	1	1	1	1	1	1	1	1	1	1	1	1	1	1	1	1	1	1	1	1	1	1	1	2	2	1	1	1	1	1	1	1	1	1	1	1	1	1	1	1	1	0	1	1	1	1
585	100	bglX bglX bglX bglX bglX bglX bglX bglX	SEN2160|periplasmic beta-glucosidase precursor |SEEN567_16810|periplasmic beta-glucosidase |SeKB_A2376|glycosyl hydrolase family 3 N domain protein |SE451239_00925|periplasmic beta-D-glucoside glucohydrolase |SEEN199_20292|periplasmic beta-glucosidase |SEER_01561|periplasmic beta-glucosidase |SSPA0644|periplasmic beta-glucosidase precursor |SEEM031_05579|periplasmic beta-glucosidase precursor |SB…	1	1	1	1	1	1	1	1	1	1	1	1	1	1	1	1	1	1	1	1	1	1	1	1	1	1	1	1	1	1	1	1	1	1	1	1	1	1	1	1	1	1	1	1	1	2
586	98	yehZ yehZ yehZ yehZ yehZ yehZ yehZ yehZ	SeKA_A1749|amine ABC transporter, periplasmic amine-binding protein |SeHB_A2309|amine ABC transporter, periplasmic amine-binding protein |SNSL254_A2354|amine ABC transporter, periplasmic amine-binding protein |STM2165|putative ABC superfamily transport protein (bind_prot) |SEEJ1593_18535|amine ABC transporter, periplasmic amine-binding protein |SEEM030_06396|amine ABC transporter, periplasmic ami…	1	1	1	1	1	1	1	1	1	1	1	1	1	1	1	1	1	1	1	1	1	1	1	1	1	1	1	1	1	1	1	1	1	1	1	1	1	1	1	1	1	1	1	1	1	0
587	100	yehY yehY yehY yehY yehY yehY yehY yehY	SEEM202_02725|hypothetical protein |SEEM010_09951|inner membrane ABC transporter permease YehY |SEE8A_12275|putative permease transmembrane component |SeH_A1537|inner membrane ABC transporter permease protein YehY |SEEM965_08582|hypothetical protein |SNSL254_A2353|inner membrane ABC transporter permease protein YehY |SEEM316_14662|hypothetical protein |SEEDHWS_17942|inner membrane ABC transporter…	1	1	1	1	1	1	1	1	1	1	1	1	1	1	1	1	1	1	1	1	1	1	1	1	1	1	1	1	1	1	1	1	1	1	1	1	1	1	1	1	1	1	1	1	1	1
588	100	yehX yehX yehX yehX yehX yehX yehX yehX	SeD_A2509|glycine betaine/carnitine/choline transport ATP-binding protein opuCA |SeW_A2496|glycine betaine/carnitine/choline transport ATP-binding protein opuCA |SPA0688|ABC transporter ATP-binding protein |SEEM971_07782|glycine betaine/carnitine/choline transport ATP-binding protein opuCA |SEE23_21834|ABC transporter ATP-binding protein |SeKB_A2373|glycine betaine/carnitine/choline transport ATP…	1	1	2	1	1	1	1	1	1	1	1	1	1	1	1	1	1	1	1	1	1	1	1	1	1	1	1	1	1	1	1	1	1	1	1	1	1	1	1	1	1	1	1	1	1	1
589	100	yehW yehW yehW yehW yehW yehW yehW yehW	SentesTe_010100015942|inner membrane ABC transporter permease protein YehW |STM2162|putative ABC-type proline/glycine betaine transport system, permease component |SEE10_15702|inner membrane ABC transporter permease protein YehW |SCH_2178|putative ABC-type proline/glycine betaine transport systems, permease component |SEEDHWS_17932|inner membrane ABC transporter permease protein YehW |SEEM973_069…	1	1	1	1	1	1	1	1	1	1	1	1	1	1	1	1	1	1	1	1	1	1	1	1	1	1	1	1	1	1	1	1	1	1	1	1	1	1	1	1	1	1	1	1	1	1
590	100	yehV yehV yehV yehV yehV yehV yehV yehV	SNSL317_A3368|transcriptional regulator, MerR family protein |SEE23_21819|putative transcriptional regulator |SEK29439_04869|HTH-type transcriptional regulator mlrA |SNSL254_A2350|transcriptional regulator, MerR family protein |SEEN567_16840|HTH-type transcriptional regulator mlrA |SPAB_00860|hypothetical protein |SSPA0650|putative transcriptional regulator |SeSPB_A2380|transcriptional regulator,…	1	1	1	1	1	1	1	1	1	1	1	1	1	1	1	1	1	1	1	1	1	1	1	1	1	1	1	1	1	1	1	1	1	1	1	1	1	1	1	1	1	1	1	1	1	1
591	98	yehU yehU yehU yehU yehU yehU yehU yehU	SEEN539_03279|putative two-component system sensor kinase |SeJ_A2631|inner membrane protein YehU |SEEG9184_11932|putative two-component system sensor kinase |SEER_01596|putative two-component system sensor kinase |SentesTyphi_010100023340|putative two-component system sensor kinase |SE20037_10307|putative two-component system sensor kinase |SE451239_00960|putative two-component system sensor kina…	1	1	1	1	1	1	1	1	1	1	1	1	1	1	1	1	1	1	1	1	1	1	1	1	0	1	1	1	1	1	1	1	1	1	1	1	1	1	1	1	1	1	1	1	1	1
592	96	yehT yehT yehT yehT yehT yehT yehT yehT	SeHA_C2393|DNA-binding response regulator |SEEM974_19012|putative two-component response-regulatory protein YehT |SPC_1544|putative two-component system response regulator |SEEM971_07757|putative two-component response-regulatory protein YehT |SeSPA_A2772|DNA-binding response regulator |SPAB_00862|hypothetical protein |SARI_00740|hypothetical protein |SEK29439_04859|putative two-component respons…	1	1	1	1	1	1	1	1	1	1	1	1	1	1	1	1	1	1	1	1	1	1	1	1	0	1	1	1	1	1	1	1	1	1	1	1	1	1	1	1	1	1	1	1	1	1
593	100	yehS yehS yehS yehS yehS yehS yehS yehS	Salmonellentericaenterica_010100003544|hypothetical protein |Salmonellentericaenterica_010100003539|hypothetical protein |SEEN539_03289|hypothetical protein |SeAg_B2303|putative cytoplasmic protein |t0698|conserved hypothetical protein |SEEM974_19007|hypothetical protein |SentesTy_010100023823|hypothetical protein |SeV_B2912|putative cytoplasmic protein |SE451239_00970|hypothetical protein |SG219…	1	1	1	1	1	1	1	1	1	1	1	1	1	1	1	1	1	1	1	1	1	1	1	2	1	1	1	1	1	1	1	1	1	1	1	1	1	1	1	1	1	1	1	1	1	1
594	100	metG metG metG metG metG metG metG metG metG metG metG metG metG metG metG metG metG metG metG metG metG metG metG metG metG metG metG metG metG metG metG metG metG metG metG metG metG metG metG metG metG metG metG metG metG metG metG metG metG metG metG metG metG metG metG metG metG metG metG metG metG metG	SEEM954_04947|methionyl-tRNA synthetase |SeH_A1546|methionyl tRNA synthetase |SEE436_03765|methionyl-tRNA synthetase |SeW_A2488|methionyl tRNA synthetase |SEE8A_12225|methionyl-tRNA synthetase |SEEN199_20232|methionyl-tRNA synthetase |SEE23_21789|methionyl-tRNA synthetase |SentesTy_010100023808|methionyl-tRNA synthetase |SEEJ1593_18480|methionyl-tRNA synthetase |SeHA_C2389|methionyl tRNA syntheta…	1	1	1	1	1	1	1	1	1	1	1	1	1	1	1	1	1	1	1	1	1	1	1	1	1	1	1	1	1	1	1	1	1	1	1	1	1	1	1	1	1	1	1	1	1	1
595	100	mrp mrp mrp mrp mrp mrp mrp mrp	SEEJ1593_18475|putative ATPase |SG2188|conserved hypothetical protein |SEEM202_02670|putative ATPase |SPC_1549|hypothetical protein |SE451200_05859|putative ATPase |SeH_A1547|mrp protein |t0702|conserved hypothetical protein |SNSL317_A3375|mrp protein |SeHA_C2388|mrp protein |SeW_A2487|mrp protein |SEEM974_18987|putative ATPase |SEE23_21784|putative ATPase |SEEM973_06877|putative ATPase |SCH_2169…	1	1	1	1	1	1	1	1	1	1	1	1	1	1	1	1	1	1	1	1	1	1	1	1	1	1	1	1	1	1	1	1	1	1	1	1	1	1	1	1	1	1	1	1	1	1
596	70	yehE yehE yehE yehE yehE yehE yehE yehE	SEK29439_04829|hypothetical protein |SeD_A2499|conserved hypothetical protein |SE451200_05864|hypothetical protein |SE451239_00995|hypothetical protein |SeJ_A2624|conserved hypothetical protein |SeSPB_A2372|conserved hypothetical protein |SEE13_19716|hypothetical protein |SEEM710_06873|hypothetical protein |SeAg_B2298|conserved hypothetical protein |SeSB_A2580|conserved hypothetical protein |SeSP…	1	1	1	1	1	1	0	1	1	1	1	1	0	1	0	1	0	0	0	0	0	0	0	0	0	0	1	1	1	0	1	1	1	1	1	1	1	1	1	1	1	1	0	1	1	0
597	38	stcA pegA stcA pegA	SEEDHWS_17882|putative fimbrial subunit protein |SeSB_A2579|putative fimbrial subunit protein |SE20037_10267|putative fimbrial subunit protein |SBG_1965|putative fimbrial subunit protein |SEEDSL_15183|putative fimbrial subunit protein |SeD_A2498|putative fimbrial subunit protein |SEN2145B|putative fimbrial subunit protein |SEE23_21774|putative fimbrial subunit protein |SEEJ1593_18465|putative fim…	1	0	0	0	0	1	0	1	0	0	0	0	0	1	0	1	0	0	0	0	0	0	0	0	0	0	0	0	0	0	0	0	0	1	0	1	0	0	0	0	1	1	1	1	1	1
598	38	pegB stcB pegB stcB	SeSA_A2389|gram-negative pilus assembly chaperone |SEEDSL_15178|putative fimbrial chaperone protein |SEE8A_12205|putative fimbrial chaperone protein |SEEJ1593_18460|pilus assembly chaperone |SeD_A2497|gram-negative pilus assembly chaperone |SEE10_15647|putative fimbrial chaperone protein |SEE23_21769|putative fimbrial chaperone protein |SEEDHWS_17877|putative fimbrial chaperone protein |SEE436_03…	1	0	0	0	0	1	0	1	0	0	0	0	0	1	0	1	0	0	0	0	0	0	0	0	0	0	0	0	0	0	0	0	0	1	0	1	0	0	0	0	1	1	1	1	1	1
599	33	pegC stcC stcC pegC	SEN2145|putative outer membrane usher protein |SBG_1963|putative outer membrane usher protein |SEE18569_15992|fimbrial usher protein |SeSB_A2577|fimbrial usher protein |SeJ_A2621|fimbrial usher protein |SE20037_10257|fimbrial usher protein |SEEN567_16895|fimbrial usher protein |SEE436_03745|fimbrial usher protein |SEE8A_12200|fimbrial usher protein |SPA0702|putative outer membrane usher protein |…	1	0	0	0	0	1	0	1	0	0	0	0	0	0	0	0	0	0	0	0	0	0	0	0	0	0	0	0	0	0	0	0	0	1	0	1	0	0	0	0	0	1	1	1	1	1
600	35	stcD pegD pegD stcD	SEEN567_16900|hypothetical protein |SEEM031_05484|putative fimbrial protein |SNSL254_A2338|conserved hypothetical protein |SPA0703|putative exported protein |SEE436_03740|hypothetical protein |SEEDHWS_17867|hypothetical protein |SeSA_A2387|putative fimbrial protein |SEE8A_12195|hypothetical protein |SARI_00749|hypothetical protein |SG2182|putative exported protein |SEN2144A|putative exported prot…	1	0	0	0	0	1	0	1	0	0	0	0	0	1	0	1	0	0	0	0	0	0	0	0	0	0	0	0	0	0	0	0	0	1	0	1	0	0	0	0	1	1	1	1	0	1
601	100	yohN yohN yohN yohN yohN	SEEN539_03339|hypothetical protein |STM2148|putative periplasmic protein |SeHB_A2292|conserved hypothetical protein |SEEDHWS_17862|hypothetical protein |SEEM973_20868|hypothetical protein |SNSL317_A3381|conserved hypothetical protein |SeSPA_A2761|conserved hypothetical protein |SEN2144|conserved hypothetical protein |SEEM030_06306|hypothetical protein |SeW_A2482|conserved hypothetical protein |SE…	1	1	1	1	1	1	1	1	1	1	1	1	1	1	1	1	1	1	1	1	1	1	1	1	1	1	1	1	1	1	1	1	1	1	1	1	1	1	1	1	1	1	1	1	1	1
602	32		SEEM971_20615|hydroxyethylthiazole kinase |SeI_A2811|hypothetical protein |SARI_00751|hypothetical protein |SeJ_A2618|hypothetical protein |SeKB_A2357|hypothetical protein |SeAg_B2292|hypothetical protein |SeSPA_A2760|hypothetical protein |SeSPB_A2366|hypothetical protein |SeSB_A2574|hypothetical protein |SeHB_A2291|hypothetical protein |SeH_A1554|hypothetical protein |SeSA_A2385|hypothetical pro…	0	0	0	0	0	0	0	0	0	0	0	0	0	0	0	0	0	1	0	1	0	0	0	0	0	0	0	1	1	1	1	1	1	1	1	1	1	1	1	0	0	0	0	0	0	0
603	100	thiM thiM thiM thiM thiM thiM thiM thiM thiM thiM thiM thiM thiM thiM thiM thiM thiM thiM thiM thiM thiM thiM thiM	SeHB_A2289|hydroxyethylthiazole kinase |SeSPA_A2758|hydroxyethylthiazole kinase |SEET535_13834|hydroxyethylthiazole kinase |SEEM954_19476|hydroxyethylthiazole kinase |SEEM010_09861|hydroxyethylthiazole kinase |SEEM971_20610|hydroxyethylthiazole kinase |SEER_01661|hydroxyethylthiazole kinase |SEE23_21744|hydroxyethylthiazole kinase |SEEN567_16910|hydroxyethylthiazole kinase |SEEM974_14487|hydroxye…	1	1	1	1	1	1	1	1	1	1	1	1	1	1	1	1	1	1	1	1	1	1	1	1	2	1	1	1	1	1	1	1	1	1	1	1	1	1	1	1	1	1	1	1	1	2
604	100	thiD thiD thiD thiD thiD thiD thiD thiD thiD thiD thiD thiD thiD thiD thiD thiD thiD thiD thiD thiD thiD thiD thiD thiD thiD	SE451239_01030|phosphomethylpyrimidine kinase |SeV_B2925|phosphomethylpyrimidine kinase |SPA0706|phosphomethylpyrimidine kinase |SEEN539_03349|phosphomethylpyrimidine kinase |SeSA_A2382|phosphomethylpyrimidine kinase |SentesTyphi_010100023410|phosphomethylpyrimidine kinase |SeHA_C2378|phosphomethylpyrimidine kinase |SBG_1959|phosphomethylpyrimidine kinase |SNSL254_A2333|phosphomethylpyrimidine ki…	1	1	1	1	1	1	1	1	1	1	1	1	1	1	1	1	1	1	1	1	1	1	1	1	1	1	1	1	1	1	1	1	1	1	1	1	1	1	1	1	1	1	1	1	1	1
605	96	yegW yegW yegW yegW yegW yegW	SNSL254_A2332|transcriptional regulator, GntR family |SEEM202_21325|transcriptional regulator, GntR family |SEER_01671|putative transcriptional regulator |SEEM031_05464|transcriptional regulator, GntR family |SentesTyphi_010100023415|putative gntR-family transcriptional regulator |SeI_A2807|transcriptional regulator, GntR family |SEE13_19671|putative transcriptional regulator |SEE10_15617|putativ…	1	1	1	1	1	1	1	1	1	1	1	1	1	1	1	1	1	1	1	1	1	2	1	1	0	1	1	1	1	1	1	1	1	1	1	1	1	1	1	1	1	1	1	1	1	0
606	75	fbaB fbaB fbaB fbaB fbaB fbaB fbaB fbaB	SEE10_15597|fructose-bisphosphate aldolase |t0715|fructose-bisphosphate aldolase class I |SPA0711|fructose-bisphosphate aldolase class I |SPC_1562|fructose-bisphosphate aldolase |SEET535_13864|fructose-bisphosphate aldolase |SEK29439_04769|fructose-bisphosphate aldolase |SEN2137|fructose-bisphosphate aldolase class I |SEEG9184_11832|fructose-bisphosphate aldolase |SEE8A_12155|fructose-bisphosphat…	1	1	1	1	1	1	1	1	1	1	1	1	1	1	1	1	1	1	1	1	1	1	1	0	1	1	1	0	0	1	1	0	0	0	0	0	0	0	0	1	1	1	1	1	1	1
607	98	yegS yegS yegS yegS yegS yegS	SARI_00757|hypothetical protein |SPAB_00883|hypothetical protein |SEEN567_16945|lipid kinase |SEEM971_20575|lipid kinase |SEEM010_09826|lipid kinase |SEEM031_05439|lipid kinase |SeV_B2931|conserved hypothetical protein |SEEM030_06266|lipid kinase |SEEM710_06803|lipid kinase |SEE13_19646|lipid kinase |SEK29439_04764|lipid kinase |SEEDSL_15123|lipid kinase |SE451200_05929|lipid kinase |SeD_A2484|co…	1	1	1	1	1	1	1	1	1	1	1	1	1	1	1	1	1	1	1	1	1	1	1	1	1	1	1	1	1	1	1	1	1	1	1	1	1	1	1	1	1	1	1	1	1	2
608	93	cesT	SEE8A_12145|hypothetical protein |SCH_2152|putative cytoplasmic protein |SEK29439_04759|hypothetical protein |SeAg_B2280|Tir chaperone |SEE436_23526|hypothetical protein |SEEM202_21295|hypothetical protein |t0719|conserved hypothetical protein |SeSB_A2563|Tir chaperone |SeSPA_A2747|Tir chaperone |SeSA_A2374|Tir chaperone |SEE10_15587|hypothetical protein |SEEM965_08712|hypothetical protein |SEEM9…	0	1	1	1	1	1	1	1	1	1	1	1	1	1	1	1	1	1	1	1	1	1	1	1	1	1	1	1	1	1	1	1	1	1	1	0	0	1	1	1	1	1	1	1	1	1
609	98	yegQ yegQ yegQ yegQ yegQ yegQ	SEEM031_05429|peptidase, U32 family protein |SEEM316_08646|peptidase, U32 family protein |SE451200_05944|peptidase, U32 family protein |SARI_00760|hypothetical protein |SeW_A2466|peptidase, U32 family |SEEM965_08717|peptidase, U32 family protein |SEER_01711|peptidase, U32 family protein |SeSPB_A2353|peptidase, U32 family |SEE23_21699|peptidase, U32 family protein |SEET535_13879|peptidase, U32 fam…	1	1	1	1	1	1	1	1	1	1	1	1	1	1	1	1	1	1	1	1	1	2	1	1	1	1	1	1	1	1	1	1	1	1	1	1	1	1	1	1	1	1	1	1	1	1
610	100	baeR baeR baeR baeR baeR baeR baeR baeR baeR	SEE10_15562|DNA-binding transcriptional regulator BaeR |SeKB_A2324|response regulator |SeW_A2455|response regulator |SEEM974_14422|DNA-binding transcriptional regulator BaeR |STM2131|response regulator in two-component regulatory system with BaeS |SeD_A2477|response regulator |SE451239_01095|DNA-binding transcriptional regulator BaeR |SEE8A_12115|DNA-binding transcriptional regulator BaeR |SARI_0…	1	1	1	1	1	1	1	1	1	1	1	1	1	1	1	1	1	1	1	1	1	1	1	1	1	2	1	1	1	1	1	1	1	1	1	1	1	1	1	1	1	1	1	1	1	1
611	98	baeS baeS baeS baeS baeS baeS baeS baeS	SE451200_05969|signal transduction histidine-protein kinase BaeS |SARI_00762|hypothetical protein |SEN2126|putative two-component system sensor kinase |SeJ_A2588|signal transduction histidine-protein kinase BaeS |SEEG9184_11787|signal transduction histidine-protein kinase BaeS |SEE18569_15907|signal transduction histidine-protein kinase BaeS |SEK29439_00825|signal transduction histidine-protein k…	1	1	1	1	1	1	1	1	1	1	1	1	1	1	1	1	1	1	1	1	1	0	1	1	1	1	1	1	1	1	1	1	1	1	1	1	1	1	1	1	1	1	1	1	1	1
612	95	yegB yegB yegB yegB yegB yegB	SeSPB_A2347|inner membrane transport protein YieO |SeW_A2453|inner membrane transport protein YieO |SBG_1949|putative transporter protein |SEEM971_20535|multidrug efflux system protein MdtE |SeI_A2790|inner membrane transport protein YieO |SEEN185_07524|multidrug efflux system protein MdtE |SEE18569_15902|multidrug efflux system protein MdtE |t0743|putative transporter protein |SEEM710_06763|mult…	1	1	1	1	1	1	1	1	1	1	1	1	1	1	1	1	1	1	1	1	1	1	2	1	1	2	1	1	1	1	1	1	1	1	1	1	1	1	1	1	0	1	1	1	1	1
613	98	mdtC mdtC mdtC mdtC mdtC mdtC yegO mdtC mdtC mdtC mdtC yegO yegO mdtC mdtC mdtC yegO mdtC yegO mdtC yegO mdtC mdtC	SeH_A1574|multidrug resistance protein MdtC |SeSB_A2554|multidrug resistance protein MdtC |SSPA0696|putative RND-family transporter protein |SEEM710_06758|multidrug efflux system subunit MdtC |Salmonellentericaenterica_010100013490|multidrug efflux system subunit MdtC |SentesTe_010100015697|multidrug efflux system subunit MdtC |SEEDHWS_17772|multidrug efflux system subunit MdtC |SEEM965_08752|mul…	1	1	3	1	1	1	1	1	1	1	1	1	1	1	1	1	1	1	1	1	1	2	1	1	1	1	1	1	1	1	1	1	1	1	1	1	1	1	1	1	1	1	1	1	1	1
614	96	yegN mdtB mdtB mdtB yegN mdtB mdtB mdtB yegN mdtB yegN mdtB mdtB yegN yegN yegN yegN mdtB yegN mdtB	t0745|putative RND-family transporter protein |SentesTy_010100008905|multidrug efflux system subunit MdtB |SeHA_C2357|multidrug resistance protein MdtB |SEEM973_20773|multidrug efflux system subunit MdtB |SEEDSL_15068|multidrug efflux system subunit MdtB |SEEJ1593_18295|multidrug efflux system subunit MdtB |SeSPA_A2736|multidrug resistance protein MdtB |SeJ_A2585|multidrug resistance protein mdtB…	1	1	2	1	1	1	1	1	1	1	1	1	1	1	1	1	1	1	1	1	1	0	2	1	1	1	1	1	1	1	1	1	1	1	1	1	1	1	1	1	1	1	1	1	1	1
615	95	yegM	SEEN199_20067|multidrug efflux system subunit MdtA |SE451239_01120|multidrug efflux system subunit MdtA |SEEM971_20520|multidrug efflux system subunit MdtA |SentesTe_010100015687|multidrug efflux system subunit MdtA |SEEM010_09771|multidrug efflux system subunit MdtA |SCH_2129|putative HlyD family secretion protein |t0746|putative efflux system protein |SEEN185_07539|multidrug efflux system subun…	1	1	1	1	1	1	1	1	1	1	1	1	1	1	1	1	0	1	1	1	1	1	1	1	1	1	1	1	1	1	1	1	1	1	1	1	1	1	1	1	1	1	1	1	1	1
616	96	yegD yegD yegD yegD yegD yegD yegD yegD	SeSA_A2360|conserved hypothetical protein |SEEM954_19376|putative chaperone |SEEM201_15818|putative chaperone |SEE436_20742|putative chaperone |SeHB_A2263|conserved hypothetical protein |SeKB_A2316|conserved hypothetical protein |SE451239_01125|putative chaperone |SEEM316_08596|putative chaperone |SE20037_10137|putative chaperone |SPAB_00901|hypothetical protein |SEEG9184_11757|putative chaperone…	1	1	1	1	1	1	2	1	1	1	1	1	1	1	1	1	1	1	1	1	1	1	1	0	1	1	1	1	2	1	1	1	1	1	1	1	1	1	1	1	1	2	2	1	1	1
617	3		SPC_1595|3-methyl-adenine DNA glycosylase II, inducible |SARI_00769|hypothetical protein |	0	0	0	0	0	0	0	0	0	0	0	0	0	0	0	0	0	0	0	0	0	0	0	0	0	0	0	0	0	0	0	0	0	0	0	0	0	0	0	0	0	0	0	0	0	0
618	96	alkA alkA alkA alkA alkA alkA alkA	SEEM031_05374|3-methyl-adenine DNA glycosylase II |STM2124|3-methyl-adenine DNA glycosylase II |SeSB_A2548|DNA-3-methyladenine glycosylase 2 (dna-3-methyladenineglycosylase ii) |SeSPA_A2731|dna-3-methyladenine glycosylase 2 |SentesTy_010100019258|3-methyl-adenine DNA glycosylase II |SentesTy_010100006741|3-methyl-adenine DNA glycosylase II |SG2156|DNA-3-methyladenine glycosidase II |SE451239_0113…	1	1	1	1	1	1	1	1	1	1	1	1	1	1	1	1	1	1	1	1	1	1	1	1	2	1	1	1	1	1	1	1	1	1	0	1	1	1	1	1	2	1	1	1	2	1
619	98	yegE yegE yegE yegE yegE yegE yegE yegE	SEEM010_09756|mase1 domain family protein |SE451239_01135|putative diguanylate cyclase/phosphodiesterase |SEEDHWS_17737|hypothetical protein |SEEDHWS_17742|hypothetical protein |SeHA_C2351|mase1 domain family |SEEM030_06196|mase1 domain family protein |SeKA_A1686|PAS domain protein |SentesTe_010100015672|PAS domain protein |SEE8A_12075|hypothetical protein |SEEG9184_11742|hypothetical protein |SG…	1	1	1	1	1	1	1	1	1	1	1	1	1	1	1	1	1	1	1	1	1	1	1	1	1	2	1	1	1	1	1	1	1	1	1	1	1	1	1	1	1	2	2	1	1	1
620	47		SeSB_A2546|conserved hypothetical protein |SeH_A1602|conserved hypothetical protein |SeJ_A2578|conserved hypothetical protein |SE451239_01140|hypothetical protein |SE451200_06009|hypothetical protein |SEET535_14024|hypothetical protein |SEET1153_11171|hypothetical protein |SeSA_A2357|conserved hypothetical protein |SentesTe_010100015667|hypothetical protein |SeD_A2464|conserved hypothetical prote…	0	1	1	1	1	0	0	1	1	0	1	1	0	0	0	0	0	0	0	0	0	0	0	0	0	0	1	1	1	1	1	1	1	1	1	1	1	1	1	1	0	0	0	0	0	0
621	100	udk udk udk udk udk udk udk udk udk udk udk udk udk udk udk udk udk udk udk udk udk udk udk udk udk	SPC_1598|uridine kinase |SeW_A2443|uridine kinase |SEEN539_03499|uridine kinase |SeD_A2463|uridine kinase |SE451239_01145|uridine kinase |SeKA_A1684|uridine kinase |SeKB_A2312|uridine kinase |SEEJ1593_18270|uridine kinase |SEER_01861|uridine kinase |SentesTy_010100006751|uridine kinase |SentesTe_010100015662|uridine kinase |SEEDSL_15033|uridine kinase |SE20037_10122|uridine kinase |SPA0744|uridin…	1	1	1	1	1	1	1	1	1	1	1	1	1	1	1	1	1	1	1	1	1	1	1	1	1	1	1	1	1	1	1	1	1	1	1	1	1	1	1	1	1	1	1	1	1	1
622	100	dcd dcd dcd dcd dcd dcd dcd dcd dcd dcd dcd dcd dcd dcd dcd dcd dcd dcd dcd dcd dcd dcd dcd dcd dcd dcd dcd dcd dcd dcd dcd dcd dcd dcd dcd dcd dcd dcd dcd dcd dcd dcd dcd dcd dcd dcd dcd dcd dcd dcd dcd dcd dcd dcd dcd dcd dcd dcd dcd dcd dcd dcd	SEEN199_20042|deoxycytidine triphosphate deaminase |SeKB_A2311|deoxycytidine triphosphate deaminase |SPAB_00907|hypothetical protein |SeSB_A2544|deoxycytidine triphosphate deaminase |SeAg_B2248|deoxycytidine triphosphate deaminase |SEE23_10773|deoxycytidine triphosphate deaminase |SEEM031_05359|deoxycytidine triphosphate deaminase |SEE10_15507|deoxycytidine triphosphate deaminase |SEER_01866|deox…	1	1	1	1	1	1	1	1	1	1	1	1	1	1	1	1	1	1	1	1	1	1	1	1	1	1	1	1	1	1	1	1	1	1	1	1	1	1	1	1	1	1	1	1	1	1
623	100	asmA asmA asmA asmA asmA asmA asmA asmA	SARI_00776|hypothetical protein |SEEM954_19351|putative assembly protein |SEEDSL_15023|putative assembly protein |SE451200_06024|putative assembly protein |SeSPA_A2726|protein AsmA |SEEM965_08797|putative assembly protein |SEEM973_20738|putative assembly protein |SE451239_01155|putative assembly protein |SEE8A_12060|putative assembly protein |SEEM710_06718|putative assembly protein |SNSL317_A3424…	1	1	1	1	1	1	1	1	1	1	1	1	1	1	1	1	1	1	1	1	1	1	1	1	1	1	1	1	1	1	1	1	1	1	1	1	1	1	1	1	1	1	1	1	1	1
624	87	yoaE yegH yegH yoaE yegH yegH yoaE yegH yoaE yegH yegH yegH	SEEG9184_11722|hypothetical protein |SEEN539_03514|hypothetical protein |SCH_1822|putative inner membrane protein |STM2119|putative inner membrane protein |SEEN185_07579|hypothetical protein |t0753|putative membrane protein |SE451200_12488|membrane protein, TerC family/CBS/transporter associated domain protein |SEE18569_15852|hypothetical protein |SPC_1901|hypothetical protein |SARI_00778|hypothe…	1	2	0	2	2	2	2	1	2	2	2	2	2	2	2	2	1	2	2	2	2	2	1	1	2	1	2	1	1	0	1	1	0	1	1	0	1	1	0	1	1	1	1	1	1	0
625	7		SCH_2120|hypothetical protein |SeAg_B2245|conserved hypothetical protein |SPAB_00910|hypothetical protein |SARI_00779|hypothetical protein |SeW_A2439|conserved hypothetical protein |	0	0	0	0	0	0	0	0	0	0	0	0	0	0	0	0	0	0	0	0	0	0	0	0	0	0	0	0	0	1	0	0	0	0	0	0	0	0	0	0	0	0	0	0	0	0
626	98	wza wza wza wza wza wza wza wza	SeHA_C2344|polysaccharide biosynthesis/export protein |SeKB_A2308|hypothetical protein |Salmonellentericaenterica_010100017727|putative polysaccharide export protein |SeJ_A2573|hypothetical protein |SeHB_A2255|hypothetical protein |SeI_A2774|polysaccharide biosynthesis/export protein |SEK29439_09055|hypothetical protein |SeHA_C2345|hypothetical protein |SeSPB_A2332|polysaccharide biosynthesis/exp…	1	1	1	1	1	1	1	1	1	1	1	1	1	1	1	1	1	1	1	1	1	1	0	3	2	1	1	2	2	2	1	2	2	2	2	2	2	2	2	1	1	1	1	1	1	1
627	100	wzb wzb wzb wzb wzb wzb wzb wzb wzb wzb wzb wzb wzb wzb wzb wzb wzb wzb wzb	SEEM710_06703|tyrosine phosphatase |SeSPB_A2331|low molecular weight protein-tyrosine-phosphatase wzb |SeW_A2436|low molecular weight protein-tyrosine-phosphatase wzb |SE20037_10092|tyrosine phosphatase |SEEM316_08556|tyrosine phosphatase |SEE13_19546|tyrosine phosphatase |SentesTy_010100025590|tyrosine phosphatase |STM2117|putative protein-tyrosine-phosphatase |SEEM201_15778|tyrosine phosphatase…	1	1	1	1	1	1	1	1	1	1	1	1	1	1	1	1	1	1	1	1	1	1	1	1	1	1	1	1	1	1	1	1	1	1	1	1	1	1	1	1	1	1	1	1	1	1
628	98	wzc wzc wzc wzc wzc wzc wzc wzc	SBG_1935|putative tyrosine-protein kinase |SE20037_10087|tyrosine kinase |SE451239_01175|tyrosine kinase |SEET1153_11206|tyrosine kinase |SEET535_14059|tyrosine kinase |SEE18569_15837|tyrosine kinase |SEEN567_17065|tyrosine kinase |SentesTe_010100015632|tyrosine kinase |SSPA0707|putative tyrosine-protein kinase |SeSPB_A2330|tyrosine-protein kinase wzc |SeSA_A2349|tyrosine-protein kinase wzc |SEN2…	1	1	1	1	1	1	1	1	1	1	1	1	1	1	1	1	1	1	1	1	1	1	1	1	1	0	1	1	1	1	1	1	1	1	1	1	1	1	1	1	1	1	1	1	1	2
629	100	wcaA wcaA wcaA wcaA wcaA wcaA wcaA wcaA	SEEM954_19321|putative glycosyl transferase |SeH_A1611|putative colanic acid biosynthesis glycosyl transferase WcaA |SEEN567_17070|putative glycosyl transferase |SE451200_06049|putative glycosyl transferase |SBG_1934|putative glycosyl transferase |SEE8A_12035|putative glycosyl transferase |SEER_01896|putative glycosyl transferase |SEEJ1593_18235|putative glycosyl transferase |SE20037_10082|putati…	1	1	1	1	1	1	1	1	1	1	1	1	1	1	1	1	1	1	1	1	1	1	1	1	1	1	1	1	1	1	1	1	1	1	1	1	1	1	1	1	1	1	1	1	1	2
630	100	wcaB wcaB wcaB wcaB wcaB wcaB wcaB wcaB	SEE10_15472|putative colanic acid biosynthesis acetyltransferase WcaB |SG2146|putative acetyltransferase |SentesTe_010100015622|putative colanic acid biosynthesis acetyltransferase WcaB |SARI_00784|hypothetical protein |Salmonellentericaenterica_010100016652|putative colanic acid biosynthesis acetyltransferase WcaB |SEEM316_08541|putative colanic acid biosynthesis acetyltransferase WcaB |SEEDSL_1…	1	1	1	1	1	1	1	1	1	1	1	1	1	1	1	1	1	1	1	1	1	1	1	1	1	1	1	1	1	1	1	1	1	1	1	1	1	1	1	1	1	1	1	1	1	1
631	96	wcaC wcaC wcaC wcaC wcaC wcaC wcaC wcaC	SeD_A2453|putative colanic acid biosynthesis glycosyl transferase WcaC |Salmonellentericaenterica_010100013475|predicted glycosyl transferase |SE451200_06059|putative glycosyl transferase |SEEM316_08536|putative glycosyl transferase |SeW_A2432|putative colanic acid biosynthesis glycosyl transferase WcaC |SeHA_C2339|putative colanic acid biosynthesis glycosyl transferase WcaC |SEE13_19526|putative…	1	1	1	1	1	1	1	1	1	1	1	1	1	1	1	1	1	1	1	1	1	1	1	2	1	0	1	1	1	1	1	1	1	1	1	1	1	1	1	1	1	1	1	1	0	1
632	93	wcaD wcaD wcaD wcaD wcaD wcaD wcaD wcaD wcaD wcaD wcaD wcaD wcaD wcaD wcaD wcaD wcaD wcaD wcaD wcaD wcaD wcaD wcaD wcaD wcaD wcaD wcaD wcaD wcaD wcaD wcaD wcaD wcaD wcaD wcaD wcaD wcaD wcaD wcaD wcaD	SeV_B2968|putative colanic acid polymerase |SE20037_10067|hypothetical protein |SEEN539_03549|putative colanic acid biosynthesis protein |SEEM971_20450|putative colanic acid biosynthesis protein |SEN2108|colanic acid polymerase |SentesTy_010100025625|hypothetical protein |SEEM316_08531|putative colanic acid biosynthesis protein |SeH_A1614|putative colanic acid polymerase |SeJ_A2566|putative colan…	1	1	1	1	1	1	1	1	1	1	1	1	1	1	1	1	1	1	1	1	1	1	1	0	1	0	1	1	1	1	1	1	1	1	1	1	1	1	1	0	1	1	1	1	1	1
633	100	wcaE wcaE wcaE wcaE wcaE wcaE wcaE wcaE	SeSPA_A2716|putative colanic acid biosynthesis glycosyl transferase WcaE |SNSL254_A2293|putative colanic acid biosynthesis glycosyl transferase WcaE |SeV_B2969|putative colanic acid biosynthesis glycosyl transferase WcaE |SEEM710_06673|putative glycosyl transferase |SeJ_A2565|putative colanic acid biosynthesis glycosyl transferase WcaE |SNSL317_A3434|putative colanic acid biosynthesis glycosyl tr…	1	1	1	1	1	1	1	1	1	1	1	1	1	1	1	1	1	1	1	1	1	1	1	1	1	1	1	1	1	1	1	1	1	1	1	1	1	1	1	1	1	1	1	1	1	1
634	100	wcaF wcaF wcaF wcaF wcaF wcaF wcaF wcaF	SEER_01926|putative colanic acid biosynthesis acetyltransferase WcaF |SEET535_14089|putative colanic acid biosynthesis acetyltransferase WcaF |STM2110|putative acyltransferase |SEE436_23862|putative colanic acid biosynthesis acetyltransferase WcaF |SPA0756|putative acetyltransferase |Salmonellentericaenterica_010100013455|putative colanic acid biosynthesis acetyltransferase WcaF |SeV_B2970|transf…	1	1	1	1	1	1	1	1	1	1	1	1	1	1	1	1	1	1	1	1	1	1	1	1	1	1	1	1	1	1	1	1	1	1	1	1	1	1	1	1	1	1	1	1	1	1
635	100	gmd gmd gmd gmd gmd gmd gmd gmd gmd gmd gmd gmd gmd gmd gmd gmd gmd gmd gmd gmd gmd gmd gmd gmd gmd	SNSL317_A3436|GDP-mannose 4,6-dehydratase |SEEM031_05299|GDP-mannose 4,6-dehydratase |SeD_A2449|GDP-mannose 4,6-dehydratase |SPA0757|GDP-mannose 4,6-dehydratase |SE451239_01210|GDP-mannose 4,6-dehydratase |SEE13_19506|GDP-mannose 4,6-dehydratase |SeW_A2428|GDP-mannose 4,6-dehydratase |SentesTyphi_010100007630|GDP-mannose 4,6-dehydratase |SeV_B2971|GDP-mannose 4,6-dehydratase |SentesTe_01010001559…	1	1	1	1	1	1	1	1	1	1	1	1	1	1	1	1	1	1	1	1	1	1	1	2	1	1	1	1	1	1	1	1	1	1	1	1	1	1	1	1	1	1	1	1	1	1
636	96	fcl wcaG fcl wcaG fcl fcl fcl fcl fcl fcl fcl fcl fcl fcl fcl wcaG fcl fcl wcaG fcl fcl fcl fcl fcl wcaG	SeSPB_A2322|GDP-L-fucose synthetase |SCH_2109|GDP fucose synthetase |SEEM974_14307|GDP-L-fucose synthetase |SeSA_A2341|GDP-L-fucose synthetase |SEEM971_20430|GDP-L-fucose synthetase |STM2108|bifunctional GDP fucose synthetase |SEE8A_12000|GDP-fucose synthetase |SeSPA_A2713|GDP-L-fucose synthetase |SEE23_10703|GDP-fucose synthetase |SPA0758|GDP-fucose synthetase |SEK29439_09005|GDP-L-fucose synthe…	1	1	1	1	1	1	1	1	1	1	1	1	1	1	1	1	1	1	1	1	1	1	1	0	2	1	1	1	1	1	1	1	1	1	1	1	1	1	1	1	1	1	1	1	1	1
637	98	wcaH wcaI nudD nudD wcaH wcaH wcaH nudD nudD nudD nudD nudD nudD nudD nudD nudD wcaH nudD nudD gmm nudD nudD nudD nudD	SPA0759|putative O-antigen biosynthesis protein |SEEM965_08862|GDP-mannose mannosyl hydrolase |SE20037_18958|putative O-antigen biosynthesis protein |SEET535_14104|GDP-mannose mannosyl hydrolase |SEEDHWS_17657|putative O-antigen biosynthesis protein |SEK29439_09000|putative O-antigen biosynthesis protein |SPC_1614|putative glycosyl transferase in colanic acid biosynthesis |SEE13_19496|putative O-…	1	1	1	1	1	1	1	1	1	1	1	1	1	2	1	1	1	1	1	0	1	1	1	1	2	1	1	1	1	1	1	1	1	1	1	1	1	1	1	1	1	1	1	1	1	1
638	95	wcaI wcaI wcaI wcaI wcaI wcaI wcaI wcaI wcaI wcaI wcaI wcaI wcaI wcaI wcaI wcaI wcaI wcaI wcaI wcaI wcaI wcaI wcaI wcaI wcaI	SEEM710_06643|putative glycosyl transferase |SEEM030_06111|putative glycosyl transferase |SPAB_00924|hypothetical protein |Salmonellentericaenterica_010100015726|predicted glycosyl transferase |SARI_00792|hypothetical protein |SeH_A1620|colanic acid biosynthesis glycosyl transferase WcaI |t0766|putative glycosyl transferase |SNSL254_A2288|colanic acid biosynthesis glycosyl transferase WcaI |SEE13…	1	1	1	1	1	1	1	1	1	1	1	1	1	1	1	2	1	1	1	1	2	1	1	1	1	0	1	1	1	1	1	1	1	1	1	1	1	1	1	1	1	1	1	1	1	0
639	98	manC cpsB cpsB cpsB cpsB manC cpsB cpsB cpsB cpsB manC cpsB cpsB manC cpsB manC cpsB manC manC cpsB cpsB cpsB cpsB cpsB manC	t0767|mannose-1-phosphate guanylyltransferase |SARI_00793|hypothetical protein |SEEM965_08872|mannose-1-phosphate guanylyltransferase |SEEM031_05274|mannose-1-phosphate guanylyltransferase |SEE18569_15782|mannose-1-phosphate guanylyltransferase |SEEM974_14292|mannose-1-phosphate guanylyltransferase |SEEM971_20415|mannose-1-phosphate guanylyltransferase |SeV_B2975|mannose-1-phosphate guanylyltrans…	1	1	1	1	1	1	1	1	1	1	1	1	1	1	1	1	1	1	1	1	1	1	0	1	1	1	1	1	1	1	1	1	1	1	1	1	1	1	1	1	1	1	1	1	1	1
640	95	manB cpsG cpsG cpsG cpsG cpsG cpsG cpsG cpsG cpsG cpsG manB cpsG cpsG cpsG cpsG cpsG cpsG cpsG manB cpsG cpsG manB cpsG manB cpsG cpsG	SEEM030_11217|phosphomannomutase in colanic acid gene cluster |SEEM031_06699|phosphomannomutase |SPC_1617|phosphomannomutase |SeSPA_A2709|phosphomannomutase |SEER_22531|phosphomannomutase |SeJ_A2558|phosphomannomutase |SEET1153_11266|phosphomannomutase |SEEM971_20410|phosphomannomutase |SEEG9184_11647|phosphomannomutase |SEEN567_17125|phosphomannomutase |SEER_01956|phosphomannomutase |SEEDSL_1494…	1	1	1	1	1	1	5	1	1	1	1	5	3	1	3	5	1	1	1	1	0	1	1	1	2	1	1	2	1	1	1	1	1	1	1	1	1	1	1	5	1	1	1	1	0	1
641	100	gnd gnd gnd gnd gnd gnd gnd gnd gnd gnd gnd gnd gnd gnd gnd gnd gnd gnd gnd gnd gnd gnd gnd gnd gnd	SEE10_15282|6-phosphogluconate dehydrogenase |SEET1153_01612|6-phosphogluconate dehydrogenase |SEEDSL_14818|6-phosphogluconate dehydrogenase |SEEDHWS_17517|6-phosphogluconate dehydrogenase |SeJ_A2535|6-phosphogluconate dehydrogenase, decarboxylating |SE20037_18818|6-phosphogluconate dehydrogenase |SEEM031_06709|6-phosphogluconate dehydrogenase |SeHA_C2307|6-phosphogluconate dehydrogenase, decarbo…	1	1	1	1	1	1	1	1	1	1	1	1	1	1	1	1	1	1	1	1	1	1	1	2	2	1	1	1	1	1	1	1	1	1	1	1	1	1	1	1	1	1	1	1	1	1
642	100	ugd udg ugd ugd udg udg ugd ugd ugd udg ugd	SEEDHWS_17507|UDP-glucose 6-dehydrogenase |SEEM954_17393|UDP-glucose 6-dehydrogenase |SEK29439_08845|UDP-glucose 6-dehydrogenase |SEEN185_07789|UDP-glucose 6-dehydrogenase |SPC_1632|UDP-glucose 6-dehydrogenase |SeH_A1648|udp-glucose 6-dehydrogenase |SPAB_00953|hypothetical protein |SEE10_15277|UDP-glucose 6-dehydrogenase |SEEM971_08424|UDP-glucose 6-dehydrogenase |SentesTyphi_010100007795|UDP-glu…	1	1	1	1	1	1	1	1	1	1	1	1	1	1	1	1	1	1	1	1	1	1	1	1	1	1	1	1	1	1	1	1	1	1	1	1	1	1	1	1	1	1	1	1	1	1
643	96	wzzB cld cld cld wzzB wzzB wzzB cld	SEET535_16771|chain length determinant protein |SEEN539_03729|polysaccharide chain length regulator |SEEM316_20658|polysaccharide chain length regulator |SeD_A2417|chain length determinant protein |SeV_B2992|chain length determinant protein |SEEM201_06753|polysaccharide chain length regulator |SeKA_A1637|chain length determinant protein |SCH_2089|regulator of length of O-antigen component of lipo…	1	1	1	1	1	1	1	1	1	1	1	1	1	1	1	1	1	1	1	1	1	1	1	1	2	0	1	1	1	1	1	1	1	1	1	1	1	1	1	1	1	1	1	1	1	1
644	100	hisI hisI hisI hisI hisI hisI hisI hisI	SE451200_06234|bifunctional phosphoribosyl-AMP cyclohydrolase/phosphoribosyl-ATP pyrophosphatase protein |SeKA_A1636|histidine biosynthesis bifunctional protein hisIE |SEET1153_01627|bifunctional phosphoribosyl-AMP cyclohydrolase/phosphoribosyl-ATP pyrophosphatase protein |SEEJ1593_18045|bifunctional phosphoribosyl-AMP cyclohydrolase/phosphoribosyl-ATP pyrophosphatase protein |SeSPB_A2292|histidi…	1	1	1	1	1	1	1	1	1	1	1	1	1	1	1	1	1	1	1	1	1	1	1	2	1	1	1	1	1	1	1	1	1	1	1	1	1	1	1	1	1	1	1	1	1	1
645	98	hisF hisF hisF hisF hisF hisF hisF hisF hisF hisF hisF hisF hisF hisF hisF hisF hisF hisF hisF hisF hisF hisF hisF hisF hisF	SEEM973_07626|imidazole glycerol phosphate synthase subunit HisF |STM2077|imidazole glycerol phosphate synthase |SentesTe_010100020253|imidazole glycerol phosphate synthase subunit HisF |SeSPA_A2682|imidazoleglycerol phosphate synthase, cyclase subunit |SEEDSL_14798|imidazole glycerol phosphate synthase subunit HisF |SEEN567_17275|imidazole glycerol phosphate synthase subunit HisF |SPA0794|cyclas…	1	1	1	1	1	1	1	1	1	1	1	1	1	1	1	1	1	1	1	1	1	0	1	1	1	1	1	1	1	1	1	1	1	1	1	1	1	1	1	1	1	1	1	1	1	1
646	100	hisA hisA hisA hisA hisA hisA hisA hisA hisA hisA hisA hisA hisA hisA hisA hisA hisA hisA hisA hisA hisA hisA hisA hisA hisA	SEEG9184_11502|1-(5-phosphoribosyl)-5-[(5-phosphoribosylamino)methylideneamino] imidazole-4-carboxamide isomerase |SEEM974_07887|1-(5-phosphoribosyl)-5-[(5-phosphoribosylamino)methylideneamino] imidazole-4-carboxamide isomerase |SeSA_A2304|phosphoribosylformimino-5-aminoimidazole carboxamide ribotide isomerase |SPC_1636|1-(5-phosphoribosyl)-5-[(5-phosphoribosylamino)methylideneamino] imidazole-4-…	1	1	1	1	1	1	1	1	1	1	1	1	1	1	1	1	1	1	1	1	1	1	1	1	1	1	1	1	1	1	1	1	1	1	1	1	1	1	1	1	1	1	1	1	1	1
647	98	hisH hisH hisH hisH hisH hisH hisH hisH hisH hisH hisH hisH hisH hisH hisH hisH hisH hisH hisH hisH hisH hisH hisH hisH hisH hisH hisH hisH hisH hisH hisH hisH hisH hisH hisH hisH hisH hisH hisH hisH hisH hisH hisH hisH hisH hisH hisH hisH hisH hisH hisH hisH hisH hisH hisH hisH hisH hisH hisH hisH hisH	SE20037_00681|imidazole glycerol phosphate synthase subunit HisH |SEEJ1593_18030|imidazole glycerol phosphate synthase subunit HisH |SEEM954_17368|imidazole glycerol phosphate synthase subunit HisH |SEN2074|Imidazole glycerol phosphate synthase subunit hisH |SE451239_22743|imidazole glycerol phosphate synthase subunit HisH |Salmonellentericaenterica_010100013020|imidazole glycerol phosphate synth…	1	1	1	1	1	1	1	1	1	1	1	1	1	1	1	1	1	1	1	1	1	1	1	1	1	1	1	1	1	1	1	1	1	1	1	1	1	1	1	1	1	1	1	1	1	1
648	98	hisB hisB hisB hisB hisB hisB hisB hisB hisB hisB hisB hisB hisB hisB hisB hisB hisB hisB hisB hisB hisB hisB hisB hisB	SEEN567_17290|imidazole glycerol-phosphate dehydratase/histidinol phosphatase |SeV_B2997|histidinol-phosphatase/imidazoleglycerol- phosphate dehydratase |SEEJ1593_18025|imidazole glycerol-phosphate dehydratase/histidinol phosphatase |SeSPA_A2679|histidinol-phosphatase/imidazoleglycerol- phosphate dehydratase |SeHB_A2210|histidinol-phosphatase/imidazoleglycerol- phosphate dehydratase |SeSPB_A2288|…	1	1	1	1	1	1	1	1	1	1	1	1	1	1	1	1	1	1	1	1	1	1	1	1	1	1	1	1	1	1	1	1	1	1	1	0	1	1	1	1	1	1	1	1	1	1
649	100	hisC hisC hisC hisC hisC hisC hisC hisC hisC hisC hisC hisC hisC hisC hisC hisC hisC hisC hisC hisC hisC hisC hisC hisC	SeV_B2998|histidinol-phosphate aminotransferase |SEE23_10518|histidinol-phosphate aminotransferase |SeW_A2396|histidinol-phosphate aminotransferase |SEEN185_07824|histidinol-phosphate aminotransferase |SEEM316_20628|histidinol-phosphate aminotransferase |SG2103|histidinol-phosphate aminotransferase (imidazole) |SeKA_A1631|histidinol-phosphate aminotransferase |SeSPA_A2678|histidinol-phosphate ami…	1	1	1	1	1	1	1	1	1	1	1	1	1	1	1	1	1	1	1	1	1	1	1	1	1	1	1	1	1	1	1	1	1	1	1	1	1	1	1	1	1	1	1	1	1	2
650	100	hisD hisD hisD hisD hisD hisD hisD hisD hisD hisD hisD hisD hisD hisD hisD hisD hisD hisD hisD hisD hisD hisD hisD hisD hisD hisD hisD hisD hisD hisD hisD hisD hisD hisD hisD hisD hisD hisD hisD hisD hisD hisD hisD hisD hisD hisD hisD hisD hisD hisD hisD hisD hisD hisD hisD hisD hisD hisD hisD hisD hisD hisD hisD hisD	SeH_A1656|histidinol dehydrogenase |SEEDSL_14773|histidinol dehydrogenase |SeKA_A1630|histidinol dehydrogenase |SEE18569_15607|histidinol dehydrogenase |SEEN199_19782|histidinol dehydrogenase |SeI_A2728|histidinol dehydrogenase |SEEN539_03764|histidinol dehydrogenase |SEE10_15242|histidinol dehydrogenase |SEEM710_06493|histidinol dehydrogenase |SEEM965_19373|histidinol dehydrogenase |SE451239_227…	1	1	1	1	1	1	1	1	1	1	1	1	1	1	1	1	1	1	1	1	1	1	1	1	1	1	1	1	1	1	1	1	1	1	1	1	1	1	1	1	1	1	1	1	1	3
651	100	hisG hisG hisG hisG hisG hisG hisG hisG hisG hisG hisG hisG hisG hisG hisG hisG hisG hisG hisG hisG hisG hisG hisG hisG hisG hisG hisG hisG hisG hisG hisG hisG hisG hisG hisG hisG hisG hisG hisG hisG hisG hisG hisG hisG hisG hisG hisG hisG hisG hisG hisG hisG hisG hisG hisG hisG hisG hisG hisG hisG hisG hisG	SeKA_A1629|ATP phosphoribosyltransferase |SEE10_15237|ATP phosphoribosyltransferase |SEE23_10508|ATP phosphoribosyltransferase |SCH_2081|ATP phosphoribosyltransferase |SNSL254_A2250|ATP phosphoribosyltransferase |SEEM201_06708|ATP phosphoribosyltransferase |SEEM954_17348|ATP phosphoribosyltransferase |SPAB_00962|hypothetical protein |SEEM030_11332|ATP phosphoribosyltransferase |SentesTyphi_010100…	1	1	1	1	1	1	1	1	1	1	1	1	1	1	1	1	1	1	1	1	1	1	1	1	1	1	1	1	1	1	1	1	1	1	1	1	1	1	1	1	1	1	1	1	1	1
652	96	yeeZ yeeZ yeeZ yeeZ yeeZ yeeZ	STM2070|putative dehydratase |SeHB_A2205|protein YeeZ |SEEJ1593_18005|protein YeeZ |SNSL317_A3479|protein YeeZ |t0804|conserved hypothetical protein |SEEN567_17310|protein YeeZ |SEE436_18200|hypothetical protein |SE20037_00656|hypothetical protein |SEEN199_19772|protein YeeZ |SG2100|conserved hypothetical protein |SEEM316_20613|protein YeeZ |SEEM010_12236|protein YeeZ |SEEDSL_14763|protein YeeZ |…	1	1	1	1	1	1	1	1	1	1	1	1	1	1	1	1	1	1	1	1	1	1	0	1	1	0	1	1	1	1	1	1	1	1	1	1	1	1	1	1	1	1	1	1	1	1
653	4		SARI_00816|hypothetical protein |SEER_01135|hypothetical protein |SPAB_00967|hypothetical protein |	0	0	0	0	0	0	0	0	0	0	0	0	0	0	0	0	0	0	0	0	0	0	0	0	0	0	0	0	0	0	0	0	0	0	0	0	0	0	0	1	0	0	0	0	0	0
654	100	yeeF yeeF yeeF yeeF yeeF yeeF yeeF yeeF yeeF yeeF yeeF yeeF yeeF yeeF yeeF yeeF yeeF yeeF yeeF yeeF yeeF yeeF yeeF yeeF yeeF	SEET535_16826|amino acid permease |SEEDSL_14753|amino acid permease |SeKB_A2253|amino acid permease |SEEM316_20603|amino acid permease |SEEM710_06473|amino acid permease |SEEM201_06693|amino acid permease |SeSPB_A2281|amino acid permease |SeI_A2723|amino acid permease |SEE13_19296|amino acid permease |SEEM971_08364|amino acid permease |SeW_A2390|amino acid permease |SBG_1895|putative amino acid t…	1	1	1	1	1	1	1	1	1	1	1	1	1	1	1	1	1	1	1	1	1	1	1	1	1	2	1	1	1	1	1	1	1	1	1	1	1	1	1	1	1	1	1	1	1	1
655	96	sbcB sbcB sbcB sbcB sbcB sbcB sbcB sbcB sbcB sbcB sbcB sbcB sbcB sbcB sbcB sbcB sbcB sbcB sbcB sbcB sbcB sbcB sbcB sbcB sbcB sbcB sbcB sbcB sbcB sbcB sbcB sbcB sbcB sbcB sbcB sbcB sbcB sbcB sbcB sbcB sbcB sbcB sbcB sbcB	SeI_A2721|exodeoxyribonuclease I |SPAB_00968|hypothetical protein |SeJ_A2519|exodeoxyribonuclease I |SEEM965_19398|exonuclease I |SE20037_00641|exonuclease I |SEEM010_05962|exonuclease I |SeHB_A2201|exodeoxyribonuclease I |SEE13_19291|exonuclease I |SEEM202_05065|exonuclease I |SEET1153_01682|exonuclease I |SEEM316_20598|exonuclease I |SEEM031_06779|exonuclease I |SeSA_A2293|exodeoxyribonuclease …	1	1	0	1	1	1	1	1	1	1	1	1	1	1	1	1	1	1	1	1	1	1	1	1	1	1	1	1	1	1	1	1	1	1	1	1	1	1	1	1	0	1	1	1	1	2
656	95	phsA phsA phsA phsA phsA phsA phsA phsA phsA phsA phsA phsA phsA phsA phsA phsA phsA	SEEM010_05947|thiosulfate reductase |SEK29439_08765|thiosulfate reductase |SEE13_19276|thiosulfate reductase precursor |SEER_01115|thiosulfate reductase |SEEM202_03625|thiosulfate reductase |SeV_B3008|thiosulfate reductase |SeHB_A2198|thiosulfate reductase |SentesTe_010100020313|thiosulfate reductase |SEEN539_03804|thiosulfate reductase precursor |SeKB_A2248|thiosulfate reductase |SeD_A2401|thios…	1	1	1	1	1	1	1	1	1	1	1	1	1	1	1	1	1	1	1	1	1	1	1	1	1	0	1	1	1	1	1	1	1	1	1	1	1	1	1	1	0	1	1	1	1	1
657	98	phsB phsB phsB phsB phsB phsB phsB phsB	SEEM974_17324|4Fe-4S binding domain protein |SCH_2073|Hydrogen sulfide production: iron- sulfur subunit; electron transfer |SeD_A2400|4Fe-4S binding domain protein |SeV_B3009|4Fe-4S binding domain protein |SARI_00823|hypothetical protein |SEE13_19271|thiosulfate reductase electron transport protein PhsB |SEEM316_03404|4Fe-4S binding domain protein |SEK29439_08760|4Fe-4S binding domain protein |SE…	1	1	1	1	1	1	1	1	1	1	1	1	1	1	1	1	1	1	1	1	1	1	1	1	1	1	1	1	1	1	1	1	1	1	1	1	1	1	1	1	0	1	1	1	1	1
658	98	phsC phsC phsC phsC phsC phsC phsC	SEEM973_18772|thiosulfate reductase cytochrome b subunit |SEEM031_06804|thiosulfate reductase cytochrome b subunit |SEEM965_19423|thiosulfate reductase cytochrome b subunit |SentesTe_010100020323|thiosulfate reductase cytochrome b subunit |SEET1153_01707|thiosulfate reductase cytochrome B subunit |SEEDHWS_17422|thiosulfate reductase cytochrome b subunit |SEE436_18155|thiosulfate reductase cytochr…	1	1	1	1	1	1	1	1	1	1	1	1	1	1	1	1	1	1	1	1	1	1	1	1	2	1	1	1	1	1	1	1	1	1	1	1	1	1	1	1	0	1	1	1	1	1
659	90	dacD dacD dacD dacD dacD dacD dacD dacD dacD dacD dacD dacD dacD dacD dacD dacD dacD dacD dacD dacD dacD dacD dacD dacD dacD dacD dacD dacD dacD dacD dacD dacD dacD dacD dacD dacD dacD dacD dacD dacD dacD	SE451200_06314|D-alanyl-D-alanine carboxypeptidase |SPAB_01041|hypothetical protein |SeI_A2715|D-alanyl-D-alanine carboxypeptidase DacD |SEEN185_07884|D-alanyl-D-alanine carboxypeptidase |SEK29439_08750|D-alanyl-D-alanine carboxypeptidase |SEEN199_19727|D-alanyl-D-alanine carboxypeptidase |SNSL254_A2239|D-alanyl-D-alanine carboxypeptidase DacD |SE451239_22808|D-alanyl-D-alanine carboxypeptidase |…	1	1	1	1	1	1	1	1	1	1	1	1	1	1	1	1	1	1	1	1	1	1	1	0	0	0	1	1	1	1	1	1	1	1	1	1	1	1	1	1	0	1	1	1	1	1
660	96	sbmC sbmC sbmC sbmC sbmC sbmC sbmC sbmC	SEEM954_08402|DNA gyrase inhibitor |Salmonellentericaenterica_010100011200|DNA gyrase inhibitor |SEEJ1593_17955|DNA gyrase inhibitor |SeW_A2382|DNA gyrase inhibitory protein |SEEN199_19722|DNA gyrase inhibitor |SPAB_01042|hypothetical protein |SEEM316_03389|DNA gyrase inhibitor |SEEM974_17309|DNA gyrase inhibitor |SEEDSL_14718|DNA gyrase inhibitor |SEEM965_19433|DNA gyrase inhibitor |SentesTe_010…	1	1	1	1	1	1	1	1	1	1	1	1	1	1	1	1	1	1	1	1	1	1	1	1	2	1	1	1	1	1	1	1	1	1	1	1	1	1	1	1	0	1	1	1	1	0
661	95	yeeA yeeA yeeA yeeA yeeA yeeA yeeA	SeJ_A2510|inner membrane protein YeeA |SPA0811|putative membrane protein |SBG_1884|hypothetical protein |SEEM010_05922|inner membrane protein YeeA |SeD_A2396|inner membrane protein YeeA |SEN2058|putative membrane protein |SEEM202_03600|inner membrane protein YeeA |SEET1153_01722|inner membrane protein YeeA |SeH_A1670|inner membrane protein YeeA |SeKA_A1614|inner membrane protein YeeA |SeSPA_A2662…	1	1	1	1	1	1	1	1	1	1	1	1	1	1	1	1	1	1	1	1	1	1	1	1	2	0	1	1	1	1	1	1	1	1	1	1	0	1	1	1	0	1	1	1	1	1
662	98	yeeX yeeX yeeX yeeX yeeX yeeX	SSPA0759|conserved hypothetical protein |SeKB_A2242|protein YeeX |SPC_1655|hypothetical protein |SEEJ1593_17945|hypothetical protein |STM2059|putative cytoplasmic protein |SeH_A1671|protein YeeX |SEEM973_18752|hypothetical protein |SEEDHWS_17402|hypothetical protein |SEE18569_15537|hypothetical protein |SeKA_A1613|protein YeeX |SeSPA_A2661|protein YeeX |SeI_A2712|protein YeeX |SEN2057|conserved h…	1	1	1	1	1	1	1	1	1	1	1	1	1	1	1	1	1	1	1	1	1	1	1	1	1	1	1	1	1	1	1	1	1	1	1	1	1	1	1	1	0	1	1	1	1	1
663	96	pduX pduX pduX pduX pduX pduX pduX	SEEJ1593_17940|propanediol utilization |SEEM316_03374|propanediol utilization |SNSL317_A3492|propanediol utilization |SPA0813|conserved hypothetical protein |SEEM971_17702|propanediol utilization |STM2058|propanediol utilization protein |SeV_B3015|propanediol utilization |SEE436_18125|propanediol utilization |SEEN539_03839|propanediol utilization |SEEM973_18747|propanediol utilization |SEEM201_18…	0	1	1	1	1	1	1	1	1	1	1	1	1	1	1	1	1	1	1	1	1	1	1	1	1	1	1	1	1	1	1	1	1	1	1	1	1	1	1	1	0	1	1	1	1	1
664	96	pduW ackA ackA ackA pduW pduW pduW ackA ackA ackA ackA ackA ackA pduW ackA ackA ackA pduW ackA ackA ackA ackA ackA	STM2057|propanediol utilization propionate kinase |SeV_B3016|acetate kinase |SEEM971_17697|propionate kinase |SEEM030_01755|propionate kinase |SEEM973_18742|propionate kinase |SEE18569_15527|propionate kinase |SEEM954_08382|propionate kinase |SeSPB_A2269|acetate kinase |SEEDSL_14698|propionate kinase |SeHA_C2280|acetate kinase |SCH_2066|Propanediol utilization: propionate kinase |SE451239_22833|p…	0	1	1	1	1	1	1	1	1	1	1	1	1	1	1	1	1	1	1	1	1	1	1	2	1	1	1	1	1	1	1	1	1	1	1	1	1	1	1	1	0	1	1	1	1	1
665	96	eutP eutP eutP pduV eutP pduV pduV eutP eutP eutP pduV eutP eutP eutP eutP eutP eutP eutP pduV eutP pduV eutP pduV eutP	SSPA0762|putative propanediol utilization protein PduV |SEEM710_11654|propanediol utilization protein pduV |SEE13_19231|propanediol utilization protein pduV |SEEM974_17284|propanediol utilization protein pduV |SentesTy_010100018278|putative propanediol utilization protein PduV |SEK29439_08720|propanediol utilization protein pduV |SeV_B3017|ethanolamine utilization protein, EutP |SPAB_01048|hypoth…	0	1	1	1	1	1	1	1	1	1	1	1	1	1	1	1	1	1	1	1	1	1	1	1	1	1	1	1	1	1	1	1	1	1	1	1	1	1	1	1	0	1	1	1	1	1
666	96	pduT pduT pduT pduT pduT pduT pduT	SeD_A2390|polyhedral body protein |SEEDSL_14683|polyhedral body protein |SEEM030_01740|polyhedral body protein |SentesTy_010100018288|putative propanediol utilization protein PduT |t0820|putative propanediol utilization protein PduT |SPAB_01050|hypothetical protein |SEEN199_19687|putative propanediol utilization protein PduT |SEEM710_11644|polyhedral body protein |SeSPB_A2266|polyhedral body prot…	0	1	1	1	1	1	1	1	1	1	1	1	1	1	1	1	1	1	1	1	1	1	1	1	1	1	1	1	1	1	1	1	1	1	1	1	1	1	1	1	0	1	1	1	1	1
667	96	pduN pduN pduN pduN pduN pduN	SEEJ1593_05864|propanediol utilization domain protein |SEEM031_06874|propanediol utilization domain protein |SEK29439_08685|propanediol utilization domain protein |SentesTy_010100018318|propanediol utilization protein |SeJ_A2499|propanediol utilization protein |SeD_A2385|propanediol utilization protein |SEEM973_18702|propanediol utilization protein |SEE436_18075|propanediol utilization protein |S…	0	1	1	1	1	1	1	1	1	1	1	1	1	1	1	1	1	1	1	1	1	1	1	1	1	1	1	1	1	1	1	1	1	1	1	1	1	1	1	1	1	1	1	1	1	1
668	98	pduK pduK pduK pduK pduK pduK pduK	SEK29439_08670|polyhedral body protein |SCH_2054|Propanediol utilization: polyhedral bodies |SEEM031_06889|polyhedral body protein |SSPA0772|putative propanediol utilization protein PduK |SeSB_A2408|polyhedral body protein |SEEDHWS_17337|propanediol utilization protein |SEEM201_18310|polyhedral body protein |SeSA_A2216|polyhedral body protein |SNSL317_A3505|polyhedral body protein |SNSL254_A2223|…	0	1	1	1	1	1	1	1	1	1	1	1	1	1	2	1	1	1	1	1	1	1	1	1	1	1	1	1	1	1	1	1	1	1	1	1	1	1	1	1	1	1	1	1	1	1
669	4	pduE	SG2069|diol dehydratase small subunit |SARI_00845|hypothetical protein |SEEG9184_07761|diol dehydratase small subunit |	0	0	0	0	0	0	0	0	0	0	0	0	0	0	0	0	0	0	0	0	0	0	0	0	0	0	0	0	0	0	0	0	0	0	0	0	0	0	0	0	1	0	0	0	0	0
670	98	pduC pduC pduC pduC pduC pduC pduC pduC pduC pduC pduC pduC pduC pduC pduC pduC pduC pduC pduC pduC pduC pduC pduC pduC	SEEM973_05382|glycerol dehydratase large subunit |SEEM954_18816|glycerol dehydratase large subunit |SentesTe_010100020438|glycerol dehydratase large subunit |Salmonellentericaenterica_010100013525|glycerol dehydratase large subunit |SEE23_10348|glycerol dehydratase large subunit |SEEM030_10850|glycerol dehydratase large subunit |SEN2038|glycerol dehydratase large subunit |SEEG9184_07751|glycerol …	0	1	1	1	1	1	1	1	1	1	1	1	1	1	1	1	1	1	1	1	1	1	1	1	1	1	1	1	1	1	1	1	1	1	1	1	1	1	1	1	1	1	1	1	1	1
671	98	pduB pudB pudB pudB pduB pudB pudB	SeD_A2375|propanediol utilization protein PduB |SPAB_01065|hypothetical protein |SeW_A4301|propanediol utilization protein PduB |SEEM316_17626|propanediol utilization protein PduB |SEE18569_15417|propanediol utilization protein PduB |SEE10_15067|propanediol utilization protein PduB |SEE436_18025|propanediol utilization protein PduB |SeAg_B2162|propanediol utilization protein PduB |SEEM201_02705|p…	0	1	1	1	1	1	1	1	1	1	1	1	1	1	1	1	1	1	1	1	1	1	1	1	1	1	1	1	1	2	1	1	1	1	1	1	1	1	1	1	1	1	1	1	1	1
672	98	pduA pduA pduA pduA pduA pduA pduA pduA pduA pduA pduA pduA pduA pduA pduA pduA pduA pduA pduA pduA pduA pduA pduA pduA	SCH_2046|Propanediol utilization: polyhedral bodies |SEEM974_04094|propanediol utilization protein PduA |SEEM971_06373|propanediol utilization protein PduA |SE451200_06434|propanediol utilization protein PduA |SEEN185_08004|propanediol utilization protein PduA |SEET535_16976|propanediol utilization protein PduA |SPAB_01066|hypothetical protein |SEEM954_18806|propanediol utilization protein PduA |…	0	1	1	1	1	1	1	1	1	1	1	1	1	1	1	1	1	1	1	1	1	1	1	1	1	1	1	1	1	1	1	1	1	1	1	1	1	1	1	1	1	1	1	1	1	1
673	96	pduF pduF pduF pduF pduF pduF pduF	SNSL254_A2214|propanediol diffusion facilitator |SE20037_21920|propanediol utilization: propanediol diffusion facilitator |SARI_00850|hypothetical protein |SEEM202_20263|propanediol diffusion facilitator |SentesTy_010100013664|propanediol diffusion facilitator |SCH_2045|Propanediol utilization: propanediol diffusion facilitator |SEEN185_08009|propanediol utilization: propanediol diffusion facilit…	0	1	1	1	1	1	1	1	1	1	1	1	1	1	1	1	1	1	1	1	1	1	2	1	1	1	1	1	1	1	1	1	1	1	1	1	1	1	1	1	1	1	1	1	1	1
674	96	pocR pocR pocR pocR pocR pocR pocR	SEEM971_06363|regulatory protein PocR |SeHA_C2259|regulatory protein PocR |SentesTyphi_010100008050|pdu/cob regulatory protein PocR |SNSL317_A3515|regulatory protein PocR |SPA0835|pdu/cob regulatory protein PocR |SARI_00851|hypothetical protein |SEEM954_18796|regulatory protein PocR |SEEM965_19558|regulatory protein PocR |SeSB_A2398|regulatory protein PocR |SCH_2044|Propanediol utilization: trans…	0	1	1	1	1	1	1	1	1	1	1	1	1	1	1	1	1	1	1	1	1	1	1	0	1	1	1	1	1	1	1	1	1	1	1	1	1	1	1	1	1	1	1	1	1	1
675	93	cobB cobB cbiA cobB cbiA cobB cobB cbiA cbiA cobB cobB cobB cobB cobB cobB cobB cobB cobB cobB cbiA cobB cbiA cobB cbiA	SeH_A1696|cobyrinic Acid a,c-diamide synthase |SEEJ1593_05794|cobyrinic acid a,c-diamide synthase |SeKB_A2216|cobyrinic Acid a,c-diamide synthase |SentesTe_010100021848|cobyrinic acid a,c-diamide synthase |SPC_1680|cobyrinic acid a,c-diamide synthase |SeV_B3038|cobyrinic Acid a,c-diamide synthase |t0840|cobyrinic acid A,C-diamide synthase |SEEDSL_14588|cobyrinic acid a,c-diamide synthase |SeSA_A2…	0	1	1	1	1	1	1	1	1	1	1	1	1	1	1	1	1	1	1	1	1	1	1	1	1	0	2	1	1	1	1	1	1	1	1	1	1	1	1	1	1	1	1	1	1	1
676	95	cobD cobD cobD cobD cobD cibB cobD cobD cobD cobD cobD cobD cobD cobD cobD cobD cobD cobD cobD cibB cobD cobD cobD cbiB cobD cobD cobD cobD cobD cobD cbiB cobD cobD cobD cobD cobD cobD cobD cobD cobD cibB cobD cobD cobD cobD cobD cobD cobD cobD cobD cobD cobD cibB cobD cobD cobD cobD cobD cobD	SE451200_06454|cobalamin biosynthesis protein |SARI_00854|hypothetical protein |SNSL254_A2210|cobalamin biosynthesis protein CobD |SeJ_A2483|cobalamin biosynthesis protein CobD |SEEDSL_14583|cobalamin biosynthesis protein |SeHB_A2166|cobalamin biosynthesis protein CobD |STM2034|synthesis of vitamin B12 adenosyl cobalamide precursor |SEEN185_08024|cobalamin biosynthesis protein |SEET535_16996|coba…	0	1	1	1	1	1	1	1	1	1	1	1	1	1	1	1	1	1	1	1	1	1	1	0	1	0	1	1	1	1	1	1	1	1	1	1	1	1	1	1	1	1	1	1	1	1
677	95	cbiC cbiC cbiC cbiC cbiC cbiC cbiC cbiC cbiC cbiC cbiC cbiC cbiC cbiC cbiC cbiC cbiC cbiC cbiC cbiC cbiC cbiC cbiC cbiC cbiC cbiC cbiC cbiC cbiC cbiC cbiC cbiC cbiC cbiC cbiC cbiC cbiC cbiC cbiC cbiC cbiC cbiC	Salmonellentericaenterica_010100013570|precorrin-8X methylmutase |SeSPB_A2244|cobalt-precorrin-8X methylmutase |SEEM974_04069|cobalt-precorrin-8X methylmutase |SEEM954_18781|cobalt-precorrin-8X methylmutase |SE20037_21895|cobalt-precorrin-8X methylmutase |SEEN199_19582|cobalt-precorrin-8X methylmutase |SEEM971_06348|cobalt-precorrin-8X methylmutase |SeH_A1698|cobalt-precorrin-8X methylmutase |SEE…	0	1	1	1	1	1	1	1	1	1	1	1	1	1	1	1	1	1	1	1	1	1	1	1	1	1	1	1	1	1	1	1	1	1	1	1	1	1	1	1	0	1	1	1	1	1
678	93	cbiD cbiD cbiD cbiD cbiD cbiD cbiD cbiD cbiD cbiD cbiD cbiD cbiD cbiD cbiD cbiD cbiD cbiD cbiD cbiD cbiD cbiD cbiD cbiD cbiD cbiD cbiD cbiD cbiD cbiD cbiD cbiD cbiD cbiD cbiD cbiD cbiD cbiD cbiD cbiD cbiD cbiD cbiD cbiD cbiD cbiD cbiD cbiD cbiD cbiD cbiD cbiD cbiD cbiD cbiD cbiD cbiD cbiD cbiD	SEEM316_17591|cobalt-precorrin-6A synthase |SeKB_A2213|cobalamin biosynthesis protein CbiD |SeV_B3041|cobalamin biosynthesis protein CbiD |SEEM010_05782|cobalt-precorrin-6A synthase |SEEN199_19577|cobalt-precorrin-6A synthase |SEK29439_08600|cobalt-precorrin-6A synthase |SEN2030|cobalt-precorrin-6A synthase [deacetylating] |SentesTe_010100021863|cobalt-precorrin-6A synthase |SEEN185_08034|cobalt-…	0	1	1	1	1	1	1	1	1	1	1	1	1	1	1	1	1	1	1	1	1	1	0	1	2	1	1	1	1	1	1	1	1	1	1	1	1	1	1	1	0	1	1	1	1	0
679	98	cbiE cbiE cbiE cbiE cbiE cbiE cbiE cbiE cbiE cbiE cbiE cbiE cbiE cbiE cbiE cbiE cbiE cbiE cbiE cbiE cbiE cbiE cbiE cbiE	SeW_A2351|precorrin-6y C5,15-methyltransferase (decarboxylating), CbiE subunit |SEEN567_17505|cobalt-precorrin-6Y C(5)-methyltransferase |SEEM974_04059|cobalt-precorrin-6Y C(5)-methyltransferase |SEEM030_10895|cobalt-precorrin-6Y C(5)-methyltransferase |SEEM973_05337|cobalt-precorrin-6Y C(5)-methyltransferase |SEK29439_08595|cobalt-precorrin-6Y C(5)-methyltransferase |SEEN539_03974|cobalt-precorr…	0	1	1	1	1	1	1	1	1	1	1	1	1	1	1	1	1	1	1	1	1	1	1	1	1	1	1	1	1	1	1	1	1	1	1	1	1	1	1	1	1	1	1	1	1	1
680	98	cbiT cbiT cbiT cbiT cbiT cbiT cbiT	SE451239_22968|cobalt-precorrin-6Y C(15)-methyltransferase |SeSB_A2391|precorrin-8W decarboxylase |SCH_2038|synthesis of vitamin B12 adenosyl cobalamide precursor |SE20037_21880|cobalt-precorrin-6Y C(15)-methyltransferase |SeJ_A2479|precorrin-8W decarboxylase |SPA0841|precorrin-8W decarboxylase |SeSPA_A2631|precorrin-8W decarboxylase |SEEM965_19588|cobalt-precorrin-6Y C(15)-methyltransferase |SG2…	0	1	1	1	1	1	1	1	1	1	1	1	1	1	1	1	1	1	1	1	1	1	1	1	1	1	1	1	1	1	1	1	1	1	1	1	1	1	1	1	1	1	1	1	1	1
681	96	cobM cobM cbiF cobM cbiF cobM cobM cobM cobM cbiF cbiF cobM cbiF cobM cobM cobM cobM cobM cbiF cobM cobM cobM cobM cbiF	SEEM031_06974|precorrin-4 C11-methyltransferase |SEEN199_19562|precorrin-4 C11-methyltransferase |SEEN567_17515|precorrin-4 C11-methyltransferase |Salmonellentericaenterica_010100017332|precorrin-4 C11-methyltransferase |SeSA_A2198|precorrin-4 C11-methyltransferase |SEEM954_18761|precorrin-4 C11-methyltransferase |SeSPA_A2630|precorrin-4 C11-methyltransferase |t0845|precorrin-4 C11-methyltransfer…	0	1	1	1	1	1	1	1	1	1	1	1	1	1	1	1	1	1	1	1	1	1	0	1	1	1	1	1	1	1	1	1	1	1	1	1	1	1	1	1	1	1	1	1	1	1
682	96	cbiG cbiG cbiG cbiG cbiG cbiG cbiG	SEE23_10288|cobalamin biosynthesis protein CbiG |SentesTyphi_010100018626|cobalamin biosynthesis protein CbiG |SEEDHWS_17247|cobalamin biosynthesis protein CbiG |SentesTy_010100016074|cobalamin biosynthesis protein CbiG |SEEG9184_07681|cobalamin biosynthesis protein CbiG |SARI_00860|hypothetical protein |SEEM973_05322|cobalamin biosynthesis protein CbiG |SEEN539_03989|cobalamin biosynthesis prote…	0	1	1	1	1	1	1	1	1	1	1	1	1	1	1	1	1	1	1	1	1	1	1	0	1	1	1	1	1	1	1	1	1	1	1	1	1	1	1	1	1	1	1	1	1	1
683	98	cobJ cbiH cobJ cobJ cobJ cbiH cobJ cobJ cbiH cbiH cobJ cobJ cbiH cobJ cobJ cbiH cobJ cobJ cobJ cobJ cobJ cbiH cobJ cobJ	SeD_A2362|precorrin-3B C17-methyltransferase |SEK29439_08575|precorrin-3B C17-methyltransferase |Salmonellentericaenterica_010100000867|precorrin-3 C17-methyltransferase |SentesTyphi_010100018631|precorrin-3 C17-methyltransferase |SEN2025|precorrin-3 C17-methyltransferase |SEEM965_19603|precorrin-3B C17-methyltransferase |SE451200_06489|precorrin-3B C17-methyltransferase |SEEM202_06528|precorrin-…	0	1	1	1	1	1	1	1	1	1	1	1	1	1	1	1	1	1	1	1	1	1	1	2	1	1	1	1	1	1	1	1	1	1	1	1	1	1	1	1	1	1	1	1	1	1
684	95	cobK cobK cobK cobK cobK cobK cobK cobK cbiJ cobK cbiJ cobK cbiJ cobK cobK cobK cbiJ cobK cobK cbiJ cobK cbiJ cobK	SEEM710_11504|cobalt-precorrin-6x reductase |SEEDHWS_17237|cobalt-precorrin-6x reductase |SeI_A2678|precorrin-6x reductase |SNSL254_A2202|precorrin-6x reductase |SEE10_15002|cobalt-precorrin-6x reductase |SentesTe_010100021893|cobalt-precorrin-6x reductase |SPAB_01079|hypothetical protein |SEE18569_15352|cobalt-precorrin-6x reductase |SEER_00915|cobalt-precorrin-6x reductase |SNSL317_A3526|precor…	0	1	1	1	1	1	1	1	1	1	1	1	1	1	1	1	1	1	1	1	1	1	0	1	1	1	1	1	1	1	1	1	1	1	1	1	1	1	1	1	1	1	1	1	1	1
685	96	cbiK cbiK cbiK cbiK cbiK cbiK	SARI_00863|hypothetical protein |SEEM965_19613|sirohydrochlorin cobaltochelatase |SEEM031_06994|sirohydrochlorin cobaltochelatase |SeSPA_A2626|sirohydrochlorin cobaltochelatase |SeJ_A2474|sirohydrochlorin cobaltochelatase |SeHA_C2247|sirohydrochlorin cobaltochelatase |SentesTyphi_010100018641|hypothetical protein |SNSL317_A3527|sirohydrochlorin cobaltochelatase |SEEM201_02635|sirohydrochlorin cob…	0	1	1	1	1	1	1	1	1	1	1	1	1	1	1	1	1	1	1	1	1	1	1	1	2	3	1	1	1	1	1	1	1	1	1	1	1	1	1	1	1	1	1	1	1	1
686	96	cobI cobI cobI cobI cbiL cobI cbiL cobI cbiL cobI cobI cobI cobI cobI cbiL cobI cbiL cobI cobI cbiL cobI cobI cbiL cobI	SEK29439_08555|cobalt-precorrin-2 C(20)-methyltransferase |SEEM316_17551|cobalt-precorrin-2 C(20)-methyltransferase |SeHA_C2246|precorrin-2 C20-methyltransferase |SeI_A2676|precorrin-2 C20-methyltransferase |SEEN185_08074|cobalt-precorrin-2 C(20)-methyltransferase |SeSPB_A2235|precorrin-2 C20-methyltransferase |SEEN199_19537|cobalt-precorrin-2 C(20)-methyltransferase |Salmonellentericaenterica_01…	0	1	2	1	1	1	1	1	1	1	1	1	1	1	1	1	1	1	1	1	1	1	1	2	1	1	1	1	1	1	1	1	1	1	1	1	1	1	1	1	1	1	1	1	1	0
687	90	cbiM cbiM cbiM cbiM cbiM cbiM cbiM cbiM cbiM cbiM cbiM cbiM cbiM cbiM cbiM cbiM cbiM cbiM cbiM cbiM cbiM cbiM cbiM	SEEM965_19623|cobalt transport protein CbiM |SPA0848|synthesis of vitamin B12 adenosyl cobalamide precursor |SEEM030_10935|cobalt transport protein CbiM |SeSB_A2384|cobalamin biosynthesis protein CbiM |SeSA_A2192|cobalamin biosynthesis protein CbiM |SeSPB_A2234|cobalamin biosynthesis protein CbiM |SEE436_23316|cobalt transport protein CbiM |STM2023|synthesis of vitamin B12 adenosyl cobalamide pre…	0	1	1	1	1	1	1	1	1	1	1	1	1	1	1	1	1	1	1	1	1	1	0	0	0	0	1	1	1	1	1	1	1	1	1	1	1	1	1	1	1	1	1	1	1	2
688	98	cbiN cbiN cbiN cbiN cbiN cbiN cbiN	Salmonellentericaenterica_010100000902|cobalt transport protein CbiN |SEEN567_17550|cobalt transport protein CbiN |SeKB_A2203|cobalt transport protein CbiN |SEEDSL_14523|cobalt transport protein CbiN |SPC_1693|cobalt transport protein CbiN |SeW_A2342|cobalt transport protein CbiN |SeSPA_A2623|cobalt transport protein CbiN |SentesTe_010100021913|hypothetical protein |SNSL317_A3530|cobalt transport…	0	1	1	1	1	1	1	1	1	1	1	1	1	1	1	1	1	1	1	1	1	1	1	1	1	1	1	1	1	1	1	1	1	1	1	1	1	1	1	1	1	1	1	1	1	1
689	98	cbiQ cbiQ cbiQ cbiQ cbiQ cboQ cbiQ cbiQ cbiQ cbiQ cbiQ cbiQ cbiQ cboQ cboQ cbiQ cbiQ cbiQ cbiQ cbiQ cbiQ cbiQ cbiQ cboQ	SentesTy_010100016119|putative cobalt transport protein CbiQ |SPA0850|putative cobalt transport protein CbiQ |SE451200_06519|vitamin B12 biosynthetic protein |SEEM202_06488|cobalt ABC transporter, permease protein CbiQ |t0853|putative cobalt transport protein CbiQ |SEEM974_04009|cobalt ABC transporter, permease protein CbiQ |SeD_A2356|cobalt ABC transporter, permease protein CbiQ |SentesTyphi_010…	0	1	1	1	1	1	1	1	1	1	1	1	1	1	1	1	1	1	1	1	1	1	1	1	1	1	1	1	1	1	1	1	1	1	1	1	1	1	1	1	1	1	1	1	1	1
690	98	cbiO cbiO cbiO cbiO cbiO cbiO cbiO cbiO cbiO cbiO cbiO cbiO cbiO cbiO cbiO cbiO cbiO cbiO cbiO cbiO cbiO cbiO cbiO cbiO cbiO cbiO cbiO cbiO cbiO cbiO cbiO cbiO cbiO cbiO cbiO cbiO cbiO cbiO cbiO cbiO cbiO cbiO cbiO cbiO cbiO cbiO cbiO cbiO	SEEDSL_14513|cobalt transporter ATP-binding subunit |Salmonellentericaenterica_010100000912|cobalt transporter ATP-binding subunit |SPC_1695|putative cobalt transport ATP-binding protein CbiO |SEEM316_17531|cobalt transporter ATP-binding subunit |SEEG9184_07636|cobalt transporter ATP-binding subunit |SPAB_01085|hypothetical protein |SEN2018|putative cobalt transport ATP-binding protein |SNSL254_A…	0	1	1	1	1	1	1	1	1	1	1	2	1	1	1	1	1	1	1	1	1	1	1	1	1	1	1	1	1	1	1	1	1	1	1	1	1	1	1	1	2	1	1	2	1	2
[truncated: 11,798 more rows]
[truncated: 19 more columns]
