# Supplementary material for: Phylogenomic Analysis Identifies Gene Gains That Define Salmonella enterica Subspecies I
Source: PLoS One. 2013 Oct 28;8(10):e76821. doi: 10.1371/journal.pone.0076821 (PMC3810377; doi:10.1371/journal.pone.0076821)
Supplement: Table S4 — (CSV) [file pone.0076821.s006.csv]

AlignmentFile	(TNTPos:AlignPos)
10_input.aln	'(1:54)'	'(2:63)'	'(3:64)'	'(4:66)'	'(5:85)'	'(6:102)'	'(7:103)'	'(8:124)'	'(9:129)'	'(10:134)'	'(11:137)'	'(12:147)'	'(13:150)'	'(14:168)'	'(15:171)'	'(16:180)'	'(17:186)'	'(18:204)'	'(19:207)'	'(20:222)'	'(21:234)'	'(22:240)'	'(23:258)'	'(24:260)'	'(25:263)'	'(26:271)'	'(27:274)'	'(28:275)'	'(29:276)'
11_input.aln	'(30:58)	'(31:60)'	'(32:96)'	'(33:97)'	'(34:99)'	'(35:105)'	'(36:195)'	'(37:204)'	'(38:261)'	'(39:267)'	'(40:270)'	'(41:276)'	'(42:285)'	'(43:288)'	'(44:292)'	'(45:297)'	'(46:309)'	'(47:318)'	'(48:319)'	'(49:327)'	'(50:330)'	'(51:331)'	'(52:333)'	'(53:349)'	'(54:360)'	'(55:369)'	'(56:376)'	'(57:402)'	'(58:405)'	'(59:411)'	'(60:417)'	'(61:423)'	'(62:426)'	'(63:443)'	'(64:474)'	'(65:483)'	'(66:484)'	'(67:486)'
12_input.aln	'(68:4)	'(69:21)'	'(70:24)'	'(71:33)'	'(72:36)'	'(73:52)'	'(74:53)'	'(75:54)'	'(76:64)'	'(77:66)'	'(78:78)'	'(79:90)'	'(80:93)'	'(81:105)'	'(82:111)'	'(83:120)'	'(84:138)'	'(85:165)'	'(86:166)'	'(87:174)'	'(88:177)'	'(89:183)'	'(90:189)'	'(91:192)'	'(92:201)'	'(93:204)'	'(94:211)'	'(95:231)'	'(96:240)'	'(97:246)'	'(98:249)'	'(99:258)'	'(100:261)'	'(101:263)'	'(102:273)'	'(103:288)'	'(104:291)'	'(105:333)'	'(106:345)'	'(107:378)'	'(108:381)'	'(109:387)'	'(110:395)'	'(111:408)'	'(112:414)'	'(113:424)'	'(114:471)'	'(115:492)'	'(116:511)'
13_input.aln	'(179:1)	'(180:2)'	'(181:3)'	'(182:4)'	'(183:5)'	'(184:6)'	'(185:7)'	'(186:8)'	'(187:9)'	'(188:10)'	'(189:11)'	'(190:12)'	'(191:13)'	'(192:14)'	'(193:15)'	'(194:16)'	'(195:17)'	'(196:18)'	'(197:19)'	'(198:20)'	'(199:21)'	'(200:34)'	'(201:67)'	'(202:117)'	'(203:183)'	'(204:195)'	'(205:213)'	'(206:252)'	'(207:255)'	'(208:270)'	'(209:276)'	'(210:288)'	'(211:300)'	'(212:303)'	'(213:306)'	'(214:309)'	'(215:318)'	'(216:324)'	'(217:327)'	'(218:345)'	'(219:361)'	'(220:366)'	'(221:402)'	'(222:418)'	'(223:420)'	'(224:430)'	'(225:432)'	'(226:435)'	'(227:438)'
14_input.aln	'(229:43)	'(230:45)'	'(231:54)'	'(232:55)'	'(233:63)'	'(234:108)'	'(235:117)'	'(236:138)'	'(237:147)'	'(238:153)'	'(239:159)'	'(240:162)'	'(241:164)'	'(242:184)'	'(243:192)'	'(244:195)'	'(245:219)'
15_input.aln	'(246:64)	'(247:96)'	'(248:99)'	'(249:108)'	'(250:112)'	'(251:129)'	'(252:135)'	'(253:136)'	'(254:141)'	'(255:171)'	'(256:187)'	'(257:192)'	'(258:204)'	'(259:231)'	'(260:245)'	'(261:249)'	'(262:259)'	'(263:260)'	'(264:261)'	'(265:274)'	'(266:276)'
16_input.aln	'(267:14)	'(268:24)'	'(269:33)'	'(270:53)'	'(271:54)'	'(272:60)'	'(273:99)'	'(274:100)'	'(275:102)'	'(276:105)'	'(277:115)'	'(278:138)'	'(279:158)'	'(280:162)'	'(281:168)'	'(282:169)'	'(283:171)'	'(284:180)'	'(285:181)'	'(286:183)'	'(287:192)'	'(288:201)'	'(289:204)'	'(290:220)'	'(291:222)'	'(292:225)'	'(293:234)'	'(294:238)'	'(295:240)'	'(296:249)'	'(297:252)'	'(298:267)'	'(299:272)'	'(300:278)'	'(301:279)'	'(302:288)'	'(303:292)'	'(304:297)'	'(305:310)'	'(306:312)'	'(307:318)'	'(308:321)'	'(309:345)'	'(310:347)'	'(311:348)'	'(312:363)'	'(313:366)'	'(314:402)'	'(315:410)'
17_input.aln	'(330:1)	'(331:2)'	'(332:3)'	'(333:4)'	'(334:5)'	'(335:6)'	'(336:7)'	'(337:8)'	'(338:9)'	'(339:30)'	'(340:66)'	'(341:76)'	'(342:92)'	'(343:99)'	'(344:100)'	'(345:132)'	'(346:135)'	'(347:138)'	'(348:147)'	'(349:150)'	'(350:186)'	'(351:190)'	'(352:198)'	'(353:201)'	'(354:222)'	'(355:231)'	'(356:232)'	'(357:234)'	'(358:235)'	'(359:240)'	'(360:255)'	'(361:279)'	'(362:294)'	'(363:297)'	'(364:306)'	'(365:312)'	'(366:321)'	'(367:324)'	'(368:339)'	'(369:351)'	'(370:366)'	'(371:381)'	'(372:384)'	'(373:408)'
18_input.aln	'(374:9)	'(375:23)'	'(376:26)'	'(377:30)'	'(378:37)'	'(379:54)'	'(380:60)'	'(381:63)'	'(382:66)'	'(383:68)'	'(384:78)'	'(385:99)'	'(386:105)'	'(387:114)'	'(388:157)'	'(389:161)'	'(390:177)'	'(391:180)'	'(392:201)'	'(393:207)'	'(394:213)'	'(395:225)'	'(396:234)'	'(397:243)'	'(398:252)'	'(399:255)'	'(400:258)'	'(401:264)'	'(402:266)'	'(403:290)'	'(404:309)'	'(405:315)'	'(406:321)'	'(407:347)'	'(408:348)'	'(409:367)'	'(410:390)'	'(411:436)'
19_input.aln	'(412:37)	'(413:75)'	'(414:79)'	'(415:84)'	'(416:114)'	'(417:146)'	'(418:147)'	'(419:150)'	'(420:153)'	'(421:159)'	'(422:171)'	'(423:183)'	'(424:186)'	'(425:204)'	'(426:213)'	'(427:216)'	'(428:224)'	'(429:252)'	'(430:261)'	'(431:264)'	'(432:282)'	'(433:300)'	'(434:315)'	'(435:337)'	'(436:340)'	'(437:346)'	'(438:369)'	'(439:375)'	'(440:386)'	'(441:392)'
1_input.aln	'(442:1)	'(443:2)'	'(444:3)'	'(445:4)'	'(446:5)'	'(447:6)'	'(448:7)'	'(449:8)'	'(450:9)'	'(451:10)'	'(452:11)'	'(453:12)'	'(454:13)'	'(455:14)'	'(456:15)'	'(457:37)'	'(458:79)'	'(459:123)'	'(460:138)'	'(461:141)'	'(462:144)'	'(463:186)'	'(464:189)'	'(465:192)'	'(466:204)'	'(467:219)'	'(468:253)'	'(469:270)'	'(470:291)'	'(471:300)'	'(472:321)'	'(473:324)'	'(474:327)'	'(475:330)'	'(476:345)'	'(477:348)'	'(478:354)'	'(479:360)'	'(480:366)'	'(481:369)'	'(482:372)'	'(483:378)'	'(484:384)'	'(485:387)'	'(486:393)'	'(487:408)'	'(488:411)'	'(489:413)'	'(490:423)'
20_input.aln	'(525:50)	'(526:90)'	'(527:102)'	'(528:114)'	'(529:117)'	'(530:144)'	'(531:148)'	'(532:163)'	'(533:174)'	'(534:177)'	'(535:184)'	'(536:192)'	'(537:210)'
21_input.aln	'(538:54)	'(539:90)'	'(540:93)'	'(541:127)'	'(542:150)'	'(543:180)'	'(544:181)'	'(545:192)'	'(546:201)'	'(547:204)'	'(548:225)'	'(549:249)'	'(550:255)'	'(551:261)'	'(552:267)'	'(553:276)'	'(554:279)'	'(555:282)'	'(556:304)'	'(557:312)'	'(558:339)'	'(559:348)'	'(560:354)'	'(561:384)'	'(562:390)'	'(563:417)'	'(564:423)'	'(565:429)'	'(566:441)'	'(567:444)'	'(568:456)'	'(569:477)'	'(570:495)'	'(571:507)'	'(572:519)'	'(573:537)'	'(574:540)'	'(575:543)'	'(576:555)'	'(577:573)'	'(578:576)'	'(579:591)'	'(580:594)'	'(581:597)'	'(582:612)'	'(583:633)'	'(584:648)'	'(585:654)'	'(586:660)'
22_input.aln	'(603:16)	'(604:33)'	'(605:51)'	'(606:72)'	'(607:87)'	'(608:89)'	'(609:92)'	'(610:105)'	'(611:123)'	'(612:135)'	'(613:147)'	'(614:162)'	'(615:186)'	'(616:189)'	'(617:192)'	'(618:222)'
23_input.aln	'(619:6)	'(620:12)'	'(621:13)'	'(622:60)'	'(623:72)'	'(624:87)'	'(625:105)'	'(626:114)'	'(627:138)'	'(628:141)'	'(629:159)'	'(630:165)'	'(631:177)'	'(632:180)'	'(633:195)'	'(634:201)'	'(635:210)'	'(636:249)'	'(637:255)'	'(638:270)'	'(639:273)'	'(640:279)'	'(641:294)'	'(642:303)'	'(643:306)'	'(644:309)'	'(645:312)'	'(646:315)'	'(647:330)'
24_input.aln	'(648:30)	'(649:33)'	'(650:39)'	'(651:63)'	'(652:135)'	'(653:138)'	'(654:147)'	'(655:168)'	'(656:171)'	'(657:173)'	'(658:183)'	'(659:184)'	'(660:189)'	'(661:192)'	'(662:210)'	'(663:213)'	'(664:237)'	'(665:246)'	'(666:249)'	'(667:252)'	'(668:255)'	'(669:267)'	'(670:288)'	'(671:291)'	'(672:297)'	'(673:303)'	'(674:315)'	'(675:318)'	'(676:321)'	'(677:324)'	'(678:327)'	'(679:336)'	'(680:339)'	'(681:351)'	'(682:369)'	'(683:375)'	'(684:378)'	'(685:393)'	'(686:396)'	'(687:408)'	'(688:414)'	'(689:417)'	'(690:429)'	'(691:443)'	'(692:444)'	'(693:447)'	'(694:450)'	'(695:465)'	'(696:468)'
25_input.aln	'(725:15)	'(726:48)'	'(727:60)'	'(728:138)'	'(729:144)'	'(730:156)'	'(731:174)'	'(732:186)'	'(733:228)'	'(734:236)'	'(735:238)'	'(736:240)'	'(737:246)'	'(738:248)'	'(739:282)'	'(740:285)'	'(741:300)'	'(742:303)'	'(743:315)'	'(744:324)'	'(745:336)'	'(746:339)'	'(747:340)'	'(748:354)'	'(749:358)'	'(750:402)'	'(751:432)'	'(752:447)'	'(753:460)'	'(754:462)'	'(755:463)'	'(756:465)'	'(757:466)'	'(758:471)'	'(759:477)'	'(760:480)'	'(761:486)'	'(762:510)'	'(763:534)'	'(764:543)'	'(765:552)'	'(766:558)'	'(767:565)'	'(768:566)'	'(769:576)'	'(770:579)'
26_input.aln	'(771:22)	'(772:27)'	'(773:36)'	'(774:54)'	'(775:60)'	'(776:96)'	'(777:97)'	'(778:182)'	'(779:183)'	'(780:186)'	'(781:189)'	'(782:201)'	'(783:204)'	'(784:205)'	'(785:206)'	'(786:210)'	'(787:219)'
27_input.aln	'(788:17)	'(789:76)'	'(790:79)'	'(791:81)'	'(792:84)'	'(793:99)'	'(794:114)'	'(795:138)'	'(796:159)'	'(797:165)'	'(798:183)'	'(799:186)'	'(800:201)'	'(801:204)'	'(802:213)'	'(803:216)'	'(804:240)'	'(805:246)'	'(806:249)'	'(807:252)'	'(808:253)'	'(809:264)'	'(810:267)'	'(811:273)'	'(812:288)'	'(813:303)'	'(814:312)'	'(815:315)'	'(816:321)'	'(817:327)'
28_input.aln	'(818:30)	'(819:54)'	'(820:60)'	'(821:78)'	'(822:102)'	'(823:144)'	'(824:178)'	'(825:183)'	'(826:192)'	'(827:194)'	'(828:234)'	'(829:246)'	'(830:249)'	'(831:258)'	'(832:276)'	'(833:279)'	'(834:288)'	'(835:300)'	'(836:307)'
29_input.aln	'(837:27)	'(838:54)'	'(839:69)'	'(840:72)'	'(841:75)'	'(842:90)'	'(843:102)'	'(844:105)'	'(845:119)'	'(846:121)'	'(847:122)'	'(848:123)'	'(849:126)'	'(850:129)'	'(851:131)'	'(852:132)'	'(853:139)'	'(854:140)'	'(855:144)'	'(856:147)'	'(857:153)'	'(858:157)'	'(859:162)'	'(860:180)'	'(861:183)'	'(862:189)'	'(863:192)'	'(864:198)'	'(865:207)'	'(866:210)'	'(867:228)'	'(868:248)'	'(869:249)'	'(870:255)'	'(871:258)'	'(872:263)'	'(873:310)'	'(874:312)'	'(875:375)'	'(876:390)'	'(877:420)'	'(878:429)'	'(879:431)'	'(880:432)'	'(881:433)'	'(882:447)'	'(883:459)'	'(884:489)'	'(885:510)'
2_input.aln	'(912:46)	'(913:54)'	'(914:60)'	'(915:82)'	'(916:93)'	'(917:99)'	'(918:102)'	'(919:135)'	'(920:138)'	'(921:150)'	'(922:156)'	'(923:174)'	'(924:177)'	'(925:178)'	'(926:180)'	'(927:183)'	'(928:187)'	'(929:189)'	'(930:240)'	'(931:252)'
30_input.aln	'(932:21)	'(933:35)'	'(934:72)'	'(935:75)'	'(936:162)'	'(937:171)'	'(938:192)'	'(939:198)'	'(940:228)'	'(941:246)'	'(942:279)'
31_input.aln	'(943:51)	'(944:90)'	'(945:117)'	'(946:147)'	'(947:174)'	'(948:189)'	'(949:193)'	'(950:201)'	'(951:252)'	'(952:255)'	'(953:270)'	'(954:273)'	'(955:282)'	'(956:288)'	'(957:292)'	'(958:315)'	'(959:333)'	'(960:345)'	'(961:378)'	'(962:390)'	'(963:391)'	'(964:402)'	'(965:405)'	'(966:411)'	'(967:417)'	'(968:420)'	'(969:447)'	'(970:456)'	'(971:489)'
32_input.aln	'(972:57)	'(973:91)'	'(974:108)'	'(975:123)'	'(976:132)'	'(977:213)'
33_input.aln	'(978:6)	'(979:33)'	'(980:37)'	'(981:49)'	'(982:50)'	'(983:52)'	'(984:55)'	'(985:72)'	'(986:108)'	'(987:117)'	'(988:187)'	'(989:192)'	'(990:207)'	'(991:213)'	'(992:216)'	'(993:225)'	'(994:228)'	'(995:231)'	'(996:234)'	'(997:237)'	'(998:240)'	'(999:249)'	'(1000:257)'	'(1001:268)'
34_input.aln	'(1002:1)	'(1003:2)'	'(1004:3)'	'(1005:4)'	'(1006:5)'	'(1007:6)'	'(1008:48)'	'(1009:63)'	'(1010:84)'	'(1011:117)'	'(1012:132)'	'(1013:154)'	'(1014:171)'	'(1015:180)'	'(1016:181)'	'(1017:184)'	'(1018:186)'	'(1019:195)'	'(1020:198)'	'(1021:199)'	'(1022:207)'	'(1023:222)'	'(1024:223)'	'(1025:225)'	'(1026:243)'	'(1027:244)'	'(1028:246)'	'(1029:261)'	'(1030:273)'	'(1031:280)'	'(1032:291)'	'(1033:300)'	'(1034:303)'	'(1035:305)'	'(1036:312)'	'(1037:315)'	'(1038:318)'	'(1039:321)'	'(1040:324)'	'(1041:360)'	'(1042:366)'	'(1043:369)'	'(1044:379)'	'(1045:391)'	'(1046:393)'	'(1047:405)'	'(1048:408)'	'(1049:429)'	'(1050:456)'
35_input.aln	'(1071:4)	'(1072:30)'	'(1073:93)'	'(1074:96)'	'(1075:99)'	'(1076:102)'	'(1077:117)'	'(1078:120)'	'(1079:123)'	'(1080:126)'	'(1081:143)'	'(1082:156)'	'(1083:165)'	'(1084:189)'	'(1085:201)'	'(1086:207)'	'(1087:210)'	'(1088:214)'	'(1089:237)'	'(1090:243)'	'(1091:246)'	'(1092:249)'	'(1093:264)'	'(1094:297)'	'(1095:302)'	'(1096:304)'	'(1097:309)'	'(1098:313)'	'(1099:315)'	'(1100:324)'	'(1101:336)'	'(1102:351)'	'(1103:363)'	'(1104:367)'	'(1105:375)'	'(1106:399)'	'(1107:405)'	'(1108:441)'	'(1109:471)'	'(1110:480)'	'(1111:483)'	'(1112:486)'	'(1113:489)'	'(1114:515)'	'(1115:516)'	'(1116:525)'	'(1117:535)'	'(1118:539)'	'(1119:547)'
36_input.aln	'(1368:1)	'(1369:2)'	'(1370:3)'	'(1371:4)'	'(1372:5)'	'(1373:6)'	'(1374:64)'	'(1375:69)'	'(1376:75)'	'(1377:87)'	'(1378:93)'	'(1379:99)'	'(1380:111)'	'(1381:114)'	'(1382:132)'	'(1383:140)'	'(1384:147)'	'(1385:165)'	'(1386:174)'	'(1387:189)'	'(1388:198)'	'(1389:249)'	'(1390:255)'	'(1391:267)'	'(1392:273)'	'(1393:276)'	'(1394:288)'	'(1395:292)'	'(1396:306)'	'(1397:312)'	'(1398:318)'	'(1399:321)'	'(1400:351)'	'(1401:354)'	'(1402:357)'	'(1403:366)'	'(1404:369)'	'(1405:372)'	'(1406:385)'	'(1407:399)'	'(1408:408)'	'(1409:417)'	'(1410:435)'	'(1411:441)'	'(1412:456)'	'(1413:486)'	'(1414:487)'	'(1415:489)'	'(1416:498)'
37_input.aln	'(1419:11)	'(1420:15)'	'(1421:21)'	'(1422:27)'	'(1423:28)'	'(1424:30)'	'(1425:33)'	'(1426:51)'	'(1427:53)'	'(1428:57)'	'(1429:69)'	'(1430:86)'	'(1431:87)'	'(1432:108)'	'(1433:114)'	'(1434:118)'	'(1435:123)'	'(1436:129)'	'(1437:162)'	'(1438:165)'	'(1439:174)'	'(1440:182)'	'(1441:192)'	'(1442:195)'	'(1443:198)'	'(1444:201)'	'(1445:273)'	'(1446:305)'	'(1447:307)'	'(1448:312)'	'(1449:318)'	'(1450:321)'	'(1451:338)'
38_input.aln	'(1452:68)	'(1453:78)'	'(1454:81)'	'(1455:89)'	'(1456:92)'	'(1457:99)'	'(1458:102)'	'(1459:103)'
39_input.aln	'(1460:84)	'(1461:159)'	'(1462:162)'	'(1463:165)'	'(1464:204)'	'(1465:213)'	'(1466:216)'	'(1467:264)'	'(1468:267)'	'(1469:285)'	'(1470:288)'	'(1471:297)'	'(1472:315)'	'(1473:348)'	'(1474:350)'	'(1475:426)'	'(1476:429)'	'(1477:443)'	'(1478:446)'	'(1479:447)'
3_input.aln	'(1480:36)	'(1481:66)'	'(1482:81)'	'(1483:90)'	'(1484:106)'	'(1485:111)'	'(1486:129)'	'(1487:156)'	'(1488:165)'	'(1489:168)'	'(1490:195)'	'(1491:198)'	'(1492:228)'	'(1493:234)'	'(1494:246)'	'(1495:247)'	'(1496:255)'	'(1497:285)'	'(1498:286)'	'(1499:291)'	'(1500:297)'	'(1501:306)'	'(1502:315)'	'(1503:321)'	'(1504:327)'	'(1505:351)'	'(1506:372)'
40_input.aln	'(1507:16)	'(1508:28)'	'(1509:51)'	'(1510:78)'	'(1511:99)'	'(1512:101)'	'(1513:105)'	'(1514:109)'	'(1515:117)'	'(1516:138)'	'(1517:149)'	'(1518:153)'	'(1519:156)'	'(1520:159)'	'(1521:168)'	'(1522:174)'	'(1523:195)'	'(1524:210)'	'(1525:225)'	'(1526:243)'	'(1527:288)'	'(1528:291)'
41_input.aln	'(1529:1)	'(1530:2)'	'(1531:3)'	'(1532:4)'	'(1533:5)'	'(1534:6)'	'(1535:7)'	'(1536:8)'	'(1537:9)'	'(1538:10)'	'(1539:11)'	'(1540:12)'	'(1541:13)'	'(1542:22)'	'(1543:66)'	'(1544:118)'	'(1545:124)'	'(1546:154)'	'(1547:181)'	'(1548:184)'	'(1549:185)'	'(1550:202)'	'(1551:220)'	'(1552:229)'	'(1553:235)'	'(1554:239)'	'(1555:241)'	'(1556:253)'	'(1557:254)'	'(1558:274)'	'(1559:292)'	'(1560:308)'	'(1561:318)'	'(1562:325)'	'(1563:340)'	'(1564:346)'	'(1565:349)'	'(1566:352)'	'(1567:364)'	'(1568:373)'	'(1569:376)'	'(1570:379)'	'(1571:397)'	'(1572:400)'	'(1573:402)'	'(1574:403)'	'(1575:406)'	'(1576:410)'	'(1577:421)'
42_input.aln	'(1598:5)	'(1599:18)'	'(1600:19)'	'(1601:20)'	'(1602:51)'	'(1603:60)'	'(1604:63)'	'(1605:84)'	'(1606:87)'	'(1607:90)'	'(1608:93)'	'(1609:114)'	'(1610:123)'	'(1611:129)'	'(1612:145)'	'(1613:156)'	'(1614:166)'	'(1615:168)'	'(1616:175)'	'(1617:198)'	'(1618:216)'	'(1619:222)'	'(1620:237)'	'(1621:243)'	'(1622:254)'	'(1623:256)'	'(1624:258)'	'(1625:282)'	'(1626:294)'
43_input.aln	'(1627:39)	'(1628:60)'	'(1629:63)'	'(1630:66)'	'(1631:80)'	'(1632:87)'	'(1633:88)'	'(1634:96)'	'(1635:102)'	'(1636:108)'	'(1637:117)'	'(1638:123)'	'(1639:132)'	'(1640:159)'	'(1641:168)'	'(1642:177)'	'(1643:206)'	'(1644:207)'	'(1645:216)'	'(1646:240)'
44_input.aln	'(1647:8)	'(1648:20)'	'(1649:42)'	'(1650:66)'	'(1651:156)'	'(1652:204)'	'(1653:207)'	'(1654:216)'	'(1655:225)'	'(1656:234)'	'(1657:243)'	'(1658:249)'	'(1659:253)'	'(1660:264)'	'(1661:265)'	'(1662:274)'	'(1663:300)'	'(1664:303)'	'(1665:306)'	'(1666:309)'	'(1667:315)'	'(1668:318)'	'(1669:360)'	'(1670:372)'	'(1671:388)'	'(1672:396)'	'(1673:408)'
45_input.aln	'(1674:12)	'(1675:18)'	'(1676:27)'	'(1677:33)'	'(1678:39)'	'(1679:51)'	'(1680:69)'	'(1681:76)'	'(1682:84)'	'(1683:87)'	'(1684:99)'	'(1685:105)'	'(1686:108)'	'(1687:111)'	'(1688:114)'	'(1689:132)'	'(1690:135)'	'(1691:144)'	'(1692:150)'	'(1693:159)'	'(1694:160)'	'(1695:162)'	'(1696:168)'	'(1697:177)'	'(1698:183)'	'(1699:191)'	'(1700:192)'	'(1701:210)'	'(1702:222)'	'(1703:234)'	'(1704:237)'	'(1705:239)'	'(1706:243)'	'(1707:252)'	'(1708:253)'	'(1709:255)'	'(1710:273)'	'(1711:285)'	'(1712:288)'	'(1713:309)'	'(1714:312)'	'(1715:327)'	'(1716:328)'	'(1717:330)'	'(1718:333)'	'(1719:342)'	'(1720:352)'	'(1721:357)'	'(1722:361)'
46_input.aln	'(1803:39)	'(1804:42)'	'(1805:56)'	'(1806:63)'	'(1807:75)'	'(1808:90)'	'(1809:93)'	'(1810:108)'	'(1811:165)'	'(1812:168)'	'(1813:171)'	'(1814:213)'	'(1815:216)'	'(1816:222)'	'(1817:237)'	'(1818:240)'	'(1819:243)'	'(1820:252)'	'(1821:282)'	'(1822:288)'	'(1823:303)'	'(1824:309)'	'(1825:312)'	'(1826:318)'	'(1827:321)'	'(1828:324)'	'(1829:330)'	'(1830:333)'	'(1831:345)'	'(1832:354)'	'(1833:396)'	'(1834:399)'	'(1835:405)'	'(1836:439)'	'(1837:444)'	'(1838:450)'	'(1839:453)'	'(1840:456)'	'(1841:474)'	'(1842:480)'	'(1843:501)'	'(1844:504)'	'(1845:510)'	'(1846:534)'	'(1847:549)'	'(1848:567)'	'(1849:570)'	'(1850:576)'	'(1851:582)'
47_input.aln	'(1856:7)	'(1857:9)'	'(1858:12)'	'(1859:15)'	'(1860:22)'	'(1861:27)'	'(1862:36)'	'(1863:37)'	'(1864:39)'	'(1865:48)'	'(1866:54)'	'(1867:57)'	'(1868:63)'	'(1869:75)'	'(1870:78)'	'(1871:87)'	'(1872:90)'	'(1873:102)'	'(1874:103)'	'(1875:105)'	'(1876:108)'	'(1877:117)'	'(1878:131)'	'(1879:135)'	'(1880:138)'	'(1881:156)'	'(1882:183)'	'(1883:195)'	'(1884:196)'	'(1885:207)'	'(1886:228)'	'(1887:230)'	'(1888:232)'	'(1889:294)'	'(1890:296)'	'(1891:297)'	'(1892:302)'	'(1893:311)'	'(1894:312)'	'(1895:313)'	'(1896:324)'	'(1897:327)'	'(1898:336)'	'(1899:342)'	'(1900:345)'	'(1901:354)'	'(1902:357)'	'(1903:363)'	'(1904:372)'
48_input.aln	'(1907:1)	'(1908:2)'	'(1909:3)'	'(1910:4)'	'(1911:5)'	'(1912:6)'	'(1913:7)'	'(1914:8)'	'(1915:9)'	'(1916:10)'	'(1917:11)'	'(1918:12)'	'(1919:13)'	'(1920:14)'	'(1921:15)'	'(1922:16)'	'(1923:17)'	'(1924:18)'	'(1925:50)'	'(1926:127)'	'(1927:150)'	'(1928:174)'	'(1929:176)'	'(1930:177)'
49_input.aln	'(1931:17)	'(1932:45)'	'(1933:48)'	'(1934:51)'	'(1935:58)'	'(1936:63)'	'(1937:71)'	'(1938:72)'	'(1939:99)'	'(1940:146)'	'(1941:150)'	'(1942:162)'	'(1943:172)'	'(1944:174)'	'(1945:201)'	'(1946:223)'	'(1947:231)'	'(1948:234)'	'(1949:240)'	'(1950:243)'	'(1951:303)'	'(1952:315)'	'(1953:322)'	'(1954:336)'	'(1955:375)'	'(1956:390)'	'(1957:396)'	'(1958:399)'	'(1959:411)'	'(1960:414)'	'(1961:417)'	'(1962:432)'	'(1963:438)'	'(1964:439)'	'(1965:456)'	'(1966:483)'	'(1967:486)'	'(1968:501)'	'(1969:513)'	'(1970:540)'	'(1971:543)'	'(1972:546)'	'(1973:556)'	'(1974:561)'	'(1975:597)'	'(1976:603)'	'(1977:604)'	'(1978:606)'	'(1979:609)'
4_input.aln	'(2032:28)	'(2033:36)'	'(2034:69)'	'(2035:114)'	'(2036:128)'	'(2037:147)'	'(2038:153)'	'(2039:159)'	'(2040:177)'	'(2041:204)'	'(2042:222)'	'(2043:228)'	'(2044:237)'	'(2045:243)'	'(2046:253)'	'(2047:264)'	'(2048:299)'	'(2049:303)'	'(2050:408)'	'(2051:438)'	'(2052:451)'	'(2053:465)'	'(2054:495)'	'(2055:504)'	'(2056:522)'
50_input.aln	'(2057:1)	'(2058:2)'	'(2059:3)'	'(2060:4)'	'(2061:5)'	'(2062:6)'	'(2063:7)'	'(2064:8)'	'(2065:9)'	'(2066:10)'	'(2067:24)'	'(2068:121)'	'(2069:169)'	'(2070:193)'	'(2071:202)'	'(2072:220)'	'(2073:250)'	'(2074:256)'	'(2075:265)'	'(2076:289)'	'(2077:295)'	'(2078:307)'	'(2079:334)'	'(2080:340)'	'(2081:348)'	'(2082:349)'	'(2083:352)'	'(2084:355)'	'(2085:361)'	'(2086:367)'	'(2087:370)'	'(2088:382)'	'(2089:385)'	'(2090:401)'	'(2091:424)'	'(2092:433)'	'(2093:436)'	'(2094:445)'	'(2095:448)'	'(2096:457)'	'(2097:460)'	'(2098:478)'	'(2099:481)'	'(2100:502)'	'(2101:508)'	'(2102:511)'	'(2103:541)'	'(2104:544)'	'(2105:559)'
51_input.aln	'(2132:1)	'(2133:2)'	'(2134:3)'	'(2135:4)'	'(2136:5)'	'(2137:6)'	'(2138:7)'	'(2139:8)'	'(2140:9)'	'(2141:10)'	'(2142:11)'	'(2143:12)'	'(2144:13)'	'(2145:14)'	'(2146:15)'	'(2147:16)'	'(2148:17)'	'(2149:18)'	'(2150:19)'	'(2151:20)'	'(2152:21)'	'(2153:22)'	'(2154:23)'	'(2155:24)'	'(2156:25)'	'(2157:26)'	'(2158:27)'	'(2159:28)'	'(2160:29)'	'(2161:30)'	'(2162:31)'	'(2163:32)'	'(2164:33)'	'(2165:34)'	'(2166:35)'	'(2167:36)'	'(2168:102)'	'(2169:138)'	'(2170:161)'	'(2171:168)'	'(2172:171)'	'(2173:213)'	'(2174:236)'	'(2175:241)'	'(2176:258)'	'(2177:273)'	'(2178:282)'	'(2179:330)'	'(2180:402)'
52_input.aln	'(2186:1)	'(2187:2)'	'(2188:3)'	'(2189:4)'	'(2190:5)'	'(2191:6)'	'(2192:7)'	'(2193:8)'	'(2194:9)'	'(2195:10)'	'(2196:11)'	'(2197:12)'	'(2198:13)'	'(2199:14)'	'(2200:15)'	'(2201:16)'	'(2202:17)'	'(2203:18)'	'(2204:33)'	'(2205:45)'	'(2206:99)'	'(2207:117)'	'(2208:129)'	'(2209:135)'	'(2210:136)'	'(2211:138)'	'(2212:144)'	'(2213:153)'	'(2214:156)'	'(2215:165)'	'(2216:171)'	'(2217:177)'	'(2218:180)'	'(2219:193)'	'(2220:198)'	'(2221:201)'	'(2222:210)'	'(2223:228)'	'(2224:240)'	'(2225:243)'	'(2226:246)'	'(2227:250)'	'(2228:258)'	'(2229:261)'	'(2230:276)'	'(2231:288)'	'(2232:321)'	'(2233:339)'	'(2234:369)'
53_input.aln	'(2235:101)	'(2236:135)'	'(2237:180)'	'(2238:183)'	'(2239:189)'	'(2240:193)'	'(2241:213)'	'(2242:222)'	'(2243:237)'	'(2244:255)'	'(2245:312)'	'(2246:318)'	'(2247:328)'	'(2248:333)'	'(2249:345)'	'(2250:348)'	'(2251:357)'	'(2252:363)'	'(2253:369)'	'(2254:370)'	'(2255:380)'	'(2256:381)'	'(2257:390)'	'(2258:393)'	'(2259:411)'	'(2260:432)'	'(2261:444)'	'(2262:450)'	'(2263:451)'	'(2264:456)'	'(2265:462)'	'(2266:465)'	'(2267:480)'	'(2268:483)'	'(2269:489)'	'(2270:492)'	'(2271:510)'	'(2272:519)'	'(2273:526)'	'(2274:528)'	'(2275:531)'	'(2276:534)'	'(2277:543)'	'(2278:546)'	'(2279:549)'	'(2280:552)'	'(2281:553)'	'(2282:556)'	'(2283:561)'
54_input.aln	'(2298:18)	'(2299:84)'	'(2300:90)'	'(2301:93)'	'(2302:96)'	'(2303:141)'	'(2304:159)'	'(2305:171)'	'(2306:192)'	'(2307:225)'	'(2308:229)'	'(2309:232)'	'(2310:237)'	'(2311:252)'	'(2312:270)'	'(2313:282)'	'(2314:334)'	'(2315:336)'	'(2316:348)'	'(2317:360)'	'(2318:363)'	'(2319:417)'	'(2320:423)'	'(2321:426)'	'(2322:429)'	'(2323:433)'	'(2324:447)'	'(2325:462)'	'(2326:486)'	'(2327:492)'	'(2328:495)'	'(2329:510)'	'(2330:513)'	'(2331:522)'	'(2332:528)'	'(2333:536)'	'(2334:537)'	'(2335:540)'	'(2336:558)'	'(2337:564)'	'(2338:567)'	'(2339:594)'	'(2340:627)'	'(2341:642)'	'(2342:684)'	'(2343:696)'	'(2344:697)'	'(2345:699)'	'(2346:709)'
55_input.aln	'(2394:1)	'(2395:2)'	'(2396:3)'	'(2397:4)'	'(2398:5)'	'(2399:6)'	'(2400:7)'	'(2401:8)'	'(2402:9)'	'(2403:24)'	'(2404:34)'	'(2405:39)'	'(2406:42)'	'(2407:48)'	'(2408:64)'	'(2409:78)'	'(2410:87)'	'(2411:88)'	'(2412:99)'	'(2413:100)'	'(2414:101)'	'(2415:102)'	'(2416:131)'	'(2417:144)'	'(2418:168)'	'(2419:195)'	'(2420:201)'	'(2421:211)'	'(2422:225)'	'(2423:226)'	'(2424:255)'	'(2425:291)'	'(2426:300)'	'(2427:301)'
56_input.aln	'(2428:51)	'(2429:52)'	'(2430:53)'	'(2431:54)'	'(2432:55)'	'(2433:56)'	'(2434:81)'	'(2435:84)'	'(2436:114)'	'(2437:135)'	'(2438:136)'	'(2439:138)'	'(2440:150)'	'(2441:152)'	'(2442:180)'	'(2443:181)'	'(2444:183)'	'(2445:201)'	'(2446:210)'	'(2447:216)'	'(2448:240)'	'(2449:244)'	'(2450:246)'	'(2451:258)'	'(2452:261)'	'(2453:273)'	'(2454:285)'	'(2455:288)'	'(2456:315)'	'(2457:336)'	'(2458:351)'	'(2459:360)'	'(2460:372)'	'(2461:401)'	'(2462:406)'	'(2463:411)'	'(2464:413)'	'(2465:423)'	'(2466:424)'	'(2467:432)'	'(2468:451)'	'(2469:459)'	'(2470:495)'	'(2471:501)'	'(2472:513)'	'(2473:534)'	'(2474:540)'	'(2475:549)'
57_input.aln	'(2476:34)	'(2477:60)'	'(2478:84)'	'(2479:144)'	'(2480:171)'	'(2481:183)'	'(2482:186)'	'(2483:198)'	'(2484:228)'	'(2485:234)'	'(2486:237)'	'(2487:243)'	'(2488:246)'	'(2489:250)'	'(2490:255)'	'(2491:261)'	'(2492:279)'	'(2493:298)'	'(2494:300)'	'(2495:303)'	'(2496:345)'	'(2497:351)'	'(2498:354)'	'(2499:375)'	'(2500:378)'	'(2501:384)'	'(2502:406)'	'(2503:411)'	'(2504:420)'	'(2505:423)'	'(2506:432)'	'(2507:462)'	'(2508:483)'	'(2509:492)'	'(2510:501)'	'(2511:504)'	'(2512:507)'	'(2513:519)'
58_input.aln	'(2514:78)	'(2515:83)'	'(2516:93)'	'(2517:162)'	'(2518:168)'	'(2519:225)'	'(2520:254)'	'(2521:258)'	'(2522:267)'	'(2523:270)'	'(2524:279)'	'(2525:291)'	'(2526:339)'	'(2527:342)'	'(2528:345)'	'(2529:348)'	'(2530:354)'	'(2531:364)'	'(2532:381)'	'(2533:385)'	'(2534:387)'	'(2535:399)'	'(2536:429)'	'(2537:435)'	'(2538:441)'	'(2539:486)'	'(2540:499)'	'(2541:501)'	'(2542:504)'	'(2543:546)'	'(2544:570)'	'(2545:579)'	'(2546:588)'	'(2547:591)'	'(2548:604)'	'(2549:609)'	'(2550:612)'	'(2551:621)'	'(2552:624)'	'(2553:651)'	'(2554:654)'	'(2555:666)'	'(2556:684)'	'(2557:702)'	'(2558:705)'	'(2559:711)'	'(2560:714)'	'(2561:723)'	'(2562:741)'
59_input.aln	'(2604:27)	'(2605:34)'	'(2606:114)'	'(2607:126)'	'(2608:141)'	'(2609:207)'	'(2610:225)'	'(2611:235)'	'(2612:266)'	'(2613:273)'	'(2614:274)'	'(2615:277)'	'(2616:278)'	'(2617:303)'
5_input.aln	'(2618:1)	'(2619:2)'	'(2620:3)'	'(2621:4)'	'(2622:5)'	'(2623:6)'	'(2624:93)'	'(2625:138)'	'(2626:162)'	'(2627:174)'	'(2628:189)'	'(2629:192)'	'(2630:201)'	'(2631:204)'	'(2632:213)'	'(2633:216)'	'(2634:222)'	'(2635:228)'	'(2636:258)'	'(2637:264)'	'(2638:267)'	'(2639:279)'	'(2640:282)'	'(2641:297)'	'(2642:303)'	'(2643:309)'	'(2644:318)'	'(2645:336)'	'(2646:348)'	'(2647:363)'	'(2648:387)'	'(2649:393)'	'(2650:402)'	'(2651:423)'	'(2652:426)'	'(2653:429)'	'(2654:441)'	'(2655:444)'	'(2656:447)'	'(2657:450)'	'(2658:456)'	'(2659:459)'	'(2660:462)'	'(2661:468)'	'(2662:469)'	'(2663:483)'	'(2664:489)'	'(2665:492)'	'(2666:495)'
60_input.aln	'(2748:1)	'(2749:2)'	'(2750:3)'	'(2751:69)'	'(2752:72)'	'(2753:99)'	'(2754:111)'	'(2755:117)'	'(2756:118)'	'(2757:138)'	'(2758:177)'	'(2759:191)'
61_input.aln	'(2760:12)	'(2761:20)'	'(2762:21)'	'(2763:22)'	'(2764:26)'	'(2765:53)'	'(2766:69)'	'(2767:70)'	'(2768:84)'	'(2769:93)'	'(2770:105)'	'(2771:144)'	'(2772:166)'	'(2773:198)'	'(2774:201)'	'(2775:204)'	'(2776:246)'	'(2777:267)'	'(2778:276)'	'(2779:283)'	'(2780:297)'	'(2781:300)'	'(2782:309)'	'(2783:313)'	'(2784:321)'	'(2785:324)'	'(2786:325)'	'(2787:339)'	'(2788:342)'	'(2789:357)'	'(2790:358)'	'(2791:361)'	'(2792:363)'	'(2793:372)'	'(2794:375)'	'(2795:378)'	'(2796:387)'	'(2797:396)'	'(2798:426)'	'(2799:442)'	'(2800:444)'	'(2801:450)'	'(2802:456)'	'(2803:462)'	'(2804:464)'	'(2805:466)'	'(2806:471)'	'(2807:474)'	'(2808:483)'
62_input.aln	'(2809:15)	'(2810:57)'	'(2811:101)'	'(2812:105)'	'(2813:108)'	'(2814:132)'	'(2815:135)'	'(2816:147)'	'(2817:150)'	'(2818:171)'	'(2819:174)'	'(2820:183)'	'(2821:186)'	'(2822:192)'	'(2823:195)'	'(2824:198)'	'(2825:201)'	'(2826:210)'	'(2827:216)'	'(2828:231)'	'(2829:243)'	'(2830:273)'	'(2831:285)'	'(2832:291)'	'(2833:294)'	'(2834:300)'	'(2835:301)'	'(2836:303)'	'(2837:306)'	'(2838:309)'	'(2839:311)'	'(2840:312)'	'(2841:345)'	'(2842:357)'	'(2843:371)'	'(2844:396)'	'(2845:414)'	'(2846:450)'	'(2847:498)'	'(2848:537)'	'(2849:573)'	'(2850:585)'	'(2851:600)'	'(2852:618)'	'(2853:633)'	'(2854:634)'	'(2855:636)'	'(2856:639)'	'(2857:642)'
63_input.aln	'(2882:27)	'(2883:40)'	'(2884:69)'	'(2885:84)'	'(2886:91)'	'(2887:102)'	'(2888:123)'	'(2889:144)'	'(2890:147)'	'(2891:150)'	'(2892:174)'	'(2893:177)'	'(2894:183)'	'(2895:192)'	'(2896:198)'	'(2897:201)'	'(2898:204)'	'(2899:213)'	'(2900:222)'	'(2901:228)'	'(2902:231)'	'(2903:237)'	'(2904:243)'	'(2905:255)'	'(2906:273)'	'(2907:276)'	'(2908:279)'	'(2909:291)'	'(2910:294)'	'(2911:297)'	'(2912:309)'	'(2913:321)'	'(2914:357)'	'(2915:375)'	'(2916:376)'	'(2917:387)'	'(2918:390)'	'(2919:399)'	'(2920:402)'	'(2921:406)'	'(2922:411)'	'(2923:414)'	'(2924:435)'	'(2925:436)'	'(2926:453)'	'(2927:468)'	'(2928:474)'	'(2929:483)'	'(2930:486)'
64_input.aln	'(3001:12)	'(3002:24)'	'(3003:27)'	'(3004:37)'	'(3005:51)'	'(3006:60)'	'(3007:62)'	'(3008:87)'	'(3009:90)'	'(3010:99)'	'(3011:102)'	'(3012:105)'	'(3013:111)'	'(3014:123)'	'(3015:135)'	'(3016:141)'	'(3017:144)'	'(3018:150)'	'(3019:152)'	'(3020:153)'	'(3021:159)'	'(3022:168)'	'(3023:171)'	'(3024:174)'	'(3025:177)'	'(3026:190)'	'(3027:195)'	'(3028:198)'	'(3029:204)'	'(3030:210)'	'(3031:213)'	'(3032:216)'	'(3033:222)'	'(3034:234)'	'(3035:249)'	'(3036:283)'	'(3037:284)'	'(3038:285)'	'(3039:286)'	'(3040:287)'	'(3041:288)'	'(3042:289)'	'(3043:291)'	'(3044:295)'	'(3045:297)'	'(3046:306)'	'(3047:312)'	'(3048:313)'	'(3049:324)'
65_input.aln	'(3086:7)	'(3087:21)'	'(3088:33)'	'(3089:66)'	'(3090:93)'	'(3091:102)'	'(3092:114)'	'(3093:120)'	'(3094:127)'	'(3095:135)'	'(3096:138)'	'(3097:139)'	'(3098:147)'	'(3099:150)'	'(3100:162)'	'(3101:166)'	'(3102:177)'	'(3103:186)'	'(3104:222)'	'(3105:225)'	'(3106:234)'	'(3107:267)'	'(3108:285)'	'(3109:286)'	'(3110:309)'	'(3111:312)'	'(3112:315)'	'(3113:330)'	'(3114:364)'	'(3115:366)'	'(3116:369)'	'(3117:375)'	'(3118:376)'	'(3119:378)'	'(3120:381)'	'(3121:384)'	'(3122:387)'	'(3123:390)'	'(3124:393)'	'(3125:405)'	'(3126:408)'	'(3127:438)'	'(3128:462)'	'(3129:474)'	'(3130:528)'	'(3131:534)'	'(3132:564)'	'(3133:579)'	'(3134:588)'
66_input.aln	'(3144:1)	'(3145:2)'	'(3146:3)'	'(3147:4)'	'(3148:5)'	'(3149:6)'	'(3150:111)'	'(3151:117)'	'(3152:123)'	'(3153:129)'	'(3154:138)'	'(3155:144)'	'(3156:180)'	'(3157:198)'	'(3158:202)'	'(3159:210)'	'(3160:217)'	'(3161:228)'	'(3162:234)'	'(3163:243)'	'(3164:246)'	'(3165:252)'	'(3166:255)'	'(3167:258)'	'(3168:273)'	'(3169:304)'	'(3170:306)'	'(3171:309)'	'(3172:324)'	'(3173:330)'	'(3174:334)'	'(3175:336)'	'(3176:345)'	'(3177:357)'	'(3178:363)'	'(3179:411)'	'(3180:414)'	'(3181:435)'	'(3182:459)'	'(3183:468)'	'(3184:471)'	'(3185:477)'	'(3186:480)'	'(3187:483)'	'(3188:487)'	'(3189:493)'	'(3190:501)'	'(3191:504)'	'(3192:507)'
67_input.aln	'(3230:1)	'(3231:2)'	'(3232:3)'	'(3233:4)'	'(3234:31)'	'(3235:37)'	'(3236:38)'	'(3237:40)'	'(3238:41)'	'(3239:46)'	'(3240:52)'	'(3241:64)'	'(3242:71)'	'(3243:136)'	'(3244:172)'	'(3245:184)'
68_input.aln	'(3246:8)	'(3247:16)'	'(3248:36)'	'(3249:78)'	'(3250:141)'	'(3251:147)'	'(3252:153)'	'(3253:177)'	'(3254:204)'	'(3255:210)'	'(3256:222)'	'(3257:228)'	'(3258:231)'	'(3259:240)'	'(3260:276)'	'(3261:285)'	'(3262:288)'	'(3263:291)'	'(3264:303)'	'(3265:306)'	'(3266:309)'	'(3267:339)'	'(3268:342)'	'(3269:357)'	'(3270:363)'	'(3271:366)'	'(3272:381)'	'(3273:390)'	'(3274:405)'	'(3275:414)'	'(3276:429)'	'(3277:432)'	'(3278:444)'	'(3279:453)'	'(3280:483)'	'(3281:492)'	'(3282:507)'	'(3283:516)'	'(3284:522)'	'(3285:531)'	'(3286:534)'	'(3287:546)'	'(3288:549)'	'(3289:558)'	'(3290:567)'	'(3291:576)'	'(3292:582)'	'(3293:609)'	'(3294:627)'
69_input.aln	'(3305:19)	'(3306:22)'	'(3307:33)'	'(3308:57)'	'(3309:78)'	'(3310:90)'	'(3311:93)'	'(3312:103)'	'(3313:115)'	'(3314:132)'	'(3315:134)'	'(3316:148)'	'(3317:180)'	'(3318:183)'	'(3319:186)'
6_input.aln	'(3320:9)	'(3321:63)'	'(3322:64)'	'(3323:72)'	'(3324:93)'	'(3325:105)'	'(3326:135)'	'(3327:144)'	'(3328:147)'	'(3329:159)'	'(3330:171)'	'(3331:184)'	'(3332:195)'	'(3333:213)'	'(3334:228)'	'(3335:237)'	'(3336:249)'	'(3337:252)'	'(3338:267)'	'(3339:269)'	'(3340:273)'	'(3341:279)'	'(3342:324)'	'(3343:327)'
70_input.aln	'(3344:1)	'(3345:2)'	'(3346:3)'	'(3347:4)'	'(3348:5)'	'(3349:6)'	'(3350:7)'	'(3351:8)'	'(3352:9)'	'(3353:25)'	'(3354:28)'	'(3355:54)'	'(3356:72)'	'(3357:84)'	'(3358:90)'	'(3359:102)'	'(3360:108)'	'(3361:111)'	'(3362:117)'	'(3363:120)'	'(3364:126)'	'(3365:132)'	'(3366:153)'	'(3367:157)'	'(3368:174)'	'(3369:177)'	'(3370:186)'	'(3371:189)'	'(3372:195)'	'(3373:210)'	'(3374:222)'	'(3375:223)'	'(3376:225)'	'(3377:231)'	'(3378:234)'	'(3379:252)'	'(3380:274)'	'(3381:289)'	'(3382:300)'	'(3383:301)'	'(3384:303)'	'(3385:306)'	'(3386:321)'	'(3387:342)'	'(3388:384)'	'(3389:386)'	'(3390:423)'	'(3391:426)'	'(3392:444)'
71_input.aln	'(3499:1)	'(3500:2)'	'(3501:3)'	'(3502:30)'	'(3503:48)'	'(3504:97)'	'(3505:99)'	'(3506:112)'	'(3507:114)'	'(3508:126)'	'(3509:129)'	'(3510:132)'	'(3511:207)'	'(3512:222)'	'(3513:231)'	'(3514:240)'
72_input.aln	'(3515:54)	'(3516:171)'	'(3517:222)'	'(3518:240)'	'(3519:243)'	'(3520:253)'	'(3521:267)'	'(3522:298)'	'(3523:306)'	'(3524:312)'	'(3525:321)'	'(3526:378)'	'(3527:393)'	'(3528:396)'	'(3529:403)'	'(3530:414)'	'(3531:417)'	'(3532:435)'	'(3533:441)'	'(3534:445)'	'(3535:480)'	'(3536:546)'	'(3537:562)'	'(3538:571)'	'(3539:576)'	'(3540:579)'	'(3541:605)'	'(3542:627)'	'(3543:630)'	'(3544:633)'	'(3545:636)'	'(3546:643)'	'(3547:646)'	'(3548:654)'	'(3549:658)'	'(3550:666)'	'(3551:669)'	'(3552:672)'	'(3553:675)'	'(3554:726)'	'(3555:729)'	'(3556:750)'	'(3557:756)'	'(3558:789)'
73_input.aln	'(3559:141)	'(3560:153)'	'(3561:189)'	'(3562:192)'	'(3563:195)'	'(3564:204)'	'(3565:213)'
74_input.aln	'(3566:30)	'(3567:93)'	'(3568:105)'	'(3569:126)'	'(3570:150)'	'(3571:153)'	'(3572:165)'	'(3573:168)'	'(3574:183)'	'(3575:189)'	'(3576:201)'	'(3577:219)'	'(3578:225)'	'(3579:240)'	'(3580:243)'	'(3581:270)'	'(3582:288)'	'(3583:309)'	'(3584:318)'	'(3585:327)'	'(3586:336)'	'(3587:340)'	'(3588:345)'	'(3589:351)'	'(3590:354)'	'(3591:360)'	'(3592:366)'	'(3593:372)'	'(3594:393)'	'(3595:431)'
75_input.aln	'(3596:9)	'(3597:36)'	'(3598:39)'	'(3599:51)'	'(3600:57)'	'(3601:58)'	'(3602:70)'	'(3603:72)'	'(3604:150)'
76_input.aln	'(3605:126)	'(3606:141)'	'(3607:162)'	'(3608:189)'	'(3609:192)'	'(3610:198)'	'(3611:202)'	'(3612:204)'	'(3613:207)'	'(3614:216)'	'(3615:240)'	'(3616:242)'	'(3617:255)'	'(3618:261)'	'(3619:273)'	'(3620:276)'	'(3621:289)'	'(3622:297)'	'(3623:316)'	'(3624:330)'	'(3625:336)'	'(3626:345)'	'(3627:348)'	'(3628:360)'	'(3629:396)'	'(3630:399)'	'(3631:451)'
77_input.aln	'(3632:33)	'(3633:60)'	'(3634:69)'	'(3635:78)'	'(3636:102)'	'(3637:108)'	'(3638:111)'	'(3639:114)'	'(3640:162)'	'(3641:189)'	'(3642:192)'	'(3643:198)'	'(3644:207)'	'(3645:243)'	'(3646:261)'	'(3647:264)'	'(3648:294)'	'(3649:297)'	'(3650:304)'	'(3651:330)'	'(3652:331)'	'(3653:333)'	'(3654:342)'	'(3655:348)'	'(3656:351)'	'(3657:358)'	'(3658:367)'	'(3659:372)'	'(3660:387)'	'(3661:402)'	'(3662:406)'	'(3663:411)'	'(3664:417)'	'(3665:441)'	'(3666:444)'	'(3667:456)'	'(3668:459)'	'(3669:474)'	'(3670:477)'	'(3671:513)'	'(3672:528)'	'(3673:529)'	'(3674:558)'	'(3675:564)'	'(3676:576)'	'(3677:612)'	'(3678:615)'	'(3679:627)'	'(3680:663)'
78_input.aln	'(3700:75)	'(3701:117)'	'(3702:123)'	'(3703:138)'	'(3704:177)'	'(3705:180)'	'(3706:192)'	'(3707:210)'
79_input.aln	'(3708:15)	'(3709:39)'	'(3710:68)'	'(3711:78)'	'(3712:84)'	'(3713:99)'	'(3714:102)'	'(3715:114)'	'(3716:117)'	'(3717:168)'	'(3718:183)'	'(3719:225)'	'(3720:228)'	'(3721:232)'	'(3722:237)'	'(3723:249)'	'(3724:255)'	'(3725:262)'	'(3726:273)'	'(3727:279)'	'(3728:285)'	'(3729:288)'	'(3730:295)'	'(3731:299)'	'(3732:300)'	'(3733:321)'	'(3734:369)'	'(3735:384)'	'(3736:411)'	'(3737:417)'	'(3738:423)'	'(3739:426)'	'(3740:432)'	'(3741:435)'	'(3742:453)'	'(3743:459)'	'(3744:473)'
7_input.aln	'(3745:33)	'(3746:36)'	'(3747:48)'	'(3748:72)'	'(3749:81)'	'(3750:108)'	'(3751:111)'	'(3752:115)'	'(3753:120)'	'(3754:123)'	'(3755:129)'	'(3756:175)'	'(3757:192)'	'(3758:198)'	'(3759:201)'
80_input.aln	'(3760:35)	'(3761:42)'	'(3762:45)'	'(3763:62)'	'(3764:72)'	'(3765:81)'	'(3766:93)'	'(3767:100)'	'(3768:120)'	'(3769:129)'	'(3770:135)'	'(3771:141)'	'(3772:149)'	'(3773:151)'	'(3774:156)'	'(3775:183)'	'(3776:186)'	'(3777:204)'	'(3778:207)'	'(3779:213)'	'(3780:216)'	'(3781:219)'	'(3782:231)'	'(3783:243)'	'(3784:246)'	'(3785:288)'	'(3786:303)'	'(3787:306)'	'(3788:312)'	'(3789:336)'	'(3790:339)'	'(3791:345)'	'(3792:348)'	'(3793:363)'	'(3794:393)'	'(3795:402)'	'(3796:405)'	'(3797:411)'	'(3798:417)'	'(3799:426)'	'(3800:450)'	'(3801:456)'	'(3802:465)'	'(3803:489)'	'(3804:495)'	'(3805:497)'	'(3806:498)'	'(3807:510)'	'(3808:513)'
81_input.aln	'(3813:31)	'(3814:165)'	'(3815:168)'	'(3816:183)'	'(3817:201)'	'(3818:220)'	'(3819:240)'	'(3820:255)'	'(3821:267)'	'(3822:282)'	'(3823:327)'	'(3824:347)'	'(3825:384)'	'(3826:387)'	'(3827:414)'	'(3828:417)'	'(3829:423)'	'(3830:429)'	'(3831:435)'	'(3832:486)'	'(3833:507)'	'(3834:519)'	'(3835:522)'	'(3836:525)'	'(3837:530)'	'(3838:537)'	'(3839:543)'	'(3840:555)'	'(3841:567)'	'(3842:597)'	'(3843:600)'	'(3844:618)'	'(3845:624)'
82_input.aln	'(3846:1)	'(3847:2)'	'(3848:3)'	'(3849:4)'	'(3850:5)'	'(3851:6)'	'(3852:7)'	'(3853:8)'	'(3854:9)'	'(3855:10)'	'(3856:11)'	'(3857:12)'	'(3858:13)'	'(3859:14)'	'(3860:15)'	'(3861:36)'	'(3862:60)'	'(3863:123)'	'(3864:127)'	'(3865:147)'	'(3866:154)'	'(3867:165)'	'(3868:177)'	'(3869:188)'	'(3870:192)'	'(3871:201)'	'(3872:216)'
83_input.aln	'(3873:1)	'(3874:2)'	'(3875:3)'	'(3876:9)'	'(3877:13)'	'(3878:14)'	'(3879:15)'	'(3880:19)'	'(3881:20)'	'(3882:23)'	'(3883:48)'	'(3884:61)'	'(3885:63)'	'(3886:67)'	'(3887:81)'	'(3888:126)'	'(3889:156)'	'(3890:184)'	'(3891:207)'	'(3892:213)'	'(3893:216)'	'(3894:222)'	'(3895:225)'	'(3896:234)'	'(3897:243)'	'(3898:249)'	'(3899:261)'	'(3900:269)'	'(3901:291)'	'(3902:294)'	'(3903:303)'	'(3904:321)'	'(3905:324)'	'(3906:337)'	'(3907:342)'	'(3908:348)'	'(3909:384)'	'(3910:421)'	'(3911:450)'	'(3912:464)'	'(3913:465)'
84_input.aln	'(3914:85)	'(3915:117)'	'(3916:118)'	'(3917:120)'	'(3918:126)'	'(3919:132)'	'(3920:135)'	'(3921:168)'	'(3922:171)'	'(3923:177)'	'(3924:183)'	'(3925:249)'	'(3926:252)'	'(3927:264)'	'(3928:268)'	'(3929:282)'	'(3930:285)'	'(3931:372)'	'(3932:374)'	'(3933:375)'	'(3934:379)'	'(3935:384)'	'(3936:393)'	'(3937:399)'	'(3938:405)'	'(3939:406)'	'(3940:407)'	'(3941:408)'	'(3942:423)'	'(3943:438)'	'(3944:447)'	'(3945:462)'	'(3946:474)'	'(3947:477)'	'(3948:489)'	'(3949:492)'	'(3950:493)'	'(3951:501)'	'(3952:511)'	'(3953:516)'	'(3954:519)'	'(3955:531)'	'(3956:540)'	'(3957:546)'	'(3958:558)'	'(3959:570)'	'(3960:576)'	'(3961:582)'	'(3962:588)'
85_input.aln	'(3964:15)	'(3965:27)'	'(3966:43)'	'(3967:54)'	'(3968:60)'	'(3969:66)'	'(3970:75)'	'(3971:105)'	'(3972:114)'	'(3973:117)'	'(3974:134)'	'(3975:135)'	'(3976:138)'	'(3977:144)'	'(3978:156)'	'(3979:159)'	'(3980:166)'	'(3981:171)'	'(3982:177)'	'(3983:195)'	'(3984:201)'	'(3985:204)'	'(3986:228)'	'(3987:237)'	'(3988:241)'	'(3989:253)'	'(3990:260)'	'(3991:264)'	'(3992:283)'	'(3993:285)'
86_input.aln	'(3994:144)	'(3995:234)'
87_input.aln	'(3996:30)	'(3997:45)'	'(3998:75)'	'(3999:87)'	'(4000:114)'	'(4001:124)'	'(4002:132)'	'(4003:168)'	'(4004:180)'	'(4005:183)'	'(4006:201)'	'(4007:204)'	'(4008:216)'	'(4009:228)'	'(4010:231)'	'(4011:234)'	'(4012:241)'	'(4013:243)'	'(4014:252)'	'(4015:264)'	'(4016:267)'	'(4017:270)'	'(4018:273)'	'(4019:276)'	'(4020:285)'	'(4021:288)'	'(4022:297)'	'(4023:300)'	'(4024:306)'	'(4025:312)'	'(4026:315)'	'(4027:318)'	'(4028:330)'	'(4029:333)'	'(4030:339)'	'(4031:354)'	'(4032:375)'	'(4033:387)'	'(4034:393)'	'(4035:399)'	'(4036:402)'	'(4037:417)'	'(4038:423)'	'(4039:426)'	'(4040:439)'	'(4041:465)'	'(4042:474)'
88_input.aln	'(4043:1)	'(4044:2)'	'(4045:3)'	'(4046:4)'	'(4047:5)'	'(4048:6)'	'(4049:7)'	'(4050:8)'	'(4051:9)'	'(4052:10)'	'(4053:11)'	'(4054:12)'	'(4055:13)'	'(4056:14)'	'(4057:15)'	'(4058:16)'	'(4059:17)'	'(4060:18)'	'(4061:19)'	'(4062:20)'	'(4063:21)'	'(4064:22)'	'(4065:23)'	'(4066:24)'	'(4067:25)'	'(4068:26)'	'(4069:27)'	'(4070:28)'	'(4071:29)'	'(4072:30)'	'(4073:31)'	'(4074:32)'	'(4075:33)'	'(4076:34)'	'(4077:35)'	'(4078:36)'	'(4079:37)'	'(4080:38)'	'(4081:39)'	'(4082:252)'	'(4083:288)'	'(4084:300)'	'(4085:330)'
89_input.aln	'(4086:1)	'(4087:2)'	'(4088:3)'	'(4089:4)'	'(4090:5)'	'(4091:6)'	'(4092:7)'	'(4093:8)'	'(4094:9)'	'(4095:10)'	'(4096:11)'	'(4097:12)'	'(4098:13)'	'(4099:14)'	'(4100:15)'	'(4101:16)'	'(4102:17)'	'(4103:18)'	'(4104:19)'	'(4105:20)'	'(4106:21)'	'(4107:22)'	'(4108:23)'	'(4109:24)'	'(4110:25)'	'(4111:26)'	'(4112:27)'	'(4113:28)'	'(4114:29)'	'(4115:30)'	'(4116:31)'	'(4117:32)'	'(4118:33)'	'(4119:34)'	'(4120:35)'	'(4121:36)'	'(4122:37)'	'(4123:38)'	'(4124:39)'	'(4125:40)'	'(4126:41)'	'(4127:42)'	'(4128:54)'	'(4129:60)'	'(4130:69)'	'(4131:72)'	'(4132:75)'	'(4133:165)'	'(4134:219)'
8_input.aln	'(4145:45)	'(4146:129)'	'(4147:150)'	'(4148:153)'	'(4149:165)'	'(4150:174)'	'(4151:183)'	'(4152:186)'	'(4153:198)'	'(4154:240)'	'(4155:246)'	'(4156:261)'	'(4157:279)'	'(4158:315)'	'(4159:321)'	'(4160:333)'	'(4161:363)'	'(4162:373)'	'(4163:378)'	'(4164:379)'	'(4165:387)'	'(4166:417)'	'(4167:435)'	'(4168:441)'	'(4169:462)'	'(4170:471)'	'(4171:474)'	'(4172:486)'	'(4173:498)'
90_input.aln	'(4174:13)	'(4175:30)'	'(4176:42)'	'(4177:48)'	'(4178:68)'	'(4179:84)'	'(4180:96)'	'(4181:111)'	'(4182:138)'	'(4183:168)'	'(4184:225)'	'(4185:238)'	'(4186:276)'	'(4187:288)'	'(4188:291)'	'(4189:297)'	'(4190:309)'	'(4191:405)'	'(4192:494)'	'(4193:495)'	'(4194:498)'	'(4195:501)'	'(4196:508)'	'(4197:510)'	'(4198:516)'	'(4199:518)'	'(4200:558)'	'(4201:561)'	'(4202:562)'	'(4203:563)'	'(4204:564)'	'(4205:567)'	'(4206:570)'	'(4207:573)'	'(4208:577)'	'(4209:617)'	'(4210:627)'	'(4211:643)'	'(4212:651)'	'(4213:652)'	'(4214:654)'	'(4215:729)'	'(4216:759)'	'(4217:810)'	'(4218:852)'
91_input.aln	'(4219:1)	'(4220:2)'	'(4221:3)'	'(4222:4)'	'(4223:5)'	'(4224:6)'	'(4225:7)'	'(4226:8)'	'(4227:9)'	'(4228:10)'	'(4229:11)'	'(4230:12)'	'(4231:13)'	'(4232:14)'	'(4233:15)'	'(4234:16)'	'(4235:17)'	'(4236:18)'	'(4237:19)'	'(4238:20)'	'(4239:21)'	'(4240:42)'	'(4241:99)'	'(4242:129)'	'(4243:153)'	'(4244:162)'	'(4245:165)'	'(4246:168)'	'(4247:174)'	'(4248:180)'	'(4249:234)'	'(4250:261)'	'(4251:282)'	'(4252:291)'	'(4253:294)'	'(4254:300)'	'(4255:301)'	'(4256:342)'	'(4257:348)'	'(4258:351)'	'(4259:361)'	'(4260:366)'	'(4261:423)'	'(4262:438)'	'(4263:445)'	'(4264:453)'	'(4265:459)'	'(4266:465)'	'(4267:468)'
92_input.aln	'(4278:48)	'(4279:60)'	'(4280:78)'	'(4281:81)'	'(4282:87)'	'(4283:90)'	'(4284:96)'	'(4285:120)'	'(4286:134)'	'(4287:144)'	'(4288:147)'	'(4289:156)'	'(4290:163)'	'(4291:165)'	'(4292:183)'	'(4293:189)'	'(4294:195)'	'(4295:198)'	'(4296:204)'	'(4297:216)'	'(4298:225)'	'(4299:246)'	'(4300:255)'	'(4301:258)'	'(4302:264)'	'(4303:265)'	'(4304:273)'	'(4305:288)'	'(4306:307)'	'(4307:309)'	'(4308:312)'	'(4309:321)'	'(4310:336)'	'(4311:345)'	'(4312:354)'	'(4313:358)'	'(4314:360)'	'(4315:387)'	'(4316:391)'	'(4317:399)'	'(4318:402)'	'(4319:405)'	'(4320:423)'	'(4321:432)'	'(4322:435)'	'(4323:436)'	'(4324:444)'	'(4325:459)'	'(4326:474)'
93_input.aln	'(4337:10)	'(4338:11)'	'(4339:18)'	'(4340:27)'	'(4341:42)'	'(4342:57)'	'(4343:69)'	'(4344:75)'	'(4345:100)'	'(4346:110)'	'(4347:117)'	'(4348:141)'	'(4349:150)'	'(4350:184)'	'(4351:192)'	'(4352:212)'	'(4353:225)'	'(4354:226)'	'(4355:227)'	'(4356:235)'	'(4357:249)'	'(4358:267)'	'(4359:273)'	'(4360:288)'	'(4361:309)'	'(4362:315)'	'(4363:318)'	'(4364:347)'	'(4365:351)'	'(4366:372)'	'(4367:396)'	'(4368:403)'	'(4369:405)'	'(4370:408)'	'(4371:420)'	'(4372:444)'	'(4373:447)'	'(4374:450)'	'(4375:453)'	'(4376:475)'	'(4377:479)'	'(4378:480)'
94_input.aln	'(4379:28)	'(4380:39)'	'(4381:93)'	'(4382:120)'	'(4383:123)'	'(4384:129)'	'(4385:130)'	'(4386:132)'	'(4387:133)'	'(4388:135)'	'(4389:148)'	'(4390:156)'	'(4391:162)'	'(4392:168)'	'(4393:177)'	'(4394:189)'	'(4395:192)'	'(4396:199)'	'(4397:201)'	'(4398:204)'	'(4399:205)'	'(4400:207)'	'(4401:213)'	'(4402:216)'	'(4403:219)'	'(4404:231)'	'(4405:237)'	'(4406:246)'	'(4407:248)'
95_input.aln	'(4408:6)	'(4409:36)'	'(4410:39)'	'(4411:48)'	'(4412:51)'	'(4413:61)'	'(4414:63)'	'(4415:69)'	'(4416:78)'	'(4417:81)'	'(4418:114)'	'(4419:153)'	'(4420:189)'	'(4421:192)'	'(4422:201)'	'(4423:219)'	'(4424:238)'
96_input.aln	'(4425:1)	'(4426:2)'	'(4427:3)'	'(4428:4)'	'(4429:5)'	'(4430:6)'	'(4431:7)'	'(4432:8)'	'(4433:9)'	'(4434:10)'	'(4435:11)'	'(4436:12)'	'(4437:13)'	'(4438:14)'	'(4439:15)'	'(4440:16)'	'(4441:17)'	'(4442:18)'	'(4443:19)'	'(4444:20)'	'(4445:21)'	'(4446:22)'	'(4447:23)'	'(4448:24)'	'(4449:25)'	'(4450:26)'	'(4451:27)'	'(4452:28)'	'(4453:29)'	'(4454:30)'	'(4455:31)'	'(4456:32)'	'(4457:33)'	'(4458:34)'	'(4459:35)'	'(4460:36)'	'(4461:37)'	'(4462:38)'	'(4463:39)'	'(4464:40)'	'(4465:41)'	'(4466:42)'	'(4467:43)'	'(4468:44)'	'(4469:45)'	'(4470:46)'	'(4471:47)'	'(4472:48)'	'(4473:49)'
97_input.aln	'(4716:60)	'(4717:69)'	'(4718:82)'	'(4719:90)'	'(4720:93)'	'(4721:102)'	'(4722:147)'	'(4723:150)'	'(4724:177)'	'(4725:183)'	'(4726:186)'	'(4727:196)'	'(4728:204)'	'(4729:213)'	'(4730:219)'	'(4731:222)'	'(4732:223)'	'(4733:225)'	'(4734:234)'	'(4735:267)'	'(4736:271)'	'(4737:273)'	'(4738:291)'	'(4739:300)'	'(4740:312)'	'(4741:321)'	'(4742:324)'	'(4743:333)'	'(4744:336)'	'(4745:339)'	'(4746:360)'	'(4747:369)'	'(4748:378)'	'(4749:381)'	'(4750:390)'	'(4751:393)'	'(4752:402)'	'(4753:408)'	'(4754:420)'	'(4755:423)'	'(4756:432)'	'(4757:438)'	'(4758:453)'	'(4759:459)'	'(4760:468)'	'(4761:471)'	'(4762:474)'	'(4763:483)'	'(4764:489)'
98_input.aln	'(4809:108)	'(4810:111)'	'(4811:129)'	'(4812:135)'	'(4813:138)'	'(4814:160)'	'(4815:174)'	'(4816:198)'	'(4817:210)'	'(4818:261)'	'(4819:267)'	'(4820:294)'	'(4821:351)'	'(4822:357)'	'(4823:360)'	'(4824:366)'	'(4825:399)'	'(4826:465)'	'(4827:484)'	'(4828:486)'
9_input.aln	'(4829:132)	'(4830:184)'	'(4831:185)'	'(4832:190)'	'(4833:201)'	'(4834:204)'	'(4835:207)'	'(4836:249)'	'(4837:258)'
[truncated: 248 more columns]
