# Supplementary material for: Phylogenomic Analysis Identifies Gene Gains That Define Salmonella enterica Subspecies I
Source: PLoS One. 2013 Oct 28;8(10):e76821. doi: 10.1371/journal.pone.0076821 (PMC3810377; doi:10.1371/journal.pone.0076821)
Supplement: Table S5 — (TXT) [file pone.0076821.s007.txt]

#NEXUS
Begin DATA;
	Dimensions ntax=317 nchar=12055;
	Format datatype=DNA gap=-;
	Matrix
JavianaCFSAN001992	atcgttgaagacgaaccgatgctagcggaaatcctggtggacaccatcaagctttttccccagttttcaatcgtcggcatcgcagacaaactggaaagtgcaaagaagcaaatacgcctctatcaaccacagttaattctattggataattttttacccgatggcaaagggattgatttaattcgtcataccatcagcaccaactacacggggcgaattattttcattaccgccgacaatcatatggataccatcagcgatgccttacgcatgggcgtattcgattatctgattaagccggtacattatcagcgcctgcagcataccctggagcggttcacccgttaccgcagttcgttacgttccagtgagcagg-caaacc-agacgc-acgttgat…
AgonaSL483	atcgttgaagacgaaccgatgctagcggaaatcctggtggataccatcaagctttttccccagttttcaatcgtcggcatcgcagacaaactggaaagtgcaaagaagcaaatacgcctctatcaaccacagttaattctattggataattttttacccgatggcaaagggatcgatttaattcgtcataccatcagcaccaactacacggggcgaattattttcattaccgccgacaatcatatggataccatcagcgatgccttacgcatgggcgtattcgattatctgattaagccggtacattatcagcgcctgcagcataccctggagcggttcacccgttaccgcagttcgttacgttccagtgagcagg-caaacc-agacgc-acgttgat…
TennesseeCDC070191	atcgttgaagacgaaccgatgctagcggaaatcctggtggacaccatcaagatttttccccagttttcaatcgtcggcatcgcagacaaactggaaagtgcgaagaagcaaatacgcctctatcaaccacagttaattctattggataattttttacccgatggcaaagggatcgatttaattcgtcataccatcagcaccaactacacggggcgaattattttcattaccgccgacaatcatatggataccatcagcgatgccttacgcatgggcgtattcgattatctgattaagccggtacattatcagcgcctgcagcataccctggagcggttcacccgttaccgcagttcgttacgttccagtgagcagg-caaacc-agacgc-acgttgat…
NewportSEEN185	atcgttgaagacgaaccgatgctagcggaaatcctggtggacaccatcaagctttttccccagttttcaatcgtcggcatcgcagacaagctggaaagtgcgaagaagcaaatacgcctctatcaaccacagttaattctattggataattttttacctgatggcaaagggatcgatttaattcgtcataccatcagcaccaactacacggggcgaattattttcattaccgccgacaatcatatggataccatcagcgatgccttacgcatgggcgtattcgattacctgattaagccggtacattatcagcgcctgcagcataccctggagcggttcacccgttaccgcagttcgttacgttccagtgagcagg-caaacc-agacgc-acgttgat…
NewportSEEN539	atcgttgaagacgaaccgatgctagcggaaatcctggtggacaccatcaagctttttccccagttttcaatcgtcggcatcgcagacaagctggaaagtgcgaagaagcaaatacgcctctatcaaccacagttaattctattggataattttttacctgatggcaaagggatcgatttaattcgtcataccatcagcaccaactacacggggcgaattattttcattaccgccgacaatcatatggataccatcagcgatgccttacgcatgggcgtattcgattacctgattaagccggtacattatcagcgcctgcagcataccctggagcggttcacccgttaccgcagttcgttacgttccagtgagcagg-caaacc-agacgc-acgttgat…
Gallinarum28791	atcgttgaagacgaaccgatgctagcggaaatcctggtggacaccatcaagatttttccccagttttcaatcgtcggcatcgcagacaaactggaaagtgcgaagaagcaaatacgcctctatcaaccacagttaattctattggataattttttacccggtggcaaagggatcgatttaattcgtcataccatcagcaccaactacacggggcgaattattttcattaccgccgacaatcatatggataccatcagcgatgccttacgcatgggcgtattcgattacctgattaagccggtacattatcagcgcctgcagcataccctggagcggttcacccgttaccgcagttcgttacgttccagtgagcagg-caaacc-agacgc-acgttgat…
CholeraesuisSCB67	atcgttgaagacgaaccgatgttagcggaaatcctggtggacaccatcaagatttttccccagttttcaatcgtcggcatcgcagacaaactggaaagtgcgaagaagcaaatacgcctctatcaaccacagttaattctattggataattttttacccgatggcaaagggatcgatttaattcgtcataccatcagcaccaactacacggggcgaattattttcattaccgccgacaatcatatggataccatcagcgatgccttacgcatgggcgtattcgattatctgattaagccggtacattatcagcgcctgcagcataccctggagcggttcacccgttaccgcagttcgttacgttccagtgagcagg-caaacc-agacgc-acgttgat…
SalmonellaRissen	atcgttgaagacgaaccgatgctagcggaaatcctggtggacaccatcaagctttttccccagttttcaatcgtcggcatcgcagacaaactggaaagtgcaaagaagcaaatacgcctctatcaaccacagttaattctattggataattttttacccgatggcaaagggatcgatttaattcgtcataccatcagcaccaactacacggggcgaattattttcattaccgccgacaatcatatggataccatcagcgatgccttacgcatgggcgtattcgattatctgattaagccggtacattatcagcgcctgcagcataccctggagcggttcacccgttaccgcagttcgttacgttccagtgagcagg-caaacc-agacgc-acgttgat…
MontevideoSEEM973	atcgttgaagacgaaccgatgctagcggaaatcctggtggacaccatcaagctttttccccagttttcaattgtcggcatcgcagacaaactggaaagtgcaaagaagcaaatacgcctctatcaaccacagttaattctattggataattttttacccgatggcaaagggatcgatttaattcgtcataccatcagcaccaactacacggggcgaattattttcattaccgccgacaatcatatggataccatcagcgatgccttacgcatgggcgtattcgattatctgattaagccggtacattatcagcgcctgcagcataccctggagcggttcacccgttaccgcagttcgttacgttccagtgagcagg-caaacc-agacgc-acgttgat…
SchwarzengrundCVM19633	atcgttgaagacgaaccgatgctagcggaaatcctggtggacaccatcaagctttttccccagttttcaatcgtcggcatcgcagacaaactggaaagtgcaaagaagcaaatacgcctctatcaaccacagttaattctattagataattttttacccgatggcaaagggatcgatttaattcgtcataccatcagcaccaactacacggggcgaattattttcattaccgccgacaatcatatggataccatcagcgatgccttacgcatgggcgtattcgattatctgattaagccggtacattatcagcgcctgcagcataccctggagcggttcacccgttaccgcagttcgttacgttccagtgagcagg-caaacc-agacgc-acgttgat…
MontevideoSEEM030	atcgttgaagacgaaccgatgctagcggaaatcctggtggacaccatcaagctttttccccagttttcaatcgtcggcatcgcagacaaactggaaagtgcaaagaagcaaatacgcctctatcaaccacagttaattctattggataattttttacccgatggcaaagggatcgatttaattcgtcataccatcagcaccaactacacggggcgaattattttcattaccgccgacaatcatatggataccatcagcgatgccttacgcatgggcgtattcgattatctgattaagccggtacattatcagcgcctgcagcataccctggagcggttcacccgttaccgcagttcgttacgttccagtgagcagg-caaacc-agacgc-acgttgat…
SE451200	atcgttgaagacgaaccgatgctagcggaaatcctggtggacaccatcaagatttttccccagttttcaatcgtcggcatcgcagacaaactggaaagtgcgaagaagcaaatacgcctctatcaaccacagttaattctattggataattttttacccgatggcaaagggatcgatttaattcgtcataccatcagcaccaactacacggggcgaattattttcattaccgccgacaatcatatggataccatcagcgatgccttacgcatgggcgtattcgattacctgattaagccggtacattatcagcgcctgcagcataccctggagcggttcacccgttaccgcagttcgttacgttccagtgagcagg-caaacc-agacgc-acgttgat…
VirchowSL491	atcgttgaagacgaaccgatgctagcggaaatcctggtggataccatcaagctttttccccagttttcaatcgtcggcatcgcagacaaactggaaagtgcgaagaagcaaatacgcctctatcaaccacagttaattctattggataattttttacccgatggcaaagggatcgatttaattcgtcataccatcagcaccaactacacagggcgaattattttcattaccgccgacaatcatatggataccatcagcgatgccttacgcatgggcgtattcgattatctgattaagccggtacattatcagcgcctgcagcataccctggagcggttcacccgttaccgcagttcgttacgttccagtgagcagg-caaacc-agacgc-acgttgat…
EnteritidisP125109	atcgttgaagacgaaccgatgctagcggaaatcctggtggacaccatcaagatttttccccagttttcaatcgtcggcatcgcagacaaactggaaagtgcgaagaagcaaatacgcctctatcaaccacagttaattctattggataattttttacccgatggcaaagggatcgatttaattcgtcataccatcagcaccaactacacggggcgaattattttcattaccgccgacaatcatatggataccatcagcgatgccttacgcatgggcgtattcgattacctgattaagccggtacattatcagcgcctgcagcataccctggagcggttcacccgttaccgcagttcgttacgttccagtgagcagg-caaacc-agacgc-acgttgat…
MontevideoSEEM202	atcgttgaagacgaaccgatgctagcggaaatcctggtggacaccatcaagctttttccccagttttcaattgtcggcatcgcagacaaactggaaagtgcaaagaagcaaatacgcctctatcaaccacagttaattctattggataattttttacccgatggcaaagggatcgatttaattcgtcataccatcagcaccaactacacggggcgaattattttcattaccgccgacaatcatatggataccatcagcgatgccttacgcatgggcgtattcgattatctgattaagccggtacattatcagcgcctgcagcataccctggagcggttcacccgttaccgcagttcgttacgttccagtgagcagg-caaacc-agacgc-acgttgat…
NewportSL254	atcgttgaagacgaaccgatgctagcggaaatcctggtggacaccatcaagatttttccccagttttcaatcgtcggcatcgcagacaaactggaaagtgcgaagaagcaaatacgcctctatcaaccacagttaattctattggataattttttacccgatggcaaagggatcgatttaattcgtcataccatcagcaccaactacacagggcgaattattttcattaccgccgacaatcatatggataccatcagcgatgccttacgcatgggcgtattcgattatctgattaagccggtacattatcagcgcctgcagcataccctggagcggttcacccgttaccgcagttcgttacgttccagtgagcagg-caaacc-agacgc-acgttgat…
SaintpaulSARA29	atcgttgaagacgaaccgatgctagcggaaatcctggtggacaccatcaagctttttccccagttttcaatcgtcggcatcgcagacaaactggaaagtgcgaagaagcaaatacgcctctatcaaccacagttaattctattggataattttttacccgatggcaaagggatcgatttaattcgtcataccatcagcaccaactacacggggcgaattattttcattaccgccgacaatcatatggataccatcagcgatgccttacgcatgggcgtattcgattacctgattaagccggtacattatcagcgcctgcagcataccctggagcggttcacccgttaccgcagttcgttacgttccagtgagcagg-caaacc-agacgc-acgttgat…
WeltevredenHIN05537	atcgttgaagacgaaccgatgctagcggaaatcctggtggacaccatcaagctttttccccagttttcaatcgtcggcatcgcagacaaactggaaagtgcaaagaagcaaatacgcctctatcaaccacagttaattctattggataattttttacccgatggcaaagggatcgatttaattcgtcataccatcagcaccaactacacggggcgaattattttcattaccgccgacaatcatatggataccatcagcgatgccttacgcatgggcgtattcgattatctgattaagccggtacattatcagcgcctgcagcataccctggagcggttcacccgttaccgcagttcgttacgttccagtgagcagg-caaacc-agacgc-acgttgat…
MontevideoSEEM031	atcgttgaagacgaaccgatgctagcggaaatcctggtggacaccatcaagctttttccccagttttcaatcgtcggcatcgcagacaaactggaaagtgcaaagaagcaaatacgcctctatcaaccacagttaattctattggataattttttacccgatggcaaagggatcgatttaattcgtcataccatcagcaccaactacacggggcgaattattttcattaccgccgacaatcatatggataccatcagcgatgccttacgcatgggcgtattcgattatctgattaagccggtacattatcagcgcctgcagcataccctggagcggttcacccgttaccgcagttcgttacgttccagtgagcagg-caaacc-agacgc-acgttgat…
TyphimuriumLT2	atcgttgaagacgaaccgatgctagcggaaatcctggtggacaccatcaagatttttccccagttttcaatcgtcggcatcgcagacaaactggaaagtgcgaagaagcaaatacgcctctatcaaccacagttaattctattggataattttttacccgatggcaaagggatcgatttaattcgtcataccatcagcaccaactacacggggcgaattattttcattaccgccgacaatcatatggataccatcagcgatgccttacgcatgggcgtattcgattacctgattaagccggtacattatcagcgcctgcagcataccctggagcggttcacccgttaccgcagttcgttacgttccagtgagcagg-caaacc-agacgc-acgttgat…
DublinSEEDHWS	atcgttgaagacgaaccgatgctagcggaaatcctggtggacaccatcaagatttttccccagttttcaatcgtcggcatcgcagacaaactggaaagtgcgaagaagcaaatacgcctctatcaaccacagttaattctattggataattttttacccgatggcaaagggatcgatttaattcgtcataccatcagcaccaactacacggggcgaattattttcattaccgccgacaatcatatggataccatcagcgatgccttacgcatgggcgtattcgattacctgattaagccggtacattatcagcgcctgcagcataccctggagcggttcacccgttaccgcagttcgttacgttccagtgagcagg-caaacc-agacgc-acgttgat…
KentuckySEK29439	atcgttgaagacgaaccgatgctagcggaaatcctggtggacaccatcaagctttttccccagttttcaatcatcggcatcgcagacaaactggaaagtgcaaagaagcaaatacgcctctatcaaccacagttaattctattggataattttttacccgatggcaaagggatcgatttaattcgtcataccatcagcgccaactacacggggcgaattattttcattaccgccgacaatcatatggataccatcagcgatgccttacgcatgggcgtattcgattatctgattaagccggtacattatcagcgcctgcagcataccctggagcggttcacccgttaccgcagttcgttacgttccagtgagcagg-caaacc-agacgc-acgttgat…
TyphiE021180	atcgttgaagacgaaccgatgctagcggaaatcctggtggacaccatcaagctttttcctcagttttcaatcgtcggtatcgcagacaagctggaaagtgcgaagaagcaaatacgcctctatcaaccacagttaattctattggataattttttacccgatggcaaagggatcgatttaattcgtcataccatcagcaccaactacacggggcgaattattttcattaccgccgacaatcatatggataccatcagcgatgccttacgcatgggcgtattcgattatctgattaagccggtacattatcagcgcctgcagcataccctggagcggttcacccgttaccgcagttcgttacgttccagtgagcagg-caaacc-agacgc-acgttgat…
DublinCT02021853	atcgttgaagacgaaccgatgctagcggaaatcctggtggacaccatcaagatttttccccagttttcaatcgtcggcatcgcagacaaactggaaagtgcgaagaagcaaatacgcctctatcaaccacagttaattctattggataattttttacccgatggcaaagggatcgatttaattcgtcataccatcagcaccaactacacggggcgaattattttcattaccgccgacaatcatatggataccatcagcgatgccttacgcatgggcgtattcgattacctgattaagccggtacattatcagcgcctgcagcataccctggagcggttcacccgttaccgcagttcgttacgttccagtgagcagg-caaacc-agacgc-acgttgat…
KentuckyCVM29188	atcgttgaagacgaaccgatgctagcggaaatcctggtggacaccatcaagctttttccccagttttcaatcatcggcatcgcagacaaactggaaagtgcaaagaagcaaatacgcctctatcaaccacagttaattctattggataattttttacccgatggcaaagggatcgatttaattcgtcataccatcagcgccaactacacggggcgaattattttcattaccgccgacaatcatatggataccatcagcgatgccttacgcatgggcgtattcgattatctgattaagccggtacattatcagcgcctgcagcataccctggagcggttcacccgttaccgcagttcgttacgttccagtgagcagg-caaacc-agacgc-acgttgat…
ParatyphiBSPB7	atcgttgaagacgaaccgatgctagcggaaatcctggtggacaccatcaagatttttccccagttttcaatcgtcggcatcgcagacaaactggaaagtgcgaagaagcaaatacgcctctatcaaccacagttaattctattggataattttttacccgatggcaaagggatcgatttaattcgtcataccatcagcaccaactacacggggcgaattattttcattaccgccgacaatcatatggataccatcagcgatgccttacgcatgggcgtattcgattacctgattaagccggtacattatcagcgcctgcagcataccctggagcggttcacccgttaccgcagttcgttacgttccagtgagcagg-caaacc-agacgc-acgttgat…
MontevideoSEEM710	atcgttgaagacgaaccgatgctagcggaaatcctggtggacaccatcaagctttttccccagttttcaatcgtcggcatcgcagacaaactggaaagtgcaaagaagcaaatacgcctctatcaaccacagttaattctattggataattttttacccgatggcaaagggatcgatttaattcgtcataccatcagcaccaactacacggggcgaattattttcattaccgccgacaatcatatggataccatcagcgatgccttacgcatgggcgtattcgattatctgattaagccggtacattatcagcgcctgcagcataccctggagcggttcacccgttaccgcagttcgttacgttccagtgagcagg-caaacc-agacgc-acgttgat…
EnteritidisSEE30663	atcgttgaagacgaaccgatgctagcggaaatcctggtggacaccatcaagatttttccccagttttcaatcgtcggcatcgcagacaaactggaaagtgcgaagaagcaaatacgcctctatcaaccacagttaattctattggataattttttacccgatggcaaagggatcgatttaattcgtcataccatcagcaccaactacacggggcgaattattttcattaccgccgacaatcatatggataccatcagcgatgccttacgcatgggcgtattcgattacctgattaagccggtacattatcagcgcctgcagcataccctggagcggttcacccgttaccgcagttcgttacgttccagtgagcagg-caaacc-agacgc-acgttgat…
SaintpaulSARA23	atcgttgaagacgaaccgatgctagcggaaatcctggtggacaccatcaagatttttccccagttttcaatcgtcggcatcgcagacaaactggaaagtgcgaagaagcaaatacgcctctatcaaccacagttaattctattggataattttttacccgatggcaaagggatcgatttaattcgtcataccatcagcaccaactacacggggcgaattattttcattaccgccgacaatcatatggataccatcagcgatgccttacgcatgggcgtattcgattacctgattaagccggtacattatcagcgcctgcagcataccctggagcggttcacccgttaccgcagttcgttacgttccagtgagcagg-caaacc-agacgc-acgttgat…
Enteritidis436	atcgttgaagacgaaccgatgctagcggaaatcctggtggacaccatcaagatttttccccagttttcaatcgtcggcatcgcagacaaactggaaagtgcgaagaagcaaatacgcctctatcaaccacagttaattctattggataattttttacccgatggcaaagggatcgatttaattcgtcataccatcagcaccaactacacggggcgaattattttcattaccgccgacaatcatatggataccatcagcgatgccttacgcatgggcgtattcgattacctgattaagccggtacattatcagcgcctgcagcataccctggagcggttcacccgttaccgcagttcgttacgttccagtgagcagg-caaacc-agacgc-acgttgat…
Enteritidis131	atcgttgaagacgaaccgatgctagcggaaatcctggtggacaccatcaagatttttccccagttttcaatcgtcggcatcgcagacaaactggaaagtgcgaagaagcaaatacgcctctatcaaccacagttaattctattggataattttttacccgatggcaaagggatcgatttaattcgtcataccatcagcaccaactacacggggcgaattattttcattaccgccgacaatcatatggataccatcagcgatgccttacgcatgggcgtattcgattacctgattaagccggtacattatcagcgcctgcagcataccctggagcggttcacccgttaccgcagttcgttacgttccagtgagcagg-caaacc-agacgc-acgttgat…
MontevideoSEEM971	atcgttgaagacgaaccgatgctagcggaaatcctggtggacaccatcaagctttttccccagttttcaattgtcggcatcgcagacaaactggaaagtgcaaagaagcaaatacgcctctatcaaccacagttaattctattggataattttttacccgatggcaaagggatcgatttaattcgtcataccatcagcaccaactacacggggcgaattattttcattaccgccgacaatcatatggataccatcagcgatgccttacgcatgggcgtattcgattatctgattaagccggtacattatcagcgcctgcagcataccctggagcggttcacccgttaccgcagttcgttacgttccagtgagcagg-caaacc-agacgc-acgttgat…
ParatyphiCRKS4594	atcgttgaagacgaaccgatgttagcggaaatcctggtggacaccatcaagatttttccccagttttcaatcgtcggcatcgcagacaaactggaaagtgcgaagaagcaaatacgcctctatcaaccacagttaattctattggataattttttacccgatggcaaagggatcgatttaattcgtcataccatcagcaccaactacacggggcgaattattttcattaccgccgacaatcatatggataccatcagcgatgccttacgcatgggcgtattcgattatctgattaagccggtacattatcagcgcctgcagcataccctggagcggttcacctgttaccgcagttcgttacgttccagtgagcagg-caaacc-agacgc-acgttgat…
NewportSEEN199	atcgttgaagacgaaccgatgctagcggaaatcctggtggacaccatcaagctttttccccagttttcaatcgtcggcatcgcagacaagctggaaagtgcgaagaagcaaatacgcctctatcaaccacagttaattctattggataattttttacctgatggcaaagggatcgatttaattcgtcataccatcagcaccaactacacggggcgaattattttcattaccgccgacaatcatatggataccatcagcgatgccttacgcatgggcgtattcgattacctgattaagccggtacattatcagcgcctgcagcataccctggagcggttcacccgttaccgcagttcgttacgttccagtgagcagg-caaacc-agacgc-acgttgat…
MontevideoSEEM965	atcgttgaagacgaaccgatgctagcggaaatcctggtggacaccatcaagctttttccccagttttcaattgtcggcatcgcagacaaactggaaagtgcaaagaagcaaatacgcctctatcaaccacagttaattctattggataattttttacccgatggcaaagggatcgatttaattcgtcataccatcagcaccaactacacggggcgaattattttcattaccgccgacaatcatatggataccatcagcgatgccttacgcatgggcgtattcgattatctgattaagccggtacattatcagcgcctgcagcataccctggagcggttcacccgttaccgcagttcgttacgttccagtgagcagg-caaacc-agacgc-acgttgat…
HeidelbergSL476	atcgttgaagacgaaccgatgctagcggaaatcctggtggacaccatcaagctttttccccagttttcaatcgtcggcatcgcagacaaactggaaagtgcaaagaagcaaatacgcctctatcaaccacagttaattctattggataattttttacccgatggcaaagggattgatttaattcgtcataccatcagcaccaactacacggggcgaattattttcattaccgccgacaatcatatggataccatcagcgatgccttacgcatgggcgtattcgattatctgattaagccggtacattatcagcgcctgcagcataccctggagcggttcacccgttaccgcagttcgttacgttccagtgagcagg-caaacc-agacgc-acgttgat…
GallinarumSEEG9184	atcgttgaagacgaaccgatgctagcggaaatcctggtggacaccatcaagatttttccccagttttcaatcgtcggcatcgcagacaaactggaaagtgcgaagaagcaaatacgcctctatcaaccacagttaattctattggataattttttacccggtggcaaagggatcgatttaattcgtcataccatcagcaccaactacacggggcgaattattttcattaccgccgacaatcatatggataccatcagcgatgccttacgcatgggcgtattcgattacctgattaagccggtacattatcagcgcctgcagcataccctggagcggttcacccgttaccgcagttcgttacgttccagtgagcagg-caaacc-agacgc-acgttgat…
NewportSEEN567	atcgttgaagacgaaccgatgctagcggaaatcctggtggacaccatcaagctttttccccagttttcaatcgtcggcatcgcagacaaactggaaagtgcgaagaagcaaatacgcctctatcaaccacagttaattctattggataattttttacccgatggcaaagggatcgatttaattcgtcataccatcagcaccaactacacggggcgaattattttcattaccgccgacaatcatatggataccatcagcgatgccttacgcatgggcgtattcgattatctgattaagccggtacattatcagcgcctgcagcataccctggagcggttcacccgttaccgcagttcgttacgttccagtgagcagg-caaacc-agacgc-acgttgat…
EnteritidisSE8a	atcgttgaagacgaaccgatgctagcggaaatcctggtggacaccatcaagatttttccccagttttcaatcgtcggcatcgcagacaaactggaaagtgcgaagaagcaaatacgcctctatcaaccacagttaattctattggataattttttacccgatggcaaagggatcgatttaattcgtcataccatcagcaccaactacacggggcgaattattttcattaccgccgacaatcatatggataccatcagcgatgccttacgcatgggcgtattcgattacctgattaagccggtacattatcagcgcctgcagcataccctggagcggttcacccgttaccgcagttcgttacgttccagtgagcagg-caaacc-agacgc-acgttgat…
MontevideoSEEM974	atcgttgaagacgaaccgatgctagcggaaatcctggtggacaccatcaagctttttccccagttttcaattgtcggcatcgcagacaaactggaaagtgcaaagaagcaaatacgcctctatcaaccacagttaattctattggataattttttacccgatggcaaagggatcgatttaattcgtcataccatcagcaccaactacacggggcgaattattttcattaccgccgacaatcatatggataccatcagcgatgccttacgcatgggcgtattcgattatctgattaagccggtacattatcagcgcctgcagcataccctggagcggttcacccgttaccgcagttcgttacgttccagtgagcagg-caaacc-agacgc-acgttgat…
KentuckyCDC191	atcgttgaagacgaaccgatgctagcggaaatcctggtggacaccatcaagctttttccccagttttcaatcatcggcatcgcagacaaactggaaagtgcaaagaagcaaatacgcctctatcaaccacagttaattctattggataattttttacccgatggcaaagggatcgatttaattcgtcataccatcagcgccaactacacggggcgaattattttcattaccgccgacaatcatatggataccatcagcgatgccttacgcatgggcgtattcgattatctgattaagccggtacattatcagcgcctgcagcataccctggagcggttcacccgttaccgcagttcgttacgttccagtgagcagg-caaacc-agacgc-acgttgat…
TyphimuriumSEET1153	atcgttgaagacgaaccgatgctagcggaaatcctggtggacaccatcaagatttttccccagttttcaatcgtcggcatcgcagacaaactggaaagtgcgaagaagcaaatacgcctctatcaaccacagttaattctattggataattttttacccgatggcaaagggatcgatttaattcgtcataccatcagcaccaactacacggggcgaattattttcattaccgccgacaatcatatggataccatcagcgatgccttacgcatgggcgtattcgattacctgattaagccggtacattatcagcgcctgcagcataccctggagcggttcacccgttaccgcagttcgttacgttccagtgagcagg-caaacc-agacgc-acgttgat…
EnteritidisSEECHS44	atcgttgaagacgaaccgatgctagcggaaatcctggtggacaccatcaagatttttccccagttttcaatcgtcggcatcgcagacaaactggaaagtgcgaagaagcaaatacgcctctatcaaccacagttaattctattggataattttttacccgatggcaaagggatcgatttaattcgtcataccatcagcaccaactacacggggcgaattattttcattaccgccgacaatcatatggataccatcagcgatgccttacgcatgggcgtattcgattacctgattaagccggtacattatcagcgcctgcagcataccctggagcggttcacccgttaccgcagttcgttacgttccagtgagcagg-caaacc-agacgc-acgttgat…
EnteritidisPT23	atcgttgaagacgaaccgatgctagcggaaatcctggtggacaccatcaagatttttccccagttttcaatcgtcggcatcgcagacaaactggaaagtgcgaagaagcaaatacgcctctatcaaccacagttaattctattggataattttttacccgatggcaaagggatcgatttaattcgtcataccatcagcaccaactacacggggcgaattattttcattaccgccgacaatcatatggataccatcagcgatgccttacgcatgggcgtattcgattacctgattaagccggtacattatcagcgcctgcagcataccctggagcggttcacccgttaccgcagttcgttacgttccagtgagcagg-caaacc-agacgc-acgttgat…
SchwarzengrundSL480	atcgttgaagacgaaccgatgctagcggaaatcctggtggacaccatcaagctttttccccagttttcaatcgtcggcatcgcagacaaactggaaagtgcaaagaagcaaatacgcctctatcaaccacagttaattctattagataattttttacccgatggcaaagggatcgatttaattcgtcataccatcagcaccaactacacggggcgaattattttcattaccgccgacaatcatatggataccatcagcgatgccttacgcatgggcgtattcgattatctgattaagccggtacattatcagcgcctgcagcataccctggagcggttcacccgttaccgcagttcgttacgttccagtgagcagg-caaacc-agacgc-acgttgat…
TyphiTy2	atcgttgaagacgaaccgatgctagcggaaatcctggtggacaccatcaagctttttcctcagttttcaatcgtcggtatcgcagacaagctggaaagtgcgaagaagcaaatacgcctctatcaaccacagttaattctattggataattttttacccgatggcaaagggatcgatttaattcgtcataccatcagcaccaactacacggggcgaattattttcattaccgccgacaatcatatggataccatcagcgatgccttacgcatgggcgtattcgattatctgattaagccggtacattatcagcgcctgcagcataccctggagcggttcacccgttaccgcagttcgttacgttccagtgagcagg-caaacc-agacgc-acgttgat…
Enteritidis20037	atcgttgaagacgaaccgatgctagcggaaatcctggtggacaccatcaagatttttccccagttttcaatcgtcggcatcgcagacaaactggaaagtgcgaagaagcaaatacgcctctatcaaccacagttaattctattggataattttttacccgatggcaaagggatcgatttaattcgtcataccatcagcaccaactacacggggcgaattattttcattaccgccgacaatcatatggataccatcagcgatgccttacgcatgggcgtattcgattacctgattaagccggtacattatcagcgcctgcagcataccctggagcggttcacccgttaccgcagttcgttacgttccagtgagcagg-caaacc-agacgc-acgttgat…
EnteritidisSE10	atcgttgaagacgaaccgatgctagcggaaatcctggtggacaccatcaagatttttccccagttttcaatcgtcggcatcgcagacaaactggaaagtgcgaagaagcaaatacgcctctatcaaccacagttaattctattggataattttttacccgatggcaaagggatcgatttaattcgtcataccatcagcaccaactacacggggcgaattattttcattaccgccgacaatcatatggataccatcagcgatgccttacgcatgggcgtattcgattacctgattaagccggtacattatcagcgcctgcagcataccctggagcggttcacccgttaccgcagttcgttacgttccagtgagcagg-caaacc-agacgc-acgttgat…
Enteritidis18569	atcgttgaagacgaaccgatgctagcggaaatcctggtggacaccatcaagatttttccccagttttcaatcgtcggcatcgcagacaaactggaaagtgcgaagaagcaaatacgcctctatcaaccacagttaattctattggataattttttacccgatggcaaagggatcgatttaattcgtcataccatcagcaccaactacacggggcgaattattttcattaccgccgacaatcatatggataccatcagcgatgccttacgcatgggcgtattcgattacctgattaagccggtacattatcagcgcctgcagcataccctggagcggttcacccgttaccgcagttcgttacgttccagtgagcagg-caaacc-agacgc-acgttgat…
TyphiE983139	atcgttgaagacgaaccgatgctagcggaaatcctggtggacaccatcaagctttttcctcagttttcaatcgtcggtatcgcagacaagctggaaagtgcgaagaagcaaatacgcctctatcaaccacagttaattctattggataattttttacccgatggcaaagggatcgatttaattcgtcataccatcagcaccaactacacggggcgaattattttcattaccgccgacaatcatatggataccatcagcgatgccttacgcatgggcgtattcgattatctgattaagccggtacattatcagcgcctgcagcataccctggagcggttcacccgttaccgcagttcgttacgttccagtgagcagg-caaacc-agacgc-acgttgat…
MontevideoSEEM954	atcgttgaagacgaaccgatgctagcggaaatcctggtggacaccatcaagctttttccccagttttcaattgtcggcatcgcagacaaactggaaagtgcaaagaagcaaatacgcctctatcaaccacagttaattctattggataattttttacccgatggcaaagggatcgatttaattcgtcataccatcagcaccaactacacggggcgaattattttcattaccgccgacaatcatatggataccatcagcgatgccttacgcatgggcgtattcgattatctgattaagccggtacattatcagcgcctgcagcataccctggagcggttcacccgttaccgcagttcgttacgttccagtgagcagg-caaacc-agacgc-acgttgat…
DublinSEEDSL	atcgttgaagacgaaccgatgctagcggaaatcctggtggacaccatcaagatttttccccagttttcaatcgtcggcatcgcagacaaactggaaagtgcgaagaagcaaatacgcctctatcaaccacagttaattctattggataattttttacccgatggcaaagggatcgatttaattcgtcataccatcagcaccaactacacggggcgaattattttcattaccgccgacaatcatatggataccatcagcgatgccttacgcatgggcgtattcgattacctgattaagccggtacattatcagcgcctgcagcataccctggagcggttcacccgttaccgcagttcgttacgttccagtgagcagg-caaacc-agacgc-acgttgat…
SE451239	atcgttgaagacgaaccgatgctagcggaaatcctggtggacaccatcaagatttttccccagttttcaatcgtcggcatcgcagacaaactggaaagtgcgaagaagcaaatacgcctctatcaaccacagttaattctattggataattttttacccgatggcaaagggatcgatttaattcgtcataccatcagcaccaactacacggggcgaattattttcattaccgccgacaatcatatggataccatcagcgatgccttacgcatgggcgtattcgattacctgattaagccggtacattatcagcgcctgcagcataccctggagcggttcacccgttaccgcagttcgttacgttccagtgagcagg-caaacc-agacgc-acgttgat…
MontevideoSEEM201	atcgttgaagacgaaccgatgctagcggaaatcctggtggacaccatcaagctttttccccagttttcaattgtcggcatcgcagacaaactggaaagtgcaaagaagcaaatacgcctctatcaaccacagttaattctattggataattttttacccgatggcaaagggatcgatttaattcgtcataccatcagcaccaactacacggggcgaattattttcattaccgccgacaatcatatggataccatcagcgatgccttacgcatgggcgtattcgattatctgattaagccggtacattatcagcgcctgcagcataccctggagcggttcacccgttaccgcagttcgttacgttccagtgagcagg-caaacc-agacgc-acgttgat…
TennesseeSEET535	atcgttgaagacgaaccgatgctagcggaaatcctggtggacaccatcaagatttttccccagttttcaatcgtcggcatcgcagacaaactggaaagtgcgaagaagcaaatacgcctctatcaaccacagttaattctattggataattttttacccgatggcaaagggatcgatttaattcgtcataccatcagcaccaactacacggggcgaattattttcattaccgccgacaatcatatggataccatcagcgatgccttacgcatgggcgtattcgattatctgattaagccggtacattatcagcgcctgcagcataccctggagcggttcacccgttaccgcagttcgttacgttccagtgagcagg-caaacc-agacgc-acgttgat…
EnteritidisSEE22704	atcgttgaagacgaaccgatgctagcggaaatcctggtggacaccatcaagatttttccccagttttcaatcgtcggcatcgcagacaaactggaaagtgcgaagaagcaaatacgcctctatcaaccacagttaattctattggataattttttacccgatggcaaagggatcgatttaattcgtcataccatcagcaccaactacacggggcgaattattttcattaccgccgacaatcatatggataccatcagcgatgccttacgcatgggcgtattcgattacctgattaagccggtacattatcagcgcctgcagcataccctggagcggttcacccgttaccgcagttcgttacgttccagtgagcagg-caaacc-agacgc-acgttgat…
Salmonella4512iCVM23701	atcgttgaagacgaaccgatgctagcggaaatcctggtggacaccatcaagatttttccccagttttcaatcgtcggcatcgcagacaaactggaaagtgcgaagaagcaaatacgcctctatcaaccacagttaattctattggataattttttacccgatggcaaagggatcgatttaattcgtcataccatcagcaccaactacacggggcgaattattttcattaccgccgacaatcatatggataccatcagcgatgccttacgcatgggcgtattcgattacctgattaagccggtacattatcagcgcctgcagcataccctggagcggttcacccgttaccgcagttcgttacgttccagtgagcagg-caaacc-agacgc-acgttgat…
MontevideoSEEM316	atcgttgaagacgaaccgatgctagcggaaatcctggtggacaccatcaagctttttccccagttttcaattgtcggcatcgcagacaaactggaaagtgcaaagaagcaaatacgcctctatcaaccacagttaattctattggataattttttacccgatggcaaagggatcgatttaattcgtcataccatcagcaccaactacacggggcgaattattttcattaccgccgacaatcatatggataccatcagcgatgccttacgcatgggcgtattcgattatctgattaagccggtacattatcagcgcctgcagcataccctggagcggttcacccgttaccgcagttcgttacgttccagtgagcagg-caaacc-agacgc-acgttgat…
JavianaSEEJ1593	atcgttgaagacgaaccgatgctagcggaaatcctggtggacaccatcaagctttttccccagttttcaatcgtcggcatcgcagacaaactggaaagtgcaaagaagcaaatacgcctctatcaaccacagttaattctattggataattttttacccgatggcaaagggattgatttaattcgtcataccatcagcaccaactacacggggcgaattattttcattaccgccgacaatcatatggataccatcagcgatgccttacgcatgggcgtattcgattatctgattaagccggtacattatcagcgcctgcagcataccctggagcggttcacccgttaccgcagttcgttacgttccagtgagcagg-caaacc-agacgc-acgttgat…
MontevideoSEEM010	atcgttgaagacgaaccgatgctagcggaaatcctggtggacaccatcaagctttttccccagttttcaatcgtcggcatcgcagacaaactggaaagtgcaaagaagcaaatacgcctctatcaaccacagttaattctattggataattttttacccgatggcaaagggatcgatttaattcgtcataccatcagcaccaactacacggggcgaattattttcattaccgccgacaatcatatggataccatcagcgatgccttacgcatgggcgtattcgattatctgattaagccggtacattatcagcgcctgcagcataccctggagcggttcacccgttaccgcagttcgttacgttccagtgagcagg-caaacc-agacgc-acgttgat…
HeidelbergSL486	atcgttgaagacgaaccgatgctagcggaaatcctggtggacaccatcaagctttttccccagttttcaatcgtcggcatcgcagacaaactggaaagtgcaaagaagcaaatacgcctctatcaaccacagttaattctattggataattttttacccgatggcaaagggattgatttaattcgtcataccatcagcaccaactacacggggcgaattattttcattaccgccgacaatcatatggataccatcagcgatgccttacgcatgggcgtattcgattatctgattaagccggtacattatcagcgcctgcagcataccctggagcggttcacccgttaccgcagttcgttacgttccagtgagcagg-caaacc-agacgc-acgttgat…
TyphimuriumAE006468	atcgttgaagacgaaccgatgctagcggaaatcctggtggacaccatcaagatttttccccagttttcaatcgtcggcatcgcagacaaactggaaagtgcgaagaagcaaatacgcctctatcaaccacagttaattctattggataattttttacccgatggcaaagggatcgatttaattcgtcataccatcagcaccaactacacggggcgaattattttcattaccgccgacaatcatatggataccatcagcgatgccttacgcatgggcgtattcgattacctgattaagccggtacattatcagcgcctgcagcataccctggagcggttcacccgttaccgcagttcgttacgttccagtgagcagg-caaacc-agacgc-acgttgat…
TyphiJ185	atcgttgaagacgaaccgatgctagcggaaatcctggtggacaccatcaagctttttcctcagttttcaatcgtcggtatcgcagacaagctggaaagtgcgaagaagcaaatacgcctctatcaaccacagttaattctattggataattttttacccgatggcaaagggatcgatttaattcgtcataccatcagcaccaactacacggggcgaattattttcattaccgccgacaatcatatggataccatcagcgatgccttacgcatgggcgtattcgattatctgattaagccggtacattatcagcgcctgcagcataccctggagcggttcacccgttaccgcagttcgttacgttccagtgagcagg-caaacc-agacgc-acgttgat…
ParatyphiAAKU12601	atcgttgaagacgaaccgatgctagcggaaatcctggtggacaccatcaagctttttcctcagttttcaatcgtcggtatcgcagacaagctggaaagtgcgaagaagcaaatacgcctctatcaaccacagttaattctattggataattttttacccgatggcaaagggatcgatttaattcgtcataccatcagcaccaactacacggggcgaattattttcattaccgccgacaatcatatggataccatcagcgatgccttacgcatgggcgtattcgattatctgattaagccggtacattatcagcgcctgcagcataccctggagcggttcacccgttaccgcagttcgttacgttccagtgagcagg-caaacc-agacgc-acgttgat…
ParatyphiAATCC9150	atcgttgaagacgaaccgatgctagcggaaatcctggtggacaccatcaagctttttcctcagttttcaatcgtcggtatcgcagacaagctggaaagtgcgaagaagcaaatacgcctctatcaaccacagttaattctattggataattttttacccgatggcaaagggatcgatttaattcgtcataccatcagcaccaactacacggggcgaattattttcattaccgccgacaatcatatggataccatcagcgatgccttacgcatgggcgtattcgattatctgattaagccggtacattatcagcgcctgcagcataccctggagcggttcacccgttaccgcagttcgttacgttccagtgagcagg-caaacc-agacgc-acgttgat…
AdelaideA4669	atcgttgaagacgaaccgatgctagcggaaatcctggtggacaccatcaagctttttcctcagttttcaatcgtcggtatcgcagacaagctggaaagtgcgaagaagcaaatacgcctctatcaaccacagttaattctattggataattttttacccgatggcaaagggatcgatttaattcgtcataccatcagcaccaactacacggggcgaattattttcattaccgccgacaatcatatggataccatcagcgatgccttacgcatgggcgtattcgattatctgattaagccggtacattatcagcgcctgcagcataccctggagcggttcacccgttaccgcagttcgttacgttccagtgagcagg-caaacc-agacgc-acgttgat…
AgonaSH08SF124	atcgttgaagacgaaccgatgctagcggaaatcctggtggataccatcaagctttttccccagttttcaatcgtcggcatcgcagacaaactggaaagtgcaaagaagcaaatacgcctctatcaaccacagttaattctattggataattttttacccgatggcaaagggatcgatttaattcgtcataccatcagcaccaactacacggggcgaattattttcattaccgccgacaatcatatggataccatcagcgatgccttacgcatgggcgtattcgattatctgattaagccggtacattatcagcgcctgcagcataccctggagcggttcacccgttaccgcagttcgttacgttccagtgagcagg-caaacc-agacgc-acgttgat…
AgonaSH10GFN094	atcgttgaagacgaaccgatgctagcggaaatcctggtggataccatcaagctttttccccagttttcaatcgtcggcatcgcagacaaactggaaagtgcaaagaagcaaatacgcctctatcaaccacagttaattctattggataattttttacccgatggcaaagggatcgatttaattcgtcataccatcagcaccaactacacggggcgaattattttcattaccgccgacaatcatatggataccatcagcgatgccttacgcatgggcgtattcgattatctgattaagccggtacattatcagcgcctgcagcataccctggagcggttcacccgttaccgcagttcgttacgttccagtgagcagg-caaacc-agacgc-acgttgat…
AgonaSH11G1113	atcgttgaagacgaaccgatgctagcggaaatcctggtggataccatcaagctttttccccagttttcaatcgtcggcatcgcagacaaactggaaagtgcaaagaagcaaatacgcctctatcaaccacagttaattctattggataattttttacccgatggcaaagggatcgatttaattcgtcataccatcagcaccaactacacggggcgaattattttcattaccgccgacaatcatatggataccatcagcgatgccttacgcatgggcgtattcgattatctgattaagccggtacattatcagcgcctgcagcataccctggagcggttcacccgttaccgcagttcgttacgttccagtgagcagg-caaacc-agacgc-acgttgat…
AlachuaR6377	atcgttgaagacgaaccgatgctagcggaaatcctggtggacaccatcaagctttttccccagttttcaatcgtcggcatcgcagacaaactggaaagtgcgaagaagcaaatacgcctctatcaaccacagttaattctattggataattttttacccgatggcaaagggatcgatttaattcgtcataccatcagcaccaactacacagggcgaattattttcattaccgccgacaatcatatggataccatcagcgatgccttacgcatgggcgtattcgattatctgattaagccggtacattatcagcgcctgcagcataccctggagcggttcacccgttaccgcagttcgttacgttccagtgagcagg-caaacc-agacgc-acgttgat…
BaildonR6199	atcgttgaagacgaaccgatgctagcggaaatcctggtggacaccatcaagatttttccccagttttcaatcgtcggcatcgcagacaaactggaaagtgcgaagaagcaaatacgcctctatcaaccacagttaattctattggataattttttacccgatggcaaagggatcgatttaattcgtcataccatcagcaccaactacacggggcgaattattttcattaccgccgacaatcatatggataccatcagcgatgccttacgcatgggcgtattcgattacctgattaagccggtacattatcagcgcctgcagcataccctggagcggttcacccgttaccgcagttcgttacgttccagtgagcagg-caaacc-agacgc-acgttgat…
Bareilly060784	-------------------------------------------------------------------------------------------------------------------------------------------------------------------gcaaagggatcgatttaattcgtcataccatcagcaccaactacacggggcgaattattttcattaccgccgacaatcatatggataccatcagcgatgccttacgcatgggcgtattcgattatctgattaagccggtacattatcagcgcctgcagcataccctggagcggttcacccgttaccgcagttcgttacgttccagtgagcagg-caaacc-agacgc-acgttgat…
CholeraesuisSCSA50	atcgttgaagacgaaccgatgttagcggaaatcctggtggacaccatcaagatttttccccagttttcaatcgtcggcatcgcagacaaactggaaagtgcgaagaagcaaatacgcctctatcaaccacagttaattctattggataattttttacccgatggcaaagggatcgatttaattcgtcataccatcagcaccaactacacggggcgaattattttcattaccgccgacaatcatatggataccatcagcgatgccttacgcatgggcgtattcgattatctgattaagccggtacattatcagcgcctgcagcataccctggagcggttcacccgttaccgcagttcgttacgttccagtgagcagg-caaacc-agacgc-acgttgat…
DublinHWS51	atcgttgaagacgaaccgatgctagcggaaatcctggtggacaccatcaagatttttccccagttttcaatcgtcggcatcgcagacaaactggaaagtgcgaagaagcaaatacgcctctatcaaccacagttaattctattggataattttttacccgatggcaaagggatcgatttaattcgtcataccatcagcaccaactacacggggcgaattattttcattaccgccgacaatcatatggataccatcagcgatgccttacgcatgggcgtattcgattacctgattaagccggtacattatcagcgcctgcagcataccctggagcggttcacccgttaccgcagttcgttacgttccagtgagcagg-caaacc-agacgc-acgttgat…
DublinSD3246	atcgttgaagacgaaccgatgctagcggaaatcctggtggacaccatcaagatttttccccagttttcaatcgtcggcatcgcagacaaactggaaagtgcgaagaagcaaatacgcctctatcaaccacagttaattctattggataattttttacccgatggcaaagggatcgatttaattcgtcataccatcagcaccaactacacggggcgaattattttcattaccgccgacaatcatatggataccatcagcgatgccttacgcatgggcgtattcgattacctgattaagccggtacattatcagcgcctgcagcataccctggagcggttcacccgttaccgcagttcgttacgttccagtgagcagg-caaacc-agacgc-acgttgat…
DublinSL1438	atcgttgaagacgaaccgatgctagcggaaatcctggtggacaccatcaagatttttccccagttttcaatcgtcggcatcgcagacaaactggaaagtgcgaagaagcaaatacgcctctatcaaccacagttaattctattggataattttttacccgatggcaaagggatcgatttaattcgtcataccatcagcaccaactacacggggcgaattattttcattaccgccgacaatcatatggataccatcagcgatgccttacgcatgggcgtattcgattacctgattaagccggtacattatcagcgcctgcagcataccctggagcggttcacccgttaccgcagttcgttacgttccagtgagcagg-caaacc-agacgc-acgttgat…
Enteritidis080047	atcgttgaagacgaaccgatgctagcggaaatcctggtggacaccatcaagatttttccccagttttcaatcgtcggcatcgcagacaaactggaaagtgcgaagaagcaaatacgcctctatcaaccacagttaattctattggataattttttacccgatggcaaagggatcgatttaattcgtcataccatcagcaccaactacacggggcgaattattttcattaccgccgacaatcatatggataccatcagcgatgccttacgcatgggcgtattcgattacctgattaagccggtacattatcagcgcctgcagcataccctggagcggttcacccgttaccgcagttcgttacgttccagtgagcagg-caaacc-agacgc-acgttgat…
Enteritidis080128	atcgttgaagacgaaccgatgctagcggaaatcctggtggacaccatcaagatttttccccagttttcaatcgtcggcatcgcagacaaactggaaagtgcgaagaagcaaatacgcctctatcaaccacagttaattctattggataattttttacccgatggcaaagggatcgatttaattcgtcataccatcagcaccaactacacggggcgaattattttcattaccgccgacaatcatatggataccatcagcgatgccttacgcatgggcgtattcgattacctgattaagccggtacattatcagcgcctgcagcataccctggagcggttcacccgttaccgcagttcgttacgttccagtgagcagg-caaacc-agacgc-acgttgat…
Enteritidis080627	atcgttgaagacgaaccgatgctagcggaaatcctggtggacaccatcaagatttttccccagttttcaatcgtcggcatcgcagacaaactggaaagtgcgaagaagcaaatacgcctctatcaaccacagttaattctattggataattttttacccgatggcaaagggatcgatttaattcgtcataccatcagcaccaactacacggggcgaattattttcattaccgccgacaatcatatggataccatcagcgatgccttacgcatgggcgtattcgattacctgattaagccggtacattatcagcgcctgcagcataccctggagcggttcacccgttaccgcagttcgttacgttccagtgagcagg-caaacc-agacgc-acgttgat…
Enteritidis131831	atcgttgaagacgaaccgatgctagcggaaatcctggtggacaccatcaagatttttccccagttttcaatcgtcggcatcgcagacaaactggaaagtgcgaagaagcaaatacgcctctatcaaccacagttaattctattggataattttttacccgatggcaaagggatcgatttaattcgtcataccatcagcaccaactacacggggcgaattattttcattaccgccgacaatcatatggataccatcagcgatgccttacgcatgggcgtattcgattacctgattaagccggtacattatcagcgcctgcagcataccctggagcggttcacccgttaccgcagttcgttacgttccagtgagcagg-caaacc-agacgc-acgttgat…
Enteritidis17927	atcgttgaagacgaaccgatgctagcggaaatcctggtggacaccatcaagatttttccccagttttcaatcgtcggcatcgcagacaaactggaaagtgcgaagaagcaaatacgcctctatcaaccacagttaattctattggataattttttacccgatggcaaagggatcgatttaattcgtcataccatcagcaccaactacacggggcgaattattttcattaccgccgacaatcatatggataccatcagcgatgccttacgcatgggcgtattcgattacctgattaagccggtacattatcagcgcctgcagcataccctggagcggttcacccgttaccgcagttcgttacgttccagtgagcagg-caaacc-agacgc-acgttgat…
Enteritidis20101237	atcgttgaagacgaaccgatgctagcggaaatcctggtggacaccatcaagatttttccccagttttcaatcgtcggcatcgcagacaaactggaaagtgcgaagaagcaaatacgcctctatcaaccacagttaattctattggataattttttacccgatggcaaagggatcgatttaattcgtcataccatcagcaccaactacacggggcgaattattttcattaccgccgacaatcatatggataccatcagcgatgccttacgcatgggcgtattcgattacctgattaagccggtacattatcagcgcctgcagcataccctggagcggttcacccgttaccgcagttcgttacgttccagtgagcagg-caaacc-agacgc-acgttgat…
Enteritidis2010K0669	atcgttgaagacgaaccgatgctagcggaaatcctggtggacaccatcaagatttttccccagttttcaatcgtcggcatcgcagacaaactggaaagtgcgaagaagcaaatacgcctctatcaaccacagttaattctattggataattttttacccgatggcaaagggatcgatttaattcgtcataccatcagcaccaactacacggggcgaattattttcattaccgccgacaatcatatggataccatcagcgatgccttacgcatgggcgtattcgattacctgattaagccggtacattatcagcgcctgcagcataccctggagcggttcacccgttaccgcagttcgttacgttccagtgagcagg-caaacc-agacgc-acgttgat…
Enteritidis2010K2599	atcgttgaagacgaaccgatgctagcggaaatcctggtggacaccatcaagatttttccccagttttcaatcgtcggcatcgcagacaaactggaaagtgcgaagaagcaaatacgcctctatcaaccacagttaattctattggataattttttacccgatggcaaagggatcgatttaattcgtcataccatcagcaccaactacacggggcgaattattttcattaccgccgacaatcatatggataccatcagcgatgccttacgcatgggcgtattcgattacctgattaagccggtacattatcagcgcctgcagcataccctggagcggttcacccgttaccgcagttcgttacgttccagtgagcagg-caaacc-agacgc-acgttgat…
Enteritidis225101	atcgttgaagacgaaccgatgctagcggaaatcctggtggacaccatcaagatttttccccagttttcaatcgtcggcatcgcagacaaactggaaagtgcgaagaagcaaatacgcctctatcaaccacagttaattctattggataattttttacccgatggcaaagggatcgatttaattcgtcataccatcagcaccaactacacggggcgaattattttcattaccgccgacaatcatatggataccatcagcgatgccttacgcatgggcgtattcgattacctgattaagccggtacattatcagcgcctgcagcataccctggagcggttcacccgttaccgcagttcgttacgttccagtgagcagg-caaacc-agacgc-acgttgat…
Enteritidis22558	atcgttgaagacgaaccgatgctagcggaaatcctggtggacaccatcaagatttttccccagttttcaatcgtcggcatcgcagacaaactggaaagtgcgaagaagcaaatacgcctctatcaaccacagttaattctattggataattttttacccgatggcaaagggatcgatttaattcgtcataccatcagcaccaactacacggggcgaattattttcattaccgccgacaatcatatggataccatcagcgatgccttacgcatgggcgtattcgattacctgattaagccggtacattatcagcgcctgcagcataccctggagcggttcacccgttaccgcagttcgttacgttccagtgagcagg-caaacc-agacgc-acgttgat…
Enteritidis22704	atcgttgaagacgaaccgatgctagcggaaatcctggtggacaccatcaagatttttccccagttttcaatcgtcggcatcgcagacaaactggaaagtgcgaagaagcaaatacgcctctatcaaccacagttaattctattggataattttttacccgatggcaaagggatcgatttaattcgtcataccatcagcaccaactacacggggcgaattattttcattaccgccgacaatcatatggataccatcagcgatgccttacgcatgggcgtattcgattacctgattaagccggtacattatcagcgcctgcagcataccctggagcggttcacccgttaccgcagttcgttacgttccagtgagcagg-caaacc-agacgc-acgttgat…
Enteritidis33944	atcgttgaagacgaaccgatgctagcggaaatcctggtggacaccatcaagatttttccccagttttcaatcgtcggcatcgcagacaaactggaaagtgcgaagaagcaaatacgcctctatcaaccacagttaattctattggataattttttacccgatggcaaagggatcgatttaattcgtcataccatcagcaccaactacacggggcgaattattttcattaccgccgacaatcatatggataccatcagcgatgccttacgcatgggcgtattcgattacctgattaagccggtacattatcagcgcctgcagcataccctggagcggttcacccgttaccgcagttcgttacgttccagtgagcagg-caaacc-agacgc-acgttgat…
Enteritidis48554917	atcgttgaagacgaaccgatgctagcggaaatcctggtggacaccatcaagatttttccccagttttcaatcgtcggcatcgcagacaaactggaaagtgcgaagaagcaaatacgcctctatcaaccacagttaattctattggataattttttacccgatggcaaagggatcgatttaattcgtcataccatcagcaccaactacacggggcgaattattttcattaccgccgacaatcatatggataccatcagcgatgccttacgcatgggcgtattcgattacctgattaagccggtacattatcagcgcctgcagcataccctggagcggttcacccgttaccgcagttcgttacgttccagtgagcagg-caaacc-agacgc-acgttgat…
Enteritidis503079	atcgttgaagacgaaccgatgctagcggaaatcctggtggacaccatcaagatttttccccagttttcaatcgtcggcatcgcagacaaactggaaagtgcgaagaagcaaatacgcctctatcaaccacagttaattctattggataattttttacccgatggcaaagggatcgatttaattcgtcataccatcagcaccaactacacggggcgaattattttcattaccgccgacaatcatatggataccatcagcgatgccttacgcatgggcgtattcgattacctgattaagccggtacattatcagcgcctgcagcataccctggagcggttcacccgttaccgcagttcgttacgttccagtgagcagg-caaacc-agacgc-acgttgat…
Enteritidis505646	atcgttgaagacgaaccgatgctagcggaaatcctggtggacaccatcaagatttttccccagttttcaatcgtcggcatcgcagacaaactggaaagtgcgaagaagcaaatacgcctctatcaaccacagttaattctattggataattttttacccgatggcaaagggatcgatttaattcgtcataccatcagcaccaactacacggggcgaattattttcattaccgccgacaatcatatggataccatcagcgatgccttacgcatgggcgtattcgattacctgattaagccggtacattatcagcgcctgcagcataccctggagcggttcacccgttaccgcagttcgttacgttccagtgagcagg-caaacc-agacgc-acgttgat…
Enteritidis53407	atcgttgaagacgaaccgatgctagcggaaatcctggtggacaccatcaagatttttccccagttttcaatcgtcggcatcgcagacaaactggaaagtgcgaagaagcaaatacgcctctatcaaccacagttaattctattggataattttttacccgatggcaaagggatcgatttaattcgtcataccatcagcaccaactacacggggcgaattattttcattaccgccgacaatcatatggataccatcagcgatgccttacgcatgggcgtattcgattacctgattaagccggtacattatcagcgcctgcagcataccctggagcggttcacccgttaccgcagttcgttacgttccagtgagcagg-caaacc-agacgc-acgttgat…
Enteritidis5434632217	atcgttgaagacgaaccgatgctagcggaaatcctggtggacaccatcaagatttttccccagttttcaatcgtcggcatcgcagacaaactggaaagtgcgaagaagcaaatacgcctctatcaaccacagttaattctattggataattttttacccgatggcaaagggatcgatttaattcgtcataccatcagcaccaactacacggggcgaattattttcattaccgccgacaatcatatggataccatcagcgatgccttacgcatgggcgtattcgattacctgattaagccggtacattatcagcgcctgcagcataccctggagcggttcacccgttaccgcagttcgttacgttccagtgagcagg-caaacc-agacgc-acgttgat…
Enteritidis5434634018	atcgttgaagacgaaccgatgctagcggaaatcctggtggacaccatcaagatttttccccagttttcaatcgtcggcatcgcagacaaactggaaagtgcgaagaagcaaatacgcctctatcaaccacagttaattctattggataattttttacccgatggcaaagggatcgatttaattcgtcataccatcagcaccaactacacggggcgaattattttcattaccgccgacaatcatatggataccatcagcgatgccttacgcatgggcgtattcgattacctgattaagccggtacattatcagcgcctgcagcataccctggagcggttcacccgttaccgcagttcgttacgttccagtgagcagg-caaacc-agacgc-acgttgat…
Enteritidis5434634220	atcgttgaagacgaaccgatgctagcggaaatcctggtggacaccatcaagatttttccccagttttcaatcgtcggcatcgcagacaaactggaaagtgcgaagaagcaaatacgcctctatcaaccacagttaattctattggataattttttacccgatggcaaagggatcgatttaattcgtcataccatcagcaccaactacacggggcgaattattttcattaccgccgacaatcatatggataccatcagcgatgccttacgcatgggcgtattcgattacctgattaagccggtacattatcagcgcctgcagcataccctggagcggttcacccgttaccgcagttcgttacgttccagtgagcagg-caaacc-agacgc-acgttgat…
Enteritidis56136211	atcgttgaagacgaaccgatgctagcggaaatcctggtggacaccatcaagatttttccccagttttcaatcgtcggcatcgcagacaaactggaaagtgcgaagaagcaaatacgcctctatcaaccacagttaattctattggataattttttacccgatggcaaagggatcgatttaattcgtcataccatcagcaccaactacacggggcgaattattttcattaccgccgacaatcatatggataccatcagcgatgccttacgcatgggcgtattcgattacctgattaagccggtacattatcagcgcctgcagcataccctggagcggttcacccgttaccgcagttcgttacgttccagtgagcagg-caaacc-agacgc-acgttgat…
Enteritidis56136297	atcgttgaagacgaaccgatgctagcggaaatcctggtggacaccatcaagatttttccccagttttcaatcgtcggcatcgcagacaaactggaaagtgcgaagaagcaaatacgcctctatcaaccacagttaattctattggataattttttacccgatggcaaagggatcgatttaattcgtcataccatcagcaccaactacacggggcgaattattttcattaccgccgacaatcatatggataccatcagcgatgccttacgcatgggcgtattcgattacctgattaagccggtacattatcagcgcctgcagcataccctggagcggttcacccgttaccgcagttcgttacgttccagtgagcagg-caaacc-agacgc-acgttgat…
Enteritidis576709	atcgttgaagacgaaccgatgctagcggaaatcctggtggacaccatcaagatttttccccagttttcaatcgtcggcatcgcagacaaactggaaagtgcgaagaagcaaatacgcctctatcaaccacagttaattctattggataattttttacccgatggcaaagggatcgatttaattcgtcataccatcagcaccaactacacggggcgaattattttcattaccgccgacaatcatatggataccatcagcgatgccttacgcatgggcgtattcgattacctgattaagccggtacattatcagcgcctgcagcataccctggagcggttcacccgttaccgcagttcgttacgttccagtgagcagg-caaacc-agacgc-acgttgat…
Enteritidis586482	atcgttgaagacgaaccgatgctagcggaaatcctggtggacaccatcaagatttttccccagttttcaatcgtcggcatcgcagacaaactggaaagtgcgaagaagcaaatacgcctctatcaaccacagttaattctattggataattttttacccgatggcaaagggatcgatttaattcgtcataccatcagcaccaactacacggggcgaattattttcattaccgccgacaatcatatggataccatcagcgatgccttacgcatgggcgtattcgattacctgattaagccggtacattatcagcgcctgcagcataccctggagcggttcacccgttaccgcagttcgttacgttccagtgagcagg-caaacc-agacgc-acgttgat…
Enteritidis59686622	atcgttgaagacgaaccgatgctagcggaaatcctggtggacaccatcaagatttttccccagttttcaatcgtcggcatcgcagacaaactggaaagtgcgaagaagcaaatacgcctctatcaaccacagttaattctattggataattttttacccgatggcaaagggatcgatttaattcgtcataccatcagcaccaactacacggggcgaattattttcattaccgccgacaatcatatggataccatcagcgatgccttacgcatgggcgtattcgattacctgattaagccggtacattatcagcgcctgcagcataccctggagcggttcacccgttaccgcagttcgttacgttccagtgagcagg-caaacc-agacgc-acgttgat…
Enteritidis59686670	atcgttgaagacgaaccgatgctagcggaaatcctggtggacaccatcaagatttttccccagttttcaatcgtcggcatcgcagacaaactggaaagtgcgaagaagcaaatacgcctctatcaaccacagttaattctattggataattttttacccgatggcaaagggatcgatttaattcgtcataccatcagcaccaactacacggggcgaattattttcattaccgccgacaatcatatggataccatcagcgatgccttacgcatgggcgtattcgattacctgattaagccggtacattatcagcgcctgcagcataccctggagcggttcacccgttaccgcagttcgttacgttccagtgagcagg-caaacc-agacgc-acgttgat…
Enteritidis6	-----------------------------------------------------------------------------------------------------------------------------------------------------------------------------------------------------------------------------------------------tcatatggataccatcagcgatgccttacgcatgggcgtattcgattacctgattaagccggtacattatcagcgcctgcagcataccctggagcggttcacccgttaccgcagttcgttacgttccagtgagcagg-caaacc-agacgc-acgttgat…
Enteritidis6073072	atcgttgaagacgaaccgatgctagcggaaatcctggtggacaccatcaagatttttccccagttttcaatcgtcggcatcgcagacaaactggaaagtgcgaagaagcaaatacgcctctatcaaccacagttaattctattggataattttttacccgatggcaaagggatcgatttaattcgtcataccatcagcaccaactacacggggcgaattattttcattaccgccgacaatcatatggataccatcagcgatgccttacgcatgggcgtattcgattacctgattaagccggtacattatcagcgcctgcagcataccctggagcggttcacccgttaccgcagttcgttacgttccagtgagcagg-caaacc-agacgc-acgttgat…
Enteritidis6073076	atcgttgaagacgaaccgatgctagcggaaatcctggtggacaccatcaagatttttccccagttttcaatcgtcggcatcgcagacaaactggaaagtgcgaagaagcaaatacgcctctatcaaccacagttaattctattggataattttttacccgatggcaaagggatcgatttaattcgtcataccatcagcaccaactacacggggcgaattattttcattaccgccgacaatcatatggataccatcagcgatgccttacgcatgggcgtattcgattacctgattaagccggtacattatcagcgcctgcagcataccctggagcggttcacccgttaccgcagttcgttacgttccagtgagcagg-caaacc-agacgc-acgttgat…
Enteritidis60730816	atcgttgaagacgaaccgatgctagcggaaatcctggtggacaccatcaagatttttccccagttttcaatcgtcggcatcgcagacaaactggaaagtgcgaagaagcaaatacgcctctatcaaccacagttaattctattggataattttttacccgatggcaaagggatcgatttaattcgtcataccatcagcaccaactacacggggcgaattattttcattaccgccgacaatcatatggataccatcagcgatgccttacgcatgggcgtattcgattacctgattaagccggtacattatcagcgcctgcagcataccctggagcggttcacccgttaccgcagttcgttacgttccagtgagcagg-caaacc-agacgc-acgttgat…
Enteritidis60730819	atcgttgaagacgaaccgatgctagcggaaatcctggtggacaccatcaagatttttccccagttttcaatcgtcggcatcgcagacaaactggaaagtgcgaagaagcaaatacgcctctatcaaccacagttaattctattggataattttttacccgatggcaaagggatcgatttaattcgtcataccatcagcaccaactacacggggcgaattattttcattaccgccgacaatcatatggataccatcagcgatgccttacgcatgggcgtattcgattacctgattaagccggtacattatcagcgcctgcagcataccctggagcggttcacccgttaccgcagttcgttacgttccagtgagcagg-caaacc-agacgc-acgttgat…
Enteritidis6073089	atcgttgaagacgaaccgatgctagcggaaatcctggtggacaccatcaagatttttccccagttttcaatcgtcggcatcgcagacaaactggaaagtgcgaagaagcaaatacgcctctatcaaccacagttaattctattggataattttttacccgatggcaaagggatcgatttaattcgtcataccatcagcaccaactacacggggcgaattattttcattaccgccgacaatcatatggataccatcagcgatgccttacgcatgggcgtattcgattacctgattaagccggtacattatcagcgcctgcagcataccctggagcggttcacccgttaccgcagttcgttacgttccagtgagcagg-caaacc-agacgc-acgttgat…
Enteritidis621976	atcgttgaagacgaaccgatgctagcggaaatcctggtggacaccatcaagatttttccccagttttcaatcgtcggcatcgcagacaaactggaaagtgcgaagaagcaaatacgcctctatcaaccacagttaattctattggataattttttacccgatggcaaagggatcgatttaattcgtcataccatcagcaccaactacacggggcgaattattttcattaccgccgacaatcatatggataccatcagcgatgccttacgcatgggcgtattcgattacctgattaagccggtacattatcagcgcctgcagcataccctggagcggttcacccgttaccgcagttcgttacgttccagtgagcagg-caaacc-agacgc-acgttgat…
Enteritidis62273139	atcgttgaagacgaaccgatgctagcggaaatcctggtggacaccatcaagatttttccccagttttcaatcgtcggcatcgcagacaaactggaaagtgcgaagaagcaaatacgcctctatcaaccacagttaattctattggataattttttacccgatggcaaagggatcgatttaattcgtcataccatcagcaccaactacacggggcgaattattttcattaccgccgacaatcatatggataccatcagcgatgccttacgcatgggcgtattcgattacctgattaagccggtacattatcagcgcctgcagcataccctggagcggttcacccgttaccgcagttcgttacgttccagtgagcagg-caaacc-agacgc-acgttgat…
Enteritidis629163	atcgttgaagacgaaccgatgctagcggaaatcctggtggacaccatcaagatttttccccagttttcaatcgtcggcatcgcagacaaactggaaagtgcgaagaagcaaatacgcctctatcaaccacagttaattctattggataattttttacccgatggcaaagggatcgatttaattcgtcataccatcagcaccaactacacggggcgaattattttcattaccgccgacaatcatatggataccatcagcgatgccttacgcatgggcgtattcgattacctgattaagccggtacattatcagcgcctgcagcataccctggagcggttcacccgttaccgcagttcgttacgttccagtgagcagg-caaacc-agacgc-acgttgat…
Enteritidis62916426	atcgttgaagacgaaccgatgctagcggaaatcctggtggacaccatcaagatttttccccagttttcaatcgtcggcatcgcagacaaactggaaagtgcgaagaagcaaatacgcctctatcaaccacagttaattctattggataattttttacccgatggcaaagggatcgatttaattcgtcataccatcagcaccaactacacggggcgaattattttcattaccgccgacaatcatatggataccatcagcgatgccttacgcatgggcgtattcgattacctgattaagccggtacattatcagcgcctgcagcataccctggagcggttcacccgttaccgcagttcgttacgttccagtgagcagg-caaacc-agacgc-acgttgat…
Enteritidis62916437	atcgttgaagacgaaccgatgctagcggaaatcctggtggacaccatcaagatttttccccagttttcaatcgtcggcatcgcagacaaactggaaagtgcgaagaagcaaatacgcctctatcaaccacagttaattctattggataattttttacccgatggcaaagggatcgatttaattcgtcataccatcagcaccaactacacggggcgaattattttcattaccgccgacaatcatatggataccatcagcgatgccttacgcatgggcgtattcgattacctgattaagccggtacattatcagcgcctgcagcataccctggagcggttcacccgttaccgcagttcgttacgttccagtgagcagg-caaacc-agacgc-acgttgat…
Enteritidis63529058	atcgttgaagacgaaccgatgctagcggaaatcctggtggacaccatcaagatttttccccagttttcaatcgtcggcatcgcagacaaactggaaagtgcgaagaagcaaatacgcctctatcaaccacagttaattctattggataattttttacccgatggcaaagggatcgatttaattcgtcataccatcagcaccaactacacggggcgaattattttcattaccgccgacaatcatatggataccatcagcgatgccttacgcatgggcgtattcgattacctgattaagccggtacattatcagcgcctgcagcataccctggagcggttcacccgttaccgcagttcgttacgttccagtgagcagg-caaacc-agacgc-acgttgat…
Enteritidis63897015	atcgttgaagacgaaccgatgctagcggaaatcctggtggacaccatcaagatttttccccagttttcaatcgtcggcatcgcagacaaactggaaagtgcgaagaagcaaatacgcctctatcaaccacagttaattctattggataattttttacccgatggcaaagggatcgatttaattcgtcataccatcagcaccaactacacggggcgaattattttcattaccgccgacaatcatatggataccatcagcgatgccttacgcatgggcgtattcgattacctgattaagccggtacattatcagcgcctgcagcataccctggagcggttcacccgttaccgcagttcgttacgttccagtgagcagg-caaacc-agacgc-acgttgat…
Enteritidis6390166	atcgttgaagacgaaccgatgctagcggaaatcctggtggacaccatcaagatttttccccagttttcaatcgtcggcatcgcagacaaactggaaagtgcgaagaagcaaatacgcctctatcaaccacagttaattctattggataattttttacccgatggcaaagggatcgatttaattcgtcataccatcagcaccaactacacggggcgaattattttcattaccgccgacaatcatatggataccatcagcgatgccttacgcatgggcgtattcgattacctgattaagccggtacattatcagcgcctgcagcataccctggagcggttcacccgttaccgcagttcgttacgttccagtgagcagg-caaacc-agacgc-acgttgat…
Enteritidis63967246	atcgttgaagacgaaccgatgctagcggaaatcctggtggacaccatcaagatttttccccagttttcaatcgtcggcatcgcagacaaactggaaagtgcgaagaagcaaatacgcctctatcaaccacagttaattctattggataattttttacccgatggcaaagggatcgatttaattcgtcataccatcagcaccaactacacggggcgaattattttcattaccgccgacaatcatatggataccatcagcgatgccttacgcatgggcgtattcgattacctgattaagccggtacattatcagcgcctgcagcataccctggagcggttcacccgttaccgcagttcgttacgttccagtgagcagg-caaacc-agacgc-acgttgat…
Enteritidis63967250	atcgttgaagacgaaccgatgctagcggaaatcctggtggacaccatcaagatttttccccagttttcaatcgtcggcatcgcagacaaactggaaagtgcgaagaagcaaatacgcctctatcaaccacagttaattctattggataattttttacccgatggcaaagggatcgatttaattcgtcataccatcagcaccaactacacggggcgaattattttcattaccgccgacaatcatatggataccatcagcgatgccttacgcatgggcgtattcgattacctgattaagccggtacattatcagcgcctgcagcataccctggagcggttcacccgttaccgcagttcgttacgttccagtgagcagg-caaacc-agacgc-acgttgat…
Enteritidis640631	atcgttgaagacgaaccgatgctagcggaaatcctggtggacaccatcaagatttttccccagttttcaatcgtcggcatcgcagacaaactggaaagtgcgaagaagcaaatacgcctctatcaaccacagttaattctattggataattttttacccgatggcaaagggatcgatttaattcgtcataccatcagcaccaactacacggggcgaattattttcattaccgccgacaatcatatggataccatcagcgatgccttacgcatgggcgtattcgattacctgattaagccggtacattatcagcgcctgcagcataccctggagcggttcacccgttaccgcagttcgttacgttccagtgagcagg-caaacc-agacgc-acgttgat…
Enteritidis64204441	atcgttgaagacgaaccgatgctagcggaaatcctggtggacaccatcaagatttttccccagttttcaatcgtcggcatcgcagacaaactggaaagtgcgaagaagcaaatacgcctctatcaaccacagttaattctattggataattttttacccgatggcaaagggatcgatttaattcgtcataccatcagcaccaactacacggggcgaattattttcattaccgccgacaatcatatggataccatcagcgatgccttacgcatgggcgtattcgattacctgattaagccggtacattatcagcgcctgcagcataccctggagcggttcacccgttaccgcagttcgttacgttccagtgagcagg-caaacc-agacgc-acgttgat…
Enteritidis64204481	atcgttgaagacgaaccgatgctagcggaaatcctggtggacaccatcaagatttttccccagttttcaatcgtcggcatcgcagacaaactggaaagtgcgaagaagcaaatacgcctctatcaaccacagttaattctattggataattttttacccgatggcaaagggatcgatttaattcgtcataccatcagcaccaactacacggggcgaattattttcattaccgccgacaatcatatggataccatcagcgatgccttacgcatgggcgtattcgattacctgattaagccggtacattatcagcgcctgcagcataccctggagcggttcacccgttaccgcagttcgttacgttccagtgagcagg-caaacc-agacgc-acgttgat…
Enteritidis64204647	atcgttgaagacgaaccgatgctagcggaaatcctggtggacaccatcaagatttttccccagttttcaatcgtcggcatcgcagacaaactggaaagtgcgaagaagcaaatacgcctctatcaaccacagttaattctattggataattttttacccgatggcaaagggatcgatttaattcgtcataccatcagcaccaactacacggggcgaattattttcattaccgccgacaatcatatggataccatcagcgatgccttacgcatgggcgtattcgattacctgattaagccggtacattatcagcgcctgcagcataccctggagcggttcacccgttaccgcagttcgttacgttccagtgagcagg-caaacc-agacgc-acgttgat…
Enteritidis64889845	atcgttgaagacgaaccgatgctagcggaaatcctggtggacaccatcaagatttttccccagttttcaatcgtcggcatcgcagacaaactggaaagtgcgaagaagcaaatacgcctctatcaaccacagttaattctattggataattttttacccgatggcaaagggatcgatttaattcgtcataccatcagcaccaactacacggggcgaattattttcattaccgccgacaatcatatggataccatcagcgatgccttacgcatgggcgtattcgattacctgattaagccggtacattatcagcgcctgcagcataccctggagcggttcacccgttaccgcagttcgttacgttccagtgagcagg-caaacc-agacgc-acgttgat…
Enteritidis648899317	atcgttgaagacgaaccgatgctagcggaaatcctggtggacaccatcaagatttttccccagttttcaatcgtcggcatcgcagacaaactggaaagtgcgaagaagcaaatacgcctctatcaaccacagttaattctattggataattttttacccgatggcaaagggatcgatttaattcgtcataccatcagcaccaactacacggggcgaattattttcattaccgccgacaatcatatggataccatcagcgatgccttacgcatgggcgtattcgattacctgattaagccggtacattatcagcgcctgcagcataccctggagcggttcacccgttaccgcagttcgttacgttccagtgagcagg-caaacc-agacgc-acgttgat…
Enteritidis648900116	atcgttgaagacgaaccgatgctagcggaaatcctggtggacaccatcaagatttttccccagttttcaatcgtcggcatcgcagacaaactggaaagtgcgaagaagcaaatacgcctctatcaaccacagttaattctattggataattttttacccgatggcaaagggatcgatttaattcgtcataccatcagcaccaactacacggggcgaattattttcattaccgccgacaatcatatggataccatcagcgatgccttacgcatgggcgtattcgattacctgattaagccggtacattatcagcgcctgcagcataccctggagcggttcacccgttaccgcagttcgttacgttccagtgagcagg-caaacc-agacgc-acgttgat…
Enteritidis648901117	atcgttgaagacgaaccgatgctagcggaaatcctggtggacaccatcaagatttttccccagttttcaatcgtcggcatcgcagacaaactggaaagtgcgaagaagcaaatacgcctctatcaaccacagttaattctattggataattttttacccgatggcaaagggatcgatttaattcgtcataccatcagcaccaactacacggggcgaattattttcattaccgccgacaatcatatggataccatcagcgatgccttacgcatgggcgtattcgattacctgattaagccggtacattatcagcgcctgcagcataccctggagcggttcacccgttaccgcagttcgttacgttccagtgagcagg-caaacc-agacgc-acgttgat…
Enteritidis6489011616	atcgttgaagacgaaccgatgctagcggaaatcctggtggacaccatcaagatttttccccagttttcaatcgtcggcatcgcagacaaactggaaagtgcgaagaagcaaatacgcctctatcaaccacagttaattctattggataattttttacccgatggcaaagggatcgatttaattcgtcataccatcagcaccaactacacggggcgaattattttcattaccgccgacaatcatatggataccatcagcgatgccttacgcatgggcgtattcgattacctgattaagccggtacattatcagcgcctgcagcataccctggagcggttcacccgttaccgcagttcgttacgttccagtgagcagg-caaacc-agacgc-acgttgat…
Enteritidis648901392	atcgttgaagacgaaccgatgctagcggaaatcctggtggacaccatcaagatttttccccagttttcaatcgtcggcatcgcagacaaactggaaagtgcgaagaagcaaatacgcctctatcaaccacagttaattctattggataattttttacccgatggcaaagggatcgatttaattcgtcataccatcagcaccaactacacggggcgaattattttcattaccgccgacaatcatatggataccatcagcgatgccttacgcatgggcgtattcgattacctgattaagccggtacattatcagcgcctgcagcataccctggagcggttcacccgttaccgcagttcgttacgttccagtgagcagg-caaacc-agacgc-acgttgat…
Enteritidis648901618	atcgttgaagacgaaccgatgctagcggaaatcctggtggacaccatcaagatttttccccagttttcaatcgtcggcatcgcagacaaactggaaagtgcgaagaagcaaatacgcctctatcaaccacagttaattctattggataattttttacccgatggcaaagggatcgatttaattcgtcataccatcagcaccaactacacggggcgaattattttcattaccgccgacaatcatatggataccatcagcgatgccttacgcatgggcgtattcgattacctgattaagccggtacattatcagcgcctgcagcataccctggagcggttcacccgttaccgcagttcgttacgttccagtgagcagg-caaacc-agacgc-acgttgat…
Enteritidis64890268	atcgttgaagacgaaccgatgctagcggaaatcctggtggacaccatcaagatttttccccagttttcaatcgtcggcatcgcagacaaactggaaagtgcgaagaagcaaatacgcctctatcaaccacagttaattctattggataattttttacccgatggcaaagggatcgatttaattcgtcataccatcagcaccaactacacggggcgaattattttcattaccgccgacaatcatatggataccatcagcgatgccttacgcatgggcgtattcgattacctgattaagccggtacattatcagcgcctgcagcataccctggagcggttcacccgttaccgcagttcgttacgttccagtgagcagg-caaacc-agacgc-acgttgat…
Enteritidis64890316	atcgttgaagacgaaccgatgctagcggaaatcctggtggacaccatcaagatttttccccagttttcaatcgtcggcatcgcagacaaactggaaagtgcgaagaagcaaatacgcctctatcaaccacagttaattctattggataattttttacccgatggcaaagggatcgatttaattcgtcataccatcagcaccaactacacggggcgaattattttcattaccgccgacaatcatatggataccatcagcgatgccttacgcatgggcgtattcgattacctgattaagccggtacattatcagcgcctgcagcataccctggagcggttcacccgttaccgcagttcgttacgttccagtgagcagg-caaacc-agacgc-acgttgat…
Enteritidis64890436	atcgttgaagacgaaccgatgctagcggaaatcctggtggacaccatcaagatttttccccagttttcaatcgtcggcatcgcagacaaactggaaagtgcgaagaagcaaatacgcctctatcaaccacagttaattctattggataattttttacccgatggcaaagggatcgatttaattcgtcataccatcagcaccaactacacggggcgaattattttcattaccgccgacaatcatatggataccatcagcgatgccttacgcatgggcgtattcgattacctgattaagccggtacattatcagcgcctgcagcataccctggagcggttcacccgttaccgcagttcgttacgttccagtgagcagg-caaacc-agacgc-acgttgat…
Enteritidis648905518	atcgttgaagacgaaccgatgctagcggaaatcctggtggacaccatcaagatttttccccagttttcaatcgtcggcatcgcagacaaactggaaagtgcgaagaagcaaatacgcctctatcaaccacagttaattctattggataattttttacccgatggcaaagggatcgatttaattcgtcataccatcagcaccaactacacggggcgaattattttcattaccgccgacaatcatatggataccatcagcgatgccttacgcatgggcgtattcgattacctgattaagccggtacattatcagcgcctgcagcataccctggagcggttcacccgttaccgcagttcgttacgttccagtgagcagg-caaacc-agacgc-acgttgat…
Enteritidis6530491319	atcgttgaagacgaaccgatgctagcggaaatcctggtggacaccatcaagatttttccccagttttcaatcgtcggcatcgcagacaaactggaaagtgcgaagaagcaaatacgcctctatcaaccacagttaattctattggataattttttacccgatggcaaagggatcgatttaattcgtcataccatcagcaccaactacacggggcgaattattttcattaccgccgacaatcatatggataccatcagcgatgccttacgcatgggcgtattcgattacctgattaagccggtacattatcagcgcctgcagcataccctggagcggttcacccgttaccgcagttcgttacgttccagtgagcagg-caaacc-agacgc-acgttgat…
Enteritidis762651	atcgttgaagacgaaccgatgctagcggaaatcctggtggacaccatcaagatttttccccagttttcaatcgtcggcatcgcagacaaactggaaagtgcgaagaagcaaatacgcctctatcaaccacagttaattctattggataattttttacccgatggcaaagggatcgatttaattcgtcataccatcagcaccaactacacggggcgaattattttcattaccgccgacaatcatatggataccatcagcgatgccttacgcatgggcgtattcgattacctgattaagccggtacattatcagcgcctgcagcataccctggagcggttcacccgttaccgcagttcgttacgttccagtgagcagg-caaacc-agacgc-acgttgat…
Enteritidis770424	atcgttgaagacgaaccgatgctagcggaaatcctggtggacaccatcaagatttttccccagttttcaatcgtcggcatcgcagacaaactggaaagtgcgaagaagcaaatacgcctctatcaaccacagttaattctattggataattttttacccgatggcaaagggatcgatttaattcgtcataccatcagcaccaactacacggggcgaattattttcattaccgccgacaatcatatggataccatcagcgatgccttacgcatgggcgtattcgattacctgattaagccggtacattatcagcgcctgcagcataccctggagcggttcacccgttaccgcagttcgttacgttccagtgagcagg-caaacc-agacgc-acgttgat…
Enteritidis771427	atcgttgaagacgaaccgatgctagcggaaatcctggtggacaccatcaagatttttccccagttttcaatcgtcggcatcgcagacaaactggaaagtgcgaagaagcaaatacgcctctatcaaccacagttaattctattggataattttttacccgatggcaaagggatcgatttaattcgtcataccatcagcaccaactacacggggcgaattattttcattaccgccgacaatcatatggataccatcagcgatgccttacgcatgggcgtattcgattacctgattaagccggtacattatcagcgcctgcagcataccctggagcggttcacccgttaccgcagttcgttacgttccagtgagcagg-caaacc-agacgc-acgttgat…
Enteritidis772659	atcgttgaagacgaaccgatgctagcggaaatcctggtggacaccatcaagatttttccccagttttcaatcgtcggcatcgcagacaaactggaaagtgcgaagaagcaaatacgcctctatcaaccacagttaattctattggataattttttacccgatggcaaagggatcgatttaattcgtcataccatcagcaccaactacacggggcgaattattttcattaccgccgacaatcatatggataccatcagcgatgccttacgcatgggcgtattcgattacctgattaagccggtacattatcagcgcctgcagcataccctggagcggttcacccgttaccgcagttcgttacgttccagtgagcagg-caaacc-agacgc-acgttgat…
Enteritidis781757	atcgttgaagacgaaccgatgctagcggaaatcctggtggacaccatcaagatttttccccagttttcaatcgtcggcatcgcagacaaactggaaagtgcgaagaagcaaatacgcctctatcaaccacagttaattctattggataattttttacccgatggcaaagggatcgatttaattcgtcataccatcagcaccaactacacggggcgaattattttcattaccgccgacaatcatatggataccatcagcgatgccttacgcatgggcgtattcgattacctgattaagccggtacattatcagcgcctgcagcataccctggagcggttcacccgttaccgcagttcgttacgttccagtgagcagg-caaacc-agacgc-acgttgat…
Enteritidis812625	atcgttgaagacgaaccgatgctagcggaaatcctggtggacaccatcaagatttttccccagttttcaatcgtcggcatcgcagacaaactggaaagtgcgaagaagcaaatacgcctctatcaaccacagttaattctattggataattttttacccgatggcaaagggatcgatttaattcgtcataccatcagcaccaactacacggggcgaattattttcattaccgccgacaatcatatggataccatcagcgatgccttacgcatgggcgtattcgattacctgattaagccggtacattatcagcgcctgcagcataccctggagcggttcacccgttaccgcagttcgttacgttccagtgagcagg-caaacc-agacgc-acgttgat…
Enteritidis8b1	atcgttgaagacgaaccgatgctagcggaaatcctggtggacaccatcaagatttttccccagttttcaatcgtcggcatcgcagacaaactggaaagtgcgaagaagcaaatacgcctctatcaaccacagttaattctattggataattttttacccgatggcaaagggatcgatttaattcgtcataccatcagcaccaactacacggggcgaattattttcattaccgccgacaatcatatggataccatcagcgatgccttacgcatgggcgtattcgattacctgattaagccggtacattatcagcgcctgcagcataccctggagcggttcacccgttaccgcagttcgttacgttccagtgagcagg-caaacc-agacgc-acgttgat…
EnteritidisCDC2010K0895	atcgttgaagacgaaccgatgctagcggaaatcctggtggacaccatcaagatttttccccagttttcaatcgtcggcatcgcagacaaactggaaagtgcgaagaagcaaatacgcctctatcaaccacagttaattctattggataattttttacccgatggcaaagggatcgatttaattcgtcataccatcagcaccaactacacggggcgaattattttcattaccgccgacaatcatatggataccatcagcgatgccttacgcatgggcgtattcgattacctgattaagccggtacattatcagcgcctgcagcataccctggagcggttcacccgttaccgcagttcgttacgttccagtgagcagg-caaacc-agacgc-acgttgat…
EnteritidisCDC2010K0899	atcgttgaagacgaaccgatgctagcggaaatcctggtggacaccatcaagatttttccccagttttcaatcgtcggcatcgcagacaaactggaaagtgcgaagaagcaaatacgcctctatcaaccacagttaattctattggataattttttacccgatggcaaagggatcgatttaattcgtcataccatcagcaccaactacacggggcgaattattttcattaccgccgacaatcatatggataccatcagcgatgccttacgcatgggcgtattcgattacctgattaagccggtacattatcagcgcctgcagcataccctggagcggttcacccgttaccgcagttcgttacgttccagtgagcagg-caaacc-agacgc-acgttgat…
EnteritidisCDC2010K0956	atcgttgaagacgaaccgatgctagcggaaatcctggtggacaccatcaagatttttccccagttttcaatcgtcggcatcgcagacaaactggaaagtgcgaagaagcaaatacgcctctatcaaccacagttaattctattggataattttttacccgatggcaaagggatcgatttaattcgtcataccatcagcaccaactacacggggcgaattattttcattaccgccgacaatcatatggataccatcagcgatgccttacgcatgggcgtattcgattacctgattaagccggtacattatcagcgcctgcagcataccctggagcggttcacccgttaccgcagttcgttacgttccagtgagcagg-caaacc-agacgc-acgttgat…
EnteritidisCDC2010K0968	atcgttgaagacgaaccgatgctagcggaaatcctggtggacaccatcaagatttttccccagttttcaatcgtcggcatcgcagacaaactggaaagtgcgaagaagcaaatacgcctctatcaaccacagttaattctattggataattttttacccgatggcaaagggatcgatttaattcgtcataccatcagcaccaactacacggggcgaattattttcattaccgccgacaatcatatggataccatcagcgatgccttacgcatgggcgtattcgattacctgattaagccggtacattatcagcgcctgcagcataccctggagcggttcacccgttaccgcagttcgttacgttccagtgagcagg-caaacc-agacgc-acgttgat…
EnteritidisCDC2010K1010	atcgttgaagacgaaccgatgctagcggaaatcctggtggacaccatcaagatttttccccagttttcaatcgtcggcatcgcagacaaactggaaagtgcgaagaagcaaatacgcctctatcaaccacagttaattctattggataattttttacccgatggcaaagggatcgatttaattcgtcataccatcagcaccaactacacggggcgaattattttcattaccgccgacaatcatatggataccatcagcgatgccttacgcatgggcgtattcgattacctgattaagccggtacattatcagcgcctgcagcataccctggagcggttcacccgttaccgcagttcgttacgttccagtgagcagg-caaacc-agacgc-acgttgat…
EnteritidisCDC2010K1018	atcgttgaagacgaaccgatgctagcggaaatcctggtggacaccatcaagatttttccccagttttcaatcgtcggcatcgcagacaaactggaaagtgcgaagaagcaaatacgcctctatcaaccacagttaattctattggataattttttacccgatggcaaagggatcgatttaattcgtcataccatcagcaccaactacacggggcgaattattttcattaccgccgacaatcatatggataccatcagcgatgccttacgcatgggcgtattcgattacctgattaagccggtacattatcagcgcctgcagcataccctggagcggttcacccgttaccgcagttcgttacgttccagtgagcagg-caaacc-agacgc-acgttgat…
EnteritidisCDC2010K1441	atcgttgaagacgaaccgatgctagcggaaatcctggtggacaccatcaagatttttccccagttttcaatcgtcggcatcgcagacaaactggaaagtgcgaagaagcaaatacgcctctatcaaccacagttaattctattggataattttttacccgatggcaaagggatcgatttaattcgtcataccatcagcaccaactacacggggcgaattattttcattaccgccgacaatcatatggataccatcagcgatgccttacgcatgggcgtattcgattacctgattaagccggtacattatcagcgcctgcagcataccctggagcggttcacccgttaccgcagttcgttacgttccagtgagcagg-caaacc-agacgc-acgttgat…
EnteritidisCDC2010K1444	atcgttgaagacgaaccgatgctagcggaaatcctggtggacaccatcaagatttttccccagttttcaatcgtcggcatcgcagacaaactggaaagtgcgaagaagcaaatacgcctctatcaaccacagttaattctattggataattttttacccgatggcaaagggatcgatttaattcgtcataccatcagcaccaactacacggggcgaattattttcattaccgccgacaatcatatggataccatcagcgatgccttacgcatgggcgtattcgattacctgattaagccggtacattatcagcgcctgcagcataccctggagcggttcacccgttaccgcagttcgttacgttccagtgagcagg-caaacc-agacgc-acgttgat…
EnteritidisCDC2010K1445	atcgttgaagacgaaccgatgctagcggaaatcctggtggacaccatcaagatttttccccagttttcaatcgtcggcatcgcagacaaactggaaagtgcgaagaagcaaatacgcctctatcaaccacagttaattctattggataattttttacccgatggcaaagggatcgatttaattcgtcataccatcagcaccaactacacggggcgaattattttcattaccgccgacaatcatatggataccatcagcgatgccttacgcatgggcgtattcgattacctgattaagccggtacattatcagcgcctgcagcataccctggagcggttcacccgttaccgcagttcgttacgttccagtgagcagg-caaacc-agacgc-acgttgat…
EnteritidisCDC2010K1455	atcgttgaagacgaaccgatgctagcggaaatcctggtggacaccatcaagatttttccccagttttcaatcgtcggcatcgcagacaaactggaaagtgcgaagaagcaaatacgcctctatcaaccacagttaattctattggataattttttacccgatggcaaagggatcgatttaattcgtcataccatcagcaccaactacacggggcgaattattttcattaccgccgacaatcatatggataccatcagcgatgccttacgcatgggcgtattcgattacctgattaagccggtacattatcagcgcctgcagcataccctggagcggttcacccgttaccgcagttcgttacgttccagtgagcagg-caaacc-agacgc-acgttgat…
EnteritidisCDC2010K1457	atcgttgaagacgaaccgatgctagcggaaatcctggtggacaccatcaagatttttccccagttttcaatcgtcggcatcgcagacaaactggaaagtgcgaagaagcaaatacgcctctatcaaccacagttaattctattggataattttttacccgatggcaaagggatcgatttaattcgtcataccatcagcaccaactacacggggcgaattattttcattaccgccgacaatcatatggataccatcagcgatgccttacgcatgggcgtattcgattacctgattaagccggtacattatcagcgcctgcagcataccctggagcggttcacccgttaccgcagttcgttacgttccagtgagcagg-caaacc-agacgc-acgttgat…
EnteritidisCDC2010K1543	atcgttgaagacgaaccgatgctagcggaaatcctggtggacaccatcaagatttttccccagttttcaatcgtcggcatcgcagacaaactggaaagtgcgaagaagcaaatacgcctctatcaaccacagttaattctattggataattttttacccgatggcaaagggatcgatttaattcgtcataccatcagcaccaactacacggggcgaattattttcattaccgccgacaatcatatggataccatcagcgatgccttacgcatgggcgtattcgattacctgattaagccggtacattatcagcgcctgcagcataccctggagcggttcacccgttaccgcagttcgttacgttccagtgagcagg-caaacc-agacgc-acgttgat…
EnteritidisCDC2010K1558	atcgttgaagacgaaccgatgctagcggaaatcctggtggacaccatcaagatttttccccagttttcaatcgtcggcatcgcagacaaactggaaagtgcgaagaagcaaatacgcctctatcaaccacagttaattctattggataattttttacccgatggcaaagggatcgatttaattcgtcataccatcagcaccaactacacggggcgaattattttcattaccgccgacaatcatatggataccatcagcgatgccttacgcatgggcgtattcgattacctgattaagccggtacattatcagcgcctgcagcataccctggagcggttcacccgttaccgcagttcgttacgttccagtgagcagg-caaacc-agacgc-acgttgat…
EnteritidisCDC2010K1559	atcgttgaagacgaaccgatgctagcggaaatcctggtggacaccatcaagatttttccccagttttcaatcgtcggcatcgcagacaaactggaaagtgcgaagaagcaaatacgcctctatcaaccacagttaattctattggataattttttacccgatggcaaagggatcgatttaattcgtcataccatcagcaccaactacacggggcgaattattttcattaccgccgacaatcatatggataccatcagcgatgccttacgcatgggcgtattcgattacctgattaagccggtacattatcagcgcctgcagcataccctggagcggttcacccgttaccgcagttcgttacgttccagtgagcagg-caaacc-agacgc-acgttgat…
EnteritidisCDC2010K1565	atcgttgaagacgaaccgatgctagcggaaatcctggtggacaccatcaagatttttccccagttttcaatcgtcggcatcgcagacaaactggaaagtgcgaagaagcaaatacgcctctatcaaccacagttaattctattggataattttttacccgatggcaaagggatcgatttaattcgtcataccatcagcaccaactacacggggcgaattattttcattaccgccgacaatcatatggataccatcagcgatgccttacgcatgggcgtattcgattacctgattaagccggtacattatcagcgcctgcagcataccctggagcggttcacccgttaccgcagttcgttacgttccagtgagcagg-caaacc-agacgc-acgttgat…
EnteritidisCDC2010K1566	atcgttgaagacgaaccgatgctagcggaaatcctggtggacaccatcaagatttttccccagttttcaatcgtcggcatcgcagacaaactggaaagtgcgaagaagcaaatacgcctctatcaaccacagttaattctattggataattttttacccgatggcaaagggatcgatttaattcgtcataccatcagcaccaactacacggggcgaattattttcattaccgccgacaatcatatggataccatcagcgatgccttacgcatgggcgtattcgattacctgattaagccggtacattatcagcgcctgcagcataccctggagcggttcacccgttaccgcagttcgttacgttccagtgagcagg-caaacc-agacgc-acgttgat…
EnteritidisCDC2010K1575	atcgttgaagacgaaccgatgctagcggaaatcctggtggacaccatcaagatttttccccagttttcaatcgtcggcatcgcagacaaactggaaagtgcgaagaagcaaatacgcctctatcaaccacagttaattctattggataattttttacccgatggcaaagggatcgatttaattcgtcataccatcagcaccaactacacggggcgaattattttcattaccgccgacaatcatatggataccatcagcgatgccttacgcatgggcgtattcgattacctgattaagccggtacattatcagcgcctgcagcataccctggagcggttcacccgttaccgcagttcgttacgttccagtgagcagg-caaacc-agacgc-acgttgat…
EnteritidisCDC2010K1580	atcgttgaagacgaaccgatgctagcggaaatcctggtggacaccatcaagatttttccccagttttcaatcgtcggcatcgcagacaaactggaaagtgcgaagaagcaaatacgcctctatcaaccacagttaattctattggataattttttacccgatggcaaagggatcgatttaattcgtcataccatcagcaccaactacacggggcgaattattttcattaccgccgacaatcatatggataccatcagcgatgccttacgcatgggcgtattcgattacctgattaagccggtacattatcagcgcctgcagcataccctggagcggttcacccgttaccgcagttcgttacgttccagtgagcagg-caaacc-agacgc-acgttgat…
EnteritidisCDC2010K1594	atcgttgaagacgaaccgatgctagcggaaatcctggtggacaccatcaagatttttccccagttttcaatcgtcggcatcgcagacaaactggaaagtgcgaagaagcaaatacgcctctatcaaccacagttaattctattggataattttttacccgatggcaaagggatcgatttaattcgtcataccatcagcaccaactacacggggcgaattattttcattaccgccgacaatcatatggataccatcagcgatgccttacgcatgggcgtattcgattacctgattaagccggtacattatcagcgcctgcagcataccctggagcggttcacccgttaccgcagttcgttacgttccagtgagcagg-caaacc-agacgc-acgttgat…
EnteritidisCDC2010K1725	atcgttgaagacgaaccgatgctagcggaaatcctggtggacaccatcaagatttttccccagttttcaatcgtcggcatcgcagacaaactggaaagtgcgaagaagcaaatacgcctctatcaaccacagttaattctattggataattttttacccgatggcaaagggatcgatttaattcgtcataccatcagcaccaactacacggggcgaattattttcattaccgccgacaatcatatggataccatcagcgatgccttacgcatgggcgtattcgattacctgattaagccggtacattatcagcgcctgcagcataccctggagcggttcacccgttaccgcagttcgttacgttccagtgagcagg-caaacc-agacgc-acgttgat…
EnteritidisCDC2010K1729	atcgttgaagacgaaccgatgctagcggaaatcctggtggacaccatcaagatttttccccagttttcaatcgtcggcatcgcagacaaactggaaagtgcgaagaagcaaatacgcctctatcaaccacagttaattctattggataattttttacccgatggcaaagggatcgatttaattcgtcataccatcagcaccaactacacggggcgaattattttcattaccgccgacaatcatatggataccatcagcgatgccttacgcatgggcgtattcgattacctgattaagccggtacattatcagcgcctgcagcataccctggagcggttcacccgttaccgcagttcgttacgttccagtgagcagg-caaacc-agacgc-acgttgat…
EnteritidisCDC2010K1745	atcgttgaagacgaaccgatgctagcggaaatcctggtggacaccatcaagatttttccccagttttcaatcgtcggcatcgcagacaaactggaaagtgcgaagaagcaaatacgcctctatcaaccacagttaattctattggataattttttacccgatggcaaagggatcgatttaattcgtcataccatcagcaccaactacacggggcgaattattttcattaccgccgacaatcatatggataccatcagcgatgccttacgcatgggcgtattcgattacctgattaagccggtacattatcagcgcctgcagcataccctggagcggttcacccgttaccgcagttcgttacgttccagtgagcagg-caaacc-agacgc-acgttgat…
EnteritidisCDC2010K1747	atcgttgaagacgaaccgatgctagcggaaatcctggtggacaccatcaagatttttccccagttttcaatcgtcggcatcgcagacaaactggaaagtgcgaagaagcaaatacgcctctatcaaccacagttaattctattggataattttttacccgatggcaaagggatcgatttaattcgtcataccatcagcaccaactacacggggcgaattattttcattaccgccgacaatcatatggataccatcagcgatgccttacgcatgggcgtattcgattacctgattaagccggtacattatcagcgcctgcagcataccctggagcggttcacccgttaccgcagttcgttacgttccagtgagcagg-caaacc-agacgc-acgttgat…
EnteritidisCDC2010K1791	atcgttgaagacgaaccgatgctagcggaaatcctggtggacaccatcaagatttttccccagttttcaatcgtcggcatcgcagacaaactggaaagtgcgaagaagcaaatacgcctctatcaaccacagttaattctattggataattttttacccgatggcaaagggatcgatttaattcgtcataccatcagcaccaactacacggggcgaattattttcattaccgccgacaatcatatggataccatcagcgatgccttacgcatgggcgtattcgattacctgattaagccggtacattatcagcgcctgcagcataccctggagcggttcacccgttaccgcagttcgttacgttccagtgagcagg-caaacc-agacgc-acgttgat…
EnteritidisCDC2010K1795	atcgttgaagacgaaccgatgctagcggaaatcctggtggacaccatcaagatttttccccagttttcaatcgtcggcatcgcagacaaactggaaagtgcgaagaagcaaatacgcctctatcaaccacagttaattctattggataattttttacccgatggcaaagggatcgatttaattcgtcataccatcagcaccaactacacggggcgaattattttcattaccgccgacaatcatatggataccatcagcgatgccttacgcatgggcgtattcgattacctgattaagccggtacattatcagcgcctgcagcataccctggagcggttcacccgttaccgcagttcgttacgttccagtgagcagg-caaacc-agacgc-acgttgat…
EnteritidisCDC2010K1808	atcgttgaagacgaaccgatgctagcggaaatcctggtggacaccatcaagatttttccccagttttcaatcgtcggcatcgcagacaaactggaaagtgcgaagaagcaaatacgcctctatcaaccacagttaattctattggataattttttacccgatggcaaagggatcgatttaattcgtcataccatcagcaccaactacacggggcgaattattttcattaccgccgacaatcatatggataccatcagcgatgccttacgcatgggcgtattcgattacctgattaagccggtacattatcagcgcctgcagcataccctggagcggttcacccgttaccgcagttcgttacgttccagtgagcagg-caaacc-agacgc-acgttgat…
EnteritidisCDC2010K1810	atcgttgaagacgaaccgatgctagcggaaatcctggtggacaccatcaagatttttccccagttttcaatcgtcggcatcgcagacaaactggaaagtgcgaagaagcaaatacgcctctatcaaccacagttaattctattggataattttttacccgatggcaaagggatcgatttaattcgtcataccatcagcaccaactacacggggcgaattattttcattaccgccgacaatcatatggataccatcagcgatgccttacgcatgggcgtattcgattacctgattaagccggtacattatcagcgcctgcagcataccctggagcggttcacccgttaccgcagttcgttacgttccagtgagcagg-caaacc-agacgc-acgttgat…
EnteritidisCDC2010K1811	atcgttgaagacgaaccgatgctagcggaaatcctggtggacaccatcaagatttttccccagttttcaatcgtcggcatcgcagacaaactggaaagtgcgaagaagcaaatacgcctctatcaaccacagttaattctattggataattttttacccgatggcaaagggatcgatttaattcgtcataccatcagcaccaactacacggggcgaattattttcattaccgccgacaatcatatggataccatcagcgatgccttacgcatgggcgtattcgattacctgattaagccggtacattatcagcgcctgcagcataccctggagcggttcacccgttaccgcagttcgttacgttccagtgagcagg-caaacc-agacgc-acgttgat…
EnteritidisCDC2010K1882	atcgttgaagacgaaccgatgctagcggaaatcctggtggacaccatcaagatttttccccagttttcaatcgtcggcatcgcagacaaactggaaagtgcgaagaagcaaatacgcctctatcaaccacagttaattctattggataattttttacccgatggcaaagggatcgatttaattcgtcataccatcagcaccaactacacggggcgaattattttcattaccgccgacaatcatatggataccatcagcgatgccttacgcatgggcgtattcgattacctgattaagccggtacattatcagcgcctgcagcataccctggagcggttcacccgttaccgcagttcgttacgttccagtgagcagg-caaacc-agacgc-acgttgat…
EnteritidisCDC2010K1884	atcgttgaagacgaaccgatgctagcggaaatcctggtggacaccatcaagatttttccccagttttcaatcgtcggcatcgcagacaaactggaaagtgcgaagaagcaaatacgcctctatcaaccacagttaattctattggataattttttacccgatggcaaagggatcgatttaattcgtcataccatcagcaccaactacacggggcgaattattttcattaccgccgacaatcatatggataccatcagcgatgccttacgcatgggcgtattcgattacctgattaagccggtacattatcagcgcctgcagcataccctggagcggttcacccgttaccgcagttcgttacgttccagtgagcagg-caaacc-agacgc-acgttgat…
EnteritidisCHS4	atcgttgaagacgaaccgatgctagcggaaatcctggtggacaccatcaagatttttccccagttttcaatcgtcggcatcgcagacaaactggaaagtgcgaagaagcaaatacgcctctatcaaccacagttaattctattggataattttttacccgatggcaaagggatcgatttaattcgtcataccatcagcaccaactacacggggcgaattattttcattaccgccgacaatcatatggataccatcagcgatgccttacgcatgggcgtattcgattacctgattaagccggtacattatcagcgcctgcagcataccctggagcggttcacccgttaccgcagttcgttacgttccagtgagcagg-caaacc-agacgc-acgttgat…
EnteritidisCHS44	atcgttgaagacgaaccgatgctagcggaaatcctggtggacaccatcaagatttttccccagttttcaatcgtcggcatcgcagacaaactggaaagtgcgaagaagcaaatacgcctctatcaaccacagttaattctattggataattttttacccgatggcaaagggatcgatttaattcgtcataccatcagcaccaactacacggggcgaattattttcattaccgccgacaatcatatggataccatcagcgatgccttacgcatgggcgtattcgattacctgattaagccggtacattatcagcgcctgcagcataccctggagcggttcacccgttaccgcagttcgttacgttccagtgagcagg-caaacc-agacgc-acgttgat…
EnteritidisCVM563991	atcgttgaagacgaaccgatgctagcggaaatcctggtggacaccatcaagatttttccccagttttcaatcgtcggcatcgcagacaaactggaaagtgcgaagaagcaaatacgcctctatcaaccacagttaattctattggataattttttacccgatggcaaagggatcgatttaattcgtcataccatcagcaccaactacacggggcgaattattttcattaccgccgacaatcatatggataccatcagcgatgccttacgcatgggcgtattcgattacctgattaagccggtacattatcagcgcctgcagcataccctggagcggttcacccgttaccgcagttcgttacgttccagtgagcagg-caaacc-agacgc-acgttgat…
EnteritidisCVM694941	atcgttgaagacgaaccgatgctagcggaaatcctggtggacaccatcaagatttttccccagttttcaatcgtcggcatcgcagacaaactggaaagtgcgaagaagcaaatacgcctctatcaaccacagttaattctattggataattttttacccgatggcaaagggatcgatttaattcgtcataccatcagcaccaactacacggggcgaattattttcattaccgccgacaatcatatggataccatcagcgatgccttacgcatgggcgtattcgattacctgattaagccggtacattatcagcgcctgcagcataccctggagcggttcacccgttaccgcagttcgttacgttccagtgagcagg-caaacc-agacgc-acgttgat…
EnteritidisCVM763618	atcgttgaagacgaaccgatgctagcggaaatcctggtggacaccatcaagatttttccccagttttcaatcgtcggcatcgcagacaaactggaaagtgcgaagaagcaaatacgcctctatcaaccacagttaattctattggataattttttacccgatggcaaagggatcgatttaattcgtcataccatcagcaccaactacacggggcgaattattttcattaccgccgacaatcatatggataccatcagcgatgccttacgcatgggcgtattcgattacctgattaagccggtacattatcagcgcctgcagcataccctggagcggttcacccgttaccgcagttcgttacgttccagtgagcagg-caaacc-agacgc-acgttgat…
EnteritidisCVM812490	atcgttgaagacgaaccgatgctagcggaaatcctggtggacaccatcaagatttttccccagttttcaatcgtcggcatcgcagacaaactggaaagtgcgaagaagcaaatacgcctctatcaaccacagttaattctattggataattttttacccgatggcaaagggatcgatttaattcgtcataccatcagcaccaactacacggggcgaattattttcattaccgccgacaatcatatggataccatcagcgatgccttacgcatgggcgtattcgattacctgattaagccggtacattatcagcgcctgcagcataccctggagcggttcacccgttaccgcagttcgttacgttccagtgagcagg-caaacc-agacgc-acgttgat…
EnteritidisCVMN202	atcgttgaagacgaaccgatgctagcggaaatcctggtggacaccatcaagatttttccccagttttcaatcgtcggcatcgcagacaaactggaaagtgcgaagaagcaaatacgcctctatcaaccacagttaattctattggataattttttacccgatggcaaagggatcgatttaattcgtcataccatcagcaccaactacacggggcgaattattttcattaccgccgacaatcatatggataccatcagcgatgccttacgcatgggcgtattcgattacctgattaagccggtacattatcagcgcctgcagcataccctggagcggttcacccgttaccgcagttcgttacgttccagtgagcagg-caaacc-agacgc-acgttgat…
EnteritidisSE151	atcgttgaagacgaaccgatgctagcggaaatcctggtggacaccatcaagatttttccccagttttcaatcgtcggcatcgcagacaaactggaaagtgcgaagaagcaaatacgcctctatcaaccacagttaattctattggataattttttacccgatggcaaagggatcgatttaattcgtcataccatcagcaccaactacacggggcgaattattttcattaccgccgacaatcatatggataccatcagcgatgccttacgcatgggcgtattcgattacctgattaagccggtacattatcagcgcctgcagcataccctggagcggttcacccgttaccgcagttcgttacgttccagtgagcagg-caaacc-agacgc-acgttgat…
EnteritidisSE30663	atcgttgaagacgaaccgatgctagcggaaatcctggtggacaccatcaagatttttccccagttttcaatcgtcggcatcgcagacaaactggaaagtgcgaagaagcaaatacgcctctatcaaccacagttaattctattggataattttttacccgatggcaaagggatcgatttaattcgtcataccatcagcaccaactacacggggcgaattattttcattaccgccgacaatcatatggataccatcagcgatgccttacgcatgggcgtattcgattacctgattaagccggtacattatcagcgcctgcagcataccctggagcggttcacccgttaccgcagttcgttacgttccagtgagcagg-caaacc-agacgc-acgttgat…
EnteritidisSL909	atcgttgaagacgaaccgatgctagcggaaatcctggtggacaccatcaagatttttccccagttttcaatcgtcggcatcgcagacaaactggaaagtgcgaagaagcaaatacgcctctatcaaccacagttaattctattggataattttttacccgatggcaaagggatcgatttaattcgtcataccatcagcaccaactacacggggcgaattattttcattaccgccgacaatcatatggataccatcagcgatgccttacgcatgggcgtattcgattacctgattaagccggtacattatcagcgcctgcagcataccctggagcggttcacccgttaccgcagttcgttacgttccagtgagcagg-caaacc-agacgc-acgttgat…
HadarRI05P066	atcgttgaagacgaaccgatgctagcggaaatcctggtggacaccatcaagctttttccccagttttcaatcgtcggcatcgcagacaagctggaaagtgcgaagaagcaaatacgcctctatcaaccacagttaattctattggataattttttacccgatggcaaagggatcgatttaattcgtcataccatcagcaccaactacacggggcgaattattttcattaccgccgacaatcatatggataccatcagcgatgccttacgcatgggcgtattcgattacctgattaagccggtacattatcagcgcctgcagcatacccaggagcggttcacccgttaccgcagttcgttacgttccagtgagcagg-caaacc-agacgc-acgttgat…
EnteritidisSL913	atcgttgaagacgaaccgatgctagcggaaatcctggtggacaccatcaagatttttccccagttttcaatcgtcggcatcgcagacaaactggaaagtgcgaagaagcaaatacgcctctatcaaccacagttaattctattggataattttttacccgatggcaaagggatcgatttaattcgtcataccatcagcaccaactacacggggcgaattattttcattaccgccgacaatcatatggataccatcagcgatgccttacgcatgggcgtattcgattacctgattaagccggtacattatcagcgcctgcagcataccctggagcggttcacccgttaccgcagttcgttacgttccagtgagcagg-caaacc-agacgc-acgttgat…
Gallinarum9184	atcgttgaagacgaaccgatgctagcggaaatcctggtggacaccatcaagatttttccccagttttcaatcgtcggcatcgcagacaaactggaaagtgcgaagaagcaaatacgcctctatcaaccacagttaattctattggataattttttacccggtggcaaagggatcgatttaattcgtcataccatcagcaccaactacacggggcgaattattttcattaccgccgacaatcatatggataccatcagcgatgccttacgcatgggcgtattcgattacctgattaagccggtacattatcagcgcctgcagcataccctggagcggttcacccgttaccgcagttcgttacgttccagtgagcagg-caaacc-agacgc-acgttgat…
GallinarumSG9	atcgttgaagacgaaccgatgctagcggaaatcctggtggacaccatcaagatttttccccagttttcaatcgtcggcatcgcagacaaactggaaagtgcgaagaagcaaatacgcctctatcaaccacagttaattctattggataattttttacccggtggcaaagggatcgatttaattcgtcataccatcagcaccaactacacggggcgaattattttcattaccgccgacaatcatatggataccatcagcgatgccttacgcatgggcgtattcgattacctgattaagccggtacattatcagcgcctgcagcataccctggagcggttcacccgttaccgcagttcgttacgttccagtgagcagg-caaacc-agacgc-acgttgat…
GiveS5487	atcgttgaagacgaaccgatgctagcggaaatcctggtggacaccatcaagctttttccccagttttcaatcgtcggcatcgcagacaaactggaaagtgcaaagaagcaaatacgcctctatcaaccacagttaattctattggataattttttacccgatggcaaagggatcgatttaattcgtcataccatcagcaccaactacacggggcgaattattttcattaccgccgacaatcatatggataccatcagcgatgccttacgcatgggcgtattcgattatctgattaagccggtacattatcagcgcctgcagcataccctggagcggttcacccgttaccgcagttcgttacgttccagtgagcagg-caaacc-agacgc-acgttgat…
Hadar2011K0112	atcgttgaagacgaaccgatgctagcggaaatcctggtggacaccatcaagctttttccccagttttcaatcgtcggcatcgcagacaagctggaaagtgcgaagaagcaaatacgcctctatcaaccacagttaattctattggataattttttacccgatggcaaagggatcgatttaattcgtcataccatcagcaccaactacacggggcgaattattttcattaccgccgacaatcatatggataccatcagcgatgccttacgcatgggcgtattcgattacctgattaagccggtacattatcagcgcctgcagcatacccaggagcggttcacccgttaccgcagttcgttacgttccagtgagcagg-caaacc-agacgc-acgttgat…
Hartford060676	atcgttgaagacgaaccgatgctagcggaaatcctggtggacaccatcaagatttttccccagttttcaatcgtcggcatcgcagacaaactggaaagtgcgaagaagcaaatacgcctctatcaaccacagttaattctattggataattttttacccgatggcaaagggatcgatttaattcgtcataccatcagcaccaactacacggggcgaattattttcattaccgccgacaatcatatggataccatcagcgatgccttacgcatgggcgtattcgattatctgattaagccggtacattatcagcgcctgcagcataccctggagcggttcacccgttaccgcagttcgttacgttccagtgagcagg-caaacc-agacgc-acgttgat…
GaminaraA4567	atcgttgaagacgaaccgatgctagcggaaatcctggtggacaccatcaagctttttccccagttttcaatcgtcggcatcgcagacaaactggaaagtgcaaagaagcaaatacgcctctatcaaccacagttaattctattggataattttttacccgatggcaaagggatcgatttaattcgtcataccatcagcaccaactacacggggcgaattattttcattaccgccgacaatcatatggataccatcagcgatgccttacgcatgggcgtattcgattatctgattaagccggtacattatcagcgcctgcagcataccctggagcggttcacccgttaccgcagttcgttacgttccagtgagcagg-caaacc-agacgc-acgttgat…
Heidelberg41563	atcgttgaagacgaaccgatgctagcggaaatcctggtggacaccatcaagctttttccccagttttcaatcgtcggcatcgcagacaaactggaaagtgcaaagaagcaaatacgcctctatcaaccacagttaattctattggataattttttacccgatggcaaagggattgatttaattcgtcataccatcagcaccaactacacggggcgaattattttcattaccgccgacaatcatatggataccatcagcgatgccttacgcatgggcgtattcgattatctgattaagccggtacattatcagcgcctgcagcataccctggagcggttcacccgttaccgcagttcgttacgttccagtgagcagg-caaacc-agacgc-acgttgat…
Heidelberg41565	atcgttgaagacgaaccgatgctagcggaaatcctggtggacaccatcaagctttttccccagttttcaatcgtcggcatcgcagacaaactggaaagtgcaaagaagcaaatacgcctctatcaaccacagttaattctattggataattttttacccgatggcaaagggattgatttaattcgtcataccatcagcaccaactacacggggcgaattattttcattaccgccgacaatcatatggataccatcagcgatgccttacgcatgggcgtattcgattatctgattaagccggtacattatcagcgcctgcagcataccctggagcggttcacccgttaccgcagttcgttacgttccagtgagcagg-caaacc-agacgc-acgttgat…
Heidelberg41566	atcgttgaagacgaaccgatgctagcggaaatcctggtggacaccatcaagctttttccccagttttcaatcgtcggcatcgcagacaaactggaaagtgcaaagaagcaaatacgcctctatcaaccacagttaattctattggataattttttacccgatggcaaagggattgatttaattcgtcataccatcagcaccaactacacggggcgaattattttcattaccgccgacaatcatatggataccatcagcgatgccttacgcatgggcgtattcgattatctgattaagccggtacattatcagcgcctgcagcataccctggagcggttcacccgttaccgcagttcgttacgttccagtgagcagg-caaacc-agacgc-acgttgat…
Heidelberg41573	atcgttgaagacgaaccgatgctagcggaaatcctggtggacaccatcaagctttttccccagttttcaatcgtcggcatcgcagacaaactggaaagtgcaaagaagcaaatacgcctctatcaaccacagttaattctattggataattttttacccgatggcaaagggattgatttaattcgtcataccatcagcaccaactacacggggcgaattattttcattaccgccgacaatcatatggataccatcagcgatgccttacgcatgggcgtattcgattatctgattaagccggtacattatcagcgcctgcagcataccctggagcggttcacccgttaccgcagttcgttacgttccagtgagcagg-caaacc-agacgc-acgttgat…
Heidelberg41579	atcgttgaagacgaaccgatgctagcggaaatcctggtggacaccatcaagctttttccccagttttcaatcgtcggcatcgcagacaaactggaaagtgcaaagaagcaaatacgcctctatcaaccacagttaattctattggataattttttacccgatggcaaagggattgatttaattcgtcataccatcagcaccaactacacggggcgaattattttcattaccgccgacaatcatatggataccatcagcgatgccttacgcatgggcgtattcgattatctgattaagccggtacattatcagcgcctgcagcataccctggagcggttcacccgttaccgcagttcgttacgttccagtgagcagg-caaacc-agacgc-acgttgat…
HeidelbergCFSAN00322	atcgttgaagacgaaccgatgctagcggaaatcctggtggacaccatcaagctttttccccagttttcaatcgtcggcatcgcagacaaactggaaagtgcaaagaagcaaatacgcctctatcaaccacagttaattctattggataattttttacccgatggcaaagggattgatttaattcgtcataccatcagcaccaactacacggggcgaattattttcattaccgccgacaatcatatggataccatcagcgatgccttacgcatgggcgtattcgattatctgattaagccggtacattatcagcgcctgcagcataccctggagcggttcacccgttaccgcagttcgttacgttccagtgagcagg-caaacc-agacgc-acgttgat…
HeidelbergCFSAN00325	atcgttgaagacgaaccgatgctagcggaaatcctggtggacaccatcaagctttttccccagttttcaatcgtcggcatcgcagacaaactggaaagtgcaaagaagcaaatacgcctctatcaaccacagttaattctattggataattttttacccgatggcaaagggattgatttaattcgtcataccatcagcaccaactacacggggcgaattattttcattaccgccgacaatcatatggataccatcagcgatgccttacgcatgggcgtattcgattatctgattaagccggtacattatcagcgcctgcagcataccctggagcggttcacccgttaccgcagttcgttacgttccagtgagcagg-caaacc-agacgc-acgttgat…
HeidelbergCFSAN00326	atcgttgaagacgaaccgatgctagcggaaatcctggtggacaccatcaagctttttccccagttttcaatcgtcggcatcgcagacaaactggaaagtgcaaagaagcaaatacgcctctatcaaccacagttaattctattggataattttttacccgatggcaaagggattgatttaattcgtcataccatcagcaccaactacacggggcgaattattttcattaccgccgacaatcatatggataccatcagcgatgccttacgcatgggcgtattcgattatctgattaagccggtacattatcagcgcctgcagcataccctggagcggttcacccgttaccgcagttcgttacgttccagtgagcagg-caaacc-agacgc-acgttgat…
HeidelbergCFSAN00328	atcgttgaagacgaaccgatgctagcggaaatcctggtggacaccatcaagctttttccccagttttcaatcgtcggcatcgcagacaaactggaaagtgcaaagaagcaaatacgcctctatcaaccacagttaattctattggataattttttacccgatggcaaagggattgatttaattcgtcataccatcagcaccaactacacggggcgaattattttcattaccgccgacaatcatatggataccatcagcgatgccttacgcatgggcgtattcgattatctgattaagccggtacattatcagcgcctgcagcataccctggagcggttcacccgttaccgcagttcgttacgttccagtgagcagg-caaacc-agacgc-acgttgat…
HvittingfossA4620	atcgttgaagacgaaccgatgctagcggaaatcctggtggacaccatcaagctttttccccagttttcaatcgtcggcatcgcagacaaactggaaagtgcgaagaagcaaatacgcctctatcaaccacagttaattctattggataattttttacccgatggcaaagggatcgatttaattcgtcataccatcagcaccaactacacggggcgaattattttcattaccgccgacaatcatatggataccatcagcgatgccttacgcatgggcgtattcgattatctgattaagccggtacattatcagcgcctgcagcataccctggagcggttcacccgttaccgcagttcgttacgttccagtgagcagg-caaacc-agacgc-acgttgat…
InfantisSARB27	atcgttgaagacgaaccgatgctagcggaaatcctggtggacaccatcaagctttttccccagttttcaatcgtcggcatcgcagacaaactggaaagtgcaaagaagcaaatacgcctctatcaaccacagttaattctattggataattttttacccgatggcaaagggatcgatttaattcgtcataccatcagcaccaactacacggggcgaattattttcattaccgccgacaatcatatggataccatcagcgatgccttacgcatgggcgtattcgattatctgattaagccggtacattatcagcgcctgcagcataccctggagcggttcacccgttaccgcagttcgttacgttccagtgagcagg-caaacc-agacgc-acgttgat…
InvernessR83668	atcgttgaagacgaaccgatgctagcggaaatcctggtggacaccatcaagatttttccccagttttcaatcgtcggcatcgcagacaaactggaaagtgcgaagaagcaaatacgcctctatcaaccacagttaattctattggataattttttacccgatggcaaagggatcgatttaattcgtcataccatcagcaccaactacacggggcgaattattttcattaccgccgacaatcatatggataccatcagcgatgccttacgcatgggcgtattcgattacctgattaagccggtacattatcagcgcctgcagcataccctggagcggttcacccgttaccgcagttcgttacgttccagtgagcagg-caaacc-agacgc-acgttgat…
MississippiA4633	atcgttgaagacgaaccgatgctagcggaaatcctggtggacaccatcaagctttttccccagttttcaatcgtcggcatcgcagacaaactggaaaatgcgaagaagcaaatacgcctctatcaaccacagttaattctattggataattttttacccgatggcaaagggatcgatttaattcgtcataccatcagcaccaactacacggggcgaattattttcattaccgccgacaatcatatggataccatcagcgatgccttacgcatgggcgtattcgattacctgattaagccggtacattatcagcgcctgcagcataccctggagcggttcacccgttaccgcagttcgttacgttccagtgagcagg-caaacc-agacgc-acgttgat…
Mississippi2010K1406	atcgttgaagacgaaccgatgctagcggaaatcctggtggacaccatcaagctttttccccagttttcaatcgtcggcatcgcagacaaactggaaagtgcgaagaagcaaatacgcctctatcaaccacagttaattctattggataattttttacccgatggcaaagggatcgatttaattcgtcataccatcagcaccaactacacggggcgaattattttcattaccgccgacaatcatatggataccatcagcgatgccttacgcatgggcgtattcgattacctgattaagccggtacattatcagcgcctgcagcataccctggagcggttcacccgttaccgcagttcgttacgttccagtgagcagg-caaacc-agacgc-acgttgat…
MinnesotaA4603	atcgttgaagacgaaccgatgctagcggaaatcctggtggacaccatcaagctttttccccagttttcaatcgtcggcatcgcagacaaactggaaagtgcaaagaagcaaatacgcctctatcaaccacagttaattctattggataattttttacccgatggcaaagggatcgatttaattcgtcataccatcagcaccaactacacggggcgaattattttcattaccgccgacaatcatatggataccatcagcgatgccttacgcatgggcgtattcgattatctgattaagccggtacattatcagcgcctgcagcataccctggagcggttcacccgttaccgcagttcgttacgttccagtgagcagg-caaacc-agacgc-acgttgat…
JohannesburgS5703	atcgttgaagacgaaccgatgctagcggaaatcctggtggacaccatcaagctttttccccagttttcaatcgtcggcatcgcagacaaactggaaagtgcaaagaagcaaatacgcctctatcaaccacagttaattctattggataattttttacccgatggcaaagggatcgatttaattcgtcataccatcagcaccaactacacggggcgaattattttcattaccgccgacaatcatatggataccatcagcgatgccttacgcatgggcgtattcgattatctgattaagccggtacattatcagcgcctgcagcataccctggagcggttcacccgttaccgcagttcgttacgttccagtgagcagg-caaacc-agacgc-acgttgat…
MontevideoSARB31	atcgttgaagacgaaccgatgctagcggaaatcctggtggacaccatcaagctttttccccagttttcaatcgtcggcatcgcagacaaactggaaagtgcaaagaagcaaatacgcctctatcaaccacagttaattctattggataattttttacccgatggcaaagggatcgatttaattcgtcataccatcagcaccaactacacggggcgaattattttcattaccgccgacaatcatatggataccatcagcgatgccttacgcatgggcgtattcgattatctgattaagccggtacattatcagcgcctgcagcataccctggagcggttcacccgttaccgcagttcgttacgttccagtgagcagg-caaacc-agacgc-acgttgat…
MontevideoSARB30	atcgttgaagacgaaccgatgctagcggaaatcctggtggacaccatcaagctttttccccagttttcaatcgtcggcatcgcagacaaactggaaagtgcaaagaagcaaatacgcctctatcaaccacagttaattctattggataattttttacccgatggcaaagggatcgatttaattcgtcataccatcagcaccaactacacggggcgaattattttcattaccgccgacaatcatatggataccatcagcgatgccttacgcatgggcgtattcgattatctgattaagccggtacattatcagcgcctgcagcataccctggagcggttcacccgttaccgcagttcgttacgttccagtgagcagg-caaacc-agacgc-acgttgat…
MontevideoS5403	atcgttgaagacgaaccgatgctagcggaaatcctggtggacaccatcaagctttttccccagttttcaatcgtcggcatcgcagacaaactggaaagtgcaaagaagcaaatacgcctctatcaaccacagttaattctattggataattttttacccgatggcaaagggatcgatttaattcgtcataccatcagcaccaactacacggggcgaattattttcattaccgccgacaatcatatggataccatcagcgatgccttacgcatgggcgtattcgattatctgattaagccggtacattatcagcgcctgcagcataccctggagcggttcacccgttaccgcagttcgttacgttccagtgagcagg-caaacc-agacgc-acgttgat…
MontevideoOH2009072675	atcgttgaagacgaaccgatgctagcggaaatcctggtggacaccatcaagctttttccccagttttcaattgtcggcatcgcagacaaactggaaagtgcaaagaagcaaatacgcctctatcaaccacagttaattctattggataattttttacccgatggcaaagggatcgatttaattcgtcataccatcagcaccaactacacggggcgaattattttcattaccgccgacaatcatatggataccatcagcgatgccttacgcatgggcgtattcgattatctgattaagccggtacattatcagcgcctgcagcataccctggagcggttcacccgttaccgcagttcgttacgttccagtgagcagg-caaacc-agacgc-acgttgat…
MontevideoNCMB1102090054	atcgttgaagacgaaccgatgctagcggaaatcctggtggacaccatcaagctttttccccagttttcaattgtcggcatcgcagacaaactggaaagtgcaaagaagcaaatacgcctctatcaaccacagttaattctattggataattttttacccgatggcaaagggatcgatttaattcgtcataccatcagcaccaactacacggggcgaattattttcattaccgccgacaatcatatggataccatcagcgatgccttacgcatgggcgtattcgattatctgattaagccggtacattatcagcgcctgcagcataccctggagcggttcacccgttaccgcagttcgttacgttccagtgagcagg-caaacc-agacgc-acgttgat…
MontevideoMDMDA09249507	atcgttgaagacgaaccgatgctagcggaaatcctggtggacaccatcaagctttttccccagttttcaattgtcggcatcgcagacaaactggaaagtgcaaagaagcaaatacgcctctatcaaccacagttaattctattggataattttttacccgatggcaaagggatcgatttaattcgtcataccatcagcaccaactacacggggcgaattattttcattaccgccgacaatcatatggataccatcagcgatgccttacgcatgggcgtattcgattatctgattaagccggtacattatcagcgcctgcagcataccctggagcggttcacccgttaccgcagttcgttacgttccagtgagcagg-caaacc-agacgc-acgttgat…
MontevideoMB1116090052	atcgttgaagacgaaccgatgctagcggaaatcctggtggacaccatcaagctttttccccagttttcaattgtcggcatcgcagacaaactggaaagtgcaaagaagcaaatacgcctctatcaaccacagttaattctattggataattttttacccgatggcaaagggatcgatttaattcgtcataccatcagcaccaactacacggggcgaattattttcattaccgccgacaatcatatggataccatcagcgatgccttacgcatgggcgtattcgattatctgattaagccggtacattatcagcgcctgcagcataccctggagcggttcacccgttaccgcagttcgttacgttccagtgagcagg-caaacc-agacgc-acgttgat…
MontevideoMB1021090047	atcgttgaagacgaaccgatgctagcggaaatcctggtggacaccatcaagctttttccccagttttcaattgtcggcatcgcagacaaactggaaagtgcaaagaagcaaatacgcctctatcaaccacagttaattctattggataattttttacccgatggcaaagggatcgatttaattcgtcataccatcagcaccaactacacggggcgaattattttcattaccgccgacaatcatatggataccatcagcgatgccttacgcatgggcgtattcgattatctgattaagccggtacattatcagcgcctgcagcataccctggagcggttcacccgttaccgcagttcgttacgttccagtgagcagg-caaacc-agacgc-acgttgat…
MontevideoMB1015090077	atcgttgaagacgaaccgatgctagcggaaatcctggtggacaccatcaagctttttccccagttttcaattgtcggcatcgcagacaaactggaaagtgcaaagaagcaaatacgcctctatcaaccacagttaattctattggataattttttacccgatggcaaagggatcgatttaattcgtcataccatcagcaccaactacacggggcgaattattttcattaccgccgacaatcatatggataccatcagcgatgccttacgcatgggcgtattcgattatctgattaagccggtacattatcagcgcctgcagcataccctggagcggttcacccgttaccgcagttcgttacgttccagtgagcagg-caaacc-agacgc-acgttgat…
MontevideoLQC10	atcgttgaagacgaaccgatgctagcggaaatcctggtggacaccatcaagctttttccccagttttcaatcgtcggcatcgcagacaaactggaaagtgcaaagaagcaaatacgcctctatcaaccacagttaattctattggataattttttacccgatggcaaagggatcgatttaattcgtcataccatcagcaccaactacacggggcgaattattttcattaccgccgacaatcatatggataccatcagcgatgccttacgcatgggcgtattcgattatctgattaagccggtacattatcagcgcctgcagcataccctggagcggttcacccgttaccgcagttcgttacgttccagtgagcagg-caaacc-agacgc-acgttgat…
MontevideoIA2010008287	atcgttgaagacgaaccgatgctagcggaaatcctggtggacaccatcaagctttttccccagttttcaattgtcggcatcgcagacaaactggaaagtgcaaagaagcaaatacgcctctatcaaccacagttaattctattggataattttttacccgatggcaaagggatcgatttaattcgtcataccatcagcaccaactacacggggcgaattattttcattaccgccgacaatcatatggataccatcagcgatgccttacgcatgggcgtattcgattatctgattaagccggtacattatcagcgcctgcagcataccctggagcggttcacccgttaccgcagttcgttacgttccagtgagcagg-caaacc-agacgc-acgttgat…
MontevideoIA2010008286	atcgttgaagacgaaccgatgctagcggaaatcctggtggacaccatcaagctttttccccagttttcaattgtcggcatcgcagacaaactggaaagtgcaaagaagcaaatacgcctctatcaaccacagttaattctattggataattttttacccgatggcaaagggatcgatttaattcgtcataccatcagcaccaactacacggggcgaattattttcattaccgccgacaatcatatggataccatcagcgatgccttacgcatgggcgtattcgattatctgattaagccggtacattatcagcgcctgcagcataccctggagcggttcacccgttaccgcagttcgttacgttccagtgagcagg-caaacc-agacgc-acgttgat…
MontevideoIA2010008285	atcgttgaagacgaaccgatgctagcggaaatcctggtggacaccatcaagctttttccccagttttcaattgtcggcatcgcagacaaactggaaagtgcaaagaagcaaatacgcctctatcaaccacagttaattctattggataattttttacccgatggcaaagggatcgatttaattcgtcataccatcagcaccaactacacggggcgaattattttcattaccgccgacaatcatatggataccatcagcgatgccttacgcatgggcgtattcgattatctgattaagccggtacattatcagcgcctgcagcataccctggagcggttcacccgttaccgcagttcgttacgttccagtgagcagg-caaacc-agacgc-acgttgat…
MontevideoIA2010008284	atcgttgaagacgaaccgatgctagcggaaatcctggtggacaccatcaagctttttccccagttttcaattgtcggcatcgcagacaaactggaaagtgcaaagaagcaaatacgcctctatcaaccacagttaattctattggataattttttacccgatggcaaagggatcgatttaattcgtcataccatcagcaccaactacacggggcgaattattttcattaccgccgacaatcatatggataccatcagcgatgccttacgcatgggcgtattcgattatctgattaagccggtacattatcagcgcctgcagcataccctggagcggttcacccgttaccgcagttcgttacgttccagtgagcagg-caaacc-agacgc-acgttgat…
MontevideoIA2010008283	atcgttgaagacgaaccgatgctagcggaaatcctggtggacaccatcaagctttttccccagttttcaattgtcggcatcgcagacaaactggaaagtgcaaagaagcaaatacgcctctatcaaccacagttaattctattggataattttttacccgatggcaaagggatcgatttaattcgtcataccatcagcaccaactacacggggcgaattattttcattaccgccgacaatcatatggataccatcagcgatgccttacgcatgggcgtattcgattatctgattaagccggtacattatcagcgcctgcagcataccctggagcggttcacccgttaccgcagttcgttacgttccagtgagcagg-caaacc-agacgc-acgttgat…
MontevideoIA2010008282	atcgttgaagacgaaccgatgctagcggaaatcctggtggacaccatcaagctttttccccagttttcaattgtcggcatcgcagacaaactggaaagtgcaaagaagcaaatacgcctctatcaaccacagttaattctattggataattttttacccgatggcaaagggatcgatttaattcgtcataccatcagcaccaactacacggggcgaattattttcattaccgccgacaatcatatggataccatcagcgatgccttacgcatgggcgtattcgattatctgattaagccggtacattatcagcgcctgcagcataccctggagcggttcacccgttaccgcagttcgttacgttccagtgagcagg-caaacc-agacgc-acgttgat…
MontevideoIA2009159199	atcgttgaagacgaaccgatgctagcggaaatcctggtggacaccatcaagctttttccccagttttcaattgtcggcatcgcagacaaactggaaagtgcaaagaagcaaatacgcctctatcaaccacagttaattctattggataattttttacccgatggcaaagggatcgatttaattcgtcataccatcagcaccaactacacggggcgaattattttcattaccgccgacaatcatatggataccatcagcgatgccttacgcatgggcgtattcgattatctgattaagccggtacattatcagcgcctgcagcataccctggagcggttcacccgttaccgcagttcgttacgttccagtgagcagg-caaacc-agacgc-acgttgat…
MontevideoCT02035327	atcgttgaagacgaaccgatgctagcggaaatcctggtggacaccatcaagctttttccccagttttcaattgtcggcatcgcagacaaactggaaagtgcaaagaagcaaatacgcctctatcaaccacagttaattctattggataattttttacccgatggcaaagggatcgatttaattcgtcataccatcagcaccaactacacggggcgaattattttcattaccgccgacaatcatatggataccatcagcgatgccttacgcatgggcgtattcgattatctgattaagccggtacattatcagcgcctgcagcataccctggagcggttcacccgttaccgcagttcgttacgttccagtgagcagg-caaacc-agacgc-acgttgat…
MontevideoCT02035321	atcgttgaagacgaaccgatgctagcggaaatcctggtggacaccatcaagctttttccccagttttcaattgtcggcatcgcagacaaactggaaagtgcaaagaagcaaatacgcctctatcaaccacagttaattctattggataattttttacccgatggcaaagggatcgatttaattcgtcataccatcagcaccaactacacggggcgaattattttcattaccgccgacaatcatatggataccatcagcgatgccttacgcatgggcgtattcgattatctgattaagccggtacattatcagcgcctgcagcataccctggagcggttcacccgttaccgcagttcgttacgttccagtgagcagg-caaacc-agacgc-acgttgat…
MontevideoCT02035320	atcgttgaagacgaaccgatgctagcggaaatcctggtggacaccatcaagctttttccccagttttcaattgtcggcatcgcagacaaactggaaagtgcaaagaagcaaatacgcctctatcaaccacagttaattctattggataattttttacccgatggcaaagggatcgatttaattcgtcataccatcagcaccaactacacggggcgaattattttcattaccgccgacaatcatatggataccatcagcgatgccttacgcatgggcgtattcgattatctgattaagccggtacattatcagcgcctgcagcataccctggagcggttcacccgttaccgcagttcgttacgttccagtgagcagg-caaacc-agacgc-acgttgat…
MontevideoCT02035318	atcgttgaagacgaaccgatgctagcggaaatcctggtggacaccatcaagctttttccccagttttcaattgtcggcatcgcagacaaactggaaagtgcaaagaagcaaatacgcctctatcaaccacagttaattctattggataattttttacccgatggcaaagggatcgatttaattcgtcataccatcagcaccaactacacggggcgaattattttcattaccgccgacaatcatatggataccatcagcgatgccttacgcatgggcgtattcgattatctgattaagccggtacattatcagcgcctgcagcataccctggagcggttcacccgttaccgcagttcgttacgttccagtgagcagg-caaacc-agacgc-acgttgat…
MontevideoCT02035278	atcgttgaagacgaaccgatgctagcggaaatcctggtggacaccatcaagctttttccccagttttcaattgtcggcatcgcagacaaactggaaagtgcaaagaagcaaatacgcctctatcaaccacagttaattctattggataattttttacccgatggcaaagggatcgatttaattcgtcataccatcagcaccaactacacggggcgaattattttcattaccgccgacaatcatatggataccatcagcgatgccttacgcatgggcgtattcgattatctgattaagccggtacattatcagcgcctgcagcataccctggagcggttcacccgttaccgcagttcgttacgttccagtgagcagg-caaacc-agacgc-acgttgat…
MontevideoCASC09SCPH15965	atcgttgaagacgaaccgatgctagcggaaatcctggtggacaccatcaagctttttccccagttttcaattgtcggcatcgcagacaaactggaaagtgcaaagaagcaaatacgcctctatcaaccacagttaattctattggataattttttacccgatggcaaagggatcgatttaattcgtcataccatcagcaccaactacacggggcgaattattttcattaccgccgacaatcatatggataccatcagcgatgccttacgcatgggcgtattcgattatctgattaagccggtacattatcagcgcctgcagcataccctggagcggttcacccgttaccgcagttcgttacgttccagtgagcagg-caaacc-agacgc-acgttgat…
MontevideoATCCBAA710	atcgttgaagacgaaccgatgctagcggaaatcctggtggacaccatcaagctttttccccagttttcaatcgtcggcatcgcagacaaactggaaagtgcaaagaagcaaatacgcctctatcaaccacagttaattctattggataattttttacccgatggcaaagggatcgatttaattcgtcataccatcagcaccaactacacggggcgaattattttcattaccgccgacaatcatatggataccatcagcgatgccttacgcatgggcgtattcgattatctgattaagccggtacattatcagcgcctgcagcataccctggagcggttcacccgttaccgcagttcgttacgttccagtgagcagg-caaacc-agacgc-acgttgat…
Montevideo8103801	atcgttgaagacgaaccgatgctagcggaaatcctggtggacaccatcaagctttttccccagttttcaattgtcggcatcgcagacaaactggaaagtgcaaagaagcaaatacgcctctatcaaccacagttaattctattggataattttttacccgatggcaaagggatcgatttaattcgtcataccatcagcaccaactacacggggcgaattattttcattaccgccgacaatcatatggataccatcagcgatgccttacgcatgggcgtattcgattatctgattaagccggtacattatcagcgcctgcagcataccctggagcggttcacccgttaccgcagttcgttacgttccagtgagcagg-caaacc-agacgc-acgttgat…
Montevideo8095906	atcgttgaagacgaaccgatgctagcggaaatcctggtggacaccatcaagctttttccccagttttcaattgtcggcatcgcagacaaactggaaagtgcaaagaagcaaatacgcctctatcaaccacagttaattctattggataattttttacccgatggcaaagggatcgatttaattcgtcataccatcagcaccaactacacggggcgaattattttcattaccgccgacaatcatatggataccatcagcgatgccttacgcatgggcgtattcgattatctgattaagccggtacattatcagcgcctgcagcataccctggagcggttcacccgttaccgcagttcgttacgttccagtgagcagg-caaacc-agacgc-acgttgat…
Montevideo609460	atcgttgaagacgaaccgatgctagcggaaatcctggtggacaccatcaagctttttccccagttttcaattgtcggcatcgcagacaaactggaaagtgcaaagaagcaaatacgcctctatcaaccacagttaattctattggataattttttacccgatggcaaagggatcgatttaattcgtcataccatcagcaccaactacacggggcgaattattttcattaccgccgacaatcatatggataccatcagcgatgccttacgcatgggcgtattcgattatctgattaagccggtacattatcagcgcctgcagcataccctggagcggttcacccgttaccgcagttcgttacgttccagtgagcagg-caaacc-agacgc-acgttgat…
Montevideo6094581	atcgttgaagacgaaccgatgctagcggaaatcctggtggacaccatcaagctttttccccagttttcaattgtcggcatcgcagacaaactggaaagtgcaaagaagcaaatacgcctctatcaaccacagttaattctattggataattttttacccgatggcaaagggatcgatttaattcgtcataccatcagcaccaactacacggggcgaattattttcattaccgccgacaatcatatggataccatcagcgatgccttacgcatgggcgtattcgattatctgattaagccggtacattatcagcgcctgcagcataccctggagcggttcacccgttaccgcagttcgttacgttccagtgagcagg-caaacc-agacgc-acgttgat…
Montevideo556152	atcgttgaagacgaaccgatgctagcggaaatcctggtggacaccatcaagctttttccccagttttcaattgtcggcatcgcagacaaactggaaagtgcaaagaagcaaatacgcctctatcaaccacagttaattctattggataattttttacccgatggcaaagggatcgatttaattcgtcataccatcagcaccaactacacggggcgaattattttcattaccgccgacaatcatatggataccatcagcgatgccttacgcatgggcgtattcgattatctgattaagccggtacattatcagcgcctgcagcataccctggagcggttcacccgttaccgcagttcgttacgttccagtgagcagg-caaacc-agacgc-acgttgat…
Montevideo5561501	atcgttgaagacgaaccgatgctagcggaaatcctggtggacaccatcaagctttttccccagttttcaattgtcggcatcgcagacaaactggaaagtgcaaagaagcaaatacgcctctatcaaccacagttaattctattggataattttttacccgatggcaaagggatcgatttaattcgtcataccatcagcaccaactacacggggcgaattattttcattaccgccgacaatcatatggataccatcagcgatgccttacgcatgggcgtattcgattatctgattaagccggtacattatcagcgcctgcagcataccctggagcggttcacccgttaccgcagttcgttacgttccagtgagcagg-caaacc-agacgc-acgttgat…
Montevideo531954	atcgttgaagacgaaccgatgctagcggaaatcctggtggacaccatcaagctttttccccagttttcaattgtcggcatcgcagacaaactggaaagtgcaaagaagcaaatacgcctctatcaaccacagttaattctattggataattttttacccgatggcaaagggatcgatttaattcgtcataccatcagcaccaactacacggggcgaattattttcattaccgccgacaatcatatggataccatcagcgatgccttacgcatgggcgtattcgattatctgattaagccggtacattatcagcgcctgcagcataccctggagcggttcacccgttaccgcagttcgttacgttccagtgagcagg-caaacc-agacgc-acgttgat…
Montevideo5159202	atcgttgaagacgaaccgatgctagcggaaatcctggtggacaccatcaagctttttccccagttttcaattgtcggcatcgcagacaaactggaaagtgcaaagaagcaaatacgcctctatcaaccacagttaattctattggataattttttacccgatggcaaagggatcgatttaattcgtcataccatcagcaccaactacacggggcgaattattttcattaccgccgacaatcatatggataccatcagcgatgccttacgcatgggcgtattcgattatctgattaagccggtacattatcagcgcctgcagcataccctggagcggttcacccgttaccgcagttcgttacgttccagtgagcagg-caaacc-agacgc-acgttgat…
Montevideo5159201	atcgttgaagacgaaccgatgctagcggaaatcctggtggacaccatcaagctttttccccagttttcaattgtcggcatcgcagacaaactggaaagtgcaaagaagcaaatacgcctctatcaaccacagttaattctattggataattttttacccgatggcaaagggatcgatttaattcgtcataccatcagcaccaactacacggggcgaattattttcattaccgccgacaatcatatggataccatcagcgatgccttacgcatgggcgtattcgattatctgattaagccggtacattatcagcgcctgcagcataccctggagcggttcacccgttaccgcagttcgttacgttccagtgagcagg-caaacc-agacgc-acgttgat…
Montevideo50744020	atcgttgaagacgaaccgatgctagcggaaatcctggtggacaccatcaagctttttccccagttttcaattgtcggcatcgcagacaaactggaaagtgcaaagaagcaaatacgcctctatcaaccacagttaattctattggataattttttacccgatggcaaagggatcgatttaattcgtcataccatcagcaccaactacacggggcgaattattttcattaccgccgacaatcatatggataccatcagcgatgccttacgcatgggcgtattcgattatctgattaagccggtacattatcagcgcctgcagcataccctggagcggttcacccgttaccgcagttcgttacgttccagtgagcagg-caaacc-agacgc-acgttgat…
Montevideo4952974	atcgttgaagacgaaccgatgctagcggaaatcctggtggacaccatcaagctttttccccagttttcaattgtcggcatcgcagacaaactggaaagtgcaaagaagcaaatacgcctctatcaaccacagttaattctattggataattttttacccgatggcaaagggatcgatttaattcgtcataccatcagcaccaactacacggggcgaattattttcattaccgccgacaatcatatggataccatcagcgatgccttacgcatgggcgtattcgattatctgattaagccggtacattatcagcgcctgcagcataccctggagcggttcacccgttaccgcagttcgttacgttccagtgagcagg-caaacc-agacgc-acgttgat…
Montevideo4952973	atcgttgaagacgaaccgatgctagcggaaatcctggtggacaccatcaagctttttccccagttttcaattgtcggcatcgcagacaaactggaaagtgcaaagaagcaaatacgcctctatcaaccacagttaattctattggataattttttacccgatggcaaagggatcgatttaattcgtcataccatcagcaccaactacacggggcgaattattttcattaccgccgacaatcatatggataccatcagcgatgccttacgcatgggcgtattcgattatctgattaagccggtacattatcagcgcctgcagcataccctggagcggttcacccgttaccgcagttcgttacgttccagtgagcagg-caaacc-agacgc-acgttgat…
Montevideo4952971	atcgttgaagacgaaccgatgctagcggaaatcctggtggacaccatcaagctttttccccagttttcaattgtcggcatcgcagacaaactggaaagtgcaaagaagcaaatacgcctctatcaaccacagttaattctattggataattttttacccgatggcaaagggatcgatttaattcgtcataccatcagcaccaactacacggggcgaattattttcattaccgccgacaatcatatggataccatcagcgatgccttacgcatgggcgtattcgattatctgattaagccggtacattatcagcgcctgcagcataccctggagcggttcacccgttaccgcagttcgttacgttccagtgagcagg-caaacc-agacgc-acgttgat…
Montevideo446600	atcgttgaagacgaaccgatgctagcggaaatcctggtggacaccatcaagctttttccccagttttcaattgtcggcatcgcagacaaactggaaagtgcaaagaagcaaatacgcctctatcaaccacagttaattctattggataattttttacccgatggcaaagggatcgatttaattcgtcataccatcagcaccaactacacggggcgaattattttcattaccgccgacaatcatatggataccatcagcgatgccttacgcatgggcgtattcgattatctgattaagccggtacattatcagcgcctgcagcataccctggagcggttcacccgttaccgcagttcgttacgttccagtgagcagg-caaacc-agacgc-acgttgat…
Montevideo4441H	atcgttgaagacgaaccgatgctagcggaaatcctggtggacaccatcaagctttttccccagttttcaatcgtcggcatcgcagacaaactggaaagtgcaaagaagcaaatacgcctctatcaaccacagttaattctattggataattttttacccgatggcaaagggatcgatttaattcgtcataccatcagcaccaactacacggggcgaattattttcattaccgccgacaatcatatggataccatcagcgatgccttacgcatgggcgtattcgattatctgattaagccggtacattatcagcgcctgcagcataccctggagcggttcacccgttaccgcagttcgttacgttccagtgagcagg-caaacc-agacgc-acgttgat…
Montevideo42N	atcgttgaagacgaaccgatgctagcggaaatcctggtggacaccatcaagctttttccccagttttcaatcgtcggcatcgcagacaaactggaaagtgcaaagaagcaaatacgcctctatcaaccacagttaattctattggataattttttacccgatggcaaagggatcgatttaattcgtcataccatcagcaccaactacacggggcgaattattttcattaccgccgacaatcatatggataccatcagcgatgccttacgcatgggcgtattcgattatctgattaagccggtacattatcagcgcctgcagcataccctggagcggttcacccgttaccgcagttcgttacgttccagtgagcagg-caaacc-agacgc-acgttgat…
Montevideo414877	atcgttgaagacgaaccgatgctagcggaaatcctggtggacaccatcaagctttttccccagttttcaattgtcggcatcgcagacaaactggaaagtgcaaagaagcaaatacgcctctatcaaccacagttaattctattggataattttttacccgatggcaaagggatcgatttaattcgtcataccatcagcaccaactacacggggcgaattattttcattaccgccgacaatcatatggataccatcagcgatgccttacgcatgggcgtattcgattatctgattaagccggtacattatcagcgcctgcagcataccctggagcggttcacccgttaccgcagttcgttacgttccagtgagcagg-caaacc-agacgc-acgttgat…
Montevideo413180	atcgttgaagacgaaccgatgctagcggaaatcctggtggacaccatcaagctttttccccagttttcaattgtcggcatcgcagacaaactggaaagtgcaaagaagcaaatacgcctctatcaaccacagttaattctattggataattttttacccgatggcaaagggatcgatttaattcgtcataccatcagcaccaactacacggggcgaattattttcattaccgccgacaatcatatggataccatcagcgatgccttacgcatgggcgtattcgattatctgattaagccggtacattatcagcgcctgcagcataccctggagcggttcacccgttaccgcagttcgttacgttccagtgagcagg-caaacc-agacgc-acgttgat…
Montevideo366867	atcgttgaagacgaaccgatgctagcggaaatcctggtggacaccatcaagctttttccccagttttcaattgtcggcatcgcagacaaactggaaagtgcaaagaagcaaatacgcctctatcaaccacagttaattctattggataattttttacccgatggcaaagggatcgatttaattcgtcataccatcagcaccaactacacggggcgaattattttcattaccgccgacaatcatatggataccatcagcgatgccttacgcatgggcgtattcgattatctgattaagccggtacattatcagcgcctgcagcataccctggagcggttcacccgttaccgcagttcgttacgttccagtgagcagg-caaacc-agacgc-acgttgat…
Montevideo315996572	atcgttgaagacgaaccgatgctagcggaaatcctggtggacaccatcaagctttttccccagttttcaattgtcggcatcgcagacaaactggaaagtgcaaagaagcaaatacgcctctatcaaccacagttaattctattggataattttttacccgatggcaaagggatcgatttaattcgtcataccatcagcaccaactacacggggcgaattattttcattaccgccgacaatcatatggataccatcagcgatgccttacgcatgggcgtattcgattatctgattaagccggtacattatcagcgcctgcagcataccctggagcggttcacccgttaccgcagttcgttacgttccagtgagcagg-caaacc-agacgc-acgttgat…
Montevideo315731156	atcgttgaagacgaaccgatgctagcggaaatcctggtggacaccatcaagctttttccccagttttcaattgtcggcatcgcagacaaactggaaagtgcaaagaagcaaatacgcctctatcaaccacagttaattctattggataattttttacccgatggcaaagggatcgatttaattcgtcataccatcagcaccaactacacggggcgaattattttcattaccgccgacaatcatatggataccatcagcgatgccttacgcatgggcgtattcgattatctgattaagccggtacattatcagcgcctgcagcataccctggagcggttcacccgttaccgcagttcgttacgttccagtgagcagg-caaacc-agacgc-acgttgat…
Montevideo29N	atcgttgaagacgaaccgatgctagcggaaatcctggtggacaccatcaagctttttccccagttttcaatcgtcggcatcgcagacaaactggaaagtgcaaagaagcaaatacgcctctatcaaccacagttaattctattggataattttttacccgatggcaaagggatcgatttaattcgtcataccatcagcaccaactacacggggcgaattattttcattaccgccgacaatcatatggataccatcagcgatgccttacgcatgggcgtattcgattatctgattaagccggtacattatcagcgcctgcagcataccctggagcggttcacccgttaccgcagttcgttacgttccagtgagcagg-caaacc-agacgc-acgttgat…
Montevideo2009085258	atcgttgaagacgaaccgatgctagcggaaatcctggtggacaccatcaagctttttccccagttttcaattgtcggcatcgcagacaaactggaaagtgcaaagaagcaaatacgcctctatcaaccacagttaattctattggataattttttacccgatggcaaagggatcgatttaattcgtcataccatcagcaccaactacacggggcgaattattttcattaccgccgacaatcatatggataccatcagcgatgccttacgcatgggcgtattcgattatctgattaagccggtacattatcagcgcctgcagcataccctggagcggttcacccgttaccgcagttcgttacgttccagtgagcagg-caaacc-agacgc-acgttgat…
Montevideo2009083312	atcgttgaagacgaaccgatgctagcggaaatcctggtggacaccatcaagctttttccccagttttcaattgtcggcatcgcagacaaactggaaagtgcaaagaagcaaatacgcctctatcaaccacagttaattctattggataattttttacccgatggcaaagggatcgatttaattcgtcataccatcagcaccaactacacggggcgaattattttcattaccgccgacaatcatatggataccatcagcgatgccttacgcatgggcgtattcgattatctgattaagccggtacattatcagcgcctgcagcataccctggagcggttcacccgttaccgcagttcgttacgttccagtgagcagg-caaacc-agacgc-acgttgat…
Montevideo19N	atcgttgaagacgaaccgatgctagcggaaatcctggtggacaccatcaagctttttccccagttttcaattgtcggcatcgcagacaaactggaaagtgcaaagaagcaaatacgcctctatcaaccacagttaattctattggataattttttacccgatggcaaagggatcgatttaattcgtcataccatcagcaccaactacacggggcgaattattttcattaccgccgacaatcatatggataccatcagcgatgccttacgcatgggcgtattcgattatctgattaagccggtacattatcagcgcctgcagcataccctggagcggttcacccgttaccgcagttcgttacgttccagtgagcagg-caaacc-agacgc-acgttgat…
NewportCVM19443	atcgttgaagacgaaccgatgctagcggaaatcctggtggacaccatcaagatttttccccagttttcaatcgtcggcatcgcagacaaactggaaagtgcgaagaagcaaatacgcctctatcaaccacagttaattctattggataattttttacccgatggcaaagggatcgatttaattcgtcataccatcagcaccaactacacagggcgaattattttcattaccgccgacaatcatatggataccatcagcgatgccttacgcatgggcgtattcgattatctgattaagccggtacattatcagcgcctgcagcataccctggagcggttcacccgttaccgcagttcgttacgttccagtgagcagg-caaacc-agacgc-acgttgat…
NewportCVM19447	atcgttgaagacgaaccgatgctagcggaaatcctggtggacaccatcaagctttttccccagttttcaatcgtcggcatcgcagacaaactggaaagtgcgaagaagcaaatacgcctctatcaaccacagttaattctattggataattttttacccgatggcaaagggatcgatttaattcgtcataccatcagcaccaactacacggggcgaattattttcattaccgccgacaatcatatggataccatcagcgatgccttacgcatgggcgtattcgattatctgattaagccggtacattatcagcgcctgcagcataccctggagcggttcacccgttaccgcagttcgttacgttccagtgagcagg-caaacc-agacgc-acgttgat…
NewportCVM19449	atcgttgaagacgaaccgatgctagcggaaatcctggtggacaccatcaagctttttccccagttttcaatcgtcggcatcgcagacaaactggaaagtgcgaagaagcaaatacgcctctatcaaccacagttaattctattggataattttttacccgatggcaaagggatcgatttaattcgtcataccattagcaccaactacacggggcgaattattttcattaccgccgacaatcatatggataccatcagcgatgccttacgcatgggcgtattcgattatctgattaagccggtacattatcagcgcctgcagcataccctggagcggttcacccgttaccgcagttcgttacgttccagtgagcagg-caaacc-agacgc-acgttgat…
NewportCVM19470	atcgttgaagacgaaccgatgctagcggaaatcctggtggacaccatcaagatttttccccagttttcaatcgtcggcatcgcagacaaactggaaagtgcgaagaagcaaatacgcctctatcaaccacagttaattctattggataattttttacccgatggcaaagggatcgatttaattcgtcataccatcagcaccaactacacagggcgaattattttcattaccgccgacaatcatatggataccatcagcgatgccttacgcatgggcgtattcgattatctgattaagccggtacattatcagcgcctgcagcataccctggagcggttcacccgttaccgcagttcgttacgttccagtgagcagg-caaacc-agacgc-acgttgat…
NewportCVM19536	atcgttgaagacgaaccgatgctagcggaaatcctggtggacaccatcaagatttttccccagttttcaatcgtcggcatcgcagacaaactggaaagtgcgaagaagcaaatacgcctctatcaaccacagttaattctattggataattttttacccgatggcaaagggatcgatttaattcgtcataccatcagcaccaactacacagggcgaattattttcattaccgccgacaatcatatggataccatcagcgatgccttacgcatgggcgtattcgattatctgattaagccggtacattatcagcgcctgcagcataccctggagcggttcacccgttaccgcagttcgttacgttccagtgagcagg-caaacc-agacgc-acgttgat…
NewportCVM19567	atcgttgaagacgaaccgatgctagcggaaatcctggtggacaccatcaagctttttccccagttttcaatcgtcggcatcgcagacaaactggaaagtgcgaagaagcaaatacgcctctatcaaccacagttaattctattggataattttttacccgatggcaaagggatcgatttaattcgtcataccatcagcaccaactacacggggcgaattattttcattaccgccgacaatcatatggataccatcagcgatgccttacgcatgggcgtattcgattatctgattaagccggtacattatcagcgcctgcagcataccctggagcggttcacccgttaccgcagttcgttacgttccagtgagcagg-caaacc-agacgc-acgttgat…
NewportCVM19593	atcgttgaagacgaaccgatgctagcggaaatcctggtggacaccatcaagatttttccccagttttcaatcgtcggcatcgcagacaaactggaaagtgcgaagaagcaaatacgcctctatcaaccacagttaattctattggataattttttacccgatggcaaagggatcgatttaattcgtcataccatcagcaccaactacacagggcgaattattttcattaccgccgacaatcatatggataccatcagcgatgccttacgcatgggcgtattcgattatctgattaagccggtacattatcagcgcctgcagcataccctggagcggttcacccgttaccgcagttcgttacgttccagtgagcagg-caaacc-agacgc-acgttgat…
NewportCVM21538	atcgttgaagacgaaccgatgctagcggaaatcctggtggacaccatcaagatttttccccagttttcaatcgtcggcatcgcagacaaactggaaagtgcgaagaagcaaatacgcctctatcaaccacagttaattctattggataattttttacccgatggcaaagggatcgatttaattcgtcataccatcagcaccaactacacagggcgaattattttcattaccgccgacaatcatatggataccatcagcgatgccttacgcatgggcgtattcgattatctgattaagccggtacattatcagcgcctgcagcataccctggagcggttcacccgttaccgcagttcgttacgttccagtgagcagg-caaacc-agacgc-acgttgat…
NewportCVM21539	atcgttgaagacgaaccgatgctagcggaaatcctggtggacaccatcaagctttttccccagttttcaatcgtcggcatcgcagacaagctggaaagtgcgaagaagcaaatacgcctctatcaaccacagttaattctattggataattttttacctgatggcaaagggatcgatttaattcgtcataccatcagcaccaactacacggggcgaattattttcattaccgccgacaatcatatggataccatcagcgatgccttacgcatgggcgtattcgattacctgattaagccggtacattatcagcgcctgcagcataccctggagcggttcacccgttaccgcagttcgttacgttccagtgagcagg-caaacc-agacgc-acgttgat…
NewportCVM21550	atcgttgaagacgaaccgatgctagcggaaatcctggtggacaccatcaagatttttccccagttttcaatcgtcggcatcgcagacaaactggaaagtgcgaagaagcaaatacgcctctatcaaccacagttaattctattggataattttttacccgatggcaaagggatcgatttaattcgtcataccatcagcaccaactacacagggcgaattattttcattaccgccgacaatcatatggataccatcagcgatgccttacgcatgggcgtattcgattatctgattaagccggtacattatcagcgcctgcagcataccctggagcggttcacccgttaccgcagttcgttacgttccagtgagcagg-caaacc-agacgc-acgttgat…
NewportCVM21554	atcgttgaagacgaaccgatgctagcggaaatcctggtggacaccatcaagatttttccccagttttcaatcgtcggcatcgcagacaaactggaaagtgcgaagaagcaaatacgcctctatcaaccacagttaattctattggataattttttacccgatggcaaagggatcgatttaattcgtcataccatcagcaccaactacacagggcgaattattttcattaccgccgacaatcatatggataccatcagcgatgccttacgcatgggcgtattcgattatctgattaagccggtacattatcagcgcctgcagcataccctggagcggttcacccgttaccgcagttcgttacgttccagtgagcagg-caaacc-agacgc-acgttgat…
NewportCVM21559	atcgttgaagacgaaccgatgctagcggaaatcctggtggacaccatcaagctttttccccagttttcaatcgtcggcatcgcagacaagctggaaagtgcgaagaagcaaatacgcctctatcaaccacagttaattctattggataattttttacctgatggcaaagggatcgatttaattcgtcataccatcagcaccaactacacggggcgaattattttcattaccgccgacaatcatatggataccatcagcgatgccttacgcatgggcgtattcgattacctgattaagccggtacattatcagcgcctgcagcataccctggagcggttcacccgttaccgcagttcgttacgttccagtgagcagg-caaacc-agacgc-acgttgat…
NewportCVM22425	atcgttgaagacgaaccgatgctagcggaaatcctggtggacaccatcaagatttttccccagttttcaatcgtcggcatcgcagacaaactggaaagtgcgaagaagcaaatacgcctctatcaaccacagttaattctattggataattttttacccgatggcaaagggatcgatttaattcgtcataccatcagcaccaactacacagggcgaattattttcattaccgccgacaatcatatggataccatcagcgatgccttacgcatgggcgtattcgattatctgattaagccggtacattatcagcgcctgcagcataccctggagcggttcacccgttaccgcagttcgttacgttccagtgagcagg-caaacc-agacgc-acgttgat…
NewportCVM22462	atcgttgaagacgaaccgatgctagcggaaatcctggtggacaccatcaagatttttccccagttttcaatcgtcggcatcgcagacaaactggaaagtgcgaagaagcaaatacgcctctatcaaccacagttaattctattggataattttttacccgatggcaaagggatcgatttaattcgtcataccatcagcaccaactacacagggcgaattattttcattaccgccgacaatcatatggataccatcagcgatgccttacgcatgggcgtattcgattatctgattaagccggtacattatcagcgcctgcagcataccctggagcggttcacccgttaccgcagttcgttacgttccagtgagcagg-caaacc-agacgc-acgttgat…
NewportCVM22513	atcgttgaagacgaaccgatgctagcggaaatcctggtggacaccatcaagatttttccccagttttcaatcgtcggcatcgcagacaaactggaaagtgcgaagaagcaaatacgcctctatcaaccacagttaattctattggataattttttacccgatggcaaagggatcgatttaattcgtcataccatcagcaccaactacacagggcgaattattttcattaccgccgacaatcatatggataccatcagcgatgccttacgcatgggcgtattcgattatctgattaagccggtacattatcagcgcctgcagcataccctggagcggttcacccgttaccgcagttcgttacgttccagtgagcagg-caaacc-agacgc-acgttgat…
NewportCVM33953	atcgttgaagacgaaccgatgctagcggaaatcctggtggacaccatcaagctttttccccagttttcaatcgtcggcatcgcagacaagctggaaagtgcgaagaagcaaatacgcctctatcaaccacagttaattctattggataattttttacctgatggcaaagggatcgatttaattcgtcataccatcagcaccaactacacggggcgaattattttcattaccgccgacaatcatatggataccatcagcgatgccttacgcatgggcgtattcgattacctgattaagccggtacattatcagcgcctgcagcataccctggagcggttcacccgttaccgcagttcgttacgttccagtgagcagg-caaacc-agacgc-acgttgat…
NewportCVM35185	atcgttgaagacgaaccgatgctagcggaaatcctggtggacaccatcaagctttttccccagttttcaatcgtcggcatcgcagacaagctggaaagtgcgaagaagcaaatacgcctctatcaaccacagttaattctattggataattttttacctgatggcaaagggatcgatttaattcgtcataccatcagcaccaactacacggggcgaattattttcattaccgccgacaatcatatggataccatcagcgatgccttacgcatgggcgtattcgattacctgattaagccggtacattatcagcgcctgcagcataccctggagcggttcacccgttaccgcagttcgttacgttccagtgagcagg-caaacc-agacgc-acgttgat…
NewportCVM35188	atcgttgaagacgaaccgatgctagcggaaatcctggtggacaccatcaagctttttccccagttttcaatcgtcggcatcgcagacaagctggaaagtgcgaagaagcaaatacgcctctatcaaccacagttaattctattggataattttttacctgatggcaaagggatcgatttaattcgtcataccatcagcaccaactacacggggcgaattattttcattaccgccgacaatcatatggataccatcagcgatgccttacgcatgggcgtattcgattacctgattaagccggtacattatcagcgcctgcagcataccctggagcggttcacccgttaccgcagttcgttacgttccagtgagcagg-caaacc-agacgc-acgttgat…
NewportCVM35199	atcgttgaagacgaaccgatgctagcggaaatcctggtggacaccatcaagctttttccccagttttcaatcgtcggcatcgcagacaagctggaaagtgcgaagaagcaaatacgcctctatcaaccacagttaattctattggataattttttacctgatggcaaagggatcgatttaattcgtcataccatcagcaccaactacacggggcgaattattttcattaccgccgacaatcatatggataccatcagcgatgccttacgcatgggcgtattcgattacctgattaagccggtacattatcagcgcctgcagcataccctggagcggttcacccgttaccgcagttcgttacgttccagtgagcagg-caaacc-agacgc-acgttgat…
NewportCVM35202	atcgttgaagacgaaccgatgctagcggaaatcctggtggacaccatcaagctttttccccagttttcaatcgtcggcatcgcagacaagctggaaagtgcgaagaagcaaatacgcctctatcaaccacagttaattctattggataattttttacctgatggcaaagggatcgatttaattcgtcataccatcagcaccaactacacggggcgaattattttcattaccgccgacaatcatatggataccatcagcgatgccttacgcatgggcgtattcgattacctgattaagccggtacattatcagcgcctgcagcataccctggagcggttcacccgttaccgcagttcgttacgttccagtgagcagg-caaacc-agacgc-acgttgat…
NewportCVM37978	atcgttgaagacgaaccgatgctagcggaaatcctggtggacaccatcaagatttttccccagttttcaatcgtcggcatcgcagacaaactggaaagtgcgaagaagcaaatacgcctctatcaaccacagttaattctattggataattttttacccgatggcaaagggatcgatttaattcgtcataccatcagcaccaactacacagggcgaattattttcattaccgccgacaatcatatggataccatcagcgatgccttacgcatgggcgtattcgattatctgattaagccggtacattatcagcgcctgcagcataccctggagcggttcacccgttaccgcagttcgttacgttccagtgagcagg-caaacc-agacgc-acgttgat…
NewportCVM4176	atcgttgaagacgaaccgatgctagcggaaatcctggtggacaccatcaagatttttccccagttttcaatcgtcggcatcgcagacaaactggaaagtgcgaagaagcaaatacgcctctatcaaccacagttaattctattggataattttttacccgatggcaaagggatcgatttaattcgtcataccatcagcaccaactacacagggcgaattattttcattaccgccgacaatcatatggataccatcagcgatgccttacgcatgggcgtattcgattatctgattaagccggtacattatcagcgcctgcagcataccctggagcggttcacccgttaccgcagttcgttacgttccagtgagcagg-caaacc-agacgc-acgttgat…
NewportCVMN1543	atcgttgaagacgaaccgatgctagcggaaatcctggtggacaccatcaagatttttccccagttttcaatcgtcggcatcgcagacaaactggaaagtgcgaagaagcaaatacgcctctatcaaccacagttaattctattggataattttttacccgatggcaaagggatcgatttaattcgtcataccatcagcaccaactacacagggcgaattattttcattaccgccgacaatcatatggataccatcagcgatgccttacgcatgggcgtattcgattatctgattaagccggtacattatcagcgcctgcagcataccctggagcggttcacccgttaccgcagttcgttacgttccagtgagcagg-caaacc-agacgc-acgttgat…
NewportCVMN18486	atcgttgaagacgaaccgatgctagcggaaatcctggtggacaccatcaagatttttccccagttttcaatcgtcggcatcgcagacaaactggaaagtgcgaagaagcaaatacgcctctatcaaccacagttaattctattggataattttttacccgatggcaaagggatcgatttaattcgtcataccatcagcaccaactacacagggcgaattattttcattaccgccgacaatcatatggataccatcagcgatgccttacgcatgggcgtattcgattatctgattaagccggtacattatcagcgcctgcagcataccctggagcggttcacccgttaccgcagttcgttacgttccagtgagcagg-caaacc-agacgc-acgttgat…
NewportHenan3	atcgttgaagacgaaccgatgctagcggaaatcctggtggacaccatcaagctttttccccagttttcaatcgtcggcatcgcagacaaactggaaagtgcgaagaagcaaatacgcctctatcaaccacagttaattctattggataattttttacccgatggcaaagggatcgatttaattcgtcataccatcagcaccaactacacggggcgaattattttcattaccgccgacaatcatatggataccatcagcgatgccttacgcatgggcgtattcgattatctgattaagccggtacattatcagcgcctgcagcataccctggagcggttcacccgttaccgcagttcgttacgttccagtgagcagg-caaacc-agacgc-acgttgat…
NewportJS09102	atcgttgaagacgaaccgatgctagcggaaatcctggtggacaccatcaagatttttccccagttttcaatcgtcggcatcgcagacaaactggaaagtgcgaagaagcaaatacgcctctatcaaccacagttaattctattggataattttttacccgatggcaaagggatcgatttaattcgtcataccatcagcaccaactacacagggcgaattattttcattaccgccgacaatcatatggataccatcagcgatgccttacgcatgggcgtattcgattatctgattaagccggtacattatcagcgcctgcagcataccctggagcggttcacccgttaccgcagttcgttacgttccagtgagcagg-caaacc-agacgc-acgttgat…
NewportLevine1	atcgttgaagacgaaccgatgctagcggaaatcctggtggacaccatcaagctttttccccagttttcaatcgtcggcatcgcagacaagctggaaagtgcgaagaagcaaatacgcctctatcaaccacagttaattctattggataattttttacctgatggcaaagggatcgatttaattcgtcataccatcagcaccaactacacggggcgaattattttcattaccgccgacaatcatatggataccatcagcgatgccttacgcatgggcgtattcgattacctgattaagccggtacattatcagcgcctgcagcataccctggagcggttcacccgttaccgcagttcgttacgttccagtgagcagg-caaacc-agacgc-acgttgat…
NewportLevine15	atcgttgaagacgaaccgatgctagcggaaatcctggtggacaccatcaagctttttccccagttttcaatcgtcggcatcgcagacaagctggaaagtgcgaagaagcaaatacgcctctatcaaccacagttaattctattggataattttttacctgatggcaaagggatcgatttaattcgtcataccatcagcaccaactacacggggcgaattattttcattaccgccgacaatcatatggataccatcagcgatgccttacgcatgggcgtattcgattacctgattaagccggtacattatcagcgcctgcagcataccctggagcggttcacccgttaccgcagttcgttacgttccagtgagcagg-caaacc-agacgc-acgttgat…
NewportSH111077	atcgttgaagacgaaccgatgctagcggaaatcctggtggacaccatcaagatttttccccagttttcaatcgtcggcatcgcagacaaactggaaagtgcgaagaagcaaatacgcctctatcaaccacagttaattctattggataattttttacccgatggcaaagggatcgatttaattcgtcataccatcagcaccaactacacagggcgaattattttcattaccgccgacaatcatatggataccatcagcgatgccttacgcatgggcgtattcgattatctgattaagccggtacattatcagcgcctgcagcataccctggagcggttcacccgttaccgcagttcgttacgttccagtgagcagg-caaacc-agacgc-acgttgat…
NewportShandong3	atcgttgaagacgaaccgatgctagcggaaatcctggtggacaccatcaagatttttccccagttttcaatcgtcggcatcgcagacaaactggaaagtgcgaagaagcaaatacgcctctatcaaccacagttaattctattggataattttttacccgatggcaaagggatcgatttaattcgtcataccatcagcaccaactacacagggcgaattattttcattaccgccgacaatcatatggataccatcagcgatgccttacgcatgggcgtattcgattatctgattaagccggtacattatcagcgcctgcagcataccctggagcggttcacccgttaccgcagttcgttacgttccagtgagcagg-caaacc-agacgc-acgttgat…
NewportSL317	atcgttgaagacgaaccgatgctagcggaaatcctggtggacaccatcaagctttttccccagttttcaatcgtcggcatcgcagacaagctggaaagtgcgaagaagcaaatacgcctctatcaaccacagttaattctattggataattttttacctgatggcaaagggatcgatttaattcgtcataccatcagcaccaactacacggggcgaattattttcattaccgccgacaatcatatggataccatcagcgatgccttacgcatgggcgtattcgattacctgattaagccggtacattatcagcgcctgcagcataccctggagcggttcacccgttaccgcagttcgttacgttccagtgagcagg-caaacc-agacgc-acgttgat…
PomonaATCC10729	atcgttgaagacgaaccgatgctagcggaaatcctggtggacaccatcaagctttttccccagttttcaatcgtcggcatcgcagacaaactggaaagtgcaaagaagcaaatacgcctctatcaaccacagttaattctattggataattttttacccgatggcaaagggatcgatttaattcgtcataccatcagcaccaactacacggggcgaattattttcattaccgccgacaatcatatggataccatcagcgatgccttacgcatgggcgtattcgattatctgattaagccggtacattatcagcgcctgcagcataccctggagcggttcacccgttaccgcagttcgttacgttccagtgagcagg-caaacc-agacgc-acgttgat…
PullorumATCC9120	atcgttgaagacgaaccgatgctagcggaaatcctggtggacaccatcaagatttttccccagttttcaatcgtcggcatcgcagacaaactggaaagtgcgaagaagcaaatacgcctctatcaaccacagttaattctattggataattttttacccggtggcaaagggatcgatttaattcgtcataccatcagcaccaactacacggggcgaattattttcattaccgccgacaatcatatggataccatcagcgatgccttacgcatgggcgtattcgattacctgattaagccggtacattatcagcgcctgcagcataccctggagcggttcacccgttaccgcagttcgttacgttccagtgagcagg-caaacc-agacgc-acgttgat…
RubislawA4653	atcgttgaagacgaaccgatgctagcggaaatcctggtggacaccatcaagctttttccccagttttcaatcgtcggcatcgcagacaaactggaaagtgcaaagaagcaaatacgcctctatcaaccacagttaattctattggataattttttacccgatggcaaagggatcgatttaattcgtcataccatcagcaccaactacacggggcgaattattttcattaccgccgacaatcatatggataccatcagcgatgccttacgcatgggcgtattcgattatctgattaagccggtacattatcagcgcctgcagcataccctggagcggttcacccgttaccgcagttcgttacgttccagtgagcagg-caaacc-agacgc-acgttgat…
SenftenbergA4543	atcgttgaagacgaaccgatgctagcggaaatcctggtggataccatcaagctttttccccagttttcaatcatcggcatcgcagacaaactggaaagtgcaaagaagcaaatacgcctctatcaaccacagttaattctattggataattttttacccgatggcaaagggatcgatttaattcgtcataccatcagcgccaactacacggggcgaattattttcattaccgccgacaatcatatggataccatcagcgatgccttacgcatgggcgtattcgattatctgattaagccggtacattatcagcgcctgcagcataccctggagcggttcacccgttaccgcagttcgttacgttccagtgagcagg-caaacc-agacgc-acgttgat…
SenftenbergSS209	atcgttgaagacgaaccgatgctagcggaaatcctggtggacaccatcaagctttttccccagttttcaatcgtcggcatcgcagacaaactggaaagtgcaaagaagcaaatacgcctctatcaaccacagttaattctattggataattttttacccgatggcaaagggatcgatttaattcgtcataccatcagcaccaactacacggggcgaattattttcattactgccgacaatcatatggataccatcagcgatgccttacgcatgggcgtattcgattatctgattaagccggtacattatcagcgcctgcagcataccctggagcggttcacccgttaccgcagttcgttacgttccagtgagcagg-caaacc-agacgc-acgttgat…
Typhi404ty	atcgttgaagacgaaccgatgctagcggaaatcctggtggacaccatcaagctttttcctcagttttcaatcgtcggtatcgcagacaagctggaaagtgcgaagaagcaaatacgcctctatcaaccacagttaattctattggataattttttacccgatggcaaagggatcgatttaattcgtcataccatcagcaccaactacacggggc-aattatt-tcattaccgcc-acaatc--------------------------------------------------------------------------------------------------------------------------------------------------------------…
TyphiAG3	------------------------------------------------------------------------------atcgcagacaagctggaaagtgcgaagaagcaaatacgcctctatcaaccacagttaattctattggataattttttacccgatggcaaagggatcgatttaattcgtcataccatcagcaccaactacacggggcgaattattttcattaccgccgacaatcatatggataccatcagcgatgccttacgcatgggcgtattcgattatctgattaagccggtacattatcagcgcctgcagcataccctggagcggttcacccgttaccgcagttcgttacgttccagtgagcaggacaaaccgagacgctacgttgat…
TyphiBL196	atcgttgaagacgaaccgatgctagcggaaatcctggtggacaccatcaagctttttcctcagttttcaatcgtcggtatcgcagacaagctggaaagtgcgaagaagcaaatacgcctctatcaaccacagttaattctattggataattttttacccgatggcaaagggatcgatttaattcgtcataccatcagcaccaactacacggggcgaattattttcattaccgccgacaatcatatggataccatcagcgatgccttacgcatgggcgtattcgattatctgattaagccggtacattatcagcgcctgcagcataccctggagcggttcacccgttaccgcagttcgttacgttccagtgagcagg-caaacc-agacgc-acgttgat…
TyphiCR0044	atcgttgaagacgaaccgatgctagcggaaatcctggtggacaccatcaagctttttcctcagttttcaatcgtcggtatcgcagacaagctggaaagtgcgaagaagcaaatacgcctctatcaaccacagttaattctattggataattttttacccgatggcaaagggatcgatttaattcgtcataccatcagcaccaactacacggggcgaattattttcattaccgccgacaatcatatggataccatcagcgatgccttacgcatgggcgtattcgattatctgattaagccggtacattatcagcgcctgcagcataccctggagcggttcacccgttaccgcagttcgttacgttccagtgagcagg-caaacc-agacgc-acgttgat…
TyphiE007866	atcgttgaagacgaaccgatgctagcggaaatcctggtggacaccatcaagctttttcctcagttttcaatcgtcggtatcgcagacaagctggaaagtgcgaagaagcaaatacgcctctatcaaccacagttaattctattggataattttttacccgatggcaaagggatcgatttaattcgtcataccatcagcaccaactacacggggcgaattattttcattaccgccgacaatcatatggataccatcagcgatgccttacgcatgggcgtattcgattatctgattaagccggtacattatcagcgcctgcagcataccctggagcggttcacccgttaccgcagttcgttacgttccagtgagcagg-caaacc-agacgc-acgttgat…
TyphiE016750	atcgttgaagacgaaccgatgctagcggaaatcctggtggacaccatcaagctttttcctcagttttcaatcgtcggtatcgcagacaagctggaaagtgcgaagaagcaaatacgcctctatcaaccacagttaattctattggataattttttacccgatggcaaagggatcgatttaattcgtcataccatcagcaccaactacacggggcgaattattttcattaccgccgacaatcatatggataccatcagcgatgccttacgcatgggcgtattcgattatctgattaagccggtacattatcagcgcctgcagcataccctggagcggttcacccgttaccgcagttcgttacgttccagtgagcagg-caaacc-agacgc-acgttgat…
TyphiE980664	atcgttgaagacgaaccgatgctagcggaaatcctggtggacaccatcaagctttttcctcagttttcaatcgtcggtatcgcagacaagctggaaagtgcgaagaagcaaatacgcctctatcaaccacagttaattctattggataattttttacccgatggcaaagggatcgatttaattcgtcataccatcagcaccaactacacggggcgaattattttcattaccgccgacaatcatatggataccatcagcgatgccttacgcatgggcgtattcgattatctgattaagccggtacattatcagcgcctgcagcataccctggagcggttcacccgttaccgcagttcgttacgttccagtgagcagg-caaacc-agacgc-acgttgat…
TyphiE982068	atcgttgaagacgaaccgatgctagcggaaatcctggtggacaccatcaagctttttcctcagttttcaatcgtcggtatcgcagacaagctggaaagtgcgaagaagcaaatacgcctctatcaaccacagttaattctattggataattttttacccgatggcaaagggatcgatttaattcgtcataccatcagcaccaactacacggggcgaattattttcattaccgccgacaatcatatggataccatcagcgatgccttacgcatgggcgtattcgattatctgattaagccggtacattatcagcgcctgcagcataccctggagcggttcacccgttaccgcagttcgttacgttccagtgagcagg-caaacc-agacgc-acgttgat…
TyphiM223	atcgttgaagacgaaccgatgctagcggaaatcctggtggacaccatcaagctttttcctcagttttcaatcgtcggtatcgcagacaagctggaaagtgcgaagaagcaaatacgcctctatcaaccacagttaattctattggataattttttacccgatggcaaagggatcgatttaattcgtcataccatcagcaccaactacacggggcgaattattttcattaccgccgacaatcatatggataccatcagcgatgccttacgcatgggcgtattcgattatctgattaagccggtacattatcagcgcctgcagcataccctggagcggttcacccgttaccgcagttcgttacgttccagtgagcagg-caaacc-agacgc-acgttgat…
TyphimuriumSTm1	atcgttgaagacgaaccgatgctagcggaaatcctggtggacaccatcaagatttttccccagttttcaatcgtcggcatcgcagacaaactggaaagtgcgaagaagcaaatacgcctctatcaaccacagttaattctattggataattttttacccgatggcaaagggatcgatttaattcgtcataccatcagcaccaactacacggggcgaattattttcattaccgccgacaatcatatggataccatcagcgatgccttacgcatgggcgtattcgattacctgattaagccggtacattatcagcgcctgcagcataccctggagcggttcacccgttaccgcagttcgttacgttccagtgagcagg-caaacc-agacgc-acgttgat…
TyphimuriumSTm10	atcgttgaagacgaaccgatgctagcggaaatcctggtggacaccatcaagatttttccccagttttcaatcgtcggcatcgcagacaaactggaaagtgcgaagaagcaaatacgcctctatcaaccacagttaattctattggataattttttacccgatggcaaagggatcgatttaattcgtcataccatcagcaccaactacacggggcgaattattttcattaccgccgacaatcatatggataccatcagcgatgccttacgcatgggcgtattcgattacctgattaagccggtacattatcagcgcctgcagcataccctggagcggttcacccgttaccgcagttcgttacgttccagtgagcagg-caaacc-agacgc-acgttgat…
TyphimuriumSTm11	atcgttgaagacgaaccgatgctagcggaaatcctggtggacaccatcaagatttttccccagttttcaatcgtcggcatcgcagacaaactggaaagtgcgaagaagcaaatacgcctctatcaaccacagttaattctattggataattttttacccgatggcaaagggatcgatttaattcgtcataccatcagcaccaactacacggggcgaattattttcattaccgccgacaatcatatggataccatcagcgatgccttacgcatgggcgtattcgattacctgattaagccggtacattatcagcgcctgcagcataccctggagcggttcacccgttaccgcagttcgttacgttccagtgagcagg-caaacc-agacgc-acgttgat…
TyphimuriumSTm12	atcgttgaagacgaaccgatgctagcggaaatcctggtggacaccatcaagatttttccccagttttcaatcgtcggcatcgcagacaaactggaaagtgcgaagaagcaaatacgcctctatcaaccacagttaattctattggataattttttacccgatggcaaagggatcgatttaattcgtcataccatcagcaccaactacacggggcgaattattttcattaccgccgacaatcatatggataccatcagcgatgccttacgcatgggcgtattcgattacctgattaagccggtacattatcagcgcctgcagcataccctggagcggttcacccgttaccgcagttcgttacgttccagtgagcagg-caaacc-agacgc-acgttgat…
TyphimuriumSTm2	atcgttgaagacgaaccgatgctagcggaaatcctggtggacaccatcaagatttttccccagttttcaatcgtcggcatcgcagacaaactggaaagtgcgaagaagcaaatacgcctctatcaaccacagttaattctattggataattttttacccgatggcaaagggatcgatttaattcgtcataccatcagcaccaactacacggggcgaattattttcattaccgccgacaatcatatggataccatcagcgatgccttacgcatgggcgtattcgattacctgattaagccggtacattatcagcgcctgcagcataccctggagcggttcacccgttaccgcagttcgttacgttccagtgagcagg-caaacc-agacgc-acgttgat…
TyphimuriumSTm3	atcgttgaagacgaaccgatgctagcggaaatcctggtggacaccatcaagatttttccccagttttcaatcgtcggcatcgcagacaaactggaaagtgcgaagaagcaaatacgcctctatcaaccacagttaattctattggataattttttacccgatggcaaagggatcgatttaattcgtcataccatcagcaccaactacacggggcgaattattttcattaccgccgacaatcatatggataccatcagcgatgccttacgcatgggcgtattcgattacctgattaagccggtacattatcagcgcctgcagcataccctggagcggttcacccgttaccgcagttcgttacgttccagtgagcagg-caaacc-agacgc-acgttgat…
TyphimuriumSTm4	atcgttgaagacgaaccgatgctagcggaaatcctggtggacaccatcaagatttttccccagttttcaatcgtcggcatcgcagacaaactggaaagtgcgaagaagcaaatacgcctctatcaaccacagttaattctattggataattttttacccgatggcaaagggatcgatttaattcgtcataccatcagcaccaactacacggggcgaattattttcattaccgccgacaatcatatggataccatcagcgatgccttacgcatgggcgtattcgattacctgattaagccggtacattatcagcgcctgcagcataccctggagcggttcacccgttaccgcagttcgttacgttccagtgagcagg-caaacc-agacgc-acgttgat…
TyphimuriumSTm5	atcgttgaagacgaaccgatgctagcggaaatcctggtggacaccatcaagatttttccccagttttcaatcgtcggcatcgcagacaaactggaaagtgcgaagaagcaaatacgcctctatcaaccacagttaattctattggataattttttacccgatggcaaagggatcgatttaattcgtcataccatcagcaccaactacacggggcgaattattttcattaccgccgacaatcatatggataccatcagcgatgccttacgcatgggcgtattcgattacctgattaagccggtacattatcagcgcctgcagcataccctggagcggttcacccgttaccgcagttcgttacgttccagtgagcagg-caaacc-agacgc-acgttgat…
TyphimuriumSTm6	atcgttgaagacgaaccgatgctagcggaaatcctggtggacaccatcaagatttttccccagttttcaatcgtcggcatcgcagacaaactggaaagtgcgaagaagcaaatacgcctctatcaaccacagttaattctattggataattttttacccgatggcaaagggatcgatttaattcgtcataccatcagcaccaactacacggggcgaattattttcattaccgccgacaatcatatggataccatcagcgatgccttacgcatgggcgtattcgattacctgattaagccggtacattatcagcgcctgcagcataccctggagcggttcacccgttaccgcagttcgttacgttccagtgagcagg-caaacc-agacgc-acgttgat…
TyphimuriumSTm8	atcgttgaagacgaaccgatgctagcggaaatcctggtggacaccatcaagatttttccccagttttcaatcgtcggcatcgcagacaaactggaaagtgcgaagaagcaaatacgcctctatcaaccacagttaattctattggataattttttacccgatggcaaagggatcgatttaattcgtcataccatcagcaccaactacacggggcgaattattttcattaccgccgacaatcatatggataccatcagcgatgccttacgcatgggcgtattcgattacctgattaagccggtacattatcagcgcctgcagcataccctggagcggttcacccgttaccgcagttcgttacgttccagtgagcagg-caaacc-agacgc-acgttgat…
TyphimuriumSTm9	atcgttgaagacgaaccgatgctagcggaaatcctggtggacaccatcaagatttttccccagttttcaatcgtcggcatcgcagacaaactggaaagtgcgaagaagcaaatacgcctctatcaaccacagttaattctattggataattttttacccgatggcaaagggatcgatttaattcgtcataccatcagcaccaactacacggggcgaattattttcattaccgccgacaatcatatggataccatcagcgatgccttacgcatgggcgtattcgattacctgattaagccggtacattatcagcgcctgcagcataccctggagcggttcacccgttaccgcagttcgttacgttccagtgagcagg-caaacc-agacgc-acgttgat…
TyphimuriumTN061786	atcgttgaagacgaaccgatgctagcggaaatcctggtggacaccatcaagatttttccccagttttcaatcgtcggcatcgcagacaaactggaaagtgcgaagaagcaaatacgcctctatcaaccacagttaattctattggataattttttacccgatggcaaagggatcgatttaattcgtcataccatcagcaccaactacacggggcgaattattttcattaccgccgacaatcatatggataccatcagcgatgccttacgcatgggcgtattcgattacctgattaagccggtacattatcagcgcctgcagcataccctggagcggttcacccgttaccgcagttcgttacgttccagtgagcagg-caaacc-agacgc-acgttgat…
TyphiST0208	atcgttgaagacgaaccgatgctagcggaaatcctggtggacaccatcaagctttttcctcagttttcaatcgtcggtatcgcagacaagctgg-----------------------------------------------------------------------------------------------------------------------------------------------------------------------------------------------------------------------------------------------------------------------------------------------------------------…
TyphiUJ308A	atcgttgaagacgaaccgatgctagcggaaatcctggtggacaccatcaagctttttcctcagttttcaatcgtcggtatcgcagacaagctggaaagtgcgaagaagcaaatacgcctctatcaaccacagttaattctattggataattttttacccgatggcaaagggatcgatttaattcgtcataccatcagcaccaactacacggggcgaattattttcattaccgccgacaatcatatggataccatcagcgatgccttacgcatgggcgtattcgattatctgattaagccggtacattatcagcgcctgcagcataccctggagcggttcacccgttaccgcagttcgttacgttccagtgagcagg-caaacc-agacgc-acgttgat…
TyphiUJ816A	atcgttgaagacgaaccgatgctagcggaaatcctggtggacaccatcaagctttttcctcagttttcaatcgtcggtatcgcagacaagctggaaagtgcgaagaagcaaatacgcctctatcaaccacagttaattctattggataattttttacccgatggcaaagggatcgatttaattcgtcataccatcagcaccaactacacggggcgaattattttcattaccgccgacaatcatatggataccatcagcgatgccttacgcatgggcgtattcgattatctgattaagccggtacattatcagcgcctgcagcataccctggagcggttcacccgttaccgcagttcgttacgttccagtgagcagg-caaacc-agacgc-acgttgat…
UgandaR83404	atcgttgaagacgaaccgatgctagcggaaatcctggtggacaccatcaagctttttcctcagttttcaatcgtcggtatcgcagacaagctggaaagtgcgaagaagcaaatacgcctctatcaaccacagttaattctattggataattttttacccgatggcaaagggatcgatttaattcgtcataccatcagcaccaactacacggggcgaattattttcattaccgccgacaatcatatggataccatcagcgatgccttacgcatgggcgtattcgattatctgattaagccggtacattatcagcgcctgcagcataccctggagcggttcacccgttaccgcagttcgttacgttccagtgagcagg-caaacc-agacgc-acgttgat…
UrbanaR82977	atcgttgaagacgaaccgatgctagcggaaatcctggtggacaccatcaagctttttccccagttttcaatcgtcggcatcgcagacaaactggaaagtgcaaagaagcaaatacgcctctatcaaccacagttaattctattggataattttttacccgatggcaaagggatcgatttaattcgtcataccatcagcaccaactacacggggcgaattattttcattaccgccgacaatcatatggataccatcagcgatgccttacgcatgggcgtattcgattatctgattaagccggtacattatcagcgcctgcagcataccctggagcggttcacccgttaccgcagttcgttacgttccagtgagcagg-caaacc-agacgc-acgttgat…
WandsworthA4580	atcgttgaagacgaaccgatgctagcggaaatcctggtggacaccatcaagatttttccccagttttcaatcgtcggcatcgcagacaaactggaaagtgcgaagaagcaaatacgcctctatcaaccacagttaattctattggataattttttacccgatggcaaagggatcgatttaattcgtcataccatcagcaccaactacacggggcgaattattttcattaccgccgacaatcatatggataccatcagcgatgccttacgcatgggcgtattcgattatctgattaagccggtacattatcagcgcctgcagcataccctggagcggttcacccgttaccgcagttcgttacgttccagtgagcagg-caaacc-agacgc-acgttgat…
EnteritidisSARB17	---------------------------------------------------------------------------------------------------------------------------------------------------------------------------------------------------------------------------------------------------------------------------------------------------------------------------------------------------------------------------------------------------------------…
;
end;
