# Supplementary material for: Phylogenomic Analysis Identifies Gene Gains That Define Salmonella enterica Subspecies I
Source: PLoS One. 2013 Oct 28;8(10):e76821. doi: 10.1371/journal.pone.0076821 (PMC3810377; doi:10.1371/journal.pone.0076821)
Supplement: Table S6 — (TXT) [file pone.0076821.s008.txt]

#NEXUS 

Begin data;
	Dimensions ntax=319 nchar=1360;
	Format datatype=dna gap=-;
	Matrix
JavianaCFSAN001992         CCCCCGCAAGCATAGTTGGGGGACTACGCGGTCATGGCGTGCGGCAGACACCGCGCTGTGTCGTCCCTGCCCGTCACATAATCGTCGCAGAACTTCGATT
                           GGAGCTCGTGAGGACGGCGTCCCCCCTTGTGACAGCCGGGATGCGGCTCCGGAAGACCCAATCGTCGCCCCCGTACTATGCGACTCTACAAGATAAGCGC
                           CGCGGGTCATTAACCCTTCTGGGGAACAATCACCGGAGAGCGTAATGACTGTTAATCGGGTCAGATTCCTGGTGTGTGGCGCTGCCTTCGGCGCCCGCGC
                           GGCGCTGAGATCCATTCGCTTCTCGGTAAGAGGGCGCTGTTAAACAGAGTCGAACCTTGTTTTCCTCGCCGGACCGGCCCCATAGATTGTGAGCGATCCG
                           ATGAATAGGGGCAGGGTTGGCGGCCAGAGGCCGCAATCGGGTACCTGAGCTTCTACGGATCCACCCACGGGTGCGGTCTGCAGGGTTTCGGTGCCGGTGC
                           GGCCCCGCTGTTGGCTGCCGAGCGTAGACGCAGCGGGGCGTTACCCGGCGGGTTCGACCCCTACTGCCAGGTGCGACCCGGGTCGACGACCTATGGTCGG
                           AGCCTGTGTTTACGGCCCGCATTCGTGCGTCGGGACCCTCGCCCGGTCCCGCGCTCGCCCAACAGGGTCCGGCCGAGCTCTAGTACGTACTGCGCGGTCC
                           TCGTCATGGCTCGGCATGCAGGCTCCCCTCCCGCGTTCGGCGCGCTGACCGTGCCGGGTCTGCCTTCCTTAATGAGCCACCGTACCCTAACCCGCACGCT
                           CCCCGCCGTACGGCTGTCAGGACAAGCAGCGCTTCTCCCCAGCCGTCATGCCGCGTTGTCACAATATCCCTTAGCGGGGGGACCCCTCTAGATCTCCCCA
                           CTGCGGGAATCAGTTGACGAGGACATGTCGGGGGCGGGGGCGCACGCCGCGTGTTAGTACGAGGCCACAATTGGATTAACAATCAGGAACTCGGCAGAGG
                           TTGGGCCTTTGATGACCTTCCCTGACTTGGTTTTACACGGCCGAAGCAGCAAATGTAGGTGAACGTCTGCGGCGCGAACTAGTGTCGAAGAAGAGAATCA
                           GACCCATTAATCATGGACCGACGCATTAATTATCCCGACCCGTCAAGTGCGTCCAAACAGTGTGATCGTCGATCGTCCGAACCCGGAGACTTCTCATCGC
                           CATGACAGTAAACTATTGATAGAGAACTGTTGCCTCAAACGAAGCTGCGTAGTTAGGCGGGACGCGACGCTGTAGTTTACCAACTGCCACTAGCGGTTCA
                           GTCATCAAGTAGTAGCAGCCTGGCTTATAGACCGACCCACTGGCGGCCGACATGGTCAGG
AgonaSL483                 CTCCCGCAAGCACAGTTGGGGGACTGGTGGGTCGTGGTACACGGCATACATCGCGCCGTGTCGTCCCTGCTCGCCACACAATTGTCACAGAACTTCGATC
                           GGAGTTTGTGAGGACGTCACCCCCCCTCGCGGCAACCGGGACGCGGCTCCGGAAGGCCCCATCGCCGCCCCCGTACTATGCAACTCTACAAGATAAGCGC
                           CGCGGGTCGCTAACCCTTCAGGAGAACGATCCCCGAAGAGCGCGACAACTGTTGGCCGGGTCAGATTCCCGAAGTGTAGCGCTGCCTTCGGCGCCCGTGC
                           GGCACCGAGACCTGTACGCTTCTCGGCAGGAGGGCGCTGTGAGTCAGAGCCGAACCTTGATGTCCTCGCTGGACTGGTCCCCTGGATTGCGAGCGATCCG
                           ACGAATAGGGGCAGGGTTGGCGGCCAGGGGCCGCAATCGGGTGCTCGCGCTCCTACGGCTCCACCCGTGGGTGCGGTCTGCCGCGTCTCGGTGCAGGTGC
                           GGCCCCGCTGTTAGTTGTCTGGCGTAGGCACAGCGGGGCGCTACCCAGCGGGTTCGACCCCTACAACCGGGCGTGATCCGGGTTTTTAGTTCGCAACTGG
                           AGCCTTTGCTCACGACCCACGTTCGTGCGCTGGGACCCCCGCCCGGCCCCGCGCTCGCCCAGCAGGGCTCGACCACGCTCTAGTACGCAGGGCGCGGTCC
                           CTGTCATGGCTCGGCAGGTGGGCTCCCCTCCCCTGAGTTAAGCGCGGCCTGTGTTGATCCTGTTCCCCGTGGCTGAAATGTACGTCTCGAGGTAGGCGCC
                           CGCTGCCGCACGGCTGTCAAGCCGAGTAGCGCCCCTCCCCAACCGTCATGCCGCGTTGTCACAACAGCCCTTAGCCCGGGGGCCGCTCTAGATCTCATTT
                           CCTCGGGGGCCGGCCGGTGGGAGCACGTCGGAGGCGGGGCCGCGCGCCGCGTGTTAGTCCGAGGTCGCAATTGGATTAACAATCGGGGACTCGGCAGAAA
                           CTGGGCCTTCGGCAGCCTCCATCAGTTTGACTATACACGGCCGGAACAGCAAGCGTAGATGTACGTGTTCAGGGCGAACTAGTAGCATAGCAGAAGCCCA
                           AACCCATTAGCTCTGGACCGACGCAGTAATTATCCCGACCCGTCAGGTGCGTCCAAACAGTGAGATCGTCGATTGTCCGAAACTGGAGACTTCTCATCAC
                           CGCGACAGTATACTATTGATAGAGAGCTGTTGCCTCAAACCAAGCTGCGTAATCAGGCGGGACGCAACGCTACAACTTACCAACTGCCACTAACAGCCCA
                           GCCCTCAAGTAGTAGCAGCTTGGCTTACAGGCCGACCCACTGGCGGCCGGCATGGTCAGG
TennesseeCDC070191         CCACCGCAGGCACAGTTGGAGGACTGGTGGGTCGTAGTACGCCGCAGACACCATGCTGTGTCGTCCCTGCCCGCCACACAATTGTCGCAGAACTTTAATC
                           GGAGCTCGGGATCACGGCGCCCCCCTTCGCGGCAATCGGGACGCGGCTCCGGAAGGCCCCATCGCCGCCCCCGTGCTATGCAACTCTACAAGATAAGCGC
                           CGCGGGTCGCTAACCCTTCAGGAGAACAATCCCCGGAGAGCGTGATGACTGCCGGCCGGGGCAGATTCCCGGTGTGGGGCGCTGCCTTCGGAGCCCGTGC
                           GGCGCCGAGACCTATTCGCTTCTCGGCAGGAGGGCGCTGTGAGTCAGAGCCAAACCTTGATGTCCTCGCCGAGCTGGTCCCCTAGAGCGTAGGCAGTCCA
                           ATAAGCAGGAGCAGGGCTGACGGCCAGGGACCGCAAACGGGTGCCCGCGCTCTTACGGATCCACCCACGGTAGCAGTCTTCCGGGTCTCGGTGCAGGTGC
                           GGCCCCGCTGTTAGTTGCCGGGCGTCGGCACAGCGCGGCGCTACCCATCGGCTCGGGTCTTCACTGCTGGGTGCGACCCGGGTCGACAGTTCGCAACTCA
                           CCGTTGTTCTCAAGACCCATGTTCGTGCTTTGGGACCCCCGCCCGACCCCGCGCTCGCCCAGCATAGCTCAGCCACACTCTAGTAAGCAGGGAGCAGTCC
                           CTGTCACGGCGCGGCAGGCGGGCTCTCCCCCTGCGAGTTAAGCGCGGACCGCACCGGGTCTGTTTCCCTTAATGAGCCACCGTACCCTAGCCTAGGCGCC
                           CGTCGCCGCATGGCTGTCAGGCCGAGCAACGCCCCTCCCCAGCCGTTGAACCATACCGTCACAATAGCCCTTAGCGGGTGGGCCGCTCTGAGCCTCACCA
                           CTGCAGAGGCCGGCTGGCGAGGAAACGTCGGAGGCGGGGCTGCGCGCCGCGTGTCCGTCCGCGATCGCAATTGGATTATCAATCAGGAACTCGGCAGGGA
                           CTGGGCCTTCGGCGGCCGCTATCAATTTGGCCTTACACATCCGGCACAGCAAGCGTAGATGTACGTGTTCAGGGCGAACTAGTAGCATAGAAGAAGCCCC
                           GACCCATTAGCTCTAAGGGCACGCATTAATTCTCCCGACCCGTCAGGTGCTTCTTAATAGTGAGATCGTCGGTTGTCCAGACCCGGAGACTTCGCATCAC
                           CGCGACAGTATACTATTGATAGAGAGCTGTTGCCTCAAACCAAGCTGCGCGGTCAGGCGGGACGCAACGCTGTAGCTTACCAACTGCCACTAACAGCCCA
                           GCCCTTAAATAGTAGCAGCCTGGCTTACAGGCCGACCCATTGGCAGCCGACGTAGCCAGG
NewportSEEN185             CCCCCGCGGGTACAGCTGGGGGACTGGGCGGTCGTGGTACACGGCAGACACCGCGCAGTGTCGTCCCTGCCCGCCACACAATTGTCACAGAACTTCGCTC
                           GGAGCTCGTGCGGACGGCACCCCCCCTCGCGGCAACCGGGACGCGGCCCCGGAAGACCCCATCGCCGCCCCCGTACTATGCAACTCTACAAGATAAGCGC
                           CGCGGGTCGCTAACCCTTCAGGAGAACACTCCCCGAAGAGTGTGATGACTGTTGGCCGGGGCAGATTCCCGGAGTGAGGCGGTGCCTCCGGAGCCCGTAC
                           GGCGCCGAGACCTATTCGCTTCTCGGCAAGAAGGCGCTGTGAGACAGAGCCAAACTTTGATGTCCTCGCCGGACTGGTCCTCTAGATTGTGAGAGATCCG
                           ATGAGCAGGGGCAGGGCCGACGACCGGGGGCCTCAAACGGGTGCTCGCGCCTCTGCAGCTCCACCTATGGTAGCAGTCTTTCGGGTCACGGTGCAGGTGC
                           GACCCCGCTGTTGGCTGCCGGACGTCGGCACAGTGGGCTGCTACCCGGCGGGTTCGACCCCTACAGCCGGGCGTGACCCGGGCCGACGACCCATAGTCGG
                           AGCCTGTGTTTACGATGCGCATCCGTGCGCTGGGACCCCCGCCCGACCCCGCACCTGCCCAGCAGGGCTCGACCAAGCTCTAGTACGTAGGGCGCAGTCC
                           CCGTCATGGCTCGACTGACGGACTCTCCGTCTGCGAGTTAAGCGCGGACCGCACCGGGTCTGTTTCCCTTAATGAGCCACCGTACCCTAAGGCAGGCGCC
                           CGCCGCCGCATGGCTGTCAGGCCGGGCAACGCTCCTCCCCAACCGTCGTGCCATACCACCGCGATAGCCCTTAGCCCAGGGACCGCTCCAGAACCCATCA
                           CTGTGGGAATCAATTGGCGAGGACACGTTGGAGGCGGGGCCGCGCGCCGCGTGTCCGTCCGAGGTCGCAGTTGGATTAACAATCAAGAGCTTGGCAGAAA
                           CTGGGCCTTCGGCAGCCTCCATCAGTTCGACTTTACACATCCGGCACATCAAAAACAAAAATATGTGTTCGGCGCGAACTAGTGTCGTGGAAGAGAATCA
                           GGCCCTTTAGTTCTGAACAGACGTCTCAATTATCCCGACCCGTCAAGTGCGTCCAAACAGTGTGATCGTCGATTGTCCGAACCCGGAGACTTCTCATCAC
                           CGCGACAGTATACTATTGATAGAGAGCTGTTGCCTCAAACCAAGCCGCACGGTCAGGCGGGACTCAACGCTGCAGCTTACCAACTGCCACTAGCAGCCCA
                           GCCCTCAATTAGTAGCAGCCTGGCTTATAGACCGACCCACTGACGGCTGGCATGGTTAGG
NewportSEEN539             CCCCCGCGGGTACAGCTGGGGGACTGGGCGGTCGTGGTACACGGCAGACACCGCGCAGTGTCGTCCCTGCCCGCCACACAATTGTCACAGAACTTCGCTC
                           GGAGCTCGTGCGGACGGCACCCCCCCTCGCGGCAACCGGGACGCGGCCCCGGAAGACCCCATCGCCGCCCCCGTACTATGCAACTCTACAAGATAAGCGC
                           CGCGGGTCGCTAACCCTTCAGGAGAACACTCCCCGAAGAGTGTGATGACTGTTGGCCGGGGCAGATTCCCGGAGTGAGGCGGTGCCTCCGGAGCCCGTAC
                           GGCGCCGAGACCTATTCGCTTCTCGGCAAGAAGGCGCTGTGAGACAGAGCCAAACTTTGATGTCCTCGCCGGACTGGTCCTCTAGATTGTGAGAGATCCG
                           ATGAGCAGGGGCAGGGCCGACGACCGGGGGCCTCAAACGGGTGCTCGCGCCTCTGCAGCTCCACCTATGGTAGCAGTCTTTCGGGTCACGGTGCAGGTGC
                           GACCCCGCTGTTGGCTGCCGGACGTCGGCACAGTGGGCTGCTACCCGGCGGGTTCGACCCCTACAGCCGGGCGTGACCCGGGCCGACGACCCATAGTCGG
                           AGCCTGTGTTTACGATGCGCATCCGTGCGCTGGGACCCCCGCCCGACCCCGCACCTGCCCAGCAGGGCTCGACCAAGCTCTAGTACGTAGGGCGCAGTCC
                           CCGTCATGGCTCGACTGACGGACTCTCCGTCTGCGAGTTAAGCGCGGACCGCACCGGGTCTGTTTCCCTTAATGAGCCACCGTACCCTAAGGCAGGCGCC
                           CGCCGCCGCATGGCTGTCAGGCCGGGCAACGCTCCTCCCCAACCGTCGTGCCATACCACCGCGATAGCCCTTAGCCCAGGGACCGCTCCAGAACCCATCA
                           CTGTGGGAATCAATTGGCGAGGACACGTTGGAGGCGGGGCCGCGCGCCGCGTGTCCGTCCGAGGTCGCAGTTGGATTAACAATCAAGAGCTTGGCAGAAA
                           CTGGGCCTTCGGCAGCCTCCATCAGTTCGACTTTACACATCCGGCACATCAAAAACAAAAATATGTGTTCGGCGCGAACTAGTGTCGTGGAAGAGAATCA
                           GGCCCTTTAGTTCTGAACAGACGTCTCAATTATCCCGACCCGTCAAGTGCGTCCAAACAGTGTGATCGTCGATTGTCCGAACCCGGAGACTTCTCATCAC
                           CGCGACAGTATACTATTGATAGAGAGCTGTTGCCTCAAACCAAGCCGCACGGTCAGGCGGGACTCAACGCTGCAGCTTACCAACTGCCACTAGCAGCCCA
                           GCCCTCAATTAGTAGCAGCCTGGCTTATAGACCGACCCACTGACGGCTGGCATGGTTAGG
Gallinarum28791            CCACCGCAGGCGCAGCTGGGGGACTGGTGGGTCGTGGTACACGGCAGACATCGCGTCGTGTCGTCCCTGCCCGCCACACAATTGTCGCAGAACTTCGATT
                           GGAGCTCGTGCGGACGGCACCCCCCCTCGCGGCAACCGGGACGCGGCTCCGGAAGACCCCATCGCCGACCCCGTACTATGCAACTCTACAAGATAAGCGC
                           CGCGGGTCGCTAACCCTTCAGGAGAACAATCCCCGAAGAGCGTGATGACCGTCGGCCGGGTCAGATTCCCGGAGTGAGGCGCTGCCTTCGGAGCCCGTGC
                           GGCGCCGAGACCTATTCGCTTCTCGGCAGGAAGGCGCTGTGAGTCAGAGCCAAACCTTGATGTTCGCGCCGAGCTGGTCCCCGAGATTGCGAGCGATCCG
                           ATGGACAGGGGCAGGGCCGACGACCGGGGGCCTCAAACGGGGGCCCGCGCTTCTACGGCTCCACCCACGGGTGCGGTCTGCCGCGTCTCGGTGCAGGTAC
                           GGCCCCGCTGTTAGTTGCCGGACGTAAGCGCAGCGGGGCGCTACCCGGCGGGTTCGACCCCTATAGCCGGGCGTGACCCGGGTCGACGACCCATGGTCGG
                           AGCCTGCGTTTACGGTGTGCATTCGTGCGTTAGGACCCCCTCCCGGCCCCTTGTTCGTCCTGCGGGGCTCGACCAAGCTCTAGTAAACACTGCGCAGTCC
                           CTGTCATAGCTCGGCTAGCGGACTCCCCTCCTGCGAGTTACCACCGGCCCGTGCCAGGTTTGCCTTCCTTAATGAGCCACCGTACCCTAGCCCCGGCACC
                           CGTCACTGCATGGCTGTCAGGACGGGCGGCGCTCTTCTCCAACCGTTGTGCCATACCACCGCGATAGCCCTTAGTCCGGGGACCGCTCTGAGCCTCCCCA
                           CTGCGGGGGCCAATTGGCAAGGACCCGTCGGAGGCGCATGCGCACGTCGAACGGTGAGCTGCGGCCGCAGTTGGATTAACAATCAAGAGCTCGGTAGGGA
                           CTGGGCCTTCGGCGGCCTCCATCAATCTGACTTTACACATCCGGCACATCAAATGTCGGTGAACGTCTGCGGCGCGAACTAGTGGTGTAGGAGAGAATCA
                           GGCCCTTTAGTTCTGAACAGACGTCTCAATTATCCCGACCCGTCAAGTGCGTCCAAACAGTGTGATCGTCGATTGTCCGAACCCGGAAAACGTTCACCAC
                           CATGACAGTATACTATTGATAGAGAGATGTTGCCTCAAACCAAGCTGCGTGGTCTGGCGGGACGCAACGCTGTAGCTTACCAACTACCACTAGCAGCCCA
                           GCCCTCAAGTAGTAGCAGCCTGGCTTATAGACCGACCCACTGACGGCCGGAATGGTCAGG
CholeraesuisSCB67          TCACCGCAGGCACAGTTGGGGGACTGGTGACTCGCGACGCAAGGTAGACACCGCACAGTGTCGTCCCTGCCCGCCACACAATTGTCACAGAACTCCGATC
                           GGAGTTCGTGAGGACGGCACCCCCCCTCGCGGCAACCGGGACGCGGCTCCGGAAGGCCCCATCGCCGCCCCCGTACTATGCAACTTTACAAGATAAGCGC
                           CGCGGGTTGCTAACCCTTCAGGAGAACACTCCCCGAAGAGCGTAATAATTGTTGGCCGGAGCAGATTCCCGGATTGAGACGCTGCCTTCGGAGCCCGTGC
                           GGCGCCGCGACCTATTCGCTTCTCGGCAGGAGGGCGCTGTGAGTCAGAGCCAAACCTTGATGTTCGCGCCGAGCTAGTCCCCTAGATTGTGAGAGATCCG
                           GTGAGC???GGCAGGGCTGACGACCGCGGGCCACAAACGGAGGCCCGCGCTTCTACGGCTCCACCTGTGGGTGTAGTTTGCAGGGTCTCGTTGCCGGTGC
                           GGCCCCATTGTTAGTTGCCGGGCGTAGGCGCAGCGGGGCCCTACCCGGCGGGGTCGACTCTTACAGCCGGGCGTGACCCGGGTCGACAGTTCGCGGTCGG
                           AGCCTGTGTATACGGTGCGCATCCGTGCGTTGGGTCCCCTGCCCGACCCCGCGCTCGCCCAGCAGGGTCCGGCCACGCTCTAGTACGCACTGCGCAGTCC
                           CTGTCCTGGCTCGGCTAGCGGACTCTCCCCCTGCGAGTTAAGCGCGGACCGCACCGGGTCTGTTTCCCTTAATGAGCCACCGTACCCTAAGGCAGGCGCC
                           CGCTGCCGCACGGTTGCCAGGACGAGCGGCGCTCCTCCCCAGCAGCTGTACCATACCACCGCGATAGCCCTTAGCGGGGGGGCCGCTCTGAGCCTCACCA
                           CTGCGGGGGCCAGCCGGCGGGAGCACGTCGGAGGCGCAGCCGCACGCCGCGTGGTAGTCCGAGGTCGCAATTGGATTAACAATCAAGAACTTGGCAGGGG
                           TTGGGCCTTCAGCGGCCTCCATCAATTTGGCTTTACACATCCGGCACATCAAAAACAAAAATATGTGTTCGGCGCGAACTAGTGTCGTGGAAGAGAATCA
                           GAATCATTAGCTCTAAGGGCGCGCATTAATTATCCCGACCCGTCAAGTGCGTCTTAATAGTTAGATCGTCGATTGTCTGAACCCGGAGACTTCGCATCAC
                           CGCGACAGTATACTATTGATAGAGAACTGTTGCCTCATACCGTGCTGCGCGGTCTGGCGGGACGCAACGCTGTAGCTTACCAACTGCCACTAGCAGCCCA
                           GCCCTCAATTAGTAGCAGCCTGGCTTATAGACCGACCCACTGACGGCCAACATGGTCAGG
SalmonellaRissen           CCCCCGCAAGCACAGTTGGAGGACTGGTGGGTCGTGGTACACGGCAGACACCGCGCCGCGTCGTCCCTGCCCGCCACACAATTGTCGCAGAACTTCGATT
                           GGAGCTCGTGATCACGGCACCCCCCCTCGCGGCAACCGGGACGCGGCTCCGGACGGCCCCATCGCCGCCCCCGTACTATGCAACTCTACAAGATAAGCGC
                           CGCGGGTCGCTAACCCTTCAGGAGAACGATCCCCGGAGAGCGTAATAACCGTTGGCCGGGTCAGATTCCCGGTGTGAGGCGCTGCCTTCGGAGCCCGTGC
                           GGCGCCGAGACCTATTCGCTTCTCGGCAGGAGGGCGCTGTGAGTCAGAGCCGAACCTTGATGTCCTCGCTGGACTGGTCCCCTAGACCGCGAGCAGTCCA
                           ATGAGCAGGAGCAGGGCTGGCGACCGGGGGCCGCAATCGGGTGCCCGCGCCTCTGCAGATCCACCTACGGGTGCAGTTTGCAGGGTCTCGGTGCAGGTGC
                           GGCCCCGCTGTTGGCTGCCGGGCGTCGGCACAGCGCGGCGCTACCTGGCGGGTTCGACCCCTACAACCGGGCGTGATCCGGGTCGACAGTTCGCAATCGG
                           AGGTTGTGTTTACGACCCGCATTCGTGCGCTGGGACCCCCGCCCGGCCCCGCGCTCGCCCAGTAGGGCCCGGCCACGCTCTAGTAAGCAGGGCGCAGTCC
                           CTGTCATGGCTCGGCTGGCGGGCTCCCCTCCCCTGAGTTAAGCGCGGCCTGTGTTGATCCTGTTCCCCGTGGCTGAAATGTACGTCTCGAGGTAGGCGCC
                           CCCCGCCGCATGGCTGTCAGGCCGAGCAGCGCTCCTCCCCAGCCGTCATGCCGCGTTGTCACAACAGCCCTTAGCCCGGGGGCCGCTCTAGATCTCATTT
                           CCGCGGAGGCCGGCCGGTGGGAGCACGTCGGAGGCGGGGCCGCACGCCGCGTGTTAGTCCGAGGTCGCAATTGGATTAACAATCAGGAACTCGGCAGAAA
                           CTGGGCCTTCGGCAGCCTCCATCAGTCTGACTTTACACATCTAAAACAGCAAGTATAGATGAGCGTGTGTAGGACGATCTGAAGTTGAAGCAGAAGCCCA
                           AACCCATTAGCTCTGGACCGACGCAGTAATTATCCCGACCCGTCAAGTGCGTCCAAACAGTGAGATCGTCGATTGTCCGAACCCGGAGACTTCTCATCAC
                           CATGACAGTATACTATTGATAGAGAGCTGTTGCCTCAAACCAAGCTGCGCGGTCTGGCGGGACGCGACGCTGTAGCTTACCAACTGCCACTAACAGCCCA
                           GCCCTCAAGTAGTAGCAGCTTGGCTTACAGGCCGACCCACTGGCGGCCGGCATGGTCAGG
MontevideoSEEM973          CCCCTGCAAGCACAGTTGGGGGACCACGCGGCCGTGGCGCGCGGCAGACACCGCGCTGTGTCGTCCCTGCCCGCCACATAATCGTCGCAGAACTTCGATT
                           GGAGTTCATGCGGACGGCGCACCCCCGCGTGGCAACCGTGATGCGGCTCCGGAAGACCCCATCGTCGCCCCCGTACTATGCATCTCTACAATATAAGCGC
                           CGCGGGTCACTAACCTTTCAGGGTAACAATCACCGGAGAGCGTAATGACTGTTGGTAGGGGCAGGTTCCCGGTGTGAGGCGGTGCTTTCGGCGCCCGCGC
                           GGCGCTGAGATCCATTCGCTTCTCGGTAAGAAGGCACTATGAGTCAGAGCCGAACCTTGATTTCCTCGCCGGACTGGCCCCCTAGATTGTGAGCGATCCG
                           ATGAATAGGGGCAGGGTTGGCGGCCAGAGGCCGCAATCGGGTGCCTACGCTTCTACGGATCCCCCTACGGGAGCAGTTTGCAGGGTCTCGGTGTAGGTGC
                           GGCCTCGCTGTTAACTGCGGGGCGGAGGCGCCACGGGGCGTTACCCGGCGGGTTCGACCCCTACTGCCAGGTGCGACCCGGGTCGACGACCTATGGTCGG
                           AGCCTGTGTTTACGGCCCGCATCCGTGCTCTGGAACCCCCGCCTGGCCCCGCGCTCGCCCAGCAGGGTCCGGCCGAGCTCAAGTACGCACGGCGCGATTC
                           CCGACATGGTTCGGCATGCAGGCCTCCCCCCCGCGTTCGGCGCGCGGACCGTGCCGGTCCCGCCCCCCGTAATTGAAATGTACGTCTCGACCCGCACGCT
                           CCCCGCCGTACGGCTGTCAGGACGGGCAGCGCTCCTCCCCAGTCGTCATGCCATACCATTACGACAGCCCTTAGCGGGGGGGCCGCTCTAGATCTCATTT
                           CCGCGGAGGCCGGCCGGCGGGAGCATGTCGGAGGCGGGGCCGCACGCCGCGTGGTAGGCCGAGGCCACAATTGGATTAACAATCAGGAACTCGGCAGAGG
                           TTGGGCCTTTGATGACCTTCCCTGATTTGGTTTCACACATATAAAACCGCACAAACAAAAATATGTGTTCGGCGCGAACAAGTGTTGTAGCAGAGAATCA
                           GAACTATTAGCTCTGGACAGATGTATTAATTATCCCGACCCGTCAAGTGCGTCCAAACAGTGTGATCGTCGATTGTCCGAACCCGGAGACTTCTCATCAC
                           CGCGATAGTAAACTATTGATAAAAAGCTGTTGCCTCAAACCGTGCTGCGTAGTTAGGCGGGACGCGACGCTGTAGTTTACCAACTGCCACTAGCGGTTCA
                           GTCATCAAGTAGTAGCAGCCTGGCTTATAGACCGACCCACCAGCGGCCGACATGGTCAGG
SchwarzengrundCVM19633     CCCCCGCAAACACAGTTGGGGGACTACGCGGTCATGGCGCGCGGCAGACACCGCGTCGTGTCGTCCCTGCCCGCCACACAATTGTCACAGAACTTCAATC
                           GGACCTCGAGTGGACGGCGTCCCCCTTCTCGGCAATCGGGACGCGGCTCCGGAAGACCCCATCGTCGCCCTCGTGCTATGCGACTCTACAAGATGAGCGC
                           CGCGGGGCGCTAACCCTTCAGGAGAACAATCCCCGGAGAGCGTAGTGACTGTTGGCCGAGGCAGATTCCCGGTGTGTGGCGGTGCCTTCGGCGCCCGCGC
                           GGCGCTGAGATCTATTCGCTTCTTGTCAGGAAGGCACTATGAGTCAGAGCCGAACCTTGATTTCCTCGCCGGACTGGCCCCATAGATTGTGAGCGATCCG
                           ATGAATAGGGGCAGGGCTGACGGCCAGAGGCCGCAATCGGGTACCTGCGCTTCTACGGATCCACATACGGGTGCAGTTTGCAGGGTCTCGGTGTAGGTGC
                           GGCCCCGCAGTTGGCTACCGGGCGTAGGCGTAGTCGGGCGTTACCCGGCGGGTTCGACCCCTACTGCCAGGTGCGACCCGGGTCGACGACCTATGGTCGG
                           AGCCTGTGTTTACGGCCCGCATCCATGCTCTTGGACTCCCGCCTGGCCTCGCGCTCGCCCAACAGGATCCGGCCGAGCTCTAGTAAGCACGGCGCGTTTC
                           CTGTCATGACTCGGTATGCAGGCTCCCCCTCTGTGTTTTACCACCGGCCCGTGCCGGTCCCGCCCCCCGTAATTGAAATGTACGTCTCGACCCGCACGCT
                           CCCCGCCGTACGGCTGTCGGGACGAGCAGCGCTCCTCCCCAACCGTCATGCCGCGTTACCGTGGCGGTTTTCGGCGGGGGGACCGCTCTAGATCTCATTA
                           TCGCGGAGGCCGGCTGGCGAGGAAACGTCGGAGGCGGGGCCGCACACTGAATGTTAGTCCGAGGCCGCAATCGGATTAACAATTAAGAACTTGGCAGAAA
                           CTGATATCCTGATGACCTTCCCTGACTTGGTTTTACACGGCCGAAGCAGCAAATGTAGGTGAACGTCTGCGGCGCGAACTAGTGTCGAAGAAGAGAATCA
                           GACCCATTAATCATGGACCGACGCATTAATTATCCCGACCCGTCAAGTGCGTCCAAACAGTGTGATCGTCGATCGTCCGAACCCGGAGACTTCTCATCGC
                           CATGACAGTAAACTATTGATAGAGAACTGTTGCCTCAAACGAAGCTGCGTAGTTAGGCGGGACGTAACGCTGCAGCTTACCAACTGCCACTAGCGGTTCA
                           GTCATCAAGTAGTAGCAGCCTGGCTTATAGACCGACCCACTGGCGGCCGACATGGTCAGG
MontevideoSEEM030          CCCCCGCAAGCACAGTTGGGGGACTACGCGGTCATGGTACGCGGCAGACACCGCGCTGTGTCGTCCCTGCCCGCCACGCAATTGTCGCAGAACTTTGATC
                           GGAGCTCGTGAGCACGGCGCACCCCCGCGTGGCAACCGTGATGCGGCTCCGGAAGACCCCATCGTCGCCCCCGTACTATGCATCTCTACAATATAAGCGC
                           CGCGGGTCACTAACCTTTCAGGGTAACAATCACCGGAGAGCGTAATGACTGTTGGTAGGGGTAGGTTCCTGGTGTGTGGCGCTGCCTTCGGCGCCCGCGC
                           GGCGCTGAGATCCATTCGCTTCTCGGTAAGAAGGCACTATGAAACAGAGCCGAACCTTGATTTCCTCGCCGAGCTGGTCCCCGAGATTGTGAGCGATCCG
                           ATGAATAGGGGCAGGGTTGACGGCCGGGGGTCGCAATCGGGTGCCTACGCTTCTACGGATCCCCCCACGGGTGCGGTCTGCAGGGTCTCGTTGCAAATGC
                           GGCCCCGCTGTTAGCTACCGGGCGGAGGCGCCACGGGGCGTTACCCGGCGGGTTCGACCCCTACTGCCAGGTGCGACCCGGGTCGACGACCTATGGTCGG
                           AGCCTGTGTTTACGGCCCGCATCCGTGCTCTGGAACCCCCGCCTGGCCCCGCGCTCGCCCAGCAGGGTCCGGCCGAGCTCAAGTAAGCACGGCGCGTTTC
                           CTGTCATGGTTCGGCATGCAGGCCTCCCCCCCGCGTTCGGCGCGCGGACCGTGCCGGTCCCGCCCCCCGTAATTGAAATGTACGTCTCGACCCGCACGCT
                           CCCCGCCGTACGGCTGTCAGGACGGGCAGCGCTCCTCCCCAGTCGTCATGCCGCGTTACCGTGGCGGTTTTCGGCGGGTGCACTTCTCTAGATCTCATTT
                           CCGCGGAGGCCGGCCGGCGGGAGCATGTCGGAGGCGGGGCCGCACGCCGCGTGGTAGGCCGAGGCCACAACTGGATTAACAATCAGGAACTCGGCAGAGG
                           TTGGGCCTTCGGCGGCCGCTATCAATTTGGCTTTACACATCTAAAACCGCAAGTATAGATGAGCGTGTGTAGGACGATCTGAAGTTGAAGCAGAAGCCCA
                           AACCCATTAATCATGGACCGACGCAGTAATTATCCCGACCCGTCAAGTGCGTCCAAACAGTGTGATCGTCGATTGTCCGAACCCGGAGACTTCTCATCAC
                           CGCGATAGTAAACTATTGATAAAAAGCTGTTGCCTCAAACCGTGCTGCGTAGTTAGGCGGGACGCGACGCTGTAGTTTACCAACTGCCACTAACAGCTCA
                           GCCCTTAAGTAGTAGCAGCCTGGCTGACAGGCCGACCCACTGGCGGCCGACATGGTCAGG
SE451200                   CCACCGCAGGCACAGCTGGGGGACTGGGCGGTCGCGGTACACGGCAGACACCGCGTCGTGTCGTCCCTGCCCGTCACACAATTGTCACAGAACTTCGATC
                           GGAGCTCGTGCGGACGGCGCCCCCCCTCGTGGCAATCGGGACGCGGCTCCGGAAGACCCCATCGCCGCCCCCGTACTATGCAACTCTACAAGATAAGCGC
                           CGCGGGTCGCTAACCCTTCAGGAGAACAATCCCCGAAGAGTGTGATGACCGTCGGCCGGGGCAGATTCCCGGAGTGAGGCGGTGCCTCCGGCGCTTGTGC
                           GGCGCCGAGACCTGTTCGCTTCTCGGCAGGAGGGCGCTGTGAGACAGAGCCGAACTTTGAAGTCTTCGCTGGACTGGCCCCATAGATTGCGAGCGATCCG
                           ATGGACAGGGGCAGGGCCGATGACCGGGGGCCACTAACGGGGGCCCGCGCTTCTACGGCTCCACCTACGGGAGCAGTTTTTCGGGTCTCGGTGCAGGTGC
                           GGCCCCGCTGTCGGCGGCCGGACCTAGGCGCAACGGGGCGCTACCCATCGGCTCGGGTCTTCACAGCCGGGCGTGACCCGGGCCGACGACCCATGGTCGG
                           AGCCTGCGTTTAAGACCCGCATTCGTGCGTTGGGATCCCCGCCCGACCCCGTGCTCGCCCAGTAGGGCTCGGCCAAGCTCTAGTACGTAGGGCGCAGTCC
                           CCGTCATGGCTTGGCAGGTGGACTCTCCCCCTGCGAGTTAAGCGCGGACCGTGCCGGGTCTGCCTCCCGTGGCTGACCACCGTACCCTAAGGTAGGCACC
                           CGTCTGTGCACGGTTGCCAGGCCGGGCGGCGCTCCTCCCCAGCCGTCATGCCGCGTTGTCACAATATCCCTTAGCCCAGGGGCCGCTCCAGAACCCCCCA
                           CTGCGGAGGCCGGCCGGTGGGAGCACGTCGGAGGCGGGGCCGCGCGCCGCGTGTCCGTCCGAGGTCGCAATTGGATTAACAATCAGGAACTCGGCAGAAA
                           CTGGGCCTTCGGCAGCCTCCATCAGTCTGACTTTACACATCCGGCATCGCAAATACAGATGTACGTGTTCAAGAGGAACTGGAGGTGTAGGAGAGAATCA
                           GGCCCTTTAGTTCTGAACAGACGTCTCAATTATCCCGACCCGGCAGGTGCGTCCAAACAGTGAGATCGTCGATTGTCCGAAACCGGAGACTTCTCATCAC
                           CATGACAGTAAACTATTGATAGAGAGCTGTTGCCTCAAACTAAGCTGCGCGGTCAGGCGGGACTCAACGCTGCAGCTTACCAACTGCCACTAGCAGCCCA
                           GCCCTCAATTAGTAGCAGCCTGGCTTATAGACCGACCCACTGACGGCCGACATGGTCAGG
VirchowSL491               CTCCCGCAGGCACAATTGGGGGACTACGCGGTCATGGTACAAGGTAGACACCGCACAGTGTCGTCCCTGCCCGCCACACAATTGTCGCAGAACTTCGCTT
                           GGAGCTCGTGAGGATGTCGCCCCCCCTCGTGGCAATCGGGACGCGGCTCCGGAAGACCCCATCGCCGCCCCCGTACTATACAACTCTACAAGATAAGCGC
                           CGCGGGTCGCTAACCCTTCAGGGGAACAATCCCCGGAGAGCGTGATGACCGTCGGCCGGGGCAGATTCCCGGATTGAGGCGCTGCCTTCGGCGCCCGTGC
                           GGCGTCGAGACCTGTTCGCTTCTCGGCAGGAGGGCGCTGTGAGACAGAGCCAAACTTTGATGTCCTCGCCGGACTGGTCCTATAGAGCGTAAGCAGTCCG
                           ATGAGCAGGGGCAGGGCTGACGACCGGGGGCCTCAAACGGGGGCCCGCGCTTCTACGGCTCCACCCATGGGAGCAGTTTTTCGGGTCTCGGTGCAGGTGC
                           GGCCCCGCTGTTGGCTGTCGGGCCTAGGCGCAACGGGGCGCTACCCGGCGGGTTCGACTCTTACAGCCGGGCGTGACCCGGGCCGACGACCCATGGTCGG
                           AGCCTGCGTTTAAGACCCGCATTCGTGCGTTGGGACCCCCGCCCGGCCCCGCGCTCGCCCAGCAGGGCTCGACCAAGCTCTAGTAAACACTGCGCAGTCC
                           CTGTCATAGCTCGGCTAGCGGACTCTCCCCCTGCGAGTTAAGCGCGGACCGCACCGGGTCTGTTTCCCTTAATGAGCCACCGTACCCTAGCCTAGGCGCC
                           CGTCGCTGCACGGTTGCCAGGACGAGCAGCGCCCCTCCCCAGCCGTCATGCTATACCACCGCGATAGCCCTTAGCCCAGGGACCGCTCTGAGCCTCACCA
                           CTGCGGAGGCCGGCCGGTGGGAGCACGTCGGAGGCGGGGCCGCGCGCCGCGTGTCCGTCCGAGGTCGCAATTGGATTAACAATCAGGAACTCGGCAGAAA
                           CTGGGCCTTCGGCAGCCTCCATCAGTCTGACTATACACGGCCGGCACAGTCAATGTAGGTGAACGTGCGCGGCGCAGACTGGTGGTGTGGAAAGAGCCTA
                           AACCCATTAGCTCTGAACAGGCACAGTAATTATCCCGACCCGTCAGGTGCGTCCAAACAGTGAGATCGTCGATTGTCCGAAACCGGAGACTTCTCATCAC
                           CATGACAGTGAACTATTGATAGAGAGCTGTTGCCTCAAACCAAGCTGCGTAATCAGGCGGGACGCAACGCTGCAGCTTACCAACTGCCACTAGCAGCCGA
                           GCCCTCAAGTAGTAGCAGCCTGGCTTATAGACCGACCCACTGACGGCCGACATGGTTCGG
EnteritidisP125109         CCACCGCAGGCACAGCTGGGGGACTGGTGGGTCGTGGTACACGGCAGACATCGCGTCGTGTCGTCCCTTCCCGCCACACAATTGTCGCAGAACTTCGATT
                           GGAGCTCGTGCGGACGGCACCCCCCCTCGCGGCAACCGGGACGCGGCTCCGGAAGACCCCATCGCCGCCCCCGTACTATGCAACTCTACAAGATAAGCGC
                           CGCGGGTCGCTAACCCTTCAGGAGAACAATCCCCGAAGAGCGTGATGACCGTCGGCCGGGTCAGATTCCCGGAGTGAGGCGCTGCCTTCGGAGCCCGTGC
                           GGCGCCGAGACCTATTCGCTTCTCGGCAGGAAGGCGCTGTGAGTCAGAGCCAAACCTTGATGTTCGCGCCGAGCTGGTCCCCGAGATTGCGAGCGATCCG
                           ATGGACAGGGGCAGGGCCGACGACCGGGGGCCTCAAACGGGGGCCCGCGCTTCTACGGCTCCACCCACGGGTGCGGTCTGCCGCGTCTCGGTGCAGGTAC
                           GGCCCCGCTGTTAGTTGCCGGACGTAGGCGCAGCGGGGCGCTACCCGGCGGGTTCGACCCCTACAGCCGGGCGTGACCCGGGTCGACGACCCATGGTCGG
                           AGCCTGCGTTTACGGTGCGCATTCGTGCGTTGGGACCCCCGCCCGGCCCCGTGTTCGCCCTGCAGGGCTCGACCAAGCTCTAGTAAACACTGCGCAGTCC
                           CTGTCATAGCTCGGCTAGCGGACTCCCCTCCTGCGAGTTACCACCGGCCCGTGCCAGGTTTGCCTTCCTTAATGAGCCACCGTACCCTAGCCCCGGCACC
                           CGTCACTGCATGGCTGTCAGGACGGGCGGCGCTCCTCTCCAACCGTTGTGCCATACCACCGCGATAGCCCTTAGTCCGGGGACCGCTCTGAGCCTCCCCA
                           CTGCGGGGGCCAATTGGCGAGGACCCGTCGGAGGCGCATGCGCACGTCGAACGGTGAGCTGCGGCCGCAGTTGGATTAACAATCAAGAGCTCGGTAGGGA
                           CTGGGCCTTCGGCGGCCTCCATCAATCTGACTTTACACATCCGGCACATCAAATGTAGGTGAACGTCTGCGGCGCGAACTAGTGGTGTAGGAGAGAATCA
                           GGCCCTTTAGTTCTGAACAGACGTCTCAATTATCCCGACCCGTCAAGTGCGTCCAAACAGTGTGATCGTCGATTGTCCGAACCCGGAAAACGTTCACCAC
                           CATGACACTATACTATTGATAGAGAGCTGTTGCCTCAAACCAAGCTGCGTGGTCTGGCGGGACGCAACGCTGTAGCTTACCAACTACCACTAGCAGCCCA
                           GCCCTCAAGTAGTAGCAGCCTGGCTTATAGACCGACCCACTGACGGCCGGCATGGTCAGG
MontevideoSEEM202          CCCCTGCAAGCACAGTTGGGGGACCACGCGGCCGTGGCGCGCGGCAGACACCGCGCTGTGTCGTCCCTGCCCGCCACATAATCGTCGCAGAACTTCGATT
                           GGAGTTCATGCGGACGGCGCACCCCCGCGTGGCAACCGTGATGCGGCTCCGGAAGACCCCATCGTCGCCCCCGTACTATGCATCTCTACAATATAAGCGC
                           CGCGGGTCACTAACCTTTCAGGGTAACAATCACCGGAGAGCGTAATGACTGTTGGTAGGGGCAGGTTCCCGGTGTGAGGCGGTGCTTTCGGCGCCCGCGC
                           GGCGCTGAGATCCATTCGCTTCTCGGTAAGAAGGCACTATGAGTCAGAGCCGAACCTTGATTTCCTCGCCGGACTGGCCCCCTAGATTGTGAGCGATCCG
                           ATGAATAGGGGCAGGGTTGGCGGCCAGAGGCCGCAATCGGGTGCCTACGCTTCTACGGATCCCCCTACGGGAGCAGTTTGCAGGGTCTCGGTGTAGGTGC
                           GGCCTCGCTGTTAACTGCGGGGCGGAGGCGCCACGGGGCGTTACCCGGCGGGTTCGACCCCTACTGCCAGGTGCGACCCGGGTCGACGACCTATGGTCGG
                           AGCCTGTGTTTACGGCCCGCATCCGTGCTCTGGAACCCCCGCCTGGCCCCGCGCTCGCCCAGCAGGGTCCGGCCGAGCTCAAGTACGCACGGCGCGATTC
                           CCGACATGGTTCGGCATGCAGGCCTCCCCCCCGCGTTCGGCGCGCGGACCGTGCCGGTCCCGCCCCCCGTAATTGAAATGTACGTCTCGACCCGCACGCT
                           CCCCGCCGTACGGCTGTCAGGACGGGCAGCGCTCCTCCCCAGTCGTCATGCCATACCATTACGACAGCCCTTAGCGGGGGGGCCGCTCTAGATCTCATTT
                           CCGCGGAGGCCGGCCGGCGGGAGCATGTCGGAGGCGGGGCCGCACGCCGCGTGGTAGGCCGAGGCCACAATTGGATTAACAATCAGGAACTCGGCAGAGG
                           TTGGGCCTTTGATGACCTTCCCTGATTTGGTTTCACACATATAAAACCGCACAAACAAAAATATGTGTTCGGCGCGAACAAGTGTTGTAGCAGAGAATCA
                           GAACTATTAGCTCTGGACAGATGTATTAATTATCCCGACCCGTCAAGTGCGTCCAAACAGTGTGATCGTCGATTGTCCGAACCCGGAGACTTCTCATCAC
                           CGCGATAGTAAACTATTGATAAAAAGCTGTTGCCTCAAACCGTGCTGCGTAGTTAGGCGGGACGCGACGCTGTAGTTTACCAACTGCCACTAGCGGTTCA
                           GTCATCAAGTAGTAGCAGCCTGGCTTATAGACCGACCCACCAGCGGCCGACATGGTCAGG
NewportSL254               CCACCGCAGGCACAATTGGAAGACTGGGCGGTCGCGGTACACGGCAGACATCGCGTCGTGTCGTCCCTGCTCGCCACACAATTGTCACAGAACTTCGATC
                           GGAGCTCGTGAGGACGTCACCCCCCCTCGCGGCAACCGGGACGCGGCTCCGGAAGGCCCCATCGCCGCCCCCGTACTATGCAACTCTACAAGATAAGCGC
                           CGCGGGTCACTAACCCTTCTGGGGAACAATCCCCAAAGAGTGTGATGACTGTTGGCCGGGGCAGATTCCCGGAGTGAGGCGGTGCCTCCGGCGCCCGTGC
                           GGTGTCGAGACCTATTCGCTTCTCGGCAAGGAGGCGTTGTGAGACCGAGCCAAACTTTGAAGTCCTCGCCGGACTGATTCTCTAGATTGCGAGCGATCCG
                           ATGGACAGGGGCAGGGCTGACGACCGGGGGCCTCAAACGGGTGCCCGCGCCTCTGCAGATCCACCTACGGGAGCAGCCTGTCGGGTCTCGGTGCAGGTGC
                           AGTCCCGCTGTCGGCGGCCGGACGTAGGCGCAGTGGGGCGCTACCCGGCGGGTTCGACTCTTACAACTGTTTGCGACCCGGGTCGACGACCCATAGTCGG
                           AGCCTGTGTTTACGATGCGCATTCGTGCGTTGGGACCCCCGCCCGACCCCGCGCTCGCCCAGCAGGGCTCGACTAAGCTCTAGTACGTAGGGCGCAGTCC
                           CCGTCATGGCTCGGCATGCAGGCTCCCTTCCCGCGAGTTAAGCGCGGACCGCACCGGGTCCGCCTCCCGTGGCTGAAATGTACGTCTCGAGGTAGGCACC
                           CGTCTGTGCACGGCTGCCAAGCCGGGCGGCGCCCCTTCCCAACCGTCATGCCGCGTTGTCACAATATCCCTTAGCGGGTAGAACGCTCCAGAACCCCCCA
                           CTGCGGGGGCCAATTGGCGAGGACACAACCGAAGCACATGCGCACGTCGAACGGTGAGCTGAGGTCGCAATTGGATTAACAATCAAGAGCTCGGTAGAGA
                           CTAGGCCTTCGGCGGCCTCCATCAATTTGACTTTACACATATAAAATCGCAAAAACAGATGTACGTGTTCAAGACAGACTGGAGGTGTAGGAGAGAATCA
                           GGCCCTTTAGTTCTGAACAGACGTCTCAATTATCCCGACCCGTCAAGTGCGTCTTAATAGTGAGATCGTCGATTGTCCAGACCCGGAAAACGTTCACCAC
                           CATGACAGTAAACTATTGATAGAGAGCTGTTGCCTCAAACCGTGCTGCGCGGTCTGGTGGGACGCGACGCTGTAGCTTACCAACTGCCACTAGCAGCCCA
                           GCCCTCAATTAGTAGCAGCCTGGCTTATAGACCGACCCACTGACGGCCGACATGGTTAGG
SaintpaulSARA29            CCCCCGCAGGCACAGCTGGGGGACCGGTGACTTGCGGCGCACGGCAGACATCGCGTCGTGTCGTCCCTGCTCGCCACACAATTGTCACAGAACTTCGATC
                           GGAGCTCGTGCGGACGGCGCCCCCCCTCGTGGCAACCGTGACGCGGCTCCGGAAGACCCCATCGCCGCCCCCGTACTATGCAACTCTACAAGATAAGCGC
                           CGCGGGTCGCTAACCCTTCAGGAGAACAATCCCCGGATGGCGTAATGTCTGTTGGCCGGGGCAGATTCCCGGAGTGAGGCGGTGCCTCCGGAGCCCGTAC
                           GGCGCCGAGACCTATTCGCTTCTCGGCAAGAAGGCGCTGTGAGTCAGAGCCAAACCTTGAAGTCCTCACCGGACTGGTCCCATAGATTGCGAGCGATCCG
                           ATGGACAGGGGCAGGGCTGACGACCGGGGGCCACTAACGGGTGCCCGCGCCTCTGCAGATCCACCCATGGGTGTAGTCTGTCGGGTCTCGGTGCCGGTGC
                           GGCCCCGCTGTTGGCTGCCAGGCGTAGGCGCAGCGGGGCCCTACCCGGCGGGTCGGACCTTCACAGCCGGGCGTAACCCGGGTCGACGACCCATGGTCGG
                           AGCCTTTTCTCAAGACCCACATTCGCGCTCTGGGACCCCTGCCCGACCCCGCGCTCGCCCAGCAGGGTCCGGCCAAGCTCTAGTACGCACTGCGCAGTCC
                           CTGTCATGGCTCGGCAGACGGACTCTCCCCCTGCGAGTTAAGCGCGGACCGCACCGGGTCTGTTCCCCGTGGCTGAAATGTACGTCTCGGCCCAGGTGCC
                           CGCCGCCGCACGGCTGCCAAGCCGGGTAACGCCCCTTCCCAACCGTTATACTATACCACCGCGATATCCCTTAGCCCAGGGACCGCTCCAGAACCCACCA
                           CTGCGGGGGCCAGCCGGCGGGAGCACGTCGGAGGCGCAGCCGCACGCCGCGTGTCCGTCCGAGGTCGCAATTGGATTAACAATCAAGAGCTTGGCAGAAA
                           CTGGGCCTTCGGCAGCCTCCATCAGTCTTACTTTACACATCCGGCACATCAAAAACAAAAATATGTGTTCGGCGCGAACTAGTGTCGTAGGAGAGAATCA
                           GGCCCTTTAGTTCTGAACAGACGTCTCAATTATCCCGACCCGTCAAGTGCGTCCAAACAGTGTGATCGTCGATTGTCCGAACCCGGAAAACGTTCACCAC
                           CGCGACAGTATACTATTGATAGAGAACTGTTGCCTCAAACCGTGCTGCGCGGTCTGGCGGGACGCGACGCTGTAGCTTACCAACTGCCACTAGCAGCCCA
                           GCCCTCAAGTAGTAGCAGCCTGGCTTATAGACCGACCCACTGACGGCCGACATGGTCAGG
WeltevredenHIN05537        CCCCCGCAAGCACAGTTGGGGGACTGGTGACCCGTGGCGCACGGCAGACATCGCGCCGTGTCGTCCCTGCCCGCCACACAATTGTCGCAGAACTTCGATC
                           GGAGCTCGTGAGCACGGCACCCCCCCTCGCGGCAACCGGGACGCGGCTCCGGACGGCCCCATCGCCGCCCCCGTACTATGCAACTCTACAAGATAAGCGC
                           CGCAGGTCGCTAACCCTTCAGGAGAACAATCCCCGGAGAGCGTGATGACTGTTGGCCGGGGCAGATTCCCGGAGTGAGGCGCTGCCTTCGGAGCCCGTGC
                           GGCGTCGAGACCCATTTGCTTCTCGGCAAGAAGGCGCTGTGAGTCAGAGCCAAACCTTGAAGTCCTCGCCGGACTGGTCCTCGAAACTGTGAGCGATCCA
                           ATAAACAGGAGCAGGACTGACGACCGGGAACCGCAAACGGGGGCCCGCGCTCTTACGGCTCCACCCATGGGTGTAGTCTGTCGGGTCTCGGTGCAGGTGC
                           GGCCCTGCTGTTAGTTGCCGGGCGTAGGCGCAACGGGGCGCTACCCGTCGGGTTCGACCCCTACAGCTGTGCGTGACCCGGGTCGACGACCCATGGTCGG
                           AGCCTGTGTTTACGGTGCGCATCCGTGCGCTGGGACCCCCGCCTTACCTTGCGCTCGCCCAGCAGGGCTCGGCCAAGCTCTAGTACGCACTGCGCAGTCC
                           CTGTCATGGCTCGGCATGCAGGCCTTTCTTCTGCGAGTTACCACCGGCCTGTGCTGGTCCCGCCCCCCGTGGCTGAAATGTACGTCTCGAGGTAGGCACC
                           CGCTGCCACACGGCTGTCAGGCCGAGCAGCGCCCCTCCCCAGCCGTCATACCATACCACCGCGATAGCCCTTAGCCCAGGGACCGCTCTGAGCCTCATTA
                           CCGCGGAGGCCGGCCGGCGGGAGCACGTCGGAGGCGGGGCTGCGCGCCGCGTGTTAGTCCGAGGTCGCAATTGGATTAACAATCAGGAACTCGGTAGAGA
                           CTGGGCCTTCGGCGGCCTTCATCAATTTGGCTTTACACTTCCGGCACATCAAATGTAGGTGAACGTCTGCGGCGCGAACTAGTGGTGTAGGAGAGAATCA
                           GGCCCTTTAGTTCTGAACAGACGTCTCAATTATCCCGACCCGTCAGGTGCGTCCAAACAGTGAGATCGTCGATTGTCCGAAACCGGAGACTTCTCATCAC
                           CGCGACAGTATACTATTGATAGAGAGCTGTTGCCTCAAACCAAGCTGCGTAATCAGGCGGGACGCAACGCTGCAGCTTGCAAACTGCCACTAGCAGCCCA
                           GCCCTCAAGTAGTAGCAGCTTAGCTTACAGGCCGACCCACTGGCGGCCGGCATGGTCAGG
MontevideoSEEM031          CCCCCGCAAGCACAGTTGGGGAACTACGCGGTCATGGTACGCGGCAGACACCGCGCTGTGTCGTCCCTGCCCGCCACATAATCGTCGCAGAACTTCGATT
                           GGAGTTCATGCGGACGGCGCACCCCCGCGTGGCAACCGTGATGCGGCTCCGGAAGACCCCATCGTCGCCCCCGTACTATGCATCTCTACAATATAAGCGC
                           CGCGGGTCACTAACCTTTCAGGGTAACAATCACCGGAGAGCGTAATGACTGTTGGTAGGGGCAGGTTCCTGGTGTGTGGCGCTGCCTTCGGCGCCCGCGC
                           GGCGCTGAGATCCATTCGCTTCTCGGTAAGAGGGCGCTGTGAGTCAGAGCCAAACCTTGATTTCCTCGCCGGACTGGCCCCATAGATTGTGAGCGATCCG
                           ATGAATAGGGGCAGGGTTGGCGGCCAGAGGCCGCAATCGGGTGCCTACGCTTCTACGGATCCCCCCACGGGTGCGGTCTGCAGGGTCTCGTTGTAGGTGC
                           GGCCTCGCTGTTAACTGCGGGGCGGAGGCGCCACGGGGCGTTACCCGGAGGGTTCGACCCCTACTGCCAGGTGCGACCCGGGTCGACGACCTATGGTCGG
                           AGCCTGTGTTTACGGCCCGCATCCGTGCTCTGGAACCCCCGCCTGGCCCCGCGCTCGCCCAGCAGGGTCCGGCCGAGCTCTAGTACGTACTGCGCGGTCC
                           TCGTTATGGTTCGGCATGCGGGCCTCCCCCCCGCGTTCGGCGCGCGGACCGTGCCGGTCCCGCCCCCCGTAATTGAAATGTACGTCTCGACCCGCACGCT
                           CCCCGCCGTACGGCTGTCAGGACGGGCAGCGCTCCTCCCCAGTCGTCATGCCGCGTTACCGTGGCGGTTTTCGGCGGGTGCACTTCTCTAGATCTCATTT
                           CCGCGGAGGCCGGCCGGCGGGAGCATGTCGGAGGCGGGGCCGCACGCCGCGTGGTAGGCCGAGGCCACAATTGGATTAACAATCAGGAACTCGGCAGAGG
                           TTGGGCCTTCGGCGGCCGCTATCAATTTGGCTTTACACGGCCGAAGCAGCAAATGTAGGTGAACGTCTGCGGCGCGAACTAGTGTCGAAGAAGAGAATCA
                           GACCCATTAATCATGGACCGACGCATTAATTATCCCGACCCGTCAAGTGCGTCCAAACAGTGTGATCGTCGATTGTCCGAACCCGGAGACTTCTCATCAC
                           CGCGATAGTAAACTATTGATAAAAAGCTGTTGCCTCAAACCGTGCTGCGTAGTTAGGCGGGACGCGACGCTGTAGTTTACCAACTGCCACTAACAGCTCA
                           GCCCTTAAGTAGTAGCAGCCTGGCTGACAGGCCGACCCACTGGCGGCCGACATGGTCAGG
TyphimuriumLT2             CCACCGCAGGCACAGCTGGGGGACTGGGCGGTCGCGGTACACGGCAGACACCGCGTCGTGTCGTCCCTGCCCGTCACACAATTGTCACAGAACTTCGATC
                           GGAGCTCGTGCGGACGGCGCCCCCCCTCGTGGCAATCGGGACGCGGCTCCGGAAGACCCCATCGCCGCCCCCGTACTATGCAACTCTACAAGATAAGCGC
                           CGCGGGTCGCTAACCCTTCAGGAGAACAATCCCCGAAGAGTATGATGACCGTCGGCCGGGGCAGATTCCCGGAGTGAGGCGGTGCCTCCGGCGCTTGTGC
                           GGCGCCGAGACCTGTTCGCTTCTCGGCAGGAGGGCGCTGTGAGACAGAGCCGAACTTTGAAGTCTTCGCTGGACTGGCCCCATAGATTGCGAGCGATCCG
                           ATGGACAGGGGCAGGGCCGATGACCGGGGGCCACTAACGGGGGCCCGCGCTTCTACGGCTCCACCTACGGGAGCAGTTTTTCGGGTCTCGGTGCAGGTGC
                           GGCCCCGCTGTCGGCGGCCGGACCTAGGCGCAACGGGGCGCTACCCATCGGCTCGGGTCTTCACAGCCGGGCGTGACCCGGGCCGACGACCCATGGTCGG
                           AGCCTGCGTTTAAGACCCGCATTCGTGCGTTGGGATCCCCGCCCGACCCCGTGCTCGCCCAGTAGGGCTCGGCCAAGCTCTAGTACGTAGGGCGCAGTCC
                           CCGTCATGGCTTGGCAGGTGGACTCTCCCCCTGCGAGTTAAGCGCGGACCGTGCCGGGTCTGCCTCCCGTGGCTGACCACCGTACCCTAAGGTAGGCACC
                           CGTCTGTGCACGGTTGCCAGGCCGGGCGGCGCTCCTCCCCAGCCGTCATGCCGCGTTGTCACAATATCCCTTAGCCCAGGGGCCGCTCCAGAACCCCCCA
                           CTGCGGAGGCCGGCCGGTGGGAGCACGTCGGAGGCGGGGCCGCGCGCCGCGTGTCCGTCCGAGGTCGCAATTGGATTAACAATCAGGAACTCGGCAGAAA
                           CTGGGCCTTCGGCAGCCTCCATCAGTCTGACTTTACACATCCGGCATCGCAAATACAGATGTACGTGTTCAAGAGGAACTGGAGGTGTAGGAGAGAATCA
                           GGCCCTTTAGTTCTGAACAGACGTCTCAATTATCCCGACCCGGCAGGTGCGTCCAAACAGTGAGATCGTCGATTGTCCGAAACCGGAGACTTCTCATCAC
                           CATGACAGTAAACTATTGATAGAGAGCTGTTGCCTCAAACTAAGCTGCGCGGTCAGGCGGGACTCAACGCTGCAGCTTACCAACTGCCACTAGCAGCCCA
                           GCCCTCAATTAGTAGCAGCCTGGCTTATAGACCGACCCACTGACGGCCGACATGGTCAGG
DublinSEEDHWS              CCACCGCAGGCACAGCTGGGGGACTGGTGGGTCGTGGTACACGGCAGACACCGCGCAGTGTCGTCCCTGCCCGCCACACAATTGTCACAGAACCTCGATT
                           GAAGCTCGTGCTGACGGCACCCCCCCTCGCGGCAACCGGGACGCGGCTCCGGAAGACCCCATCGCCGCCCCCGTACTATGCAACTTTACAAGATAAGCGC
                           CGCGGGTCGCTAATCCTTCAGGGGAACAATCCCCGAAGAGCGTGATGACTGTTGGCCGGGGCAGATTCCCGGAGTGAGGCGCTGCCTTCGGAGCCCGTGC
                           GGCGCCGAGACCTATTCGCTTCTCGGCAGGAAGGCGCTGTGAGTCAGAGCCAAACCTTGATGTTCGCGCCGAGCTGGTCCCCGAGATTGCGAGCGATCCG
                           ATGGAC???GGCAGGGCCGACGACCGGGGGCCTCAAACGGGGGCCCGCGCTTCTACGGCTCCACCCATGAGAGCGGTCTGTCGGTTCTCGGTGCAGGTAC
                           GGCCCCGCTGTTAGTTGCCGGACGTAGGCGCAGCGGGGCGCTACCCGGCGGCTCGGGTCTTCACAGCCGGGCGTGACCCGGGTCGACGACCCATGGTCGG
                           AGCCTGCGTTTACGGTGCGCATTCGTGCGTTGGGACCCCCGCCCGACCCCGCGCTCGCCCAGCAGGGCTCGACCAAGCTCTAGTAAACACTGCGCAGTCC
                           CTGTCATAGCTCGGCTAGCGGACTCCCCTCCTGCGAGTTACCACCGGCCCGTGCCAGGTTTGCCTTCCTTAATGAGCCACCGTACCCTAGCCCCGGCACC
                           CGTCACTGCACGGCTACTAGGACGAGCAACGCTCCTCTCCAACCGTTGTGCCATACCACCGCGATAGCCCTTAGTCCGGGGACCGCTCTGAGCCTCCCCA
                           CTGCGGGGGCCAATTGGCGAGGACCCGTCGGAGGCGCATGCGCACGTCGAACAGTGAGCTGCGGCCGCAGTTGGATTAACAATCAAGAGCTCGGTAGGGA
                           CTGGGCCTTCGGCGGCCTCCATCAATCTGACTTTACACATCCGGCACATCAAATGTAGGTGAACGCCTGCGGCGCGAACTAGTGGTGTAGGAGAGAATCA
                           GGCCCTTTAGTTCTGAACAGACGTCTCAATTATCCCGACCCGTCAAGTGCGTCTTAATAGTGAGATCGTCGATTGTCCAGACCCGGAGACTTCGCATCAC
                           CATGACAGTATACTATTGATAGAGAGCTGTTGCCTCAAACCAAGCTGCGTGGTCTGGCGGGACGCAACGCTGTAGCTTACCAACTACCACTAGCAGCCCA
                           GCCCTCAAGTAGTAGCAGCCTGGCTTATAGACCGACCCACTGACGGCCGGCATGGTCAGG
KentuckySEK29439           CCCCCACAAGCACGGTTGGGGGACTGGTGGGTCGTGGTACACGGCAGACACCGCGTCGTGTCATCCCTGCTCGCCACACAATTGTCGCAGAACTTCGATC
                           GGAGCTCGTGAGGACGGCGCCCCCCCTCGCGGCAATCGTGACGCGGCTCAGGAAGGCCCCATCGCTGCCCCCGTACTATATAACTCTACAAGATAAGCGC
                           CGCGGGTCGCTAACCCTTCAGGGGAACAATCCCCGGAGAGCGTGATGACTGTTGGCCGGGGCAGATCCCCGGTGTGGGGCGCTGCCTTCGGAGCCCGTGC
                           GACGCCGAGACCCATTCGCTTCTCGGCAGGAGGGCGCTGTGAGTCAGAGCCAAACCTTGATGTCCTTGCTGGACTGGCCCCCTAGATTGCGAGCGATCCA
                           ATGAGCAGGAGCAGGACTGGCGACCGGGGGCCACAATCGGGTGTCCGAACTCTTACGGCTTCACCCACGGGTGCGGTCTGCAGGGTTTCGGTGCAGGTGC
                           GGCCCCGCAGTTGGCTACCGGGCGTAGGCACAGCGGGGCGCTACCCGGCGGGTTCGACTCTCACTGCTGGGCGTGACCCGGGTCGACGACCCATGGTCGG
                           AGCCTGTTCTCACGGTGCGCATTCGTGATTTGGGACCCCCGCCCTGCCCCGCGCTCGCCCAGCAGGGTCCGACCA?????TAGTAAGCAGGGCGCAGTCC
                           CTGTCATGGCTCAGCAGGCGGGCTCTCCCCCTGCGAGTTAAGCGCGGACCGCACCGGGTCTGTTTCCCGTGATGAGCCACCGTACCCTAAGGCAGGCGTC
                           CGTCGCCGCACGGTTGCCAGACCGAGCAGCGCTCCCCCACAACCGTCGTATCGCGTTGTCGCGGCGGTTTTTAGCCCGGGGGCCGCTCTGAGCCTCACCA
                           CTGCGGGGGCCAGCTGGCGGGAGCACGTCGAAGTCGGGGCCGCGCGCCGCGTGTCCGTCCGAGGTCGCAATTGGATTAACAATCGGGAACTCGGCAGAAA
                           CTGGGCCTTCGGCAGCCTCCATCAGTCTGACTTTACACATCCGGCACAGCAAGTATAGATGAGCGTGTGTAGGACGATCTGAAGTTGAAGCAGAAGCCCA
                           AACCCATTAGCTCTGGACCGACGCAGTAATTATCCCGACCCGTCAAGTGCTTCTTAATAGTGAGATCGTCGGTTGTCCAGACCCGGAGACTTCTCATCAC
                           CGCGACAGTATACTATTGATAGAGAGCTGTTGCCTCAAACCAAGCTGCGCGGTCAGGCGGGACGCAACGCTGTAGCTTACCAACTGCCACTAACAGCCCA
                           GCCCTTAAATAGTAGCAGCCTGGCTTACAGGCCGACCCATTGGCGGCCGGCATGGTCAGG
TyphiE021180               CCCTCGTGGGCACAGTTGGGGGACTGGTGGGTCGTGGTACACGGCAGACATCGCGTCGTGTCGTCCCTGCCCGCCATACAATTGTCGCAGAACTTCGATT
                           GGCGCCCAGACGGACGTCGCCCCCCCGCGTGGCAACCATGACGCGGCTCCGGAAGACCCCTTCGCCGCCTCCGTACTATGCAACTCTACAAGATAAGCGC
                           CGCGGGTCGCTAACCCTTCAGGGGAACACTCCCCGAAGAGCGTGATAACTGTCGGCCGGGGCAAATTTCCAGAGTGAGGCGGTGCCTCCGGAGCCCGTGC
                           GGCGTCGAGACCCATTCGCTTCTCGGCAAGAAGGCGCTGTGAAACAGAGCCGAACCTTGAAATCTTCGCTGGACTGGCCCCCTAGATTGTGAGCGATCCA
                           ATGAGCAGGAGCAGGACTGACGACCGGGAACCGCAAACGGGTGCTCGCACCTCTGCAACACCACCTACGGGAGCAGTCTGCCGGGTCTCAGTACAGGTGC
                           GGTCCCGCTGTCGGCGGCCGGGCGTAGGCGCAGTGGGGCGCTACCCGGCAGGTTCGACCTTCACTGGTGGGCGTGGCTGAAACCGACGACCCATGGCTGG
                           AGCCTGCGTTTACGGTGCGCATTCGTGCGCTGAGACCCCCGCCCGGCCCCGCGCTCGCTTAGCAGGGCCCGGCCACGTTCTAGTACGCACTGCGCAGTCC
                           CTGTCATGGCTCGGCAGGCGGGCCTTTCTTCTGCGTTCGGCGCGCGGCCCGCACCGGGTCTGTTCCCCTTAATGAGCCACCGTACCCTAGCCCAGGCGTC
                           CGTCACTGCTCAACTGCCAGGACGAACAGCACTCCTCCCCAACCATTATGCCGCGTTGTCACAATATCCCTTAGCGGGGGGGCCGCTCTGAGCCTCCCCA
                           CTGCGGGGGCCAATTAGCGAGGACACAACCGAAGCGCATGCGCACGTCGAACGGTGAGCTGAGGTCGCAGTTGGATTAACAATCAAGAACTCGGCAGGGA
                           CTGGGCCTTCGGCAGCTTTCATCAATTTGGCTTTACACATCCGGCACATCAAAAACAAAAATATGTGTTCGGCGCGAAGTAGTGTCGTAAGGGAGAATCA
                           GACCCATTAATCATAGACCGACGCATTAATTATCCCAGCTCGTCAAGTGCGTCCAAACAGTGTGATCGTCGATTGTCCGAACCCGGAAAACGTTCACCAC
                           CATGACAGTAAACTATTGATAGAGAACTGTTACCTCAAACCGTGCTGCGCGGTCTGGCGGGACGCGACGCTGTAGCTTGCCAACTGCCACTAGCAGCCCA
                           GCCCTCAGGTAGGAGCAGCCCGACTTCCAGACCGACCCACTGGCGATCGGCAAGATCGAG
DublinCT02021853           CCACCGCAGGCACAGCTGGGGGACTGGTGGGTCGTGGTACACGGCAGACACCGCGCAGTGTCGTCCCTGCCCGCCACACAATTGTCACAGAACCTCGATT
                           GAAGCTCGTGCTGACGGCACCCCCCCTCGCGGCAACCGGGACGCGGCTCCGGAAGACCCCATCGCCGCCCCCGTACTATGCAACTTTACAAGATAAGCGC
                           CGCGGGTCGCTAATCCTTCAGGGGAACAATCCCCGAAGAGCGTGATGACTGTTGGCCGGGGCAGATTCCCGGAGTGAGGCGCTGCCTTCGGAGCCCGTGC
                           GGCGCCGAGACCTATTCGCTTCTCGGCAGGAAGGCGCTGTGAGTCAGAGCCAAACCTTGATGTTCGCGCCGAGCTGGTCCCCGAGATTGCGAGCGATCCG
                           ATGGAC???GGCAGGGCCGACGACCGGGGGCCTCAAACGGGGGCCCGCGCTTCTACGGCTCCACCCATGAGAGCGGTCTGTCGGTTCTCGGTGCAGGTAC
                           GGCCCCGCTGTTAGTTGCCGGACGTAGGCGCAGCGGGGCGCTACCCGGCGGCTCGGGTCTTCACAGCCGGGCGTGACCCGGGTCGACGACCCATGGTCGG
                           AGCCTGCGTTTACGGTGCGCATTCGTGCGTTGGGACCCCCGCCCGACCCCGCGCTCGCCCAGCAGGGCTCGACCAAGCTCTAGTAAACACTGCGCAGTCC
                           CTGTCATAGCTCGGCTAGCGGACTCCCCTCCTGCGAGTTACCACCGGCCCGTGCCAGGTTTGCCTTCCTTAATGAGCCACCGTACCCTAGCCCCGGCACC
                           CGTCACTGCACGGCTACTAGGACGAGCAACGCTCCTCTCCAACCGTTGTGCCATACCACCGCGATAGCCCTTAGTCCGGGGACCGCTCTGAGCCTCCCCA
                           CTGCGGGGGCCAATTGGCGAGGACCCGTCGGAGGCGCATGCGCACGTCGAACAGTGAGCTGCGGCCGCAGTTGGATTAACAATCAAGAGCTCGGTAGGGA
                           CTGGGCCTTCGGCGGCCTCCATCAATCTGACTTTACACATCCGGCACATCAAATGTAGGTGAACGCCTGCGGCGCGAACTAGTGGTGTAGGAGAGAATCA
                           GGCCCTTTAGTTCTGAACAGACGTCTCAATTATCCCGACCCGTCAAGTGCGTCTTAATAGTGAGATCGTCGATTGTCCAGACCCGGAGACTTCGCATCAC
                           CATGACAGTATACTATTGATAGAGAGCTGTTGCCTCAAACCAAGCTGCGTGGTCTGGCGGGACGCAACGCTGTAGCTTACCAACTACCACTAGCAGCCCA
                           GCCCTCAAGTAGTAGCAGCCTGGCTTATAGACCGACCCACTGACGGCCGGCATGGTCAGG
KentuckyCVM29188           CCCCCACAAGCACGGTTGGGGGACTGGTGGGTCGTGGTACACGGCAGACACCGCGTCGTGTCATCCCTGCTCGCCACACAATTGTCGCAGAACTTCGATC
                           GGAGCTCGTGAGGACGGCGCCCCCCCTCGCGGCAATCGTGACGCGGCTCAGGAAGGCCCCATCGCTGCCCCCGTACTATATAACTCTACAAGATAAGCGC
                           CGCGGGTCGCTAACCCTTCAGGGGAACAATCCCCGGAGAGCGTGATGACTGTTGGCCGGGGCAGATCCCCGGTGTGGGGCGCTGCCTTCGGAGCCCGTGC
                           GACGCCGAGACCCATTCGCTTCTCGGCAGGAGGGCGCTGTGAGTCAGAGCCAAACCTTGATGTCCTTGCTGGACTGGCCCCCTAGATTGCGAGCGATCCA
                           ATGAGCAGGAGCAGGACTGGCGACCGGGGGCCACAATCGGGTGTCCGAACTCTTACGGCTTCACCCACGGGTGCGGTCTGCAGGGTTTCGGTGCAGGTGC
                           GGCCCCGCAGTTGGCTACCGGGCGTAGGCACAGCGGGGCGCTACCCGGCGGGTTCGACTCTCACTGCTGGGCGTGACCCGGGTCGACGACCCATGGTCGG
                           AGCCTGTTCTCACGGTGCGCATTCGTGATTTGGGACCCCCGCCCTGCCCCGCGCTCGCCCAGCAGGGTCCGACCACGCTCTAGTAAGCAGGGCGCAGTCC
                           CTGTCATGGCTCAGCAGGCGGGCTCTCCCCCTGCGAGTTAAGCGCGGACCGCACCGGGTCTGTTTCCCGTGATGAGCCACCGTACCCTAAGGCAGGCGTC
                           CGTCGCCGCACGGTTGCCAGACCGAGCAGCGCTCCCCCACAACCGTCGTATCGCGTTGTCGCGGCGGTTTTTAGCCCGGGGGCCGCTCTGAGCCTCACCA
                           CTGCGGGGGCCAGCTGGCGGGAGCACGTCGAAGTCGGGGCCGCGCGCCGCGTGTCCGTCCGAGGTCGCAATTGGATTAACAATCGGGAACTCGGCAGAAA
                           CTGGGCCTTCGGCAGCCTCCATCAGTCTGACTTTACACATCCGGCACAGCAAGTATAGATGAGCGTGTGTAGGACGATCTGAAGTTGAAGCAGAAGCCCA
                           AACCCATTAGCTCTGGACCGACGCAGTAATTATCCCGACCCGTCAAGTGCTTCTTAATAGTGAGATCGTCGGTTGTCCAGACCCGGAGACTTCTCATCAC
                           CGCGACAGTATACTATTGATAGAGAGCTGTTGCCTCAAACCAAGCTGCGCGGTCAGGCGGGACGCAACGCTGTAGCTTACCAACTGCCACTAACAGCCCA
                           GCCCTTAAATAGTAGCAGCCTGGCTTACAGGCCGACCCATTGGCGGCCGGCATGGTCAGG
ParatyphiBSPB7             CCACCGCAGGCACAGCTGGGGGACTGGTGGGTCGTGGTACACGGCAGACACCGCGCCGTGTCGTCCCTGCCCGCCACACAATTGTCACAGAACTTCGATT
                           GGAGCTCGTGAGGATGTCACCCCCCCTCGTGGCAATCGGGACGCGGCTCCGGAAGACCCCATCGCCGCCCCCGTACTATGCAACTCTACAAGATAAGCGC
                           CGCGGGTCGCTAACCCTTCAGGAGAACAATCCCCGGAGAGCGTAATAACTGTTGGCCGGGGCAGATTCCCGGAGTGAGGCGGTGCCTCCGGAGCCCGTAC
                           GGCGCCGAGACCTATTCGCTTCTCGGCAAGAAGGCGCTGTGAGACCGAGCCAAACCTTGATGTCCTCGCCGGACTGGTCCCCTAAACTGTGAGCGATCCA
                           ATGAACAGGGGCAGGGCTGACGACCGCGGACCGCAAACGGGTGCCCGTGCCTCTGTAGATCCACCTGTGAGAGCGGTCTGTCGGTTCTCGGTGCAGGTGC
                           AGTCCCGCTGTCGGCGGCCGGACGTAGGCGCAGCGGGGCGCTACCCGGCGGGTTCGACCCCTACAGCCGGGCGTGACCCGGGTCGACGACCCATAGTCGG
                           AGCCTGTGTTTACGATGCGCATCCGTGCGTTGGGACCCCCGCCCGACCTCGCGCTCGCCCAGCAGGGCTCGACCAAGCTCTAGTACGTAGGGCGCAGTCC
                           CTGTCATGGCTCGGCAGGCGGACTCCCTTCCCGCGAGTTAAGCGCGGACCGCACCGGGTCCGCCTCCCGTGGCTGAAATGTACGTCTCGAGGTAGGCACC
                           CGTCTGTGCATGGCTGTCAGGCCGGGCGGCGCCCCTTCCCAACCGTCGTGCCATACCACCGCGATAGCCCTTAGCCCAGGGACCGCTCCAGAACCCCCCA
                           CTGCGGGGGCCAATTGGCGAGGACACAACGGAGGCGGGGGCGCACGTCGCGTGGTAGTCCGAGGTCGCAATTGGATTAACGATCAAGAACTCAGCAGGGA
                           CTGGGCCTTCGGCAGCCTCCATCAGTCTGACTTTACACATCCGGCACATCAAAAACAAAAATATGTGTTCGGCGCGAACTAGTGTCGTGGAAGAGAATCA
                           GAATCATTAGCTCTAAGGGCGCGCATTAATTATCCCGACCCGTCAAGTGCGTCCAAACAGTGAGATCGTCGATTGTCCGAACCCGGAAAACGTTCACCAC
                           CGCGACAGTATACTATTGATAGAGAGCTGTTGCCTCAAACCAAGCTGCGTAACCAGGCGGGACGCAACGCTGTAGCTTACCAACTATCACTAGCAGCCCA
                           GCCCTCAATTAGTAGCAGCCTGGCTTATAGACCGACCCACTGACGGCCGACATGGTTAGG
MontevideoSEEM710          CCCCCGCAAGCACAGTTGGGGAACTACGCGGTCATGGTACGCGGCAGACACCGCGCTGTGTCGTCCCTGCCCGCCACATAATCGTCGCAGAACTTCGATT
                           GGAGTTCATGCGGACGGCGCACCCCCGCGTGGCAACCGTGATGCGGCTCCGGAAGACCCCATCGTCGCCCCCGTACTATGCATCTCTACAATATAAGCGC
                           CGCGGGTCACTAACCTTTCAGGGTAACAATCACCGGAGAGCGTAATGACTGTTGGTAGGGGCAGGTTCCTGGTGTGTGGCGCTGCCTTCGGCGCCCGCGC
                           GGCGCTGAGATCCATTCGCTTCTCGGTAAGAGGGCGCTGTGAGTCAGAGCCAAACCTTGATTTCCTCGCCGGACTGGCCCCATAGATTGTGAGCGATCCG
                           ATGAATAGGGGCAGGGTTGGCGGCCAGAGGCCGCAATCGGGTGCCTACGCTTCTACGGATCCCCCCACGGGTGCGGTCTGCAGGGTCTCGTTGTAGGTGC
                           GGCCTCGCTGTTAACTGCGGGGCGGAGGCGCCACGGGGCGTTACCCGGAGGGTTCGACCCCTACTGCCAGGTGCGACCCGGGTCGACGACCTATGGTCGG
                           AGCCTGTGTTTACGGCCCGCATCCGTGCTCTGGAACCCCCGCCTGGCCCCGCGCTCGCCCAGCAGGGTCCGGCCGAGCTCTAGTACGTACTGCGCGGTCC
                           TCGTTATGGTTCGGCATGCGGGCCTCCCCCCCGCGTTCGGCGCGCGGACCGTGCCGGTCCCGCCCCCCGTAATTGAAATGTACGTCTCGACCCGCACGCT
                           CCCCGCCGTACGGCTGTCAGGACGGGCAGCGCTCCTCCCCAGTCGTCATGCCGCGTTACCGTGGCGGTTTTCGGCGGGTGCACTTCTCTAGATCTCATTT
                           CCGCGGAGGCCGGCCGGCGGGAGCATGTCGGAGGCGGGGCCGCACGCCGCGTGGTAGGCCGAGGCCACAATTGGATTAACAATCAGGAACTCGGCAGAGG
                           TTGGGCCTTCGGCGGCCGCTATCAATTTGGCTTTACACGGCCGAAGCAGCAAATGTAGGTGAACGTCTGCGGCGCGAACTAGTGTCGAAGAAGAGAATCA
                           GACCCATTAATCATGGACCGACGCATTAATTATCCCGACCCGTCAAGTGCGTCCAAACAGTGTGATCGTCGATTGTCCGAACCCGGAGACTTCTCATCAC
                           CGCGATAGTAAACTATTGATAAAAAGCTGTTGCCTCAAACCGTGCTGCGTAGTTAGGCGGGACGCGACGCTGTAGTTTACCAACTGCCACTAACAGCTCA
                           GCCCTTAAGTAGTAGCAGCCTGGCTGACAGGCCGACCCACTGGCGGCCGACATGGTCAGG
EnteritidisSEE30663        CCACCGCAGGCACAGCTGGGGGACTGGTGGGTCGTGGTACACGGCAGACATCGCGTCGTGTCGTCCCTTCCCGCCACACAATTGTCGCAGAACTTCGATT
                           GGAGCTCGTGCGGACGGCACCCCCCCTCGCGGCAACCGGGACGCGGCTCCGGAAGACCCCATCGCCGCCCCCGTACTATGCAACTCTACAAGATAAGCGC
                           CGCGGGTCGCTAACCCTTCAGGAGAACAATCCCCGAAGAGCGTGATGACCGTCGGCCGGGTCAGATTCCCGGAGTGAGGCGCTGCCTTCGGAGCCCGTGC
                           GGCGCCGAGACCTATTCGCTTCTCGGCAGGAAGGCGCTGTGAGTCAGAGCCAAACCTTGATGTTCGCGCCGAGCTGGTCCCCGAGATTGCGAGCGATCCG
                           ATGGACAGGGGCAGGGCCGACGACCGGGGGCCTCAAACGGGGGCCCGCGCTTCTACGGCTCCACCCACGGGTGCGGTCTGCCGCGTCTCGGTGCAGGTAC
                           GGCCCCGCTGTTAGTTGCCGGACGTAGGCGCAGCGGGGCGCTACCCGGCGGGTTCGACCCCTACAGCCGGGCGTGACCCGGGTCGACGACCCATGGTCGG
                           AGCCTGCGTTTACGGTGCGCATTCGTGCGTTGGGACCCCCGCCCGGCCCCGTGTTCGCCCTGCAGGGCTCGACCAAGCTCTAGTAAACACTGCGCAGTCC
                           CTGTCATAGCTCGGCTAGCGGACTCCCCTCCTGCGAGTTACCACCGGCCCGTGCCAGGTTTGCCTTCCTTAATGAGCCACCGTACCCTAGCCCCGGCACC
                           CGTCACTGCATGGCTGTCAGGACGGGCGGCGCTCCTCTCCAACCGTTGTGCCATACCACCGCGATAGCCCTTAGTCCGGGGACCGCTCTGAGCCTCCCCA
                           CTGCGGGGGCCAATTGGCGAGGACCCGTCGGAGGCGCATGCGCACGTCGAACGGTGAGCTGCGGCCGCAGTTGGATTAACAATCAAGAGCTCGGTAGGGA
                           CTGGGCCTTCGGCGGCCTCCATCAATCTGACTTTACACATCCGGCACATCAAATGTAGGTGAACGTCTGCGGCGCGAACTAGTGGTGTAGGAGAGAATCA
                           GGCCCTTTAGTTCTGAACAGACGTCTCAATTATCCCGACCCGTCAAGTGCGTCCAAACAGTGTGATCGTCGATTGTCCGAACCCGGAAAACGTTCACCAC
                           CATGACACTATACTATTGATAGAGAGCTGTTGCCTCAAACCAAGCTGCGTGGTCTGGCGGGACGCAACGCTGTAGCTTACCAACTACCACTAGCAGCCCA
                           GCCCTCAAGTAGTAGCAGCCTGGCTTATAGACCGACCCACTGACGGCCGGCATGGTCAGG
SaintpaulSARA23            CCACCGCAGGCACAGCTGGGGGACTGGGCGGTCGCGGTACACGGCAGACACCGCGCCGTGTCGTCCCTGCCCGCCACACAATTGTCACAGAACTTCGATT
                           GGAGCTCGTGCGGACGGCACCCCCCCTCGCGGCAACCGGGACGCGGCCCCGGAAGGCCCCATCGCCGCCCCCGTACTATGCAACTCTACAAGATAAGCGC
                           CGCGGGTCACTAACCCTTCTGGAGAACACTCCCCGGATGGCGTAATGTCTGCCGGCCGGGGCAGATTCCCGGAGTGAGGCGGTGCCTCCGGCGCTTGTGC
                           GGCGCCGAGACCTGTTCGCTTCTCGGCAGGAGGGCGCTGTGAGACAGAGCCGAACTTTGAAGTCCTCACCGGACTGGTCCCATAGATTGCGAGCGATTCG
                           ATGGACAGGAGCAGGACTGGCGGCCAGGGGCCACAATCGGGGGCCCGCGCTTCTACGGCTCCACCTACGGGAGCAGTTTTTCGGGTCTCGGTGCAGGTGC
                           GGCCCCGCTGTCGGCGGCCGGACGTAGGCGCAACGGGGCGCTACCCATCGGCTCGGGTCTTCACAGCCGGGCGTGACCCGGGCCGACGACCCATGGTCGG
                           AGCCTGCGTTTAAGACCCGCATTCGTGCGTTGGGATCCCCGCCCGACCCCGTGCTCGCCCAGTAGGGCTCGGCCAAGCTCTAGTACGTAGGGCGCAGTCC
                           CCGTCATGGCTTGGCAGGTGGACTCTCCCCCTGCGAGTTAAGCGCGGACCGTGCCGGGTCTGCCTCCCGTGGCTGACCACCGTACCCTAAGGTAGGCACC
                           CGTCTGTGCACGGTTGTCAGGACGAGCAACGCTCCTCCCCAGCCGTCATGCCGCGTTGTCACAATATCCCTTAGCCCAGGGGCCGCTCCAGAACCCCCCA
                           CTGCGGAGGCCGGCCGGTGGGAGCACGTCGGAGGCGGGGCCGCGCGCCGCGTGTCCGTCCGAGGTCGCAATTGGATTAACAATCAGGAACTCGGCAGGGG
                           TTGGGCCTTCAGCGGCCTCCATCAATTTGACTTTACACATCCGGCATCGCAAATACAGATGTACGTGTTCAAGAGGAACTGGAGGTGTAGGAGAGAATCA
                           GGCCCTTTAGTTCTGAACAGACGTCTCAATTATCCCGACCCGGCAGGTGCGTCCAAACAGTGAGATCGTCGATTGTCCGAAACCGGAGACTTCTCATCAC
                           CGCGACAGTATACTATTGATAGAGAACTGTTGCCTCATACCGTGCTGCGCGGTCTGGCGGGACGCGACGCTGTAGCTTACCAACTGCCACTAGCGTTTCA
                           GCCCTCAAGTAGTAGCAGCCTGGCTTATAGACCGACCCACTGACGGCCGACATGGTCAGG
Enteritidis436             CCACCGCAGGCACAGCTGGGGGACTGGTGGGTCGTGGTACACGGCAGACATCGCGTCGTGTCGTCCCTTCCCGCCACACAATTGTCGCAGAACTTCGATT
                           GGAGCTCGTGCGGACGGCACCCCCCCTCGCGGCAACCGGGACGCGGCTCCGGAAGACCCCATCGCCGCCCCCGTACTATGCAACTCTACAAGATAAGCGC
                           CGCGGGTCGCTAACCCTTCAGGAGAACAATCCCCGAAGAGCGTGATGACCGTCGGCCGGGTCAGATTCCCGGAGTGAGGCGCTGCCTTCGGAGCCCGTGC
                           GGCGCCGAGACCTATTCGCTTCTCGGCAGGAAGGCGCTGTGAGTCAGAGCCAAACCTTGATGTTCGCGCCGAGCTGGTCCCCGAGATTGCGAGCGATCCG
                           ATGGACAGGGGCAGGGCCGACGACCGGGGGCCTCAAACGGGGGCCCGCGCTTCTACGGCTCCACCCACGGGTGCGGTCTGCCGCGTCTCGGTGCAGGTAC
                           GGCCCCGCTGTTAGTTGCCGGACGTAGGCGCAGCGGGGCGCTACCCGGCGGGTTCGACCCCTACAGCCGGGCGTGACCCGGGTCGACGACCCATGGTCGG
                           AGCCTGCGTTTACGGTGCGCATTCGTGCGTTGGGACCCCCGCCCGGCCCCGTGTTCGCCCTGCAGGGCTCGACCAAGCTCTAGTAAACACTGCGCAGTCC
                           CTGTCATAGCTCGGCTAGCGGACTCCCCTCCTGCGAGTTACCACCGGCCCGTGCCAGGTTTGCCTTCCTTAATGAGCCACCGTACCCTAGCCCCGGCACC
                           CGTCACTGCATGGCTGTCAGGACGGGCGGCGCTCCTCTCCAACCGTTGTGCCATACCACCGCGATAGCCCTTAGTCCGGGGACCGCTCTGAGCCTCCCCA
                           CTGCGGGGGCCAATTGGCGAGGACCCGTCGGAGGCGCATGCGCACGTCGAACGGTGAGCTGCGGCCGCAGTTGGATTAACAATCAAGAGCTCGGTAGGGA
                           CTGGGCCTTCGGCGGCCTCCATCAATCTGACTTTACACATCCGGCACATCAAATGTAGGTGAACGTCTGCGGCGCGAACTAGTGGTGTAGGAGAGAATCA
                           GGCCCTTTAGTTCTGAACAGACGTCTCAATTATCCCGACCCGTCAAGTGCGTCCAAACAGTGTGATCGTCGATTGTCCGAACCCGGAAAACGTTCACCAC
                           CATGACACTATACTATTGATAGAGAGCTGTTGCCTCAAACCAAGCTGCGTGGTCTGGCGGGACGCAACGCTGTAGCTTACCAACTACCACTAGCAGCCCA
                           GCCCTCAAGTAGTAGCAGCCTGGCTTATAGACCGACCCACTGACGGCCGGCATGGTCAGG
Enteritidis131             CCACCGCAGGCACAGCTGGGGGACTGGTGGGTCGTGGTACACGGCAGACATCGCGTCGTGTCGTCCCTTCCCGCCACACAATTGTCGCAGAACTTCGATT
                           GGAGCTCGTGCGGACGGCACCCCCCCTCGCGGCAACCGGGACGCGGCTCCGGAAGACCCCATCGCCGCCCCCGTACTATGCAACTCTACAAGATAAGCGC
                           CGCGGGTCGCTAACCCTTCAGGAGAACAATCCCCGAAGAGCGTGATGACCGTCGGCCGGGTCAGATTCCCGGAGTGAGGCGCTGCCTTCGGAGCCCGTGC
                           GGCGCCGAGACCTATTCGCTTCTCGGCAGGAAGGCGCTGTGAGTCAGAGCCAAACCTTGATGTTCGCGCCGAGCTGGTCCCCGAGATTGCGAGCGATCCG
                           ATGGACAGGGGCAGGGCCGACGACCGGGGGCCTCAAACGGGGGCCCGCGCTTCTACGGCTCCACCCACGGGTGCGGTCTGCCGCGTCTCGGTGCAGGTAC
                           GGCCCCGCTGTTAGTTGCCGGACGTAGGCGCAGCGGGGCGCTACCCGGCGGGTTCGACCCCTACAGCCGGGCGTGACCCGGGTCGACGACCCATGGTCGG
                           AGCCTGCGTTTACGGTGCGCATTCGTGCGTTGGGACCCCCGCCCGGCCCCGTGTTCGCCCTGCAGGGCTCGACCAAGCTCTAGTAAACACTGCACAGTCC
                           CTGTCATAGCTCGGCTAGCGGACTCCCCTCCTGCGAGTTACCACCGGCCCGTGCCAGGTTTGCCTTCCTTAATGAGCCACCGTACCCTAGCCCCGGCACC
                           CGTCACTGCATGGCTGTCAGGACGGGCGGCGCTCCTCTCCAACCGTTGTGCCATACCACCGCGATAGCCCTTAGTCCGGGGACCGCTCTGAGCCTCCCCA
                           CTGCGGGGGCCAATTGGCGAGGACCCGTCGGAGGCGCATGCGCACGTCGAACGGTGAGCTACGGCCGCAGTTGGATTAACAATCAAGAGCTCGGTAGGGA
                           CTGGGCCTTCGGCGGCCTCCATCAATCTGACTTTACACATCCGGCACATCAAATGTAGGTGAACGTCTGCGGCGCGAACTAGTGGTGTAGGAGAGAATCA
                           GGCCCTTTAGTTCTGAACAGACGTCTCAATTATCCCGACCCGTCAAGTGCGTCCAAACAGTGTGATCGTCGATTGTCCGAACCCGGAAAACGTTCACCAC
                           CATGACACTATACTATTGATAGAGAGCTGTTGCCTCAAACCAAGCTGCGTGGTCTGGCGGGACGCAACGCTGTAGCTTACCAACTACCACTAGCAGCCCA
                           GCCCTCAAGTAGTAGCAGCCTGGCTTATAGACCGACCCACTGACGGCCGGCATGGTCAGG
MontevideoSEEM971          CCCCTGCAAGCACAGTTGGGGGACCACGCGGCCGTGGCGCGCGGCAGACACCGCGCTGTGTCGTCCCTGCCCGCCACATAATCGTCGCAGAACTTCGATT
                           GGAGTTCATGCGGACGGCGCACCCCCGCGTGGCAACCGTGATGCGGCTCCGGAAGACCCCATCGTCGCCCCCGTACTATGCATCTCTACAATATAAGCGC
                           CGCGGGTCACTAACCTTTCAGGGTAACAATCACCGGAGAGCGTAATGACTGTTGGTAGGGGCAGGTTCCCGGTGTGAGGCGGTGCTTTCGGCGCCCGCGC
                           GGCGCTGAGATCCATTCGCTTCTCGGTAAGAAGGCACTATGAGTCAGAGCCGAACCTTGATTTCCTCGCCGGACTGGCCCCCTAGATTGTGAGCGATCCG
                           ATGAATAGGGGCAGGGTTGGCGGCCAGAGGCCGCAATCGGGTGCCTACGCTTCTACGGATCCCCCTACGGGAGCAGTTTGCAGGGTCTCGGTGTAGGTGC
                           GGCCTCGCTGTTAACTGCGGGGCGGAGGCGCCACGGGGCGTTACCCGGCGGGTTCGACCCCTACTGCCAGGTGCGACCCGGGTCGACGACCTATGGTCGG
                           AGCCTGTGTTTACGGCCCGCATCCGTGCTCTGGAACCCCCGCCTGGCCCCGCGCTCGCCCAGCAGGGTCCGGCCGAGCTCAAGTACGCACGGCGCGATTC
                           CCGACATGGTTCGGCATGCAGGCCTCCCCCCCGCGTTCGGCGCGCGGACCGTGCCGGTCCCGCCCCCCGTAATTGAAATGTACGTCTCGACCCGCACGCT
                           CCCCGCCGTACGGCTGTCAGGACGGGCAGCGCTCCTCCCCAGTCGTCATGCCATACCATTACGACAGCCCTTAGCGGGGGGGCCGCTCTAGATCTCATTT
                           CCGCGGAGGCCGGCCGGCGGGAGCATGTCGGAGGCGGGGCCGCACGCCGCGTGGTAGGCCGAGGCCACAATTGGATTAACAATCAGGAACTCGGCAGAGG
                           TTGGGCCTTTGATGACCTTCCCTGATTTGGTTTCACACATATAAAACCGCACAAACAAAAATATGTGTTCGGCGCGAACAAGTGTTGTAGCAGAGAATCA
                           GAACTATTAGCTCTGGACAGATGTATTAATTATCCCGACCCGTCAAGTGCGTCCAAACAGTGTGATCGTCGATTGTCCGAACCCGGAGACTTCTCATCAC
                           CGCGATAGTAAACTATTGATAAAAAGCTGTTGCCTCAAACCGTGCTGCGTAGTTAGGCGGGACGCGACGCTGTAGTTTACCAACTGCCACTAGCGGTTCA
                           GTCATCAAGTAGTAGCAGCCTGGCTTATAGACCGACCCACCAGCGGCCGACATGGTCAGG
ParatyphiCRKS4594          TCACCGCAGGCACAGTTGGGGGACTGGTGACTCGCGACGCAAGGTAGACACCGCGCAGTGTCGTCCCTGCCCGCCACACAATTGTCACAGAACTTCGATC
                           GGAGCTCGTGAGGACGGCACCCCCCCTCGCGGCAACCGGGACGCGGCTCCGGAAGGCCCCATCGCCGCCCCCGTACTATGCAACTTTACAAGATAAGCGC
                           CGCGGGTCGCTAACCCTTCAGGAGAACACTCCCCGAAGAGCGTAATAATTGTTGGCCGGAGCAGATTCCCGGATCGAGACGCTGCCTTCGGAGCCCGTGC
                           GGCGCCGAGACCTATTCGCTTCTCGGCAGGAGGGCGCTGTGAGTCAGAGCCAAACCTTGATGTTCGCGCCGAGCTGGTCCCCTAGATTGTGAGAGATCCG
                           GTGAGC???GGCAGGGCTGACGACCGCGGGCCACAAACGGAGGCCCGCGCTTCTACGGCTCCACCTGTGGGTGTAGTTTGCAGGGTCTCGTTGCCGGTGC
                           GGCCCCATTGTTAGTTGCCGGGCGTAGGCGCAGCGGGGCCCTACCCGGCGGGTTCGACTCTTACAGCCGGGCGTGACCCGGGTCGACAGTTCGCGGTCGG
                           AGCCTGTGTATACGGTGCGCATCCGTGCGTTGGGTCCCCTGCCCGACCCCGCGCTCGCCCAGCAGGGTCCGGCCACGCTCTAGTACGCACTGCGCAGTCC
                           CTGTCCTGGCTCGGCTAGCGGACTCTCCCCCTGCGAGTTAAGCGCGGACCGCACCGGGTCTGTTTCCCTTAATGAGCCACCGTACCCTAAGGCAGGCGCC
                           CGCTGCCGCACGGTTGCCAGGACGAGCGGCGCTCCTCCCCAGCAGCTGTACCATACCACCGCGATAGCCCTTAGCGGGGGGGCCGCTCTGAGCCTCACCA
                           CTTCGGGGGCCAGCCGGCGGGAGCACGTCGGAGGCGCAGCCGCACGCCGCGTGGTAGTCCGAGGTCGCAATTGGATTAACAATCAAGAACTTGGCAGGGG
                           TTGGGCCTTCAGCGGCCTCCATCAATTTGGCTTTACACATCCGGCACATCAAAAACAAAAATATGTGTTCGGCGCGAACTAGTGTCGTGGAAGAGAATCA
                           GAATCATTAGCTCTAAGGGCGCGCATTAATTATCCCGACCCGTCAAGTGCGTCTTAATAGTTAGATCGTCGATTGTCCGAACCCGGAGACTTCGCATCAC
                           CGCGACAGTATACTATTGATAGAGAACTGTTGCCTCATACCGTGCTGCGCGGTCTGGCGGGACGCAACGCTGTAGCTTACCAACTGCCACTAGCAGCCCA
                           GCCCTCAATTAGTAGCAGCCTGGCTTATAGACCGACCCACTGACGGCCGACATGGTCAGG
NewportSEEN199             CCCCCGCGGGTACAGCTGGGGGACTGGGCGGTCGTGGTACACGGCAGACACCGCGCAGTGTCGTCCCTGCCCGCCACACAATTGTCACAGAACTTCGCTC
                           GGAGCTCGTGCGGACGGCACCCCCCCTCGCGGCAACCGGGACGCGGCCCCGGAAGACCCCATCGCCGCCCCCGTACTATGCAACTCTACAAGATAAGCGC
                           CGCGGGTCGCTAACCCTTCAGGAGAACACTCCCCGAAGAGTGTGATGACTGTTGGCCGGGGCAGATTCCCGGAGTGAGGCGGTGCCTCCGGAGCCCGTAC
                           GGCGCCGAGACCTATTCGCTTCTCGGCAAGAAGGCGCTGTGAGACAGAGCCAAACTTTGATGTCCTCGCCGGACTGGTCCTCTAGATTGTGAGAGATCCG
                           ATGAGCAGGGGCAGGGCCGACGACCGGGGGCCTCAAACGGGTGCTCGCGCCTCTGCAGCTCCACCTATGGTAGCAGTCTTTCGGGTCACGGTGCAGGTGC
                           GACCCCGCTGTTGGCTGCCGGACGTCGGCACAGTGGGCTGCTACCCGGCGGGTTCGACCCCTACAGCCGGGCGTGACCCGGGCCGACGACCCATAGTCGG
                           AGCCTGTGTTTACGATGCGCATCCGTGCGCTGGGACCCCCGCCCGACCCCGCACCTGCCCAGCAGGGCTCGACCAAGCTCTAGTACGTAGGGCGCAGTCC
                           CCGTCATGGCTCGACTGACGGACTCTCCGTCTGCGAGTTAAGCGCGGACCGCACCGGGTCTGTTTCCCTTAATGAGCCACCGTACCCTAAGGCAGGCGCC
                           CGCCGCCGCATGGCTGTCAGGCCGGGCAACGCTCCTCCCCAACCGTCGTGCCATACCACCGCGATAGCCCTTAGCCCAGGGACCGCTCCAGAACCCATCA
                           CTGTGGGAATCAATTGGCGAGGACACGTTGGAGGCGGGGCCGCGCGCCGCGTGTCCGTCCGAGGTCGCAGTTGGATTAACAATCAAGAGCTTGGCAGAAA
                           CTGGGCCTTCGGCAGCCTCCATCAGTTCGACTTTACACATCCGGCACATCAAAAACAAAAATATGTGTTCGGCGCGAACTAGTGTCGTGGAAGAGAATCA
                           GGCCCTTTAGTTCTGAACAGACGTCTCAATTATCCCGACCCGTCAAGTGCGTCCAAACAGTGTGATCGTCGATTGTCCGAACCCGGAGACTTCTCATCAC
                           CGCGACAGTATACTATTGATAGAGAGCTGTTGCCTCAAACCAAGCCGCACGGTCAGGCGGGACTCAACGCTGCAGCTTACCAACTGCCACTAGCAGCCCA
                           GCCCTCAATTAGTAGCAGCCTGGCTTATAGACCGACCCACTGACGGCTGGCATGGTTAGG
MontevideoSEEM965          CCCCTGCAAGCACAGTTGGGGGACCACGCGGCCGTGGCGCGCGGCAGACACCGCGCTGTGTCGTCCCTGCCCGCCACATAATCGTCGCAGAACTTCGATT
                           GGAGTTCATGCGGACGGCGCACCCCCGCGTGGCAACCGTGATGCGGCTCCGGAAGACCCCATCGTCGCCCCCGTACTATGCATCTCTACAATATAAGCGC
                           CGCGGGTCACTAACCTTTCAGGGTAACAATCACCGGAGAGCGTAATGACTGTTGGTAGGGGCAGGTTCCCGGTGTGAGGCGGTGCTTTCGGCGCCCGCGC
                           GGCGCTGAGATCCATTCGCTTCTCGGTAAGAAGGCACTATGAGTCAGAGCCGAACCTTGATTTCCTCGCCGGACTGGCCCCCTAGATTGTGAGCGATCCG
                           ATGAATAGGGGCAGGGTTGGCGGCCAGAGGCCGCAATCGGGTGCCTACGCTTCTACGGATCCCCCTACGGGAGCAGTTTGCAGGGTCTCGGTGTAGGTGC
                           GGCCTCGCTGTTAACTGCGGGGCGGAGGCGCCACGGGGCGTTACCCGGCGGGTTCGACCCCTACTGCCAGGTGCGACCCGGGTCGACGACCTATGGTCGG
                           AGCCTGTGTTTACGGCCCGCATCCGTGCTCTGGAACCCCCGCCTGGCCCCGCGCTCGCCCAGCAGGGTCCGGCCGAGCTCAAGTACGCACGGCGCGATTC
                           CCGACATGGTTCGGCATGCAGGCCTCCCCCCCGCGTTCGGCGCGCGGACCGTGCCGGTCCCGCCCCCCGTAATTGAAATGTACGTCTCGACCCGCACGCT
                           CCCCGCCGTACGGCTGTCAGGACGGGCAGCGCTCCTCCCCAGTCGTCATGCCATACCATTACGACAGCCCTTAGCGGGGGGGCCGCTCTAGATCTCATTT
                           CCGCGGAGGCCGGCCGGCGGGAGCATGTCGGAGGCGGGGCCGCACGCCGCGTGGTAGGCCGAGGCCACAATTGGATTAACAATCAGGAACTCGGCAGAGG
                           TTGGGCCTTTGATGACCTTCCCTGATTTGGTTTCACACATATAAAACCGCACAAACAAAAATATGTGTTCGGCGCGAACAAGTGTTGTAGCAGAGAATCA
                           GAACTATTAGCTCTGGACAGATGTATTAATTATCCCGACCCGTCAAGTGCGTCCAAACAGTGTGATCGTCGATTGTCCGAACCCGGAGACTTCTCATCAC
                           CGCGATAGTAAACTATTGATAAAAAGCTGTTGCCTCAAACCGTGCTGCGTAGTTAGGCGGGACGCGACGCTGTAGTTTACCAACTGCCACTAGCGGTTCA
                           GTCATCAAGTAGTAGCAGCCTGGCTTATAGACCGACCCACCAGCGGCCGACATGGTCAGG
HeidelbergSL476            CCCCCGCAAGCATAGTTGGGGGACTGGTGGGTCGTGGTACACGGTAGACACCGCGTCGTGTCGTCCCTGCCCGTCACACAATTGTCACAGAACTTCGATC
                           GGAGCTCGTGAGGACGGCACCCCCCCTCGCGGCAACCGGGACGCGGCCCCGGAAGACCCCATCGCCGCCCCCGTACTATGCAACTCTACAAGATAAGCGC
                           CGCGGGTCGCTAACCCTTCAAGGGAACAATCCCCGGAGAGCGTAATAACCGTTGGCCGGGGCTGATTCCCGGATTGAGGCGCTGCCTTCGGCGCTCGTGC
                           GGCGCCGAGACTCATTCGCTTCTCAGCAGGAAGGCGCTGTGAGACAGAGCCAAACCTTGAAGTCTTCGCTGGACTGGCCCCATAGATTGCGAGCGATCCG
                           ATGGACAGGGGCAGGGCTGACGACCGCGGGCCACAAACGAAGGCCCGCGCTCCTACGGATCCACCCATGGGTGTAGTCTGTCGGGTCTCGGTGCAGGTGC
                           GGCCCCGCTGTTGGCTGTCGGGCCTAGGCGCAACGGGGCGCTACCCGGCGGGTTCGACCCCTACAGCCGGGCGTAACCCGGGTCGACGACCCATGGCTGG
                           AGCCTGCGTTTACGGTGCGCATCCGTGCGTTGGGATCCCCGCCCGACCTCGCGCTCGCCCAGCAGGGCTCGACCAAGCTCTAGTACGTAAGGCGCAGTCC
                           CCGTCATGGCTCGGCAGGTGGGCTCTCCCCCTGCGAGTTAAGCGCGGACCGTGCCGGGTCTGCCTCCCGTGGCTGACCACCGTACCCTAAGGTAGGCACC
                           CGTCTGTGCACGGTTGTCAGGACGAGCAACGCTCCTCCCCAGCCGTCATGCCGCGTTACCGCGATATCCCTTAGCGGGTGGACCGCTCTGAGCCTCCCCA
                           CTGCGGGGGCCAGCCGGCGGGAGCACGTCGGAGGCGCAGCCGCACGTCGCGCGGTGAGCTGAGGTCGCAATTGGATTAACAATCAAGAGCTTGGCAGGGG
                           TTTGGCCTTCGGCGGTCTCCATCAATTTGGCTATACACGGCCGGCACAGTCAATGTAGGTGAACGTGCGCGGCGCAGACTGGTGGTGTGGAAAGAGCCTA
                           AACCCATTAGCTCTGAACAGGCACAGTAATTATCCCGACCCGTCAAGTGCGTCCAAACAGTGAGATCGTCGATTGTCCGAAACCGGAGACTTCTCATCAC
                           CGCGACAGTATACTATTGATAGAGAGCTGTTGCCTCAAACCAAGCCGCACGGTCAGGCGGGACTCAACGCTGCAGCTTACCAACTGCCACTAGCAGCCGA
                           GCCCTCAAGTAGTAGCAGCCTGGCTTATAGACCGACCCACTGACGGCCGACATGGTCAGG
GallinarumSEEG9184         CCACCGCAGGCGCAGCTGGGGGACTGGTGGGTCGTGGTACACGGCAGACATCGCGTCGTGTCGTCCCTGCCCGCCACACAATTGTCGCAGAACTTCGATT
                           GGAGCTCGTGCGGACGGCACCCCCCCTCGCGGCAACCGGGACGCGGCTCCGGAAGACCCCATCGCCGACCCCGTACTATGCAACTCTACAAGATAAGCGC
                           CGCGGGTCGCTAACCCTTCAGGAGAACAATCCCCGAAGAGCGTGATGACCGTCGGCCGGGTCAGATTCCCGGAGTGAGGCGCTGCCTTCGGAGCCCGTGC
                           GGCGCCGAGACCTATTCGCTTCTCGGCAGGAAGGCGCTGTGAGTCAGAGCCAAACCTTGATGTTCGCGCCGAGCTGGTCCCCGAGATTGCGAGCGATCCG
                           ATGGACAGGGGCAGGGCCGACGACCGGGGGCCTCAAACGGGGGCCCGCGCTTCTACGGCTCCACCCACGGGTGCGGTCTGCCGCGTCTCGGTGCAGGTAC
                           GGCCCCGCTGTTAGTTGCCGGACGTAAGCGCAGCGGGGCGCTACCCGGCGGGTTCGACCCCTATAGCCGGGCGTGACCCGGGTCGACGACCCATGGTCGG
                           AGCCTGCGTTTACGGTGTGCATTCGTGCGTTAGGACCCCCTCCCGGCCCCTTGTTCGTCCTGCGGGGCTCGACCAAGCTCTAGTAAACACTGCGCAGTCC
                           CTGTCATAGCTCGGCTAGCGGACTCCCCTCCTGCGAGTTACCACCGGCCCGTGCCAGGTTTGCCTTCCTTAATGAGCCACCGTACCCTAGCCCCGGCACC
                           CGTCACTGCATGGCTGTCAGGACGGGCGGCGCTCTTCTCCAACCGTTGTGCCATACCACCGCGATAGCCCTTAGTCCGGGGACCGCTCTGAGCCTCCCCA
                           CTGCGGGGGCCAATTGGCAAGGACCCGTCGGAGGCGCATGCGCACGTCGAACGGTGAGCTGCGGCCGCAGTTGGATTAACAATCAAGAGCTCGGTAGGGA
                           CTGGGCCTTCGGCGGCCTCCATCAATCTGACTTTACACATCCGGCACATCAAATGTCGGTGAACGTCTGCGGCGCGAACTAGTGGTGTAGGAGAGAATCA
                           GGCCCTTTAGTTCTGAACAGACGTCTCAATTATCCCGACCCGTCAAGTGCGTCCAAACAGTGTGATCGTCGATTGTCCGAACCCGGAAAACGTTCACCAC
                           CATGACAGTATACTATTGATAGAGAGATGTTGCCTCAAACCAAGCTGCGTGGTCTGGCGGGACGCAACGCTGTAGCTTACCAACTACCACTAGCAGCCCA
                           GCCCTCAAGTAGTAGCAGCCTGGCTTATAGACCGACCCACTGACGGCCGGAATGGTCAGG
NewportSEEN567             CCCCCGCAGGCACAGTTAGGGGATTGGTGGGTCGTGGTACACGGCAGACATCGCGTCGTGTCGTCCCTGCTCGCCACACAATTGTCACAGAACTTCGACC
                           GGAGCTCGTGAGGACGTCACCCCCCCTCGCGGCAACCGGGACGCGGCTCCGGAAGGCCCCATCGCCGCCCCCGTACTATGCAACTCTACAAGATAAGCGC
                           CGCGGGTCACTAACCCTTCTGGAGAACACTCCCCGAAGAGTGTGATGACTATTGGCCGGGGCAGATTCCCGGAGTGAGGCGCTGCCTTCGGCGCCCGTGC
                           GGTGTCGAGACCTATTCGCTTCTCGGCAAGGAGGCGTTGTGAGACCGAGCCAAACTTTGATGTCCTCGCCGGACTGGTCCTCTAGATTGCGAGCGATTCG
                           ATGGACAGGGGCAGGGCCGACGACCGCGGGCCACAAACGGATGCCCGCGCCTCTGCAGATCCACCCATGGGTGTAGTCTGTCGGGTCTCGGTACAGGTGC
                           AGTCCCGCTATTGGTTGCCGGGCGTAGGCGCAGTGGGGCGCTACCCGGCGGGTTCGACTCTTACAACTGTTTGCGACCCGGGTCGACGACCCATAGTCGG
                           AGCCTGTGTTTACGATGCGCATTCGTGCGTTGGGACCCCCGCCCGACCCCGCGCTCGCCCAGCAGGGCTCGACCAAGCTCTAGTACGTAGGGCGCAGTCC
                           CTGTCATGGCTCGGCATGCAGGCTCCCTTCCCGCGAGTTAAGCGCGGACCGCACCGGGTCCGCCTCCCGTGGCTGAAATGTACGTCTCGAGGTAGGCACC
                           CGTCTGTGCACGGCAGCCAGGCCGGACGGCGCCCCTTCCCAACCGTCATGCCGCGTTGTCACAATATCCCTTAGCGGGTAGAACGCTCCAGAACCCCCCA
                           CTGCGGGGGCCAATTGGCGAGGACACAACCGAAGCACATGCGCACGTCGAACGGTGAGCTGCGGTCGCAATTGGATTAACAATCAAGAGCTCGGTAGGGA
                           CTGGGCCTTCGGCAGCCTCCATCAGTCTGACTTTACACATCCGGCATCGCAAATACAGATGTACGTGTTCGGCGCGAACTAGTGGTGTAGGAGAGAATCA
                           GGCCCTTTAGTTCTGAACAGACGTCTCAATTATCCCGACCCGTCAAGTGCGTCCAAACAGTGTGATCGTCGATTGTCCGAACCCGGAGACTTCTCATCAC
                           CATGACAGTAAACTATTGATAGAGAGCTGTTGCCTCAAACCGTGCTGCGCGGTCTGGTGGGACGCGACGCTGTAGCTTACCAACTGCCACTAGCAGCCCA
                           GCCCTCAATTAGTAGCAGCCTGGCTTATAGACCGACCCACTGACGGCCGACATGGTTAGG
EnteritidisSE8a            CCACCGCAGGCACAGCTGGGGGACTGGTGGGTCGTGGTACACGGCAGACATCGCGTCGTGTCGTCCCTTCCCGCCACACAATTGTCGCAGAACTTCGATT
                           GGAGCTCGTGCGGACGGCACCCCCCCTCGCGGCAACCGGGACGCGGCTCCGGAAGACCCCATCGCCGCCCCCGTACTATGCAACTCTACAAGATAAGCGC
                           CGCGGGTCGCTAACCCTTCAGGAGAACAATCCCCGAAGAGCGTGATGACCGTCGGCCGGGTCAGATTCCCGGAGTGAGGCGCTGCCTTCGGAGCCCGTGC
                           GGCGCCGAGACCTATTCGCTTCTCGGCAGGAAGGCGCTGTGAGTCAGAGCCAAACCTTGATGTTCGCGCCGAGCTGGTCCCCGAGATTGCGAGCGATCCG
                           ATGGACAGGGGCAGGGCCGACGACCGGGGGCCTCAAACGGGGGCCCGCGCTTCTACGGCTCCACCCACGGGTGCGGTCTGCCGCGTCTCGGTGCAGGTAC
                           GGCCCCGCTGTTAGTTGCCGGACGTAGGCGCAGCGGGGCGCTACCCGGCGGGTTCGACCCCTACAGCCGGGCGTGACCCGGGTCGACGACCCATGGTCGG
                           AGCCTGCGTTTACGGTGCGCATTCGTGCGTTGGGACCCCCGCCCGGCCCCGTGTTCGCCCTGCAGGGCTCGACCAAGCTCTAGTAAACACTGCACAGTCC
                           CTGTCATAGCTCGGCTAGCGGACTCCCCTCCTGCGAGTTACCACCGGCCCGTGCCAGGTTTGCCTTCCTTAATGAGCCACCGTACCCTAGCCCCGGCACC
                           CGTCACTGCATGGCTGTCAGGACGGGCGGCGCTCCTCTCCAACCGTTGTGCCATACCACCGCGATAGCCCTTAGTCCGGGGACCGCTCTGAGCCTCCCCA
                           CTGCGGGGGCCAATTGGCGAGGACCCGTCGGAGGCGCATGCGCACGTCGAACGGTGAGCTACGGCCGCAGTTGGATTAACAATCAAGAGCTCGGTAGGGA
                           CTGGGCCTTCGGCGGCCTCCATCAATCTGACTTTACACATCCGGCACATCAAATGTAGGTGAACGTCTGCGGCGCGAACTAGTGGTGTAGGAGAGAATCA
                           GGCCCTTTAGTTCTGAACAGACGTCTCAATTATCCCGACCCGTCAAGTGCGTCCAAACAGTGTGATCGTCGATTGTCCGAACCCGGAAAACGTTCACCAC
                           CATGACACTATACTATTGATAGAGAGCTGTTGCCTCAAACCAAGCTGCGTGGTCTGGCGGGACGCAACGCTGTAGCTTACCAACTACCACTAGCAGCCCA
                           GCCCTCAAGTAGTAGCAGCCTGGCTTATAGACCGACCCACTGACGGCCGGCATGGTCAGG
MontevideoSEEM974          CCCCTGCAAGCACAGTTGGGGGACCACGCGGCCGTGGCGCGCGGCAGACACCGCGCTGTGTCGTCCCTGCCCGCCACATAATCGTCGCAGAACTTCGATT
                           GGAGTTCATGCGGACGGCGCACCCCCGCGTGGCAACCGTGATGCGGCTCCGGAAGACCCCATCGTCGCCCCCGTACTATGCATCTCTACAATATAAGCGC
                           CGCGGGTCACTAACCTTTCAGGGTAACAATCACCGGAGAGCGTAATGACTGTTGGTAGGGGCAGGTTCCCGGTGTGAGGCGGTGCTTTCGGCGCCCGCGC
                           GGCGCTGAGATCCATTCGCTTCTCGGTAAGAAGGCACTATGAGTCAGAGCCGAACCTTGATTTCCTCGCCGGACTGGCCCCCTAGATTGTGAGCGATCCG
                           ATGAATAGGGGCAGGGTTGGCGGCCAGAGGCCGCAATCGGGTGCCTACGCTTCTACGGATCCCCCTACGGGAGCAGTTTGCAGGGTCTCGGTGTAGGTGC
                           GGCCTCGCTGTTAACTGCGGGGCGGAGGCGCCACGGGGCGTTACCCGGCGGGTTCGACCCCTACTGCCAGGTGCGACCCGGGTCGACGACCTATGGTCGG
                           AGCCTGTGTTTACGGCCCGCATCCGTGCTCTGGAACCCCCGCCTGGCCCCGCGCTCGCCCAGCAGGGTCCGGCCGAGCTCAAGTACGCACGGCGCGATTC
                           CCGACATGGTTCGGCATGCAGGCCTCCCCCCCGCGTTCGGCGCGCGGACCGTGCCGGTCCCGCCCCCCGTAATTGAAATGTACGTCTCGACCCGCACGCT
                           CCCCGCCGTACGGCTGTCAGGACGGGCAGCGCTCCTCCCCAGTCGTCATGCCATACCATTACGACAGCCCTTAGCGGGGGGGCCGCTCTAGATCTCATTT
                           CCGCGGAGGCCGGCCGGCGGGAGCATGTCGGAGGCGGGGCCGCACGCCGCGTGGTAGGCCGAGGCCACAATTGGATTAACAATCAGGAACTCGGCAGAGG
                           TTGGGCCTTTGATGACCTTCCCTGATTTGGTTTCACACATATAAAACCGCACAAACAAAAATATGTGTTCGGCGCGAACAAGTGTTGTAGCAGAGAATCA
                           GAACTATTAGCTCTGGACAGATGTATTAATTATCCCGACCCGTCAAGTGCGTCCAAACAGTGTGATCGTCGATTGTCCGAACCCGGAGACTTCTCATCAC
                           CGCGATAGTAAACTATTGATAAAAAGCTGTTGCCTCAAACCGTGCTGCGTAGTTAGGCGGGACGCGACGCTGTAGTTTACCAACTGCCACTAGCGGTTCA
                           GTCATCAAGTAGTAGCAGCCTGGCTTATAGACCGACCCACCAGCGGCCGACATGGTCAGG
KentuckyCDC191             CCCCCACAAGCACGGTTGGGGGACTGGTGGGTCGTGGTACACGGCAGACACCGCGTCGTGTCATCCCTGCTCGCCACACAATTGTCGCAGAACTTCGATC
                           GGAGCTCGTGAGGACGGCGCCCCCCCTCGCGGCAATCGTGACGCGGCTCAGGAAGGCCCCATCGCTGCCCCCGTACTATATAACTCTACAAGATAAGCGC
                           CGCGGGTCGCTAACCCTTCAGGGGAACAATCCCCGGAGAGCGTGATGACTGTTGGCCGGGGCAGATCCCCGGTGTGGGGCGCTGCCTTCGGAGCCCGTGC
                           GACGCCGAGACCCATTCGCTTCTCGGCAGGAGGGCGCTGTGAGTCAGAGCCAAACCTTGATGTCCTTGCTGGACTGGCCCCCTAGATTGCGAGCGATCCA
                           ATGAGCAGGAGCAGGACTGGCGACCGGGGGCCACAATCGGGTGTCCGAACTCTTACGGCTTCACCCACGGGTGCGGTCTGCAGGGTTTCGGTGCAGGTGC
                           GGCCCCGCAGTTGGCTACCGGGCGTAGGCACAGCGGGGCGCTACCCGGCGGGTTCGACTCTCACTGCTGGGCGTGACCCGGGTCGACGACCCATGGTCGG
                           AGCCTGTTCTCACGGTGCGCATTCGTGATTTGGGACCCCCGCCCTGCCCCGCGCTCGCCCAGCAGGGTCCGACCACGCTCTAGTAAGCAGGGCGCAGTCC
                           CTGTCATGGCTCAGCAGGCGGGCTCTCCCCCTGCGAGTTAAGCGCGGACCGCACCGGGTCTGTTTCCCGTGATGAGCCACCGTACCCTAAGGCAGGCGTC
                           CGTCGCCGCACGGTTGCCAGACCGAGCAGCGCTCCCCCACAACCGTCGTATCGCGTTGTCGCGGCGGTTTTTAGCCCGGGGGCCGCTCTGAGCCTCACCA
                           CTGCGGGGGCCAGCTGGCGGGAGCACGTCGAAGTCGGGGCCGCGCGCCGCGTGTCCGTCCGAGGTCGCAATTGGATTAACAATCGGGAACTCGGCAGAAA
                           CTGGGCCTTCGGCAGCCTCCATCAGTCTGACTTTACACATCCGGCACAGCAAGTATAGATGAGCGTGTGTAGGACGATCTGAAGTTGAAGCAGAAGCCCA
                           AACCCATTAGCTCTGGACCGACGCAGTAATTATCCCGACCCGTCAAGTGCTTCTTAATAGTGAGATCGTCGGTTGTCCAGACCCGGAGACTTCTCATCAC
                           CGCGACAGTATACTATTGATAGAGAGCTGTTGCCTCAAACCAAGCTGCGCGGTCAGGCGGGACGCAACGCTGTAGCTTACCAACTGCCACTAACAGCCCA
                           GCCCTTAAATAGTAGCAGCCTGGCTTACAGGCCGACCCATTGGCGGCCGGCATGGTCAGG
TyphimuriumSEET1153        CCACCGCAGGCACAGCTGGGGGACTGGGCGGTCGCGGTACACGGCAGACACCGCGTCGTGTCGTCCCTGCCCGTCACACAATTGTCACAGAACTTCGATC
                           GGAGCTCGTGCGGACGGCGCCCCCCCTCGTGGCAATCGGGACGCGGCTCCGGAAGACCCCATCGCCGCCCCCGTACTATGCAACTCTACAAGATAAGCGC
                           CGCGGGTCGCTAACCCTTCAGGAGAACAATCCCCGAAGAGTGTGATGACCGTCGGCCGGGGCAGATTCCCGGAGTGAGGCGGTGCCTCCGGCGCTTGTGC
                           GGCGCCGAGACCTGTTCGCTTCTCGGCAGGAGGGCGCTGTGAGACAGAGCCGAACTTTGAAGTCTTCGCTGGACTGGCCCCATAGATTGCGAGCGATCCG
                           ATGGACAGGGGCAGGGCCGATGACCGGGGGCCACTAACGGGGGCCCGCGCTTCTACGGCTCCACCTACGGGAGCAGTTTTTCGGGTCTCGGTGCAGGTGC
                           GGCCCCGCTGTCGGCGGCCGGACCTAGGCGCAACGGGGCGCTACCCATCGGCTCGGGTCTTCACAGCCGGGCGTGACCCGGGCCGACGACCCATGGTCGG
                           AGCCTGCGTTTAAGACCCGCATTCGTGCGTTGGGATCCCCGCCCGACCCCGTGCTCGCCCAGTAGGGCTCGGCCAAGCTCTAGTACGTAGGGCGCAGTCC
                           CCGTCATGGCTTGGCAGGTGGACTCTCCCCCTGCGAGTTAAGCGCGGACCGTGCCGGGTCTGCCTCCCGTGGCTGACCACCGTACCCTAAGGTAGGCACC
                           CGTCTGTGCACGGTTGCCAGGCCGGGCGGCGCTCCTCCCCAGCCGTCATGCCGCGTTGTCACAATATCCCTTAGCCCAGGGGCCGCTCCAGAACCCCCCA
                           CTGCGGAGGCCGGCCGGTGGGAGCACGTCGGAGGCGGGGCCGCGCGCCGCGTGTCCGTCCGAGGTCGCAATTGGATTAACAATCAGGAACTCGGCAGAAA
                           CTGGGCCTTCGGCAGCCTCCATCAGTCTGACTTTACACATCCGGCATCGCAAATACAGATGTACGTGTTCAAGAGGAACTGGAGGTGTAGGAGAGAATCA
                           GGCCCTTTAGTTCTGAACAGACGTCTCAATTATCCCGACCCGGCAGGTGCGTCCAAACAGTGAGATCGTCGATTGTCCGAAACCGGAGACTTCTCATCAC
                           CATGACAGTAAACTATTGATAGAGAGCTGTTGCCTCAAACTAAGCTGCGCGGTCAGGCGGGACTCAACGCTGCAGCTTACCAACTGCCACTAGCAGCCCA
                           GCCCTCAATTAGTAGCAGCCTGGCTTATAGACCGACCCACTGACGGCCGACATGGTCAGG
EnteritidisSEECHS44        CCACCGCAGGCACAGCTGGGGGACTGGTGGGTCGTGGTACACGGCAGACATCGCGTCGTGTCGTCCCTTCCCGCCACACAATTGTCGCAGAACTTCGATT
                           GGAGCTCGTGCGGACGGCACCCCCCCTCGCGGCAACCGGGACGCGGCTCCGGAAGACCCCATCGCCGCCCCCGTACTATGCAACTCTACAAGATAAGCGC
                           CGCGGGTCGCTAACCCTTCAGGAGAACAATCCCCGAAGAGCGTGATGACCGTCGGCCGGGTCAGATTCCCGGAGTGAGGCGCTGCCTTCGGAGCCCGTGC
                           GGCGCCGAGACCTATTCGCTTCTCGGCAGGAAGGCGCTGTGAGTCAGAGCCAAACCTTGATGTTCGCGCCGAGCTGGTCCCCGAGATTGCGAGCGATCCG
                           ATGGACAGGGGCAGGGCCGACGACCGGGGGCCTCAAACGGGGGCCCGCGCTTCTACGGCTCCACCCACGGGTGCGGTCTGCCGCGTCTCGGTGCAGGTAC
                           GGCCCCGCTGTTAGTTGCCGGACGTAGGCGCAGCGGGGCGCTACCCGGCGGGTTCGACCCCTACAGCCGGGCGTGACCCGGGTCGACGACCCATGGTCGG
                           AGCCTGCGTTTACGGTGCGCATTCGTGCGTTGGGACCCCCGCCCGGCCCCGTGTTCGCCCTGCAGGGCTCGACCAAGCTCTAGTAAACACTGCGCAGTCC
                           CTGTCATAGCTCGGCTAGCGGACTCCCCTCCTGCGAGTTACCACCGGCCCGTGCCAGGTTTGCCTTCCTTAATGAGCCACCGTACCCTAGCCCCGGCACC
                           CGTCACTGCATGGCTGTCAGGACGGGCGGCGCTCCTCTCCAACCGTTGTGCCATACCACCGCGATAGCCCTTAGTCCGGGGACCGCTCTGAGCCTCCCCA
                           CTGCGGGGGCCAATTGGCGAGGACCCGTCGGAGGCGCATGCGCACGTCGAACGGTGAGCTGCGGCCGCAGTTGGATTAACAATCAAGAGCTCGGTAGGGA
                           CTGGGCCTTCGGCGGCCTCCATCAATCTGACTTTACACATCCGGCACATCAAATGTAGGTGAACGTCTGCGGCGCGAACTAGTGGTGTAGGAGAGAATCA
                           GGCCCTTTAGTTCTGAACAGACGTCTCAATTATCCCGACCCGTCAAGTGCGTCCAAACAGTGTGATCGTCGATTGTCCGAACCCGGAAAACGTTCACCAC
                           CATGACACTATACTATTGATAGAGAGCTGTTGCCTCAAACCAAGCTGCGTGGTCTGGCGGGACGCAACGCTGTAGCTTACCAACTACCACTAGCAGCCCA
                           GCCCTCAAGTAGTAGCAGCCTGGCTTATAGACCGACCCACTGACGGCCGGCATGGTCAGG
EnteritidisPT23            CCACCGCAGGCACAGCTGGGGGACTGGTGGGTCGTGGTACACGGCAGACATCGCGTCGTGTCGTCCCTTCCCGCCACACAATTGTCGCAGAACTTCGATT
                           GGAGCTCGTGCGGACGGCACCCCCCCTCGCGGCAACCGGGACGCGGCTCCGGAAGACCCCATCGCCGCCCCCGTACTATGCAACTCTACAAGATAAGCGC
                           CGCGGGTCGCTAACCCTTCAGGAGAACAATCCCCGAAGAGCGTGATGACCGTCGGCCGGGTCAGATTCCCGGAGTGAGGCGCTGCCTTCGGAGCCCGTGC
                           GGCGCCGAGACCTATTCGCTTCTCGGCAGGAAGGCGCTGTGAGTCAGAGCCAAACCTTGATGTTCGCGCCGAGCTGGTCCCCGAGATTGCGAGCGATCCG
                           ATGGACAGGGGCAGGGCCGACGACCGGGGGCCTCAAACGGGGGCCCGCGCTTCTACGGCTCCACCCACGGGTGCGGTCTGCCGCGTCTCGGTGCAGGTAC
                           GGCCCCGCTGTTAGTTGCCGGACGTAGGCGCAGCGGGGCGCTACCCGGCGGGTTCGACCCCTACAGCCGGGCGTGACCCGGGTCGACGACCCATGGTCGG
                           AGCCTGCGTTTACGGTGCGCATTCGTGCGTTGGGACCCCCGCCCGGCCCCGTGTTCGCCCTGCAGGGCTCGACCAAGCTCTAGTAAACACTGCACAGTCC
                           CTGTCATAGCTCGGCTAGCGGACTCCCCTCCTGCGAGTTACCACCGGCCCGTGCCAGGTTTGCCTTCCTTAATGAGCCACCGTACCCTAGCCCCGGCACC
                           CGTCACTGCATGGCTGTCAGGACGGGCGGCGCTCCTCTCCAACCGTTGTGCCATACCACCGCGATAGCCCTTAGTCCGGGGACCGCTCTGAGCCTCCCCA
                           CTGCGGGGGCCAATTGGCGAGGACCCGTCGGAGGCGCATGCGCACGTCGAACGGTGAGCTACGGCCGCAGTTGGATTAACAATCAAGAGCTCGGTAGGGA
                           CTGGGCCTTCGGCGGCCTCCATCAATCTGACTTTACACATCCGGCACATCAAATGTAGGTGAACGTCTGCGGCGCGAACTAGTGGTGTAGGAGAGAATCA
                           GGCCCTTTAGTTCTGAACAGACGTCTCAATTATCCCGACCCGTCAAGTGCGTCCAAACAGTGTGATCGTCGATTGTCCGAACCCGGAAAACGTTCACCAC
                           CATGACACTATACTATTGATAGAGAGCTGTTGCCTCAAACCAAGCTGCGTGGTCTGGCGGGACGCAACGCTGTAGCTTACCAACTACCACTAGCAGCCCA
                           GCCCTCAAGTAGTAGCAGCCTGGCTTATAGACCGACCCACTGACGGCCGGCATGGTCAGG
SchwarzengrundSL480        CCCCCGCAAACACAGTTGGGGGACTACGCGGTCATGGCGCGCGGCAGACACCGCGTCGTGTCGTCCCTGCCCGCCACACAATTGTCACAGAACTTCAATC
                           GGACCTCGAGTGGACGGCGTCCCCCTTCTCGGCAATCGGGACGCGGCTCCGGAAGACCCCATCGTCGCCCTCGTGCTATGCGACTCTACAAGATGAGCGC
                           CGCGGGGCGCTAACCCTTCAGGAGAACAATCCCCGGAGAGCGTAGTGACTGTTGGCCGAGGCAGATTCCCGGTGTGTGGCGGTGCCTTCGGCGCCCGCGC
                           GGCGCTGAGATCTATTCGCTTCTTGTCAGGAAGGCACTATGAGTCAGAGCCGAACCTTGATTTCCTCGCCGGACTGGCCCCATAGATTGTGAGCGATCCG
                           ATGAATAGGGGCAGGGCTGACGGCCAGAGGCCGCAATCGGGTACCTGCGCTTCTACGGATCCACATACGGGTGCAGTTTGCAGGGTCTCGGTGTAGGTGC
                           GGCCCCGCAGTTGGCTACCGGGCGTAGGCGTAGTCGGGCGTTACCCGGCGGGTTCGACCCCTACTGCCAGGTGCGACCCGGGTCGACGACCTATGGTCGG
                           AGCCTGTGTTTACGGCCCGCATCCATGCTCTTGGACTCCCGCCTGGCCTCGCGCTCGCCCAACAGGATCCGGCCGAGCTCTAGTAAGCACGGCGCGTTTC
                           CTGTCATGACTCGGTATGCAGGCTCCCCCTCTGTGTTTTACCACCGGCCCGTGCCGGTCCCGCCCCCCGTAATTGAAATGTACGTCTCGACCCGCACGCT
                           CCCCGCCGTACGGCTGTCGGGACGAGCAGCGCTCCTCCCCAACCGTCATGCCGCGTTACCGTGGCGGTTTTCGGCGGGGGGACCGCTCTAGATCTCATTA
                           TCGCGGAGGCCGGCTGGCGAGGAAACGTCGGAGGCGGGGCCGCACACTGAATGTTAGTCCGAGGCCGCAATCGGATTAACAATTAAGAACTTGGCAGAAA
                           CTGATATCCTGATGACCTTCCCTGACTTGGTTTTACACGGCCGAAGCAGCAAATGTAGGTGAACGTCTGCGGCGCGAACTAGTGTCGAAGAAGAGAATCA
                           GACCCATTAATCATGGACCGACGCATTAATTATCCCGACCCGTCAAGTGCGTCCAAACAGTGTGATCGTCGATCGTCCGAACCCGGAGACTTCTCATCGC
                           CATGACAGTAAACTATTGATAGAGAACTGTTGCCTCAAACGAAGCTGCGTAGTTAGGCGGGACGTAACGCTGCAGCTTACCAACTGCCACTAGCGGTTCA
                           GTCATCAAGTAGTAGCAGCCTGGCTTATAGACCGACCCACTGGCGGCCGACATGGTCAGG
TyphiTy2                   CCCTCGTGGGCACAGTTGGGGGACTGGTGGGTCGTGGTACACGGCAGACATCGCATCGTGTCGTCCCTGCCCGCCATACAATTGTCGCAGAACTTCGATT
                           GGCGCCCAGACGGACGTCGCCCCCTCGCGTGGCAACCATGACGCGGCTCCGGAAGACCCCTTCGCCGCCTCCGTACTATGCAACTCTACAAGATAAGCGC
                           CGCGGGTCGCTAACCCTTCAGGGGAACACTCCCCGAAGAGCGTGATAACTGTCGGCCGGGGCAAATTTCCAGAGTGAGGCGGTGCCTCCGGAGCCCGTGC
                           GGCGTCGAGACCCATTCGCTTCTCGGCAAGAAGGCGCTGTGAAACAGAGCCGAACCTTGAAATCTTCGCTGGACTGGCCCCCTAGATTGTGAGCGATCCA
                           ATGAGCAGGAGCAGGACTGACGACCGGGAACCGCAAACGGGTGCTCGCACCTCTGCAACACCACCTACGGGAGCAGTCTGCCGGGTCTCAGTACAGGTGC
                           GGTCCCGCTGTCGGCGGCCGGGCGTAGGCGCAGTGGGGCGCTACCCGGCAGGTTCGACCTTCACTGGTGGGCGTGGCTGAAACCGACGACCCATGGCTGG
                           AGCCTGCGTTTACGGTGCGCATTCGTGCGCTGAGACCCCCGTCCGGCCCCGCGCTCGCTTAGCAGGGCCCGGCCACGTTCTAGTACGCACTGCGCAGTCC
                           CTGTCATGGCTCGGCAGGCGGGCCTTTCTTCTGCGTTCGGCGCGCGGCCCGCACCGGGTCTGTTCCCCTTAATGAGCCACCGTACCCTAGCCCAGGCGTC
                           CGTCACTGCTCAACTGCCAGGACGAACAGCACTCCTCCCCAACCATTATGCCGCGTTGTCACAATATCCCTTAGCGGGGGGGCCGCTCTGAGCCTCCCCA
                           CTGCGGGGGCCAATTAGCGAGGACACAACCGAAGCGCATGCGCACGTCGAACGGTGAGCTGAGGTCGCAGTTGGATTAACAATCAAGAACTCGGCAGGGA
                           CTGGGCCTTCGGCAGCTTTCATCAATTTGGCTTTACACATCCGGCACATCAAAAACAAAAATATGTGTTCGGCGCGAAGTAGTGTCGTAAGGGAGAATCA
                           GACCCATTAATCATAGACCGACGCATTAATTATCCCAGCTCGTCAAGTGCGTCCAAACAGTGTGATCGTCGATTGTCCGAACCCGGAAAACGTTCACCAC
                           CATGACAGTAAACTATTGATAGAGAACTGTTACCTCAAACCGTGCTGCGCGGTCTGGCGGGACGCGACGCTGTAGCTTGCCAACTGCCACTAGCAGCCCA
                           GCCCTCAGGTAGGAGCAGCCCGACTTCCAGACCGACCCACTGGCGATCGGCAAGATCGAG
Enteritidis20037           CCACCGCAGGCACAGCTGGGGGACTGGTGGGTCGTGGTACACGGCAGACATCGCGTCGTGTCGTCCCTTCCCGCCACACAATTGTCGCAGAACTTCGATT
                           GGAGCTCGTGCGGACGGCACCCCCCCTCGCGGCAACCGGGACGCGGCTCCGGAAGACCCCATCGCCGCCCCCGTACTATGCAACTCTACAAGATAAGCGC
                           CGCGGGTCGCTAACCCTTCAGGAGAACAATCCCCGAAGAGCGTGATGACCGTCGGCCGGGTCAGATTCCCGGAGTGAGGCGCTGCCTTCGGAGCCCGTGC
                           GGCGCCGAGACCTATTCGCTTCTCGGCAGGAAGGCGCTGTGAGTCAGAGCCAAACCTTGATGTTCGCGCCGAGCTGGTCCCCGAGATTGCGAGCGATCCG
                           ATGGACAGGGGCAGGGCCGACGACCGGGGGCCTCAAACGGGGGCCCGCGCTTCTACGGCTCCACCCACGGGTGCGGTCTGCCGCGTCTCGGTGCAGGTAC
                           GGCCCCGCTGTTAGTTGCCGGACGTAGGCGCAGCGGGGCGCTACCCGGCGGGTTCGACCCCTACAGCCGGGCGTGACCCGGGTCGACGACCCATGGTCGG
                           AGCCTGCGTTTACGGTGCGCATTCGTGCGTTGGGACCCCCGCCCGGCCCCGTGTTCGCCCTGCAGGGCTCGACCAAGCTCTAGTAAACACTGCACAGTCC
                           CTGTCATAGCTCGGCTAGCGGACTCCCCTCCTGCGAGTTACCACCGGCCCGTGCCAGGTTTGCCTTCCTTAATGAGCCACCGTACCCTAGCCCCGGCACC
                           CGTCACTGCATGGCTGTCAGGACGGGCGGCGCTCCTCTCCAACCGTTGTGCCATACCACCGCGATAGCCCTTAGTCCGGGGACCGCTCTGAGCCTCCCCA
                           CTGCGGGGGCCAATTGGCGAGGACCCGTCGGAGGCGCATGCGCACGTCGAACGGTGAGCTACGGCCGCAGTTGGATTAACAATCAAGAGCTCGGTAGGGA
                           CTGGGCCTTCGGCGGCCTCCATCAATCTGACTTTACACATCCGGCACATCAAATGTAGGTGAACGTCTGCGGCGCGAACTAGTGGTGTAGGAGAGAATCA
                           GGCCCTTTAGTTCTGAACAGACGTCTCAATTATCCCGACCCGTCAAGTGCGTCCAAACAGTGTGATCGTCGATTGTCCGAACCCGGAAAACGTTCACCAC
                           CATGACACTATACTATTGATAGAGAGCTGTTGCCTCAAACCAAGCTGCGTGGTCTGGCGGGACGCAACGCTGTAGCTTACCAACTACCACTAGCAGCCCA
                           GCCCTCAAGTAGTAGCAGCCTGGCTTATAGACCGACCCACTGACGGCCGGCATGGTCAGG
EnteritidisSE10            CCACCGCAGGCACAGCTGGGGGACTGGTGGGTCGTGGTACACGGCAGACATCGCGTCGTGTCGTCCCTTCCCGCCACACAATTGTCGCAGAACTTCGATT
                           GGAGCTCGTGCGGACGGCACCCCCCCTCGCGGCAACCGGGACGCGGCTCCGGAAGACCCCATCGCCGCCCCCGTACTATGCAACTCTACAAGATAAGCGC
                           CGCGGGTCGCTAACCCTTCAGGAGAACAATCCCCGAAGAGCGTGATGACCGTCGGCCGGGTCAGATTCCCGGAGTGAGGCGCTGCCTTCGGAGCCCGTGC
                           GGCGCCGAGACCTATTCGCTTCTCGGCAGGAAGGCGCTGTGAGTCAGAGCCAAACCTTGATGTTCGCGCCGAGCTGGTCCCCGAGATTGCGAGCGATCCG
                           ATGGACAGGGGCAGGGCCGACGACCGGGGGCCTCAAACGGGGGCCCGCGCTTCTACGGCTCCACCCACGGGTGCGGTCTGCCGCGTCTCGGTGCAGGTAC
                           GGCCCCGCTGTTAGTTGCCGGACGTAGGCGCAGCGGGGCGCTACCCGGCGGGTTCGACCCCTACAGCCGGGCGTGACCCGGGTCGACGACCCATGGTCGG
                           AGCCTGCGTTTACGGTGCGCATTCGTGCGTTGGGACCCCCGCCCGGCCCCGTGTTCGCCCTGCAGGGCTCGACCAAGCTCTAGTAAACACTGCACAGTCC
                           CTGTCATAGCTCGGCTAGCGGACTCCCCTCCTGCGAGTTACCACCGGCCCGTGCCAGGTTTGCCTTCCTTAATGAGCCACCGTACCCTAGCCCCGGCACC
                           CGTCACTGCATGGCTGTCAGGACGGGCGGCGCTCCTCTCCAACCGTTGTGCCATACCACCGCGATAGCCCTTAGTCCGGGGACCGCTCTGAGCCTCCCCA
                           CTGCGGGGGCCAATTGGCGAGGACCCGTCGGAGGCGCATGCGCACGTCGAACGGTGAGCTACGGCCGCAGTTGGATTAACAATCAAGAGCTCGGTAGGGA
                           CTGGGCCTTCGGCGGCCTCCATCAATCTGACTTTACACATCCGGCACATCAAATGTAGGTGAACGTCTGCGGCGCGAACTAGTGGTGTAGGAGAGAATCA
                           GGCCCTTTAGTTCTGAACAGACGTCTCAATTATCCCGACCCGTCAAGTGCGTCCAAACAGTGTGATCGTCGATTGTCCGAACCCGGAAAACGTTCACCAC
                           CATGACACTATACTATTGATAGAGAGCTGTTGCCTCAAACCAAGCTGCGTGGTCTGGCGGGACGCAACGCTGTAGCTTACCAACTACCACTAGCAGCCCA
                           GCCCTCAAGTAGTAGCAGCCTGGCTTATAGACCGACCCACTGACGGCCGGCATGGTCAGG
Enteritidis18569           CCACCGCAGGCACAGCTGGGGGACTGGTGGGTCGTGGTACACGGCAGACATCGCGTCGTGTCGTCCCTTCCCGCCACACAATTGTCGCAGAACTTCGATT
                           GGAGCTCGTGCGGACGGCACCCCCCCTCGCGGCAACCGGGACGCGGCTCCGGAAGACCCCATCGCCGCCCCCGTACTATGCAACTCTACAAGATAAGCGC
                           CGCGGGTCGCTAACCCTTCAGGAGAACAATCCCCGAAGAGCGTGATGACCGTCGGCCGGGTCAGATTCCCGGAGTGAGGCGCTGCCTTCGGAGCCCGTGC
                           GGCGCCGAGACCTATTCGCTTCTCGGCAGGAAGGCGCTGTGAGTCAGAGCCAAACCTTGATGTTCGCGCCGAGCTGGTCCCCGAGATTGCGAGCGATCCG
                           ATGGACAGGGGCAGGGCCGACGACCGGGGGCCTCAAACGGGGGCCCGCGCTTCTACGGCTCCACCCACGGGTGCGGTCTGCCGCGTCTCGGTGCAGGTAC
                           GGCCCCGCTGTTAGTTGCCGGACGTAGGCGCAGCGGGGCGCTACCCGGCGGGTTCGACCCCTACAGCCGGGCGTGACCCGGGTCGACGACCCATGGTCGG
                           AGCCTGCGTTTACGGTGCGCATTCGTGCGTTGGGACCCCCGCCCGGCCCCGTGTTCGCCCTGCAGGGCTCGACCAAGCTCTAGTAAACACTGCGCAGTCC
                           CTGTCATAGCTCGGCTAGCGGACTCCCCTCCTGCGAGTTACCACCGGCCCGTGCCAGGTTTGCCTTCCTTAATGAGCCACCGTACCCTAGCCCCGGCACC
                           CGTCACTGCATGGCTGTCAGGACGGGCGGCGCTCCTCTCCAACCGTTGTGCCATACCACCGCGATAGCCCTTAGTCCGGGGACCGCTCTGAGCCTCCCCA
                           CTGCGGGGGCCAATTGGCGAGGACCCGTCGGAGGCGCATGCGCACGTCGAACGGTGAGC??CGGCCGCAGTTGGATTAACAATCAAGAGCTCGGTAGGGA
                           CTGGGCCTTCGGCGGCCTCCATCAATCTGACTTTACACATCCGGCACATCAAATGTAGGTGAACGTCTGCGGCGCGAACTAGTGGTGTAGGAGAGAATCA
                           GGCCCTTTAGTTCTGAACAGACGTCTCAATTATCCCGACCCGTCAAGTGCGTCCAAACAGTGTGATCGTCGATTGTCCGAACCCGGAAAACGTTCACCAC
                           CATGACACTATACTATTGATAGAGAGCTGTTGCCTCAAACCAAGCTGCGTGGTCTGGCGGGACGCAACGCTGTAGCTTACCAACTACCACTAGCAGCCCA
                           GCCCTCAAGTAGTAGCAGCCTGGCTTATAGACCGACCCACTGACGGCCGGCATGGTCAGG
TyphiE983139               CCCTCGTGGGCACAGTTGGGGGACTGGTGGGTCGTGGTACACGGCAGACATCGCATCGTGTCGTCCCTGCCCGCCATACAATTGTCGCAGAACTTCGATT
                           GGCGCCCAGACGGACGTCGCCCCCTCGCGTGGCAACCATGACGCGGCTCCGGAAGACCCCTTCGCCGCCTCCGTACTATGCAACTCTACAAGATAAGCGC
                           CGCGGGTCGCTAACCCTTCAGGGGAACACTCCCCGAAGAGCGTGATAACTGTCGGCCGGGGCAAATTTCCAGAGTGAGGCGGTGCCTCCGGAGCCCGTGC
                           GGCGTCGAGACCCATTCGCTTCTCGGCAAGAAGGCGCTGTGAAACAGAGCCGAACCTTGAAATCTTCGCTGGACTGGCCCCCTAGATTGTGAGCGATCCA
                           ATGAGCAGGAGCAGGACTGACGACCGGGAACCGCAAACGGGTGCTCGCACCTCTGCAACACCACCTACGGGAGCAGTCTGCCGGGTCTCAGTACAGGTGC
                           GGTCCCGCTGTCGGCGGCCGGGCGTAGGCGCAGTGGGGCGCTACCCGGCAGGTTCGACCTTCACTGGTGGGCGTGGCTGAAACCGACGACCCATGGCTGG
                           AGCCTGCGTTTACGGTGCGCATTCGTGCGCTGAGACCCCCGTCCGGCCCCGCGCTCGCTTAGCAGGGCCCGGCCACGTTCTAGTACGCACTGCGCAGTCC
                           CTGTCATGGCTCGGCAGGCGGGCCTTTCTTCTGCGTTCGGCGCGCGGCCCGCACCGGGTCTGTTCCCCTTAATGAGCCACCGTACCCTAGCCCAGGCGTC
                           CGTCACTGCTCAACTGCCAGGACGAACAGCACTCCTCCCCAACCATTATGCCGCGTTGTCACAATATCCCTTAGCGGGGGGGCCGCTCTGAGCCTCCCCA
                           CTGCGGGGGCCAATTAGCGAGGACACAACCGAAGCGCATGCGCACGTCGAACGGTGAGCTGAGGTCGCAGTTGGATTAACAATCAAGAACTCGGCAGGGA
                           CTGGGCCTTCGGCAGCTTTCATCAATTTGGCTTTACACATCCGGCACATCAAAAACAAAAATATGTGTTCGGCGCGAAGTAGTGTCGTAAGGGAGAATCA
                           GACCCATTAATCATAGACCGACGCATTAATTATCCCAGCTCGTCAAGTGCGTCCAAACAGTGTGATCGTCGATTGTCCGAACCCGGAAAACGTTCACCAC
                           CATGACAGTAAACTATTGATAGAGAACTGTTACCTCAAACCGTGCTGCGCGGTCTGGCGGGACGCGACGCTGTAGCTTGCCAACTGCCACTAGCAGCCCA
                           GCCCTCAGGTAGGAGCAGCCCGACTTCCAGACCGACCCACTGGCGATCGGCAAGATCGAG
MontevideoSEEM954          CCCCTGCAAGCACAGTTGGGGGACCACGCGGCCGTGGCGCGCGGCAGACACCGCGCTGTGTCGTCCCTGCCCGCCACATAATCGTCGCAGAACTTCGATT
                           GGAGTTCATGCGGACGGCGCACCCCCGCGTGGCAACCGTGATGCGGCTCCGGAAGACCCCATCGTCGCCCCCGTACTATGCATCTCTACAATATAAGCGC
                           CGCGGGTCACTAACCTTTCAGGGTAACAATCACCGGAGAGCGTAATGACTGTTGGTAGGGGCAGGTTCCCGGTGTGAGGCGGTGCTTTCGGCGCCCGCGC
                           GGCGCTGAGATCCATTCGCTTCTCGGTAAGAAGGCACTATGAGTCAGAGCCGAACCTTGATTTCCTCGCCGGACTGGCCCCCTAGATTGTGAGCGATCCG
                           ATGAATAGGGGCAGGGTTGGCGGCCAGAGGCCGCAATCGGGTGCCTACGCTTCTACGGATCCCCCTACGGGAGCAGTTTGCAGGGTCTCGGTGTAGGTGC
                           GGCCTCGCTGTTAACTGCGGGGCGGAGGCGCCACGGGGCGTTACCCGGCGGGTTCGACCCCTACTGCCAGGTGCGACCCGGGTCGACGACCTATGGTCGG
                           AGCCTGTGTTTACGGCCCGCATCCGTGCTCTGGAACCCCCGCCTGGCCCCGCGCTCGCCCAGCAGGGTCCGGCCGAGCTCAAGTACGCACGGCGCGATTC
                           CCGACATGGTTCGGCATGCAGGCCTCCCCCCCGCGTTCGGCGCGCGGACCGTGCCGGTCCCGCCCCCCGTAATTGAAATGTACGTCTCGACCCGCACGCT
                           CCCCGCCGTACGGCTGTCAGGACGGGCAGCGCTCCTCCCCAGTCGTCATGCCATACCATTACGACAGCCCTTAGCGGGGGGGCCGCTCTAGATCTCATTT
                           CCGCGGAGGCCGGCCGGCGGGAGCATGTCGGAGGCGGGGCCGCACGCCGCGTGGTAGGCCGAGGCCACAATTGGATTAACAATCAGGAACTCGGCAGAGG
                           TTGGGCCTTTGATGACCTTCCCTGATTTGGTTTCACACATATAAAACCGCACAAACAAAAATATGTGTTCGGCGCGAACAAGTGTTGTAGCAGAGAATCA
                           GAACTATTAGCTCTGGACAGATGTATTAATTATCCCGACCCGTCAAGTGCGTCCAAACAGTGTGATCGTCGATTGTCCGAACCCGGAGACTTCTCATCAC
                           CGCGATAGTAAACTATTGATAAAAAGCTGTTGCCTCAAACCGTGCTGCGTAGTTAGGCGGGACGCGACGCTGTAGTTTACCAACTGCCACTAGCGGTTCA
                           GTCATCAAGTAGTAGCAGCCTGGCTTATAGACCGACCCACCAGCGGCCGACATGGTCAGG
DublinSEEDSL               CCACCGCAGGCACAGCTGGGGGACTGGTGGGTCGTGGTACACGGCAGACACCGCGCAGTGTCGTCCCTGCCCGCCACACAATTGTCACAGAACCTCGATT
                           GAAGCTCGTGCTGACGGCACCCCCCCTCGCGGCAACCGGGACGCGGCTCCGGAAGACCCCATCGCCGCCCCCGTACTATGCAACTTTACAAGATAAGCGC
                           CGCGGGTCGCTAATCCTTCAGGGGAACAATCCCCGAAGAGCGTGATGACTGTTGGCCGGGGCAGATTCCCGGAGTGAGGCGCTGCCTTCGGAGCCCGTGC
                           GGCGCCGAGACCTATTCGCTTCTCGGCAGGAAGGCGCTGTGAGTCAGAGCCAAACCTTGATGTTCGCGCCGAGCTGGTCCCCGAGATTGCGAGCGATCCG
                           ATGGAC???GGCAGGGCCGACGACCGGGGGCCTCAAACGGGGGCCCGCGCTTCTACGGCTCCACCCATGAGAGCGGTCTGTCGGTTCTCGGTGCAGGTAC
                           GGCCCCGCTGTTAGTTGCCGGACGTAGGCGCAGCGGGGCGCTACCCGGCGGCTCGGGTCTTCACAGCCGGGCGTGACCCGGGTCGACGACCCATGGTCGG
                           AGCCTGCGTTTACGGTGCGCATTCGTGCGTTGGGACCCCCGCCCGACCCCGCGCTCGCCCAGCAGGGCTCGACCAAGCTCTAGTAAACACTGCGCAGTCC
                           CTGTCATAGCTCGGCTAGCGGACTCCCCTCCTGCGAGTTACCACCGGCCCGTGCCAGGTTTGCCTTCCTTAATGAGCCACCGTACCCTAGCCCCGGCACC
                           CGTCACTGCACGGCTACTAGGACGAGCAACGCTCCTCTCCAACCGTTGTGCCATACCACCGCGATAGCCCTTAGTCCGGGGACCGCTCTGAGCCTCCCCA
                           CTGCGGGGGCCAATTGGCGAGGACCCGTCGGAGGCGCATGCGCACGTCGAACAGTGAGCTGCGGCCGCAGTTGGATTAACAATCAAGAGCTCGGTAGGGA
                           CTGGGCCTTCGGCGGCCTCCATCAATCTGACTTTACACATCCGGCACATCAAATGTAGGTGAACGCCTGCGGCGCGAACTAGTGGTGTAGGAGAGAATCA
                           GGCCCTTTAGTTCTGAACAGACGTCTCAATTATCCCGACCCGTCAAGTGCGTCTTAATAGTGAGATCGTCGATTGTCCAGACCCGGAGACTTCGCATCAC
                           CATGACAGTATACTATTGATAGAGAGCTGTTGCCTCAAACCAAGCTGCGTGGTCTGGCGGGACGCAACGCTGTAGCTTACCAACTACCACTAGCAGCCCA
                           GCCCTCAAGTAGTAGCAGCCTGGCTTATAGACCGACCCACTGACGGCCGGCATGGTCAGG
SE451239                   CCACCGCAGGCACAGCTGGGGGACTGGGCGGTCGCGGTACACGGCAGACACCGCGTCGTGTCGTCCCTGCCCGTCACACAATTGTCACAGAACTTCGATC
                           GGAGCTCGTGCGGACGGCGCCCCCCCTCGTGGCAATCGGGACGCGGCTCCGGAAGACCCCATCGCCGCCCCCGTACTATGCAACTCTACAAGATAAGCGC
                           CGCGGGTCGCTAACCCTTCAGGAGAACAATCCCCGAAGAGTGTGATGACCGTCGGCCGGGGCAGATTCCCGGAGTGAGGCGGTGCCTCCGGCGCTTGTGC
                           GGCGCCGAGACCTGTTCGCTTCTCGGCAGGAGGGCGCTGTGAGACAGAGCCGAACTTTGAAGTCTTCGCTGGACTGGCCCCATAGATTGCGAGCGATCCG
                           ATGGACAGGGGCAGGGCCGATGACCGGGGGCCACTAACGGGGGCCCGCGCTTCTACGGCTCCACCTACGGGAGCAGTTTTTCGGGTCTCGGTGCAGGTGC
                           GGCCCCGCTGTCGGCGGCCGGACCTAGGCGCAACGGGGCGCTACCCATCGGCTCGGGTCTTCACAGCCGGGCGTGACCCGGGCCGACGACCCATGGTCGG
                           AGCCTGCGTTTAAGACCCGCATTCGTGCGTTGGGATCCCCGCCCGACCCCGTGCTCGCCCAGTAGGGCTCGGCCAAGCTCTAGTACGTAGGGCGCAGTCC
                           CCGTCATGGCTTGGCAGGTGGACTCTCCCCCTGCGAGTTAAGCGCGGACCGTGCCGGGTCTGCCTCCCGTGGCTGACCACCGTACCCTAAGGTAGGCACC
                           CGTCTGTGCACGGTTGCCAGGCCGGGCGGCGCTCCTCCCCAGCCGTCATGCCGCGTTGTCACAATATCCCTTAGCCCAGGGGCCGCTCCAGAACCCCCCA
                           CTGCGGAGGCCGGCCGGTGGGAGCACGTCGGAGGCGGGGCCGCGCGCCGCGTGTCCGTCCGAGGTCGCAATTGGATTAACAATCAGGAACTCGGCAGAAA
                           CTGGGCCTTCGGCAGCCTCCATCAGTCTGACTTTACACATCCGGCATCGCAAATACAGATGTACGTGTTCAAGAGGAACTGGAGGTGTAGGAGAGAATCA
                           GGCCCTTTAGTTCTGAACAGACGTCTCAATTATCCCGACCCGGCAGGTGCGTCCAAACAGTGAGATCGTCGATTGTCCGAAACCGGAGACTTCTCATCAC
                           CATGACAGTAAACTATTGATAGAGAGCTGTTGCCTCAAACTAAGCTGCGCGGTCAGGCGGGACTCAACGCTGCAGCTTACCAACTGCCACTAGCAGCCCA
                           GCCCTCAATTAGTAGCAGCCTGGCTTATAGACCGACCCACTGACGGCCGACATGGTCAGG
MontevideoSEEM201          CCCCTGCAAGCACAGTTGGGGGACCACGCGGCCGTGGCGCGCGGCAGACACCGCGCTGTGTCGTCCCTGCCCGCCACATAATCGTCGCAGAACTTCGATT
                           GGAGTTCATGCGGACGGCGCACCCCCGCGTGGCAACCGTGATGCGGCTCCGGAAGACCCCATCGTCGCCCCCGTACTATGCATCTCTACAATATAAGCGC
                           CGCGGGTCACTAACCTTTCAGGGTAACAATCACCGGAGAGCGTAATGACTGTTGGTAGGGGCAGGTTCCCGGTGTGAGGCGGTGCTTTCGGCGCCCGCGC
                           GGCGCTGAGATCCATTCGCTTCTCGGTAAGAAGGCACTATGAGTCAGAGCCGAACCTTGATTTCCTCGCCGGACTGGCCCCCTAGATTGTGAGCGATCCG
                           ATGAATAGGGGCAGGGTTGGCGGCCAGAGGCCGCAATCGGGTGCCTACGCTTCTACGGATCCCCCTACGGGAGCAGTTTGCAGGGTCTCGGTGTAGGTGC
                           GGCCTCGCTGTTAACTGCGGGGCGGAGGCGCCACGGGGCGTTACCCGGCGGGTTCGACCCCTACTGCCAGGTGCGACCCGGGTCGACGACCTATGGTCGG
                           AGCCTGTGTTTACGGCCCGCATCCGTGCTCTGGAACCCCCGCCTGGCCCCGCGCTCGCCCAGCAGGGTCCGGCCGAGCTCAAGTACGCACGGCGCGATTC
                           CCGACATGGTTCGGCATGCAGGCCTCCCCCCCGCGTTCGGCGCGCGGACCGTGCCGGTCCCGCCCCCCGTAATTGAAATGTACGTCTCGACCCGCACGCT
                           CCCCGCCGTACGGCTGTCAGGACGGGCAGCGCTCCTCCCCAGTCGTCATGCCATACCATTACGACAGCCCTTAGCGGGGGGGCCGCTCTAGATCTCATTT
                           CCGCGGAGGCCGGCCGGCGGGAGCATGTCGGAGGCGGGGCCGCACGCCGCGTGGTAGGCCGAGGCCACAATTGGATTAACAATCAGGAACTCGGCAGAGG
                           TTGGGCCTTTGATGACCTTCCCTGATTTGGTTTCACACATATAAAACCGCACAAACAAAAATATGTGTTCGGCGCGAACAAGTGTTGTAGCAGAGAATCA
                           GAACTATTAGCTCTGGACAGATGTATTAATTATCCCGACCCGTCAAGTGCGTCCAAACAGTGTGATCGTCGATTGTCCGAACCCGGAGACTTCTCATCAC
                           CGCGATAGTAAACTATTGATAAAAAGCTGTTGCCTCAAACCGTGCTGCGTAGTTAGGCGGGACGCGACGCTGTAGTTTACCAACTGCCACTAGCGGTTCA
                           GTCATCAAGTAGTAGCAGCCTGGCTTATAGACCGACCCACCAGCGGCCGACATGGTCAGG
TennesseeSEET535           CCACCGCAGGCACAGTTGGAGGACTGGTGGGTCGTAGTACGCCGCAGACACCATGCTGTGTCGTCCCTGCCCGCCACACAATTGTCGCAGAACTTTAATC
                           GGAGCTCGGGATCACGGCGCCCCCCTTCGCGGCAATCGGGACGCGGCTCCGGAAGGCCCCATCGCCGCCCCCGTGCTATGCAACTCTACAAGATAAGCGC
                           CGCGGGTCGCTAACCCTTCAGGAGAACAATCCCCGGAGAGCGTGATGACTGCCGGCCGGGGCAGATTCCCGGTGTGGGGCGCTGCCTTCGGAGCCCGTGC
                           GGCGCCGAGACCTATTCGCTTCTCGGCAGGAGGGCGCTGTGAGTCAGAGCCAAACCTTGATGTCCTCGCCGAGCTGGTCCCCTAGAGCGTAGGCAGTCCA
                           ATAAGCAGGAGCAGGGCTGACGGCCAGGGACCGCAAACGGGTGCCCGCGCTCTTACGGATCCACCCACGGTAGCAGTCTTCCGGGTCTCGGTGCAGGTGC
                           GGCCCCGCTGTTAGTTGCCGGGCGTCGGCACAGCGCGGCGCTACCCATCGGCTCGGGTCTTCACTGCTGGGTGCGACCCGGGTCGACAGTTCGCAACTCA
                           CCGTTGTTCTCAAGACCCATGTTCGTGCTTTGGGACCCCCGCCCGACCCCGCGCTCGCCCAGCATAGCTCAGCCACACTCTAGTAAGCAGGGAGCAGTCC
                           CTGTCACGGCGCGGCAGGCGGGCTCTCCCCCTGCGAGTTAAGCGCGGACCGCACCGGGTCTGTTTCCCTTAATGAGCCACCGTACCCTAGCCTAGGCGCC
                           CGTCGCCGCATGGCTGTCAGGCCGAGCAACGCCCCTCCCCAGCCGTTGAACCATACCGTCACAATAGCCCTTAGCGGGTGGGCCGCTCTGAGCCTCACCA
                           CTGCAGAGGCCGGCTGGCGAGGAAACGTCGGAGGCGGGGCTGCGCGCCGCGTGTCCGTCCGCGATCGCAATTGGATTATCAATCAGGAACTCGGCAGGGA
                           CTGGGCCTTCGGCGGCCGCTATCAATTTGGCCTTACACATCCGGCACAGCAAGCGTAGATGTACGTGTTCAGGGCGAACTAGTAGCATAGAAGAAGCCCC
                           GACCCATTAGCTCTAAGGGCACGCATTAATTCTCCCGACCCGTCAGGTGCTTCTTAATAGTGAGATCGTCGGTTGTCCAGACCCGGAGACTTCGCATCAC
                           CGCGACAGTATACTATTGATAGAGAGCTGTTGCCTCAAACCAAGCTGCGCGGTCAGGCGGGACGCAACGCTGTAGCTTACCAACTGCCACTAACAGCCCA
                           GCCCTTAAATAGTAGCAGCCTGGCTTACAGGCCGACCCATTGGCAGCCGACGTAGCCAGG
EnteritidisSEE22704        CCACCGCAGGCACAGCTGGGGGACTGGTGGGTCGTGGTACACGGCAGACATCGCGTCGTGTCGTCCCTTCCCGCCACACAATTGTCGCAGAACTTCGATT
                           GGAGCTCGTGCGGACGGCACCCCCCCTCGCGGCAACCGGGACGCGGCTCCGGAAGACCCCATCGCCGCCCCCGTACTATGCAACTCTACAAGATAAGCGC
                           CGCGGGTCGCTAACCCTTCAGGAGAACAATCCCCGAAGAGCGTGATGACCGTCGGCCGGGTCAGATTCCCGGAGTGAGGCGCTGCCTTCGGAGCCCGTGC
                           GGCGCCGAGACCTATTCGCTTCTCGGCAGGAAGGCGCTGTGAGTCAGAGCCAAACCTTGATGTTCGCGCCGAGCTGGTCCCCGAGATTGCGAGCGATCCG
                           ATGGACAGGGGCAGGGCCGACGACCGGGGGCCTCAAACGGGGGCCCGCGCTTCTACGGCTCCACCCACGGGTGCGGTCTGCCGCGTCTCGGTGCAGGTAC
                           GGCCCCGCTGTTAGTTGCCGGACGTAGGCGCAGCGGGGCGCTACCCGGCGGGTTCGACCCCTACAGCCGGGCGTGACCCGGGTCGACGACCCATGGTCGG
                           AGCCTGCGTTTACGGTGCGCATTCGTGCGTTGGGACCCCCGCCCGGCCCCGTGTTCGCCCTGCAGGGCTCGACCAAGCTCTAGTAAACACTGCACAGTCC
                           CTGTCATAGCTCGGCTAGCGGACTCCCCTCCTGCGAGTTACCACCGGCCCGTGCCAGGTTTGCCTTCCTTAATGAGCCACCGTACCCTAGCCCCGGCACC
                           CGTCACTGCATGGCTGTCAGGACGGGCGGCGCTCCTCTCCAACCGTTGTGCCATACCACCGCGATAGCCCTTAGTCCGGGGACCGCTCTGAGCCTCCCCA
                           CTGCGGGGGCCAATTGGCGAGGACCCGTCGGAGGCGCATGCGCACGTCGAACGGTGAGCTACGGCCGCAGTTGGATTAACAATCAAGAGCTCGGTAGGGA
                           CTGGGCCTTCGGCGGCCTCCATCAATCTGACTTTACACATCCGGCACATCAAATGTAGGTGAACGTCTGCGGCGCGAACTAGTGGTGTAGGAGAGAATCA
                           GGCCCTTTAGTTCTGAACAGACGTCTCAATTATCCCGACCCGTCAAGTGCGTCCAAACAGTGTGATCGTCGATTGTCCGAACCCGGAAAACGTTCACCAC
                           CATGACACTATACTATTGATAGAGAGCTGTTGCCTCAAACCAAGCTGCGTGGTCTGGCGGGACGCAACGCTGTAGCTTACCAACTACCACTAGCAGCCCA
                           GCCCTCAAGTAGTAGCAGCCTGGCTTATAGACCGACCCACTGACGGCCGGCATGGTCAGG
Salmonella4512iCVM23701    CCACCGCAGGCACAGCTGGGGGACTGGGCGGTCGCGGTACACGGCAGACACCGCGTCGTGTCGTCCCTGCCCGTCACACAATTGTCACAGAACTTCGATC
                           GGAGCTCGTGCGGACGGCGCCCCCCCTCGTGGCAATCGGGACGCGGCTCCGGAAGACCCCATCGCCGCCCCCGTACTATGCAACTCTACAAGATAAGCGC
                           CGCGGGTCGCTAACCCTTCAGGAGAACAATCCCCGAAGAGTGTGATGACCGTCGGCCGGGGCAGATTCCCGGAGTGAGGCGGTGCCTCCGGCGCTTGTGC
                           GGCGCCGAGACCTGTTCGCTTCTCGGCAGGAGGGCGCTGTGAGACAGAGCCGAACTTTGAAGTCTTCGCTGGACTGGCCCCATAGATTGCGAGCGATCCG
                           ATGGACAGGGGCAGGGCCGATGACCGGGGGCCACTAACGGGGGCCCGCGCTTCTACGGCTCCACCTACGGGAGCAGTTTTTCGGGTCTCGGTGCAGGTGC
                           GGCCCCGCTGTCGGCGGCCGGACCTAGGCGCAACGGGGCGCTACCCATCGGCTCGGGTCTTCACAGCCGGGCGTGACCCGGGCCGACGACCCATGGTCGG
                           AGCCTGCGTTTAAGACCCGCATTCGTGCGTTGGGATCCCCGCCCGACCCCGTGCTCGCCCAGTAGGGCTCGGCCAAGCTCTAGTACGTAGGGCGCAGTCC
                           CCGTCATGGCTTGGCAGGTGGACTCTCCCCCTGCGAGTTAAGCGCGGACCGTGCCGGGTCTGCCTCCCGTGGCTGACCACCGTACCCTAAGGTAGGCACC
                           CGTCTGTGCACGGTTGCCAGGCCGGGCGGCGCTCCTCCCCAGCCGTCATGCCGCGTTGTCACAATATCCCTTAGCCCAGGGGCCGCTCCAGAACCCCCCA
                           CTGCGGAGGCCGGCCGGTGGGAGCACGTCGGAGGCGGGGCCGCGCGCCGCGTGTCCGTCCGAGGTCGCAATTGGATTAACAATCAGGAACTCGGCAGAAA
                           CTGGGCCTTCGGCAGCCTCCATCAGTCTGACTTTACACATCCGGCATCGCAAATACAGATGTACGTGTTCAAGAGGAACTGGAGGTGTAGGAGAGAATCA
                           GGCCCTTTAGTTCTGAACAGACGTCTCAATTATCCCGACCCGGCAGGTGCGTCCAAACAGTGAGATCGTCGATTGTCCGAAACCGGAGACTTCTCATCAC
                           CATGACAGTAAACTATTGATAGAGAGCTGTTGCCTCAAACTAAGCTGCGCGGTCAGGCGGGACTCAACGCTGCAGCTTACCAACTGCCACTAGCAGCCCA
                           GCCCTCAATTAGTAGCAGCCTGGCTTATAGACCGACCCACTGACGGCCGACATGGTCAGG
MontevideoSEEM316          CCCCTGCAAGCACAGTTGGGGGACCACGCGGCCGTGGCGCGCGGCAGACACCGCGCTGTGTCGTCCCTGCCCGCCACATAATCGTCGCAGAACTTCGATT
                           GGAGTTCATGCGGACGGCGCACCCCCGCGTGGCAACCGTGATGCGGCTCCGGAAGACCCCATCGTCGCCCCCGTACTATGCATCTCTACAATATAAGCGC
                           CGCGGGTCACTAACCTTTCAGGGTAACAATCACCGGAGAGCGTAATGACTGTTGGTAGGGGCAGGTTCCCGGTGTGAGGCGGTGCTTTCGGCGCCCGCGC
                           GGCGCTGAGATCCATTCGCTTCTCGGTAAGAAGGCACTATGAGTCAGAGCCGAACCTTGATTTCCTCGCCGGACTGGCCCCCTAGATTGTGAGCGATCCG
                           ATGAATAGGGGCAGGGTTGGCGGCCAGAGGCCGCAATCGGGTGCCTACGCTTCTACGGATCCCCCTACGGGAGCAGTTTGCAGGGTCTCGGTGTAGGTGC
                           GGCCTCGCTGTTAACTGCGGGGCGGAGGCGCCACGGGGCGTTACCCGGCGGGTTCGACCCCTACTGCCAGGTGCGACCCGGGTCGACGACCTATGGTCGG
                           AGCCTGTGTTTACGGCCCGCATCCGTGCTCTGGAACCCCCGCCTGGCCCCGCGCTCGCCCAGCAGGGTCCGGCCGAGCTCAAGTACGCACGGCGCGATTC
                           CCGACATGGTTCGGCATGCAGGCCTCCCCCCCGCGTTCGGCGCGCGGACCGTGCCGGTCCCGCCCCCCGTAATTGAAATGTACGTCTCGACCCGCACGCT
                           CCCCGCCGTACGGCTGTCAGGACGGGCAGCGCTCCTCCCCAGTCGTCATGCCATACCATTACGACAGCCCTTAGCGGGGGGGCCGCTCTAGATCTCATTT
                           CCGCGGAGGCCGGCCGGCGGGAGCATGTCGGAGGCGGGGCCGCACGCCGCGTGGTAGGCCGAGGCCACAATTGGATTAACAATCAGGAACTCGGCAGAGG
                           TTGGGCCTTTGATGACCTTCCCTGATTTGGTTTCACACATATAAAACCGCACAAACAAAAATATGTGTTCGGCGCGAACAAGTGTTGTAGCAGAGAATCA
                           GAACTATTAGCTCTGGACAGATGTATTAATTATCCCGACCCGTCAAGTGCGTCCAAACAGTGTGATCGTCGATTGTCCGAACCCGGAGACTTCTCATCAC
                           CGCGATAGTAAACTATTGATAAAAAGCTGTTGCCTCAAACCGTGCTGCGTAGTTAGGCGGGACGCGACGCTGTAGTTTACCAACTGCCACTAGCGGTTCA
                           GTCATCAAGTAGTAGCAGCCTGGCTTATAGACCGACCCACCAGCGGCCGACATGGTCAGG
JavianaSEEJ1593            CCCCCGCAAGCATAGTTGGGGGACTACGCGGTCATGGCGTGCGGCAGACACCGCGCTGTGTCGTCCCTGCCCGTCACATAATCGTCGCAGAACTTCGATT
                           GGAGCTCGTGAGGACGGCGTCCCCCCTTGTGACAGCCGGGATGCGGCTCCGGAAGACCCAATCGTCGCCCCCGTACTATGCGACTCTACAAGATAAGCGC
                           CGCGGGTCATTAACCCTTCTGGGGAACAATCACCGGAGAGCGTAATGACTGTTAATCGGGTCAGATTCCTGGTGTGTGGCGCTGCCTTCGGCGCCCGCGC
                           GGCGCTGAGATCCATTCGCTTCTCGGTAAGAGGGCGCTGTTAAACAGAGTCGAACCTTGTTTTCCTCGCCGGACCGGCCCCATAGATTGTGAGCGATCCG
                           ATGAATAGGGGCAGGGTTGGCGGCCAGAGGCCGCAATCGGGTACCTGAGCTTCTACGGATCCACCCACGGGTGCGGTCTGCAGGGTTTCGGTGCCGGTGC
                           GGCCCCGCTGTTGGCTGCCGAGCGTAGACGCAGCGGGGCGTTACCCGGCGGGTTCGACCCCTACTGCCAGGTGCGACCCGGGTCGACGACCTATGGTCGG
                           AGCCTGTGTTTACGGCCCGCATTCGTGCGTCGGGACCCTCGCCCGGTCCCGCGCTCGCCCAACAGGGTCCGGCCGAGCTCTAGTACGTACTGCGCGGTCC
                           TCGTCATGGCTCGGCATGCAGGCTCCCCTCCCGCGTTCGGCGCGCTGACCGTGCCGGGTCTGCCTTCCTTAATGAGCCACCGTACCCTAAACCGCACGCT
                           CCCCGCCGTACGGCTGTCAGGACAAGCAGCGCTTCTCCCCAGCCGTCATGCCGCGTTGTCACAATATCCCTTAGCGGGGGGACCCCTCTAGATCTCCCCA
                           CTGCGGGAATCAGTTGACGAGGACATGTCGGGGGCGGGGGCGCACGCCGCGTGTTAGTACGAGGCCACAATTGGATTAACAATCAGGAACTCGGCAGAGG
                           TTGGGCCTTTGATGACCTTCCCTGACTTGGTTTTACACGGCCGAAGCAGCAAATGTAGGTGAACGTCTGCGGCGCGAACTAGTGTCGAAGAAGAGAATCA
                           GACCCATTAATCATGGACCGACGCATTAATTATCCCGACCCGTCAAGTGCGTCCAAACAGTGTGATCGTCGATCGTCCGAACCCGGAGACTTCTCATCGC
                           CATGACAGTAAACTATTGATAGAGAACTGTTGCCTCAAACGAAGCTGCGTAGTTAGGCGGGACGCGACGCTGTAGTTTACCAACTGCCACTAGCGGTTCA
                           GTCATCAAGTAGTAGCAGCCTGGCTTATAGACCGACCCACTGGCGGCCGACATGGTCAGG
MontevideoSEEM010          CCCCCGCAAGCACAGTTGGGGGACTACGCGGTCATGGTACGCGGCAGACACCGCGCTGTGTCGTCCCTGCCCGCCACGCAATTGTCGCAGAACTTTGATC
                           GGAGCTCGTGAGCACGGCGCACCCCCGCGTGGCAACCGTGATGCGGCTCCGGAAGACCCCATCGTCGCCCCCGTACTATGCATCTCTACAATATAAGCGC
                           CGCGGGTCACTAACCTTTCAGGGTAACAATCACCGGAGAGCGTAATGACTGTTGGTAGGGGTAGGTTCCTGGTGTGTGGCGCTGCCTTCGGCGCCCGCGC
                           GGCGCTGAGATCCATTCGCTTCTCGGTAAGAAGGCACTATGAAACAGAGCCGAACCTTGATTTCCTCGCCGAGCTGGTCCCCGAGATTGTGAGCGATCCG
                           ATGAATAGGGGCAGGGTTGACGGCCGGGGGTCGCAATCGGGTGCCTACGCTTCTACGGATCCCCCCACGGGTGCGGTCTGCAGGGTCTCGTTGCAAATGC
                           GGCCCCGCTGTTAGCTACCGGGCGGAGGCGCCACGGGGCGTTACCCGGCGGGTTCGACCCCTACTGCCAGGTGCGACCCGGGTCGACGACCTATGGTCGG
                           AGCCTGTGTTTACGGCCCGCATCCGTGCTCTGGAACCCCCGCCTGGCCCCGCGCTCGCCCAGCAGGGTCCGGCCGAGCTCAAGTAAGCACGGCGCGTTTC
                           CTGTCATGGTTCGGCATGCAGGCCTCCCCCCCGCGTTCGGCGCGCGGACCGTGCCGGTCCCGCCCCCCGTAATTGAAATGTACGTCTCGACCCGCACGCT
                           CCCCGCCGTACGGCTGTCAGGACGGGCAGCGCTCCTCCCCAGTCGTCATGCCGCGTTACCGTGGCGGTTTTCGGCGGGTGCACTTCTCTAGATCTCATTT
                           CCGCGGAGGCCGGCCGGCGGGAGCATGTCGGAGGCGGGGCCGCACGCCACGTGGTAGGCCGAGGCCACAACTGGATTAACAATCAGGAACTCGGCAGAGG
                           TTGGGCCTTCGGCGGCCGCTATCAATTTGGCTTTACACATCTAAAACCGCAAGTATAGATGAGCGTGTGTAGGACGATCTGAAGTTGAAGCAGAAGCCCA
                           AACCCATTAATCATGGACCGACGCAGTAATTATCCCGACCCGTCAAGTGCGTCCAAACAGTGTGATCGTCGATTGTCCGAACCCGGAGACTTCTCATCAC
                           CGCGATAGTAAACTATTGATAAAAAGCTGTTGCCTCAAACCGTGCTGCGTAGTTAGGCGGGACGCGACGCTGTAGTTTACCAACTGCCACTAACAGCTCA
                           GCCCTTAAGTAGTAGCAGCCTGGCTGACAGGCCGACCCACTGGCGGCCGACATGGTCAGG
HeidelbergSL486            CCCCCGCAAGCATAGTTGGGGGACTGGTGGGTCGTGGTACACGGTAGACACCGCGTCGTGTCGTCCCTGCCCGTCACACAATTGTCACAGAACTTCGATC
                           GGAGCTCGTGAGGACGGCACCCCCCCTCGCGGCAACCGGGACGCGGCCCCGGAAGACCCCATCGCCGCCCCCGTACTATGCAACTCTACAAGATAAGCGC
                           CGCGGGTCGCTAACCCTTCAAGGGAACAATCCCCGGAGAGCGTAATAACCGTTGGCCGGGGCTGATTCCCGGATTGAGGCGCTGCCTTCGGCGCTCGTGC
                           GGCGCCGAGACTCATTCGCTTCTCAGCAGGAAGGCGCTGTGAGACAGAGCCAAACCTTGAAGTCTTCGCTGGACTGGCCCCATAGATTGCGAGCGATCCG
                           ATGGACAGGGGCAGGGCTGACGACCGCGGGCCACAAACGAAGGCCCGCGCTCCTACGGATCCACCCATGGGTGTAGTCTGTCGGGTCTCGGTGCAGGTGC
                           GGCCCCGCTGTTGGCTGTCGGGCCTAGGCGCAACGGGGCGCTACCCGGCGGGTTCGACCCCTACAGCCGGGCGTAACCCGGGTCGACGACCCATGGCTGG
                           AGCCTGCGTTTACGGTGCGCATCCGTGCGTTGGGATCCCCGCCCGACCTCGCGCTCGCCCAGCAGGGCTCGACCAAGCTCTAGTACGTAAGGCGCAGTCC
                           CCGTCATGGCTCGGCAGGTGGGCTCTCCCCCTGCGAGTTAAGCGCGGACCGTGCCGGGTCTGCCTCCCGTGGCTGACCACCGTACCCTAAGGTAGGCACC
                           CGTCTGTGCACGGTTGTCAGGACGAGCAACGCTCCTCCCCAGCCGTCATGCCGCGTTACCGCGATATCCCTTAGCGGGTGGACCGCTCTGAGCCTCCCCA
                           CTGCGGGGGCCAGCCGGCGGGAGCACGTCGGAGGCGCAGCCGCACGTCGCGCGGTGAGCTGAGGTCGCAATTGGATTAACAATCAAGAGCTTGGCAGGGG
                           TTTGGCCTTCGGCGGTCTCCATCAATTTGGCTATACACGGCCGGCACAGTCAATGTAGGTGAACGTGCGCGGCGCAGACTGGTGGTGTGGAAAGAGCCTA
                           AACCCATTAGCTCTGAACAGGCACAGTAATTATCCCGACCCGTCAAGTGCGTCCAAACAGTGAGATCGTCGATTGTCCGAAACCGGAGACTTCTCATCAC
                           CGCGACAGTATACTATTGATAGAGAGCTGTTGCCTCAAACCAAGCCGCACGGTCAGGCGGGACTCAACGCTGCAGCTTACCAACTGCCACTAGCAGCCGA
                           GCCCTCAAGTAGTAGCAGCCTGGCTTATAGACCGACCCACTGACGGCCGACATGGTCAGG
TyphimuriumAE006468        CCACCGCAGGCACAGCTGGGGGACTGGGCGGTCGCGGTACACGGCAGACACCGCGTCGTGTCGTCCCTGCCCGTCACACAATTGTCACAGAACTTCGATC
                           GGAGCTCGTGCGGACGGCGCCCCCCCTCGTGGCAATCGGGACGCGGCTCCGGAAGACCCCATCGCCGCCCCCGTACTATGCAACTCTACAAGATAAGCGC
                           CGCGGGTCGCTAACCCTTCAGGAGAACAATCCCCGAAGAGTATGATGACCGTCGGCCGGGGCAGATTCCCGGAGTGAGGCGGTGCCTCCGGCGCTTGTGC
                           GGCGCCGAGACCTGTTCGCTTCTCGGCAGGAGGGCGCTGTGAGACAGAGCCGAACTTTGAAGTCTTCGCTGGACTGGCCCCATAGATTGCGAGCGATCCG
                           ATGGACAGGGGCAGGGCCGATGACCGGGGGCCACTAACGGGGGCCCGCGCTTCTACGGCTCCACCTACGGGAGCAGTTTTTCGGGTCTCGGTGCAGGTGC
                           GGCCCCGCTGTCGGCGGCCGGACCTAGGCGCAACGGGGCGCTACCCATCGGCTCGGGTCTTCACAGCCGGGCGTGACCCGGGCCGACGACCCATGGTCGG
                           AGCCTGCGTTTAAGACCCGCATTCGTGCGTTGGGATCCCCGCCCGACCCCGTGCTCGCCCAGTAGGGCTCGGCCAAGCTCTAGTACGTAGGGCGCAGTCC
                           CCGTCATGGCTTGGCAGGTGGACTCTCCCCCTGCGAGTTAAGCGCGGACCGTGCCGGGTCTGCCTCCCGTGGCTGACCACCGTACCCTAAGGTAGGCACC
                           CGTCTGTGCACGGTTGCCAGGCCGGGCGGCGCTCCTCCCCAGCCGTCATGCCGCGTTGTCACAATATCCCTTAGCCCAGGGGCCGCTCCAGAACCCCCCA
                           CTGCGGAGGCCGGCCGGTGGGAGCACGTCGGAGGCGGGGCCGCGCGCCGCGTGTCCGTCCGAGGTCGCAATTGGATTAACAATCAGGAACTCGGCAGAAA
                           CTGGGCCTTCGGCAGCCTCCATCAGTCTGACTTTACACATCCGGCATCGCAAATACAGATGTACGTGTTCAAGAGGAACTGGAGGTGTAGGAGAGAATCA
                           GGCCCTTTAGTTCTGAACAGACGTCTCAATTATCCCGACCCGGCAGGTGCGTCCAAACAGTGAGATCGTCGATTGTCCGAAACCGGAGACTTCTCATCAC
                           CATGACAGTAAACTATTGATAGAGAGCTGTTGCCTCAAACTAAGCTGCGCGGTCAGGCGGGACTCAACGCTGCAGCTTACCAACTGCCACTAGCAGCCCA
                           GCCCTCAATTAGTAGCAGCCTGGCTTATAGACCGACCCACTGACGGCCGACATGGTCAGG
TyphiJ185                  CCCTCGTGGGCACAGTTGGGGGACTGGTGGGTCGTGGTACACGGCAGACATCGCATCGTGTCGTCCCTGCCCGCCATACAATTGTCGCAGAACTTCGATT
                           GGCGCCCAGACGGACGTCGCCCCCTCGCGTGGCAACCATGACGCGGCTCCGGAAGACCCCTTCGCCGCCTCCGTACTATGCAACTCTACAAGATAAGCGC
                           CGCGGGTCGCTAACCCTTCAGGGGAACACTCCCCGAAGAGCGTGATAACTGTCGGCCGGGGCAAATTTCCAGAGTGAGGCGGTGCCTCCGGAGCCCGTGC
                           GGCGTCGAGACCCATTCGCTTCTCGGCAAGAAGGCGCTGTGAAACAGAGCCGAACCTTGAAATCTTCGCTGGACTGGCCCCCTAGATTGTGAGCGATCCA
                           ATGAGCAGGAGCAGGACTGACGACCGGGAACCGCAAACGGGTGCTCGCACCTCTGCAACACCACCTACGGGAGCAGTCTGCCGGGTCTCAGTACAGGTGC
                           GGTCCCGCTGTCGGCGGCCGGGCGTAGGCGCAGTGGGGCGCTACCCGGCAGGTTCGACCTTCACTGGTGGGCGTGGCTGAAACCGACGACCCATGGCTGG
                           AGCCTGCGTTTACGGTGCGCATTCGTGCGCTGAGACCCCCGTCCGGCCCCGCGCTCGCTTAGCAGGG????????CGTTCTAGTACGCACTGCGCAGTCC
                           CTGTCATGGCTCGGCAGGCGGGCCTTTCTTCTGCGTTCGGCGCGCGGCCCGCACCGGGTCTGTTCCCCTTAATGAGCCACCGTACCCTAGCCCAGGCGTC
                           CGTCACTGCTCAACTGCCAGGACGAACAGCACTCCTCCCCAACCATTATGCCGCGTTGTCACAATATCCCTTAGCGGGGGGGCCGCTCTGAGCCTCCCCA
                           CTGCGGGGGCCAATTAGCGAGGACACAACCGAAGCGCATGCGCACGTCGAACGGTGAGCTGAGGTCGCAGTTGGATTAACAATCAAGAACTCGGCAGGGA
                           CTGGGCCTTCGGCAGCTTTCATCAATTTGGCTTTACACATCCGGCACATCAAAAACAAAAATATGTGTTCGGCGCGAAGTAGTGTCGTAAGGGAGAATCA
                           GACCCATTAATCATAGACCGACGCATTAATTATCCCAGCTCGTCAAGTGCGTCCAAACAGTGTGATCGTCGATTGTCCGAACCCGGAAAACGTTCACCAC
                           CATGACAGTAAACTATTGATAGAGAACTGTTACCTCAAACCGTGCTGCGCGGTCTGGCGGGACGCGACGCTGTAGCTTGCCAACTGCCACTAGCAGCCCA
                           GCCCTCAGGTAGGAGCAGCCCGACTTCCAGACCGACCCACTGGCGATCGGCAAGATCGAG
ParatyphiAAKU12601         CCCTCGTGGGCACAGTTGGGGGACTGGTGACTCGTGGTACACGGCAGACACCGCGTCGTGTCGTCCCTGCCCGCCACACAATCGTCACAGAACTTCGATC
                           GGAGCTCGTGATGACGGCACCCCCCCTCGCGGCAACCGGGACGCGGCTCCGGAAGGCCCCATCGCCGCCCCTGTACTATGCAACTCTACAAGATAAGCGC
                           CGCGGGTCGCTAACCCCTCGGGGGAACAATCCCCGAAGAGCGTGATGACTGTTGGCCAGGGCAGATTCCCGGAGTGAGGCGGAGCCTCCGGCGCCCAGGC
                           GGCGCCGAGACTCATTCGCTTCTTGGCAAGAAGGCACTATGAGACAGAGCCAAACCTTTATGTCCTCGCCCGATTGGTCTCCTAGACTGTGAGCGGTCCG
                           ATGAACGGGGATAGGGCTGATAACCGGGGGCCACAAACGGGTGCTCGCGCCTCTGCAGCACCACCTACGGGAGCAGTCTGCCGGGTCTCAGTACAGGTGC
                           GGCCCCGCTGTTGGTTGCCGGACGTAGGCGCAGCGGGGCGCTACCCGGCGGGTTCGACCTTCACAACCGGGCGTGACCCGGGTCGACGACCCATAGTCGG
                           AGTCTGTTCTTACGATGCGCATCCGTGCGCTGGGACCACCGCCCGACCCCGCGCTCGCCTAACAGGGCCCGGCCA?????????????????????????
                           ????????GCTCGGCAGGCGGACTCCCCTCCCGCGTTCGGCGCGCGGATCGTGCCGGGTCTGTTTCCTTTGGCTGAAATGCGCGTTCTAGCCCAGGCGCC
                           CGCCGCCGCACGGCTGCCAGGCCGGGTGATGCTCCTCCCCAGCCGTCATACCATACCACCGCGATAGCCCATAGCGGGGGGACCGCTCTGAGCCTCCCCA
                           CTGCGGGGGCTAATTGGCGGAAGCACGTCCGAGGCGCAGGCGCACGTCGCGTGTTAGTCCGAAGTTACAATTGAATTAACGATCAAGAACTCGGCAGGGA
                           CTGGGCCTTCGGCGGCCTCCATCAATTTGGCTTTACACATCCGGCACATCAAAAACAAAAATATGTGTTCGGCGCGAAGTAGTGTCGTAAGGGAGAATCA
                           GACCCATTAATCATGGACCGACGCATTAATTATCCCGACCCGTCAGGTGCGTCCAAACAGTGAGATCGTCGATTGTCCGAAACCGGAGACTTCTCATCAC
                           CGCGACAGTATACTATTGATAGAGAACTGTTGCCTCAAACCGTGCCGCACGGTCAGGCGGGACGCAACGCTGCAGCTTACCAACTGCCACCAGCAGCCCA
                           GCCCTCAAGTAGGAGCAGCCCGACTTACAGACCGACCCACTGGCGGCCGACATGGCCAGG
ParatyphiAATCC9150         CCCTCGTGGGCACAGTTGGGGGACTGGTGACTCGTGGTACACGGCAGACACCGCGTCGTGTCGTCCCTGCCCGCCACACAATCGTCACAGAACTTCGATC
                           GGAGCTCGTGATGACGGCACCCCCCCTCGCGGCAACCGGGACGCGGCTCCGGAAGGCCCCATCGCCGCCCCTGTACTATGCAACTCTACAAGATAAGCGC
                           CGCGGGTCGCTAACCCCTCGGGGGAACAATCCCCGAAGAGCGTGATGACTGTTGGCCAGGGCAGATTCCCGGAGTGAGGCGGAGCCTCCGGCGCCCAGGC
                           GGCGCCGAGACTCATTCGCTTCTTGGCAAGAAGGCACTATGAGACAGAGCCAAACCTTTATGTCCTCGCCCGATTGGTCTCCTAGACTGTGAGCGGTCCG
                           ATGAACGGGGATAGGGCTGATAACCGGGGGCCACAAACGGGTGCTCGCGCCTCTGCAGCACCACCTACGGGAGCAGTCTGCCGGGTCTCAGTACAGGTGC
                           GGCCCCGCTGTTGGTTGCCGGACGTAGGCGCAGCGGGGCGCTACCCGGCGGGTTCGACCTTCACAACCGGGCGTGACCCGGGTCGACGACCCATAGTCGG
                           AGTCTGTTCTTACGATGCGCATCCGTGCGCTGGGACCACCGCCCGACCCCGCGCTCGCCTAACAGGGCCCGGCCA?????????????????????????
                           ????????GCTCGGCAGGCGGACTCCCCTCCCGCGTTCGGCGCGCGGATCGTGCCGGGTCTGTTTCCTTTGGCTGAAATGCGCGTTCTAGCCCAGGCGCC
                           CGCCGCCGCACGGCTGCCAGGCCGGGTGATGCTCCTCCCCAGCCGTCATACCATACCACCGCGATAGCCCATAGCGGGGGGACCGCTCTGAGCCTCCCCA
                           CTGCGGGGGCTAATTGGCGGAAGCACGTCCGAGGCGCAGGCGCACGTCGCGTGTTAGTCCGAAGTTACAATTGAATTAACGATCAAGAACTCGGCAGGGA
                           CTGGGCCTTCGGCGGCCTCCATCAATTTGGCTTTACACATCCGGCACATCAAAAACAAAAATATGTGTTCGGCGCGAAGTAGTGTCGTAAGGGAGAATCA
                           GACCCATTAATCATGGACCGACGCATTAATTATCCCGACCCGTCAGGTGCGTCCAAACAGTGAGATCGTCGATTGTCCGAAACCGGAGACTTCTCATCAC
                           CGCGACAGTATACTATTGATAGAGAACTGTTGCCTCAAACCGTGCCGCACGGTCAGGCGGGACGCAACGCTGCAGCTTACCAACTGCCACCAGCAGCCCA
                           GCCCTCAAGTAGGAGCAGCCCGACTTACAGACCGACCCACTGGCGGCCGACATGGCCAGG
AdelaideA4669              CCCTCGTGGGCACAGTTGGGGGACTGGTGACTCGTGGTACACGGCAGACACCGCGCCGTGTCGTCCCTGCCCGCCACACAATTGTCGCAGAACTTCGATT
                           GGAGTTCGTGCGGACGGCACCCCCCCTCGCGGCAACCGGGACGCGGCTCCGGAAGGCCCCATCGCCGCCCCCGTGCTATGCAACTCTACAAGATAAGCGC
                           CGCGGGTCGCTAACCCTTCAGGAGAACAATCCCC?AAGAGCGTGATGACTGTTGGCCGGGGCAGATTCCCAGTGTGAGGCGGTGCCTCCAACGCCCGTAC
                           GGCGTCGAGACCCATTCGCTTCTCGGCAAGAAGGCACTATGAGTCAGAGCCAAACCTTGATGTTCGCGCCGAGCTGGTCCCCTAGACTGCGAGCGATCCG
                           ATGAACAGGAGCAGGACTGGCGGCCAGGGGCCACAATCGGGTGCCCGCGCCTCTGCAGCTCCACCTATGGGAGCAGTCTGCAGGGTCACGGTGCAGGTGC
                           GGCCCCGCTGTTAGTTGCCGGGCGTAGGCGCAGTGGGGCGCTACCCGGCGGGTTCGACTCTTACAACCGTGCGTGACCCGGGTCGACGACCCATGGTCGG
                           AGCCTGTGTTTACGATGCGCATC???????????????CCGCCCGGCCCCGCGCTCGCCCAGCAGGGCTCGGCCAAGCTCTAGTAAGCAGGGCGCGGTTC
                           CCGTCATG???????AGGCGGGCCTTTCTTCTGCGTTCGGCGCGAGGGCCGCACCGGATCTGTTCCCCTTAATGAGCCACCGTACCCTAGCCCAGGCACC
                           CGTCACTGCACGGCTGCTAGGACGGGCGGCGC???????????????????CATACCACCGCGATAGCCCTTAGCGGGGGGACCG??????????CATTA
                           CCGCGGAGGCCAATTGGCGAGGGCACATCGGGGGCGCAGGCGCACGTCGCGTGGTAGTCCGAGGTCGCAAT?GGATTAACAATCAAGAGCTCGGTAGGGG
                           TTGGGCCTTCGGCGGCCTCCATCAATTTGGCTTTCCACATATAAAATCGCAAATACAGATGTACGTGTTCAAGACAGACTGGAGTTGTAGGAGAGAATCA
                           GGCCCTTTAGTTCTGAACAGACGTCTCAATTATCCCGACCCGTCAAGTGCTTCTTAATAGTGAGATCGTCGGTTGTCCAGACCCGGAGACTTCGCATCA?
                           ??????AGTATACTATTGATAGAGAACTGTTGCCTCAAACCAAGCTGCGCGGTCAGGCGGGACGCGACGCTGCAGCTTGCCAACTGCCACTAGCAGCCCA
                           GCCCTCAAGTAGTAGCAGCCTGGCTTACAGACCGACCCACTGGAG???????????????
AgonaSH08SF124             CTCCCGCAAGCACAGTTGGGGGACTGGTGGGTCGTGGTACACGGCATACATCGCGCCGTGTCGTCCCTGCTCGCCACACAATTGTCACAGAACTTCGATC
                           GGAGTTTGTGAGGACGTCACCCCCCCTCGCGGCAACCGGGACGCGGCTCCGGAAGGCCCCATCGCCGCCCCCGTACTATGCAACTCTACAAGATAAGCGC
                           CGCGGGTCGCTAACCCTTCAGGAGAACGATCCCCGAAGAGCGCGACAACTGTTGGCCGGGTCAGATTCCCGAAGTGTAGCGCTGCCTTCGGCGCCCGTGC
                           GGCACCGAGACCTGTACGCTTCTCGGCAGGAGGGCGCTGTGAGTCAGAGCCGAACCTTGATGTCCTCGCTGGACTGGTCCCCTGGATTGCGAGCGATCCG
                           ACGAATAGGGGCAGGGTTGGCGGCCAGGGGCCGCAATCGGGTGCTCGCGCTCCTACGGCTCCACCCGTGGGTGCGGTCTGCCGCGTCTCGGTGCAGGTGC
                           GGCCCCGCTGTTAGTTGTCTGGCGTAGGCACAGCGGGGCGCTACCCAGCGGGTTCGACCCCTACAACCGGGCGTGATCCGGGTTTTTAGTTCGCAACTGG
                           AGCCTTTGCTCACGACCCACGTTCGTGCGCTGGGACCCCCGCCCGGCCCCGCGCTCGCCCAGCAGGGCTCGACCACGCTCTAGTACGCAGGGCGCGGTCC
                           CTGTCATGGCTCGGCAGGTGGGCTCCCCTCCCCTGAGTTAAGCGCGGCCTGTGTTGATCCTGTTCCCCGTGGCTGAAATGTACGTCTCGAGGTAGGCGCC
                           CGCTGCCGCACGGCTGTCAAGCCGAGTAGCGCCCCTCCCCAACCGTCATGCCGCGTTGTCACAACAGCCCTTAGCCCGGGGGCCGCTCTAGATCTCATTT
                           CCTCGGGGGCCGGCCGGTGGGAGCACGTCGGAGGCGGGGCCGCGCGCCGCGTGTTAGTCCGAGGTCGCAATTGGATTAACAATCGGGGACTCGGCAGAAA
                           CTGGGCCTTCGGCAGCCTCCATCAGTTTGACTATACACGGCCGGAACAGCAAGCGTAGATGTACGTGTTCAGGGCGAACTAGTAGCATAGCAGAAGCCCA
                           AACCCATTAGCTCTGGACCGACGCAGTAATTATCCCGACCCGTCAGGTGCGTCCAAACAGTGAGATCGTCGATTGTCCGAAACTGGAGACTTCTCATCAC
                           CGCGACAGTATACTATTGATAGAGAGCTGTTGCCTCAAACCAAGCTGCGTAATCAGGCGGGACGCAACGCTACAACTTACCAACTGCCACTAACAGCCCA
                           GCCCTCAAGTAGTAGCAGCTTGGCTTACAGGCCGACCCACTGGCGGCCGGCATGGTCAGG
AgonaSH10GFN094            CTCCCGCAAGCACAGTTGGGGGACTGGTGGGTCGTGGTACACGGCATACATCGCGCCGTGTCGTCCCTGCTCGCCACACAATTGTCACAGAACTTCGATC
                           GGAGTTTGTGAGGACGTCACCCCCCCTCGCGGCAACCGGGACGCGGCTCCGGAAGGCCCCATCGCCGCCCCCGTACTATGCAACTCTACAAGATAAGCGC
                           CGCGGGTCGCTAACCCTTCAGGAGAACGATCCCCGAAGAGCGCGACAACTGTTGGCCGGGTCAGATTCCCGAAGTGTAGCGCTGCCTTCGGCGCCCGTGC
                           GGCACCGAGACCTGTACGCTTCTCGGCAGGAGGGCGCTGTGAGTCAGAGCCGAACCTTGATGTCCTCGCTGGACTGGTCCCCTGGATTGCGAGCGATCCG
                           ACGAATAGGGGCAGGGTTGGCGGCCAGGGGCCGCAATCGGGTGCTCGCGCTCCTACGGCTCCACCCGTGGGTGCGGTCTGCCGCGTCTCGGTGCAGGTGC
                           GGCCCCGCTGTTAGTTGTCTGGCGTAGGCACAGCGGGGCGCTACCCAGCGGGTTCGACCCCTACAACCGGGCGTGATCCGGGTTTTTAGTTCGCAACTGG
                           AGCCTTTGCTCACGACCCACGTTCGTGCGCTGGGACCCCCGCCCGGCCCCGCGCTCGCCCAGCAGGGCTCGACCACGCTCTAGTACGCAGGGCGCGGTCC
                           CTGTCATGGCTCGGCAGGTGGGCTCCCCTCCCCTGAGTTAAGCGCGGCCTGTGTTGATCCTGTTCCCCGTGGCTGAAATGTACGTCTCGAGGTAGGCGCC
                           CGCTGCCGCACGGCTGTCAAGCCGAGTAGCGCCCCTCCCCAACCGTCATGCCGCGTTGTCACAACAGCCCTTAGCCCGGGGGCCGCTCTAGATCTCATTT
                           CCTCGGGGGCCGGCCGGTGGGAGCACGTCGGAGGCGGGGCCGCGCGCCGCGTGTTAGTCCGAGGTCGCAATTGGATTAACAATCGGGGACTCGGCAGAAA
                           CTGGGCCTTCGGCAGCCTCCATCAGTTTGACTATACACGGCCGGAACAGCAAGCGTAGATGTACGTGTTCAGGGCGAACTAGTAGCATAGCAGAAGCCCA
                           AACCCATTAGCTCTGGACCGACGCAGTAATTATCCCGACCCGTCAGGTGCGTCCAAACAGTGAGATCGTCGATTGTCCGAAACTGGAGACTTCTCATCAC
                           CGCGACAGTATACTATTGATAGAGAGCTGTTGCCTCAAACCAAGCTGCGTAATCAGGCGGGACGCAACGCTACAACTTACCAACTGCCACTAACAGCCCA
                           GCCCTCAAGTAGTAGCAGCTTGGCTTACAGGCCGACCCACTGGCGGCCGGCATGGTCAGG
AgonaSH11G1113             CTCCCGCAAGCACAGTTGGGGGACTGGTGGGTCGTGGTACACGGCATACATCGCGCCGTGTCGTCCCTGCTCGCCACACAATTGTCACAGAACTTCGATC
                           GGAGTTTGTGAGGACGTCACCCCCCCTCGCGGCAACCGGGACGCGGCTCCGGAAGGCCCCATCGCCGCCCCCGTACTATGCAACTCTACAAGATAAGCGC
                           CGCGGGTCGCTAACCCTTCAGGAGAACGATCCCCGAAGAGCGCGACAACTGTTGGCCGGGTCAGATTCCCGAAGTGTAGCGCTGCCTTCGGCGCCCGTGC
                           GGCACCGAGACCTGTACGCTTCTCGGCAGGAGGGCGCTGTGAGTCAGAGCCGAACCTTGATGTCCTCGCTGGACTGGTCCCCTGGATTGCGAGCGATCCG
                           ACGAATAGGGGCAGGGTTGGCGGCCAGGGGCCGCAATCGGGTGCTCGCGCTCCTACGGCTCCACCCGTGGGTGCGGTCTGCCGCGTCTCGGTGCAGGTGC
                           GGCCCCGCTGTTAGTTGTCTGGCGTAGGCACAGCGGGGCGCTACCCAGCGGGTTCGACCCCTACAACCGGGCGTGATCCGGGTTTTTAGTTCGCAACTGG
                           AGCCTTTGCTCACGACCCACGTTCGTGCGCTGGGACCCCCGCCCGGCCCCGCGCTCGCCCAGCAGGGCTCGACCACGCTCTAGTACGCAGGGCGCGGTCC
                           CTGTCATGGCTCGGCAGGTGGGCTCCCCTCCCCTGAGTTAAGCGCGGCCTGTGTTGATCCTGTTCCCCGTGGCTGAAATGTACGTCTCGAGGTAGGCGCC
                           CGCTGCCGCACGGCTGTCAAGCCGAGTAGCGCCCCTCCCCAACCGTCATGCCGCGTTGTCACAACAGCCCTTAGCCCGGGGGCCGCTCTAGATCTCATTT
                           CCTCGGGGGCCGGCCGGTGGGAGCACGTCGGAGGCGGGGCCGCGCGCCGCGTGTTAGTCCGAGGTCGCAATTGGATTAACAATCGGGGACTCGGCAGAAA
                           CTGGGCCTTCGGCAGCCTCCATCAGTTTGACTATACACGGCCGGAACAGCAAGCGTAGATGTACGTGTTCAGGGCGAACTAGTAGCATAGCAGAAGCCCA
                           AACCCATTAGCTCTGGACCGACGCAGTAATTATCCCGACCCGTCAGGTGCGTCCAAACAGTGAGATCGTCGATTGTCCGAAACTGGAGACTTCTCATCAC
                           CGCGACAGTATACTATTGATAGAGAGCTGTTGCCTCAAACCAAGCTGCGTAATCAGGCGGGACGCAACGCTACAACTTACCAACTGCCACTAACAGCCCA
                           GCCCTCAAGTAGTAGCAGCTTGGCTTACAGGCCGACCCACTGGCGGCCGGCATGGTCAGG
AlachuaR6377               CCCCCGCAGGCACAATTGGGGGACTGGTGACTCGCGACGCACGGCAGACACCGCGCCGTGTCGTCCCTGCCCGCCACACAATTGTCGCAGAACTTCGATT
                           GGAGCTCGTGAGGACGTCGCCCCCCTTCGCGGCAACCGGGACGCGGCTCCGGAAGGCCCCATCGCCGCCCCCGTACTATGCAACTCTACAAGATAAGCGC
                           CGCGGGTCGCTAACCCTTCAGGGGAACAATCCCCGGATGGCGTAATGTCTGCCGGCCGGGACAGATTCCCGGAGTGAGGCGGTGCCTCCGGCGCTTGTGC
                           GGCGCCGAGACCTGTTCGCTTCTCGACAAGAAGGCGCTGTGAGACCGAGCCAAACCTTGAAGTCCTCGCTGGACTGGCCCCCGAGACTGTGAGAGATCCG
                           ACGAACAGGAGCAGGACTGGCGGCCAGGGGCCACAATCGGGGGCCCGCGCTTCCACGGCTCCACCCACGGGTGCGGTCTGCCGCGTCTCGGTGCAGGTGC
                           AGTCCCGCTGTCGGCGGCCGGACGTAGGCGCAGCGGGGCGCTACCCGGCGGGTTGGACCCCTACAGCCGTGTGTGGCTGAAACCGACGACCCATGGTCGG
                           AGCCTG?????????????????CGCGCGTTGGGACCCCCGCCCGGCCCCGCGCCTGCCCAGCAGGGCCCGGCCAAGCTCTAGTACGTAGGGCGCAGTCC
                           CCGTCACGGCTCGGCTAGCGGACCTTTCCTCTGCGAGTTACCACCGGCCCGTGTTGATCCCGCCCCTCTCGACTGAAATGTACGTCTCGAGGCAGGCGCC
                           CGCCGCCGCACGGCTGCCAGGCCGGG???????????????ACCGTCATGCCATACCACCGCGATAGCCCTTAGCGGGGGGGCCG??????????CACCA
                           CTGCGGGGGCCGGCCGGAGGGAGCACGTCGGAGGCGGGGCCGCGCGCCGCGTGTCCGTCCGAGGCCGCAAT???????????????GAGCTTGGCAGGGA
                           CTGGGCCTTCGGCGGCCTCCATCAATTTGGCTTTACACATCCGGCACATCAAAAACAAAAATATGTGTTCGGCGCGAACTAGTGTCGTAGGAGAGAATCA
                           GGCCCTTTAGTTCTGAACAGACGTCTCAATTATCCCGACTCGTCAAGTGCTTCCAAACAGTGTGATCGTCGGTTGTCCAGACCCGGAGACTTCGCATCA?
                           ??????AGTATACTATTGATAGAGAGCTGTTGCCTCAAACCAAGCTGAGTAACCAGGCGGGACGCAACGCTGTAGCTTACCAACTGCCACTAGCGGTTCA
                           GCCCTCAAGTAGTAGTAGCCTGGCTTACAGACCGACCCACTGGCGGCCGACATGGCCAGG
BaildonR6199               CCACCGCAGGCACAGCTGGGGGACTGGGCGGTCGCGGTACACGGCAGACACCGCGCCGTGTCGTCCCTGCCCGCCACACAATTGTCACAGAACTTCGATT
                           GGAGCTCGTGCGGACGGCACCCCGCCTCGCGGCAACCGGGACGCGGCTCCGGAAGGCCCCATCGCCGCCCCCGTACTATGCAACTCTACAAGATAAGCGC
                           CGCGGGTCACTAACCCTTCTGGGGAACAATCCCC?AAGAGTGTGATGACTGTTGGCCGGGGCAGATTCCCGGAGTGAGGCGCTGCCTTCGGCGCTTGTGC
                           GGCGCCGAGACCTGTTCGCTTCTCGGCA????????????GAGACAGAGCCGAACTTTGATGTCCTCGCCGGACTGGTCCTCTAGATTGCGAGCGATCCG
                           ATGGACAGGGGCAGGGCCGACGACCGGGGGCCACAATCGGGGGCCCGCGCTTCTACGGCTCCACCCATGGGAACAGTCTGCAGGGTCTCGGTGCAGGTGC
                           GGCCCCGCTGTTAGTTACCGGACGTAGGTGCAGCGGGGCGCTACCCGGCGGGTTCGACTCTTACAGCTGTTTGCGGCTGAAGTCGACGACCCATAGTCGG
                           AGCCTGTGTTTACGATGCGCATCCGTGCTTTGGGACCCCCGCCCGACCCCGCGCTCGCCCAGCAGGGCTCGACCAAGCTCTAGTACGTAGGGCGCAGTCC
                           CCGTCATGGCTCGGCATGCAGGCTCCCTTCCCGCGAGTTAAGCGCGGACCGCACCGGGTCCGCCTCCCGTGGCTGAAATGTACGTCTCGAGGTAGGCACC
                           CGTCTGTGCATGGCTGTCAGGCCGAGCAACGC????????CACCGTCATGCCATATCACCGCGATATCCCTTAGCGGGTGGGCCG??????????CACCA
                           CTGCGGGGGCCAGCCGGCGGGAGCACGTCGGAGGCGCAGCCGCACGCCGCGTGTCCGTCCGAGGTCGCAATTGGATTAACAATCAGGAACTCGGCAGAAA
                           CTAGGCCTTCGGCGGCCTCCATCAATTTGACTTTACACATCCGGCATCGCAAATACAGATGTACGTGTTCAAGAGGAACTGGAGGTGTAGGAGAGAATCA
                           GGCCCTTTAGTTCTGAACAGACGTCTCAATTATCCCGACCCGTCAAGTGCGTCTTAATAGTGAGATCGTCGATTGTCCAGACCCGGAAAACGTTCACCAC
                           CATGACAGTATACTATTGATAGGGAGCTGTTGCCTCAAACCAAGCTGCGTAATCAGGCGGGACGCAACGCTGTAGCTTACCAACTGCCACTAGCGTTTCA
                           GCCCTCAAGTAGTAGCAGCCTGGCTTATAGACCGACCCACTGACGGCCGACATGGTCAGC
Bareilly060784             ????????????CAGTTGGGGGACTGGTGGGTCGTGGTACACGGCAGACACCGCGCCGTGTCGTCCCTGCCCGCCACACAATTGTCGCAGAACTTCGCTT
                           GGAGCTCGTGATGACGGCACCCCCCCTCGCGGCAACCGGGACGCGGCTCCGGAAGGCCCCATCGCCGCCCCCGTACTATGCAACTCTACAAGATAAGCGC
                           CGCGGGTCGCTAACCTTTCAGGGGAACAATCCCCGGATAGCGTGATGACTGTTGGCCGGGGCAGATTCCCGGAGTGAGGCGCTGCCTTCGGAGCCCGTGC
                           GGCGCCGAGACCTATTCGCTTCTCGGCAGGAGGGCGCTGTGAGTCAGAGCCAAATCTTGATGTCCTCGCCGGACTGGTCCTCTAGATTGTGAGCGATCCG
                           ATGAGCAGGAGCAGGGCTGACGACCGGGGGCCACAAACGGGTGCCCGCGCTTCTACGGATCCACCCATGGGTGTAGTCTGTCGGGTCTCGGTGCAGGTGC
                           GGCCCCGCTGTTAGTTGCCGGGCGTAGGCGCAGCGGGGCGCTACCCGGCGGGTTCGACCCCTACAGCCGGGCGTGACCCGGGTCGACGACCCATGGTCGG
                           AGCCTGCGTTTACGGCCCACGTTCGTGCGTTGGGACCCCCGCCCGACCCCGCGCTCGCCCAGCAGGGCTCGACCAAGCTCTAGTAAGCACGGCGCGGTTC
                           CTGTCATGGCTTGGCTGACGGACTCCCCTCCTGCGAGTTACCACCGGCCCGTGCCAGGTCTGCCTTCCTTAATGAGCCACCGTACCCTAGCCCCGGCACC
                           CGTCACTGCACGGCTGCCAGGCCGAGCAACGCCCCTCCCCAACCGTCATGCCATACCACCGCGATATCCCTTAGCGGGGGGACCGCTCCAGAACCCCCCA
                           CTGCGGGGGCCAATTGGCGAGGACACAACCGAAGCGCATGCGCACGTCGAACGGTGAGCTGAGGTCGCAATTGGATTAACAATCAAGAGCTTGGCAGAAA
                           CTGGGCCTTCAGCGGCCTCCATCAGTCTGACTTTACACATCCGGCACATCAAATGTAGGTGAACGTCTGCGGCGCGAACTAGTGGTGTAGGAGAGAATCA
                           GGCCCTTTAGTTCTGAACAGACGTCTCAATTATCCCGACCCGTCAAGTGCGTCTTAATAGTGAGATCGTCGATTGTCCGAAACCGGAGACTTCTCATCAC
                           CATGACAGTATACTATTGATAGAGAGCTGTTGCCTCAAACCAAGCTGCGTAACCAGGCGGGACGCAACGCTGTAGCTTACCAACTGCCACTAGCAGCCCA
                           GCCCTCAATTAGTAGCAGCCTGGCTTATAGACCGACCCACTGACGGCCGGCATGGTCAGG
CholeraesuisSCSA50         TCACCGCAGGCACAGTTGGGGGACTGGTGACTCGCGACGCAAGGTAGACACCGCACAGTGTCGTCCCTGCCCGCCACACAATTGTCACAGAACTCCGATC
                           GGAGTTCGTGAGGACGGCACCCCCCCTCGCGGCAACCGGGACGCGGCTCCGGAAGGCCCCATCGCCGCCCCCGTACTATGCAACTTTACAAGATAAGCGC
                           CGCGGGTTGCTAACCCTTCAGGAGAACACTCCCCGAAGAGCGTAATAATTGTTGGCCGGAGCAGATTCCCGGATTGAGACGCTGCCTTCGGAGCCCGTGC
                           GGCGCCGCGACCTATTCGCTTCTCGGCAGGAGGGCGCTGTGAGTCAGAGCCAAACCTTGATGTTCGCGCCGAGCTAGTCCCCTAGATTGTGAGAGATCCG
                           GTGAGC???GGCAGGGCTGACGACCGCGGGCCACAAACGGAGGCCCGCGCTTCTACGGCTCCACCTGTGGGTGTAGTTTGCAGGGTCTCGTTGCCGGTGC
                           GGCCCCATTGTTAGTTGCCGGGCGTAGGCGCAGCGGGGCCCTACCCGGCGGGGTCGACTCTTACAGCCGGGCGTGACCCGGGTCGACAGTTCGCGGTCGG
                           AGCCTGTGTATACGGTGCGCATCCGTGCGTTGGGTCCCCTGCCCGACCCCGCGCTCGCCCAGCAGGGTCCGGCCACGCTCTAGTACGCACTGCGCAGTCC
                           CTGTCCTGGCTCGGCTAGCGGACTCTCCCCCTGCGAGTTAAGCGCGGACCGCACCGGGTCTGTTTCCCTTAATGAGCCACCGTACCCTAAGGCAGGCGCC
                           CGCTGCCGCACGGTTGCCAGGACGAGCGGCGCTCCTCCCCAGCAGCTGTACCATACCACCGCGATAGCCCTTAGCGGGGGGGCCGCTCTGAGCCTCACCA
                           CTGCGGGGGCCAGCCGGCGGGAGCACGTCGGAGGCGCAGCCGCACGCCGCGTGGTAGTCCGAGGTCGCAATTGGATTAACAATCAAGAACTTGGCAGGGG
                           TTGGGCCTTCAGCGGCCTCCATCAATTTGGCTTTACACATCCGGCACATCAAAAACAAAAATATGTGTTCGGCGCGAACTAGTGTCGTGGAAGAGAATCA
                           GAATCATTAGCTCTAAGGGCGCGCATTAATTATCCCGACCCGTCAAGTGCGTCTTAATAGTTAGATCGTCGATTGTCTGAACCCGGAGACTTCGCATCAC
                           CGCGACAGTATACTATTGATAGAGAACTGTTGCCTCATACCGTGCTGCGCGGTCTGGCGGGACGCAACGCTGTAGCTTACCAACTGCCACTAGCAGCCCA
                           GCCCTCAATTAGTAGCAGCCTGGCTTATAGACCGACCCACTGACGGCCAACATGGTCAGG
DublinHWS51                CCACCGCAGGCACAGCTGGGGGACTGGTGGGTCGTGGTACACGGCAGACACCGCGCAGTGTCGTCCCTGCCCGCCACACAATTGTCACAGAACCTCGATT
                           GAAGCTCGTGCTGACGGCACCCCCCCTCGCGGCAACCGGGACGCGGCTCCGGAAGACCCCATCGCCGCCCCCGTACTATGCAACTTTACAAGATAAGCGC
                           CGCGGGTCGCTAATCCTTCAGGGGAACAATCCCCGAAGAGCGTGATGACTGTTGGCCGGGGCAGATTCCCGGAGTGAGGCGCTGCCTTCGGAGCCCGTGC
                           GGCGCCGAGACCTATTCGCTTCTCGGCAGGAAGGCGCTGTGAGTCAGAGCCAAACCTTGATGTTCGCGCCGAGCTGGTCCCCGAGATTGCGAGCGATCCG
                           ATGGAC???GGCAGGGCCGACGACCGGGGGCCTCAAACGGGGGCCCGCGCTTCTACGGCTCCACCCATGAGAGCGGTCTGTCGGTTCTCGGTGCAGGTAC
                           GGCCCCGCTGTTAGTTGCCGGACGTAGGCGCAGCGGGGCGCTACCCGGCGGCTCGGGTCTTCACAGCCGGGCGTGACCCGGGTCGACGACCCATGGTCGG
                           AGCCTGCGTTTACGGTGCGCATTCGTGCGTTGGGACCCCCGCCCGACCCCGCGCTCGCCCAGCAGGGCTCGACCAAGCTCTAGTAAACACTGCGCAGTCC
                           CTGTCATAGCTCGGCTAGCGGACTCCCCTCCTGCGAGTTACCACCGGCCCGTGCCAGGTTTGCCTTCCTTAATGAGCCACCGTACCCTAGCCCCGGCACC
                           CGTCACTGCACGGCTACTAGGACGAGCAACGCTCCTCTCCAACCGTTGTGCCATACCACCGCGATAGCCCTTAGTCCGGGGACCGCTCTGAGCCTCCCCA
                           CTGCGGGGGCCAATTGGCGAGGACCCGTCGGAGGCGCATGCGCACGTCGAACAGTGAGCTGCGGCCGCAGTTGGATTAACAATCAAGAGCTCGGTAGGGA
                           CTGGGCCTTCGGCGGCCTCCATCAATCTGACTTTACACATCCGGCACATCAAATGTAGGTGAACGCCTGCGGCGCGAACTAGTGGTGTAGGAGAGAATCA
                           GGCCCTTTAGTTCTGAACAGACGTCTCAATTATCCCGACCCGTCAAGTGCGTCTTAATAGTGAGATCGTCGATTGTCCAGACCCGGAGACTTCGCATCAC
                           CATGACAGTATACTATTGATAGAGAGCTGTTGCCTCAAACCAAGCTGCGTGGTCTGGCGGGACGCAACGCTGTAGCTTACCAACTACCACTAGCAGCCCA
                           GCCCTCAAGTAGTAGCAGCCTGGCTTATAGACCGACCCACTGACGGCCGGCATGGTCAGG
DublinSD3246               CCACCGCAGGCACAGCTGGGGGACTGGTGGGTCGTGGTACACGGCAGACACCGCGCAGTGTCGTCCCTGCCCGCCACACAATTGTCACAGAACCTCGATT
                           GAAGCTCGTGCTGACGGCACCCCCCCTCGCGGCAACCGGGACGCGGCTCCGGAAGACCCCATCGCCGCCCCCGTACTATGCAACTTTACAAGATAAGCGC
                           CGCGGGTCGCTAATCCTTCAGGGGAACAATCCCCGAAGAGCGTGATGACTGTTGGCCGGGGCAGATTCCCGGAGTGAGGCGCTGCCTTCGGAGCCCGTGC
                           GGCGCCGAGACCTATTCGCTTCTCGGCAGGAAGGCGCTGTGAGTCAGAGCCAAACCTTGATGTTCGCGCCGAGCTGGTCCCCGAGATTGCGAGCGATCCG
                           ATGGAC???GGCAGGGCCGACGACCGGGGGCCTCAAACGGGGGCCCGCGCTTCTACGGCTCCACCCATGAGAGCGGTCTGTCGGTTCTCGGTGCAGGTAC
                           GGCCCCGCTGTTAGTTGCCGGACGTAGGCGCAGCGGGGCGCTACCCGGCGGCTCGGGTCTTCACAGCCGGGCGTGACCCGGGTCGACGACCCATGGTCGG
                           AGCCTGCGTTTACGGTGCGCATTCGTGCGTTGGGACCCCCGCCCGACCCCGCGCTCGCCCAGCAGGGCTCGACCAAGCTCTAGTAAACACTGCGCAGTCC
                           CTGTCATAGCTCGGCTAGCGGACTCCCCTCCTGCGAGTTACCACCGGCCCGTGCCAGGTTTGCCTTCCTTAATGAGCCACCGTACCCTAGCCCCGGCACC
                           CGTCACTGCACGGCTACTAGGACGAGCAACGCTCCTCTCCAACCGTTGTGCCATACCACCGCGATAGCCCTTAGTCCGGGGACCGCTCTGAGCCTCCCCA
                           CTGCGGGGGCCAATTGGCGAGGACCCGTCGGAGGCGCATGCGCACGTCGAACAGTGAGCTGCGGCCGCAGTTGGATTAACAATCAAGAGCTCGGTAGGGA
                           CTGGGCCTTCGGCGGCCTCCATCAATCTGACTTTACACATCCGGCACATCAAATGTAGGTGAACGCCTGCGGCGCGAACTAGTGGTGTAGGAGAGAATCA
                           GGCCCTTTAGTTCTGAACAGACGTCTCAATTATCCCGACCCGTCAAGTGCGTCTTAATAGTGAGATCGTCGATTGTCCAGACCCGGAGACTTCGCATCAC
                           CATGACAGTATACTATTGATAGAGAGCTGTTGCCTCAAACCAAGCTGCGTGGTCTGGCGGGACGCAACGCTGTAGCTTACCAACTACCACTAGCAGCCCA
                           GCCCTCAAGTAGTAGCAGCCTGGCTTATAGACCGACCCACTGACGGCCGGCATGGTCAGG
DublinSL1438               CCACCGCAGGCACAGCTGGGGGACTGGTGGGTCGTGGTACACGGCAGACACCGCGCAGTGTCGTCCCTGCCCGCCACACAATTGTCACAGAACCTCGATT
                           GAAGCTCGTGCTGACGGCACCCCCCCTCGCGGCAACCGGGACGCGGCTCCGGAAGACCCCATCGCCGCCCCCGTACTATGCAACTTTACAAGATAAGCGC
                           CGCGGGTCGCTAATCCTTCAGGGGAACAATCCCCGAAGAGCGTGATGACTGTTGGCCGGGGCAGATTCCCGGAGTGAGGCGCTGCCTTCGGAGCCCGTGC
                           GGCGCCGAGACCTATTCGCTTCTCGGCAGGAAGGCGCTGTGAGTCAGAGCCAAACCTTGATGTTCGCGCCGAGCTGGTCCCCGAGATTGCGAGCGATCCG
                           ATGGAC???GGCAGGGCCGACGACCGGGGGCCTCAAACGGGGGCCCGCGCTTCTACGGCTCCACCCATGAGAGCGGTCTGTCGGTTCTCGGTGCAGGTAC
                           GGCCCCGCTGTTAGTTGCCGGACGTAGGCGCAGCGGGGCGCTACCCGGCGGCTCGGGTCTTCACAGCCGGGCGTGACCCGGGTCGACGACCCATGGTCGG
                           AGCCTGCGTTTACGGTGCGCATTCGTGCGTTGGGACCCCCGCCCGACCCCGCGCTCGCCCAGCAGGGCTCGACCAAGCTCTAGTAAACACTGCGCAGTCC
                           CTGTCATAGCTCGGCTAGCGGACTCCCCTCCTGCGAGTTACCACCGGCCCGTGCCAGGTTTGCCTTCCTTAATGAGCCACCGTACCCTAGCCCCGGCACC
                           CGTCACTGCACGGCTACTAGGACGAGCAACGCTCCTCTCCAACCGTTGTGCCATACCACCGCGATAGCCCTTAGTCCGGGGACCGCTCTGAGCCTCCCCA
                           CTGCGGGGGCCAATTGGCGAGGACCCGTCGGAGGCGCATGCGCACGTCGAACAGTGAGCTGCGGCCGCAGTTGGATTAACAATCAAGAGCTCGGTAGGGA
                           CTGGGCCTTCGGCGGCCTCCATCAATCTGACTTTACACATCCGGCACATCAAATGTAGGTGAACGCCTGCGGCGCGAACTAGTGGTGTAGGAGAGAATCA
                           GGCCCTTTAGTTCTGAACAGACGTCTCAATTATCCCGACCCGTCAAGTGCGTCTTAATAGTGAGATCGTCGATTGTCCAGACCCGGAGACTTCGCATCAC
                           CATGACAGTATACTATTGATAGAGAGCTGTTGCCTCAAACCAAGCTGCGTGGTCTGGCGGGACGCAACGCTGTAGCTTACCAACTACCACTAGCAGCCCA
                           GCCCTCAAGTAGTAGCAGCCTGGCTTATAGACCGACCCACTGACGGCCGGCATGGTCAGG
Enteritidis080047          CCACCGCAGGCACAGCTGGGGGACTGGTGGGTCGTGGTACACGGCAGACATCGCGTCGTGTCGTCCCTTCCCGCCACACAATTGTCGCAGAACTTCGATT
                           GGAGCTCGTGCGGACGGCACCCCCCCTCGCGGCAACCGGGACGCGGCTCCGGAAGACCCCATCGCCGCCCCCGTACTATGCAACTCTACAAGATAAGCGC
                           CGCGGGTCGCTAACCCTTCAGGAGAACAATCCCCGAAGAGCGTGATGACCGTCGGCCGGGTCAGATTCCCGGAGTGAGGCGCTGCCTTCGGAGCCCGTGC
                           GGCGCCGAGACCTATTCGCTTCTCGGCAGGAAGGCGCTGTGAGTCAGAGCCAAACCTTGATGTTCGCGCCGAGCTGGTCCCCGAGATTGCGAGCGATCCG
                           ATGGACAGAGGCAGGGCCGACGACCGGGGGCCTCAAACGGGGGCCCGCGCTTCTACGGCTCCACCCACGGGTGCGGTCTGCCGCGTCTCGGTGCAGGTAC
                           GGCCCCGCTGTTAGTTGCCGGACGTAGGCGCAGCGGGGCGCTACCCGGCGGGTTCGACCCCTACAGCCGGGCGTGACCCGGGTCGACGACCCATGGTCGG
                           AGCCTGCGTTTACGGTGCGCATTCGTGCGTTGGGACCCCCGCCCGGCCCCGTGTTCGCCCTGCAGGGCTCGACCAAGCTCTAGTAAACACTGCACAGTCC
                           CTGTCATAGCTCGGCTAGCGGACTCCCCTCCTGCGAGTTACCACCGGCCCGTGCCAGGTTTGCCTTCCTTAATGAGCCACCGTACCCTAGCCCCGGCACC
                           CGTCACTGCATGGCTGTCAGGACGGGCGGCGCTCCTCTCCAACCGTTGTGCCATACCACCGCGATAGCCCTTAGTCCGGGGACCGCTCTGAGCCTCCCCA
                           CTGCGGGGGCCAATTGGCGAGGACCCGTCGGAGGCGCATGCGCACGTCGAACGGTGAGCTACGGCCGCAGTTGGATTAACAATCAAGAGCTCGGTAGGGA
                           CTGGGCCTTCGGCGGCCTCCATCAATCTGACTTTACACATCCGGCACATCAAATGTAGGTGAACGTCTGCGGCGCGAACTAGTGGTGTAGGAGAGAATCA
                           GGCCCTTTAGTTCTGAACAGACGTCTCAATTATCCCGACCCGTCAAGTGCGTCCAAACAGTGTGATCGTCGATTGTCCGAACCCGGAAAACGTTCACCAC
                           CATGACACTATACTATTGATAGAGAGCTGTTGCCTCAAACCAAGCTGCGTGGTCTGGCGGGACGCAACGCTGTAGCTTACCAACTACCACTAGCAGCCCA
                           GCCCTCAAGTAGTAGCAGCCTGGCTTATAGACCGACCCACTGACGGCCGGCATGGTCAGG
Enteritidis080128          CCACCGCAGGCACAGCTGGGGGACTGGTGGGTCGTGGTACACGGCAGACATCGCGTCGTGTCGTCCCTTCCCGCCACACAATTGTCGCAGAACTTCGATT
                           GGAGCTCGTGCGGACGGCACCCCCCCTCGCGGCAACCGGGACGCGGCTCCGGAAGACCCCATCGCCGCCCCCGTACTATGCAACTCTACAAGATAAGCGC
                           CGCGGGTCGCTAACCCTTCAGGAGAACAATCCCCGAAGAGCGTGATGACCGTCGGCCGGGTCAGATTCCCGGAGTGAGGCGCTGCCTTCGGAGCCCGTGC
                           GGCGCCGAGACCTATTCGCTTCTCGGCAGGAAGGCGCTGTGAGTCAGAGCCAAACCTTGATGTTCGCGCCGAGCTGGTCCCCGAGATTGCGAGCGATCCG
                           ATGGACAGGGGCAGGGCCGACGACCGGGGGCCTCAAACGGGGGCCCGCGCTTCTACGGCTCCACCCACGGGTGCGGTCTGCCGCGTCTCGGTGCAGGTAC
                           GGCCCCGCTGTTAGTTGCCGGACGTAGGCGCAGCGGGGCGCTACCCGGCGGGTTCGACCCCTACAGCCGGGCGTGACCCGGGTCGACGACCCATGGTCGG
                           AGCCTGCGTTTACGGTGCGCATTCGTGCGTTGGGACCCCCGCCCGGCCCCGTGTTCGCCCTGCAGGGCTCGACCAAGCTCTAGTAAACACTGCACAGTCC
                           CTGTCATAGCTCGGCTAGCGGACTCCCCTCCTGCGAGTTACCACCGGCCCGTGCCAGGTTTGCCTTCCTTAATGAGCCACCGTACCCTAGCCCCGGCACC
                           CGTCACTGCATGGCTGTCAGGACGGGCGGCGCTCCTCTCCAACCGTTGTGCCATACCACCGCGATAGCCCTTAGTCCGGGGACCGCTCTGAGCCTCCCCA
                           CTGCGGGGGCCAATTGGCGAGGACCCGTCGGAGGCGCATGCGCACGTCGAACGGTGAGCTACGGCCGCAGTTGGATTAACAATCAAGAGCTCGGTAGGGA
                           CTGGGCCTTCGGCGGCCTCCATCAATCTGACTTTACACATCCGGCACATCAAATGTAGGTGAACGTCTGCGGCGCGAACTAGTGGTGTAGGAGAGAATCA
                           GGCCCTTTAGTTCTGAACAGACGTCTCAATTATCCCGACCCGTCAAGTGCGTCCAAACAGTGTGATCGTCGATTGTCCGAACCCGGAAAACGTTCACCAC
                           CATGACACTATACTATTGATAGAGAGCTGTTGCCTCAAACCAAGCTGCGTGGTCTGGCGGGACGCAACGCTGTAGCTTACCAACTACCACTAGCAGCCCA
                           GCCCTCAAGTAGTAGCAGCCTGGCTTATAGACCGACCCACTGACGGCCGGCATGGTCAGG
Enteritidis080627          CCACCGCAGGCACAGCTGGGGGACTGGTGGGTCGTGGTACACGGCAGACATCGCGTCGTGTCGTCCCTTCCCGCCACACAATTGTCGCAGAACTTCGATT
                           GGAGCTCGTGCGGACGGCACCCCCCCTCGCGGCAACCGGGACGCGGCTCCGGAAGACCCCATCGCCGCCCCCGTACTATGCAACTCTACAAGATAAGCGC
                           CGCGGGTCGCTAACCCTTCAGGAGAACAATCCCCGAAGAGCGTGATGACCGTCGGCCGGGTCAGATTCCCGGAGTGAGGCGCTGCCTTCGGAGCCCGTGC
                           GGCGCCGAGACCTATTCGCTTCTCGGCAGGAAGGCGCTGTGAGTCAGAGCCAAACCTTGATGTTCGCGCCGAGCTGGTCCCCGAGATTGCGAGCGATCCG
                           ATGGACAGGGGCAGGGCCGACGACCGGGGGCCTCAAACGGGGGCCCGCGCTTCTACGGCTCCACCCACGGGTGCGGTCTGCCGCGTCTCGGTGCAGGTAC
                           GGCCCCGCTGTTAGTTGCCGGACGTAGGCGCAGCGGGGCGCTACCCGGCGGGTTCGACCCCTACAGCCGGGCGTGACCCGGGTCGACGACCCATGGTCGG
                           AGCCTGCGTTTACGGTGCGCATTCGTGCGTTGGGACCCCCGCCCGGCCCCGTGTTCGCCCTGCAGGGCTCGACCAAGCTCTAGTAAACACTGCACAGTCC
                           CTGTCATAGCTCGGCTAGCGGACTCCCCTCCTGCGAGTTACCACCGGCCCGTGCCAGGTTTGCCTTCCTTAATGAGCCACCGTACCCTAGCCCCGGCACC
                           CGTCACTGCATGGCTGTCAGGACGGGCGGCGCTCCTCTCCAACCGTTGTGCCATACCACCGCGATAGCCCTTAGTCCGGGGACCGCTCTGAGCCTCCCCA
                           CTGCGGGGGCCAATTGGCGAGGACCCGTCGGAGGCGCATGCGCACGTCGAACGGTGAGCTACGGCCGCAGTTGGATTAACAATCAAGAGCTCGGTAGGGA
                           CTGGGCCTTCGGCGGCCTCCATCAATCTGACTTTACACATCCGGCACATCAAATGTAGGTGAACGTCTGCGGCGCGAACTAGTGGTGTAGGAGAGAATCA
                           GGCCCTTTAGTTCTGAACAGACGTCTCAATTATCCCGACCCGTCAAGTGCGTCCAAACAGTGTGATCGTCGATTGTCCGAACCCGGAAAACGTTCACCAC
                           CATGACACTATACTATTGATAGAGAGCTGTTGCCTCAAACCAAGCTGCGTGGTCTGGCGGGACGCAACGCTGTAGCTTACCAACTACCACTAGCAGCCCA
                           GCCCTCAAGTAGTAGCAGCCTGGCTTATAGACCGACCCACTGACGGCCGGCATGGTCAGG
Enteritidis131831          CCACCGCAGGCACAGCTGGGGGACTGGTGGGTCGTGGTACACGGCAGACATCGCGTCGTGTCGTCCCTTCCCGCCACACAATTGTCGCAGAACTTCGATT
                           GGAGCTCGTGCGGACGGCACCCCCCCTCGCGGCAACCGGGACGCGGCTCCGGAAGACCCCATCGCCGCCCCCGTACTATGCAACTCTACAAGATAAGCGC
                           CGCGGGTCGCTAACCCTTCAGGAGAACAATCCCCG??????GTGATGACCGTCGGCCGGGTCAGATTCCCGGAGTGAGGCGCTGCCTTCGGAGCCCGTGC
                           GGCGCCGAGACCTATTCGCTTCTCGGCAGGAAGGCGCTGT????CAGAGCCAAACCTTGATGTTCGCGCCGAGCTGGTCCCCGAGATTGCGAGCGATCCG
                           ATGGACAGAGGCAGGGCCGACGACCGGGGGCCTCAAACGGGGGCCCGCGCTTCTACGGCTCCACCCACGGGTGCGGTCTGCCGCGTCTCGGTGCAGGTAC
                           GGCCCCGCTGTTAGTTGCCGGACGTAGGCGCAGCGGGGCGCTACCCGGCGGGTTCGACCCCTACAGCCGGGCGTGACCCGGGTCGACGACCCATGGTCGG
                           AGCCTGCGTTTACGGTGCGCATTCGTGCGTTGGGACCCCCGCCCGGCCCCGTGTTCGCCCTGCAGGGCTCGACCAAGCTCTAGTAAACACTGCACAGTCC
                           CTGTCATAGCTCGGCTAGCGGACTCCCCTCCTGCGAGTTACCACCGGCCCGTGCCAGGTTTGCCTTCCTTAATGAGCCACCGTACCCTAGCCCCGGCACC
                           CGTCACTGCATGGCTGTCAGGACGGGCGGCGCTCCTCTCCAACCGTTGTGCCATACCACCGCGATAGCCCTTAGTCCGGGGACCGCTCTGAGCCTCCCCA
                           CTGCGGGGGCCAATTGGCGAGGACCCGTCGGAGGCGCATGCGCACGTCGAACGGTGAGCTACGGCCGCAGTTGGATTAACAATCAAGAGCTCGGTAGGGA
                           CTGGGCCTTCGGCGGCCTCCATCAATCTGACTTTACACATCCGGCACATCAAATGTAGGTGAACGTCTGCGGCGCGAACTAGTGGTGTAGGAGAGAATCA
                           GGCCCTTTAGTTCTGAACAGACGTCTCAATTATCCCGACCCGTCAAGTGCGTCCAAACAGTGTGATCGTCGATTGTCCGAACCCGGAAAACGTTCACCAC
                           CATGACACTATACTATTGATAGAGAGCTGTTGCCTCAAACCAAGCTGCGTGGTCTGGCGGGACGCAACGCTGTAGCTTACCAACTACCACTAGCAGCCCA
                           GCCCTCAAGTAGTAGCAGCCTGGCTTATAGACCGACCCACTGACGGCCGGCATGGTCAGG
Enteritidis17927           CCACCGCAGGCACAGCTGGGGGACTGGTGGGTCGTGGTACACGGCAGACATCGCGTCGTGTCGTCCCTTCCCGCCACACAATTGTCGCAGAACTTCGATT
                           GGAGCTCGTGCGGACGGCACCCCCCCTCGCGGCAACCGGGACGCGGCTCCGGAAGACCCCATCGCCGCCCCCGTACTATGCAACTCTACAAGATAAGCGC
                           CGCGGGTCGCTAACCCTTCAGGAGAACAATCCCCGAAGAGCGTGATGACCGTCGGCCGGGTCAGATTCCCGGAGTGAGGCGCTGCCTTCGGAGCCCGTGC
                           GGCGCCGAGACCTATTCGCTTCTCGGCAGGAAGGCGCTGTGAGTCAGAGCCAAACCTTGATGTTCGCGCCGAGCTGGTCCCCGAGATTGCGAGCGATCCG
                           ATGGACAGGGGCAGGGCCGACGACCGGGGGCCTCAAACGGGGGCCCGCGCTTCTACGGCTCCACCCACGGGTGCGGTCTGCCGCGTCTCGGTGCAGGTAC
                           GGCCCCGCTGTTAGTTGCCGGACGTAGGCGCAGCGGGGCGCTACCCGGCGGGTTCGACCCCTACAGCCGGGCGTGACCCGGGTCGACGACCCATGGTCGG
                           AGCCTGCGTTTACGGTGCGCATTCGTGCGTTGGGACCCCCGCCCGGCCCCGTGTTCGCCCTGCAGGGCTCGACCAAGCTCTAGTAAACACTGCGCAGTCC
                           CTGTCATAGCTCGGCTAGCGGACTCCCCTCCTGCGAGTTACCACCGGCCCGTGCCAGGTTTGCCTTCCTTAATGAGCCACCGTACCCTAGCCCCGGCACC
                           CGTCACTGCATGGCTGTCAGGACGGGCGGCGCTCCTCTCCAACCGTTGTGCCATACCACCGCGATAGCCCTTAGTCCGGGGACCGCTCTGAGCCTCCCCA
                           CTGCGGGGGCCAATTGGCGAGGACCCGTCGGAGGCGCATGCGCACGTCGAACGGTGAGCTGCGGCCGCAGTTGGATTAACAATCAAGAGCTCGGTAGGGA
                           CTGGGCCTTCGGCGGCCTCCATCAATCTGACTTTACACATCCGGCACATCAAATGTAGGTGAACGTCTGCGGCGCGAACTAGTGGTGTAGGAGAGAATCA
                           GGCCCTTTAGTTCTGAACAGACGTCTCAATTATCCCGACCCGTCAAGTGCGTCCAAACAGTGTGATCGTCGATTGTCCGAACCCGGAAAACGTTCACCAC
                           CATGACACTATACTATTGATAGAGAGCTGTTGCCTCAAACCAAGCTGCGTGGTCTGGCGGGACGCAACGCTGTAGCTTACCAACTACCACTAGCAGCCCA
                           GCCCTCAAGTAGTAGCAGCCTGGCTTATAGACCGACCCACTGACGGCCGGCATGGTCAGG
Enteritidis20101237        CCACCGCAGGCACAGCTGGGGGACTGGTGGGTCGTGGTACACGGCAGACATCGCGTCGTGTCGTCCCTTCCCGCCACACAATTGTCGCAGAACTTCGATT
                           GGAGCTCGTGCGGACGGCACCCCCCCTCGCGGCAACCGGGACGCGGCTCCGGAAGACCCCATCGCCGCCCCCGTACTATGCAACTCTACAAGATAAGCGC
                           CGCGGGTCGCTAACCCTTCAGGAGAACAATCCCCGAAGAGCGTGATGACCGTCGGCCGGGTCAGATTCCCGGAGTGAGGCGCTGCCTTCGGAGCCCGTGC
                           GGCGCCGAGACCTATTCGCTTCTCGGCAGGAAGGCGCTGTGAGTCAGAGCCAAACCTTGATGTTCGCGCCGAGCTGGTCCCCGAGATTGCGAGCGATCCG
                           ATGGACAGGGGCAGGGCCGACGACCGGGGGCCTCAAACGGGGGCCCGCGCTTCTACGGCTCCACCCACGGGTGCGGTCTGCCGCGTCTCGGTGCAGGTAC
                           GGCCCCGCTGTTAGTTGCCGGACGTAGGCGCAGCGGGGCGCTACCCGGCGGGTTCGACCCCTACAGCCGGGCGTGACCCGGGTCGACGACCCATGGTCGG
                           AGCCTGCGTTTACGGTGCGCATTCGTGCGTTGGGACCCCCGCCCGGCCCCGTGTTCGCCCTGCAGGGCTCGACCAAGCTCTAGTAAACACTGCACAGTCC
                           CTGTCATAGCTCGGCTAGCGGACTCCCCTCCTGCGAGTTACCACCGGCCCGTGCCAGGTTTGCCTTCCTTAATGAGCCACCGTACCCTAGCCCCGGCACC
                           CGTCACTGCATGGCTGTCAGGACGGGCGGCGCTCCTCTCCAACCGTTGTGCCATACCACCGCGATAGCCCTTAGTCCGGGGACCGCTCTGAGCCTCCCCA
                           CTGCGGGGGCCAATTGGCGAGGACCCGTCGGAGGCGCATGCGCACGTCGAACGGTGAGCTACGGCCGCAGTTGGATTAACAATCAAGAGCTCGGTAGGGA
                           CTGGGCCTTCGGCGGCCTCCATCAATCTGACTTTACACATCCGGCACATCAAATGTAGGTGAACGTCTGCGGCGCGAACTAGTGGTGTAGGAGAGAATCA
                           GGCCCTTTAGTTCTGAACAGACGTCTCAATTATCCCGACCCGTCAAGTGCGTCCAAACAGTGTGATCGTCGATTGTCCGAACCCGGAAAACGTTCACCAC
                           CATGACACTATACTATTGATAGAGAGCTGTTGCCTCAAACCAAGCTGCGTGGTCTGGCGGGACGCAACGCTGTAGCTTACCAACTACCACTAGCAGCCCA
                           GCCCTCAAGTAGTAGCAGCCTGGCTTATAGACCGACCCACTGACGGCCGGCATGGTCAGG
Enteritidis2010K0669       CCACCGCAGGCACAGCTGGGGGACTGGTGGGTCGTGGTACACGGCAGACATCGCGTCGTGTCGTCCCTTCCCGCCACACAATTGTCGCAGAACTTCGATT
                           GGAGCTCGTGCGGACGGCACCCCCCCTCGCGGCAACCGGGACGCGGCTCCGGAAGACCCCATCGCCGCCCCCGTACTATGCAACTCTACAAGATAAGCGC
                           CGCGGGTCGCTAACCCTTCAGGAGAACAATCCCCGAAGAGCGTGATGACCGTCGGCCGGGTCAGATTCCCGGAGTGAGGCGCTGCCTTCGGAGCCCGTGC
                           GGCGCCGAGACCTATTCGCTTCTCGGCAGGAAGGCGCTGTGAGTCAGAGCCAAACCTTGATGTTCGCGCCGAGCTGGTCCCCGAGATTGCGAGCGATCCG
                           ATGGACAGGGGCAGGGCCGACGACCGGGGGCCTCAAACGGGGGCCCGCGCTTCTACGGCTCCACCCACGGGTGCGGTCTGCCGCGTCTCGGTGCAGGTAC
                           GGCCCCGCTGTTAGTTGCCGGACGTAGGCGCAGCGGGGCGCTACCCGGCGGGTTCGACCCCTACAGCCGGGCGTGACCCGGGTCGACGACCCATGGTCGG
                           AGCCTGCGTTTACGGTGCGCATTCGTGCGTTGGGACCCCCGCCCGGCCCCGTGTTCGCCCTGCAGGGCTCGACCAAGCTCTAGTAAACACTGCACAGTCC
                           CTGTCATAGCTCGGCTAGCGGACTCCCCTCCTGCGAGTTACCACCGGCCCGTGCCAGGTTTGCCTTCCTTAATGAGCCACCGTACCCTAGCCCCGGCACC
                           CGTCACTGCATGGCTGTCAGGACGGGCGGCGCTCCTCTCCAACCGTTGTGCCATACCACCGCGATAGCCCTTAGTCCGGGGACCGCTCTGAGCCTCCCCA
                           CTGCGGGGGCCAATTGGCGAGGACCCGTCGGAGGCGCATGCGCACGTCGAACGGTGAGCTACGGCCGCAGTTGGATTAACAATCAAGAGCTCGGTAGGGA
                           CTGGGCCTTCGGCGGCCTCCATCAATCTGACTTTACACATCCGGCACATCAAATGTAGGTGAACGTCTGCGGCGCGAACTAGTGGTGTAGGAGAGAATCA
                           GGCCCTTTAGTTCTGAACAGACGTCTCAATTATCCCGACCCGTCAAGTGCGTCCAAACAGTGTGATCGTCGATTGTCCGAACCCGGAAAACGTTCACCAC
                           CATGACACTATACTATTGATAGAGAGCTGTTGCCTCAAACCAAGCTGCGTGGTCTGGCGGGACGCAACGCTGTAGCTTACCAACTACCACTAGCAGCCCA
                           GCCCTCAAGTAGTAGCAGCCTGGCTTATAGACCGACCCACTGACGGCCGGCATGGTCAGG
Enteritidis2010K2599       CCACCGCAGGCACAGCTGGGGGACTGGTGGGTCGTGGTACACGGCAGACATCGCGTCGTGTCGTCCCTTCCCGCCACACAATTGTCGCAGAACTTCGATT
                           GGAGCTCGTGCGGACGGCACCCCCCCTCGCGGCAACCGGGACGCGGCTCCGGAAGACCCCATCGCCGCCCCCGTACTATGCAACTCTACAAGATAAGCGC
                           CGCGGGTCGCTAACCCTTCAGGAGAACAATCCCCGAAGAGCGTGATGACCGTCGGCCGGGTCAGATTCCCGGAGTGAGGCGCTGCCTTCGGAGCCCGTGC
                           GGCGCCGAGACCTATTCGCTTCTCGGCAGGAAGGCGCTGTGAGTCAGAGCCAAACCTTGATGTTCGCGCCGAGCTGGTCCCCGAGATTGCGAGCGATCCG
                           ATGGACAGGGGCAGGGCCGACGACCGGGGGCCTCAAACGGGGGCCCGCGCTTCTACGGCTCCACCCACGGGTGCGGTCTGCCGCGTCTCGGTGCAGGTAC
                           GGCCCCGCTGTTAGTTGCCGGACGTAGGCGCAGCGGGGCGCTACCCGGCGGGTTCGACCCCTACAGCCGGGCGTGACCCGGGTCGACGACCCATGGTCGG
                           AGCCTGCGTTTACGGTGCGCATTCGTGCGTTGGGACCCCCGCCCGGCCCCGTGTTCGCCCTGCAGGGCTCGACCAAGCTCTAGTAAACACTGCACAGTCC
                           CTGTCATAGCTCGGCTAGCGGACTCCCCTCCTGCGAGTTACCACCGGCCCGTGCCAGGTTTGCCTTCCTTAATGAGCCACCGTACCCTAGCCCCGGCACC
                           CGTCACTGCATGGCTGTCAGGACGGGCGGCGCTCCTCTCCAACCGTTGTGCCATACCACCGCGATAGCCCTTAGTCCGGGGACCGCTCTGAGCCTCCCCA
                           CTGCGGGGGCCAATTGGCGAGGACCCGTCGGAGGCGCATGCGCACGTCGAACGGTGAGCTACGGCCGCAGTTGGATTAACAATCAAGAGCTCGGTAGGGA
                           CTGGGCCTTCGGCGGCCTCCATCAATCTGACTTTACACATCCGGCACATCAAATGTAGGTGAACGTCTGCGGCGCGAACTAGTGGTGTAGGAGAGAATCA
                           GGCCCTTTAGTTCTGAACAGACGTCTCAATTATCCCGACCCGTCAAGTGCGTCCAAACAGTGTGATCGTCGATTGTCCGAACCCGGAAAACGTTCACCAC
                           CATGACACTATACTATTGATAGAGAGCTGTTGCCTCAAACCAAGCTGCGTGGTCTGGCGGGACGCAACGCTGTAGCTTACCAACTACCACTAGCAGCCCA
                           GCCCTCAAGTAGTAGCAGCCTGGCTTATAGACCGACCCACTGACGGCCGGCATGGTCAGG
Enteritidis225101          CCACCGCAGGCACAGCTGGGGGACTGGTGGGTCGTGGTACACGGCAGACATCGCGTCGTGTCGTCCCTTCCCGCCACACAATTGTCGCAGAACTTCGATT
                           GGAGCTCGTGCGGACGGCACCCCCCCTCGCGGCAACCGGGACGCGGCTCCGGAAGACCCCATCGCCGCCCCCGTACTATGCAACTCTACAAGATAAGCGC
                           CGCGGGTCGCTAACCCTTCAGGAGAACAATCCCCGAAGAGCGTGATGACCGTCGGCCGGGTCAGATTCCCGGAGTGAGGCGCTGCCTTCGGAGCCCGTGC
                           GGCGCCGAGACCTATTCGCTTCTCGGCAGGAAGGCGCTGTGAGTCAGAGCCAAACCTTGATGTTCGCGCCGAGCTGGTCCCCGAGATTGCGAGCGATCCG
                           ATGGACAGAGGCAGGGCCGACGACCGGGGGCCTCAAACGGGGGCCCGCGCTTCTACGGCTCCACCCACGGGTGCGGTCTGCCGCGTCTCGGTGCAGGTAC
                           GGCCCCGCTGTTAGTTGCCGGACGTAGGCGCAGCGGGGCGCTACCCGGCGGGTTCGACCCCTACAGCCGGGCGTGACCCGGGTCGACGACCCATGGTCGG
                           AGCCTGCGTTTACGGTGCGCATTCGTGCGTTGGGACCCCCGCCCGGCCCCGTGTTCGCCCTGCAGGGCTCGACCAAGCTCTAGTAAACACTGCACAGTCC
                           CTGTCATAGCTCGGCTAGCGGACTCCCCTCCTGCGAGTTACCACCGGCCCGTGCCAGGTTTGCCTTCCTTAATGAGCCACCGTACCCTAGCCCCGGCACC
                           CGTCACTGCATGGCTGTCAGGACGGGCGGCGCTCCTCTCCAACCGTTGTGCCATACCACCGCGATAGCCCTTAGTCCGGGGACCGCTCTGAGCCTCCCCA
                           CTGCGGGGGCCAATTGGCGAGGACCCGTCGGAGGCGCATGCGCACGTCGAACGGTGAGCTACGGCCGCAGTTGGATTAACAATCAAGAGCTCGGTAGGGA
                           CTGGGCCTTCGGCGGCCTCCATCAATCTGACTTTACACATCCGGCACATCAAATGTAGGTGAACGTCTGCGGCGCGAACTAGTGGTGTAGGAGAGAATCA
                           GGCCCTTTAGTTCTGAACAGACGTCTCAATTATCCCGACCCGTCAAGTGCGTCCAAACAGTGTGATCGTCGATTGTCCGAACCCGGAAAACGTTCACCAC
                           CATGACACTATACTATTGATAGAGAGCTGTTGCCTCAAACCAAGCTGCGTGGTCTGGCGGGACGCAACGCTGTAGCTTACCAACTACCACTAGCAGCCCA
                           GCCCTCAAGTAGTAGCAGCCTGGCTTATAGACCGACCCACTGACGGCCGGCATGGTCAGG
Enteritidis22558           CCACCGCAGGCACAGCTGGGGGACTGGTGGGTCGTGGTACACGGCAGACATCGCGTCGTGTCGTCCCTTCCCGCCACACAATTGTCGCAGAACTTCGATT
                           GGAGCTCGTGCGGACGGCACCCCCCCTCGCGGCAACCGGGACGCGGCTCCGGAAGACCCCATCGCCGCCCCCGTACTATGCAACTCTACAAGATAAGCGC
                           CGCGGGTCGCTAACCCTTCAGGAGAACAATCCCCGAAGAGCGTGATGACCGTCGGCCGGGTCAGATTCCCGGAGTGAGGCGCTGCCTTCGGAGCCCGTGC
                           GGCGCCGAGACCTATTCGCTTCTCGGCAGGAAGGCGCTGTGAGTCAGAGCCAAACCTTGATGTTCGCGCCGAGCTGGTCCCCGAGATTGCGAGCGATCCG
                           ATGGACAGGGGCAGGGCCGACGACCGGGGGCCTCAAACGGGGGCCCGCGCTTCTACGGCTCCACCCACGGGTGCGGTCTGCCGCGTCTCGGTGCAGGTAC
                           GGCCCCGCTGTTAGTTGCCGGACGTAGGCGCAGCGGGGCGCTACCCGGCGGGTTCGACCCCTACAGCCGGGCGTGACCCGGGTCGACGACCCATGGTCGG
                           AGCCTGCGTTTACGGTGCGCATTCGTGCGTTGGGACCCCCGCCCGGCCCCGTGTTCGCCCTGCAGGGCTCGACCAAGCTCTAGTAAACACTGCACAGTCC
                           CTGTCATAGCTCGGCTAGCGGACTCCCCTCCTGCGAGTTACCACCGGCCCGTGCCAGGTTTGCCTTCCTTAATGAGCCACCGTACCCTAGCCCCGGCACC
                           CGTCACTGCATGGCTGTCAGGACGGGCGGCGCTCCTCTCCAACCGTTGTGCCATACCACCGCGATAGCCCTTAGTCCGGGGACCGCTCTGAGCCTCCCCA
                           CTGCGGGGGCCAATTGGCGAGGACCCGTCGGAGGCGCATGCGCACGTCGAACGGTGAGCTACGGCCGCAGTTGGATTAACAATCAAGAGCTCGGTAGGGA
                           CTGGGCCTTCGGCGGCCTCCATCAATCTGACTTTACACATCCGGCACATCAAATGTAGGTGAACGTCTGCGGCGCGAACTAGTGGTGTAGGAGAGAATCA
                           GGCCCTTTAGTTCTGAACAGACGTCTCAATTATCCCGACCCGTCAAGTGCGTCCAAACAGTGTGATCGTCGATTGTCCGAACCCGGAAAACGTTCACCAC
                           CATGACACTATACTATTGATAGAGAGCTGTTGCCTCAAACCAAGCTGCGTGGTCTGGCGGGACGCAACGCTGTAGCTTACCAACTACCACTAGCAGCCCA
                           GCCCTCAAGTAGTAGCAGCCTGGCTTATAGACCGACCCACTGACGGCCGGCATGGTCAGG
Enteritidis22704           CCACCGCAGGCACAGCTGGGGGACTGGTGGGTCGTGGTACACGGCAGACATCGCGTCGTGTCGTCCCTTCCCGCCACACAATTGTCGCAGAACTTCGATT
                           GGAGCTCGTGCGG??????????????????????????????????????GAAGACCCCATCGCCGCCCCCGTACTATGCAACTCTACAAGATAAGCGC
                           CGCGGGTCGCTAACCCTTCAGGAGAACAATCCCCGAAGAGCGTGATGACCGTCGGCCGGGTCAGATTCCCGGAGTGAGGCGCTGCCTTCGGAGCCCGTGC
                           GGCGCCGAGACCTATTCGCTTCTCGGCAGGAAGGCGCTGTGAGTCAGAGCCAAACCTTGATGTTCGCGCCGAGCTGGTCCCCGAGATTGCGAGCGATCCG
                           ATGGACAGGGGCAGGGCCGACGACCGGGGGCCTCAAACGGGGGCCCGCGCTTCTACGGCTCCA??????????CGGTCTGCCGCGTCTCGGTGCAGGTAC
                           GGCCCCGCTGTTAGTTGCCGGACGTAGGCGCAGCGGGGCGCTACCCGGCGGGTTCGACCCCTACAGCCGGGCGTGACCCGGGTCGACGACCCATGGTCGG
                           AGCCTGCGTTTACGGTGCGCATTCGTGCGTTGGGACCCCCGCCCGGCCCCGTGTTCGCCCTGCAGGGCTCGACCAAGCTCTAGTAAACACTGCACAGTCC
                           CTGTCATAGCTCGGCTAGCGGACTCCCCTCCTGCGAGTTACCACCGGCCCGTGCCAGGTTTGCCTTCCTTAATGAGCCACCGTACCCTAGCCCCGGCACC
                           CGTCACTGCATGGCTGTCAGGACGGGCGGCGCTCCTCTCCAACCGTTGTGCCATACCACCGCGATAGCCCTTAGTCCGGGGACCGCTCTGAGCCTCCCCA
                           CTGCGGGGGCCAATTGGCGAGGACCCGTCGGAGGCGCATGCGCACGTCGAACGGTGAGCTACGGCCGCAGTTGGATTAACAATCAAGAGCTCGGTAGGGA
                           CTGGGCCTTCGGCGGCCTCCATCAATCTGACTTTACACATCCGGCACATCAAATGTAGGTGAACGTCTGCGGCGCGAACTAGTGGTGTAGGAGAGAATCA
                           GGCCCTTTAGTTCTGAACAGACGTCTCAATTATCCCGACCCGTCAAGTGCGTCCAAACAGTGTGATCGTCGATTGTCCGAACCCGGAAAACGTTCACCAC
                           CATGACACTATACTATTGATAGAGAGCTGTTGCCTCAAACCAAGCTGCGTGGTCTGGCGGGACGCAACGCTGTAGCTTACCAACTACCACTAGCAGCCCA
                           GCCCTCAAGTAGTAGCAGCCTGGCTTATAGACCGACCCACTGACGGCCGGCATGGTCAGG
Enteritidis33944           CCACCGCAGGCACAGCTGGGGGACTGGTGGGTCGTGGTACACGGCAGACATCGCGTCGTGTCGTCCCTTCCCGCCACACAATTGTCGCAGAACTTCGATT
                           GGAGCTCGTGCGGACGGCACCCCCCCTCGCGGCAACCGGGACGCGGCTCCGGAAGACCCCATCGCCGCCCCCGTACTATGCAACTCTACAAGATAAGCGC
                           CGCGGGTCGCTAACCCTTCAGGAGAACAATCCCCGAAGAGCGTGATGACCGTCGGCCGGGTCAGATTCCCGGAGTGAGGCGCTGCCTTCGGAGCCCGTGC
                           GGCGCCGAGACCTATTCGCTTCTCGGCAGGAAGGCGCTGTGAGTCAGAGCCAAACCTTGATGTTCGCGCCGAGCTGGTCCCCGAGATTGCGAGCGATCCG
                           ATGGACAGGGGCAGGGCCGACGACCGGGGGCCTCAAACGGGGGCCCGCGCTTCTACGGCTCCACCCACGGGTGCGGTCTGCCGCGTCTCGGTGCAGGTAC
                           GGCCCCGCTGTTAGTTGCCGGACGTAGGCGCAGCGGGGCGCTACCCGGCGGGTTCGACCCCTACAGCCGGGCGTGACCCGGGTCGACGACCCATGGTCGG
                           AGCCTGCGTTTACGGTGCGCATTCGTGCGTTGGGACCCCCGCCCGGCCCCGTGTTCGCCCTGCAGGGCTCGACCAAGCTCTAGTAAACACTGCACAGTCC
                           CTGTCATAGCTCGGCTAGCGGACTCCCCTCCTGCGAGTTACCACCGGCCCGTGCCAGGTTTGCCTTCCTTAATGAGCCACCGTACCCTAGCCCCGGCACC
                           CGTCACTGCATGGCTGTCAGGACGGGCGGCGCTCCTCTCCAACCGTTGTGCCATACCACCGCGATAGCCCTTAGTCCGGGGACCGCTCTGAGCCTCCCCA
                           CTGCGGGGGCCAATTGGCGAGGACCCGTCGGAGGCGCATGCGCACGTCGAACGGTGAGCTACGGCCGCAGTTGGATTAACAATCAAGAGCTCGGTAGGGA
                           CTGGGCCTTCGGCGGCCTCCATCAATCTGACTTTACACATCCGGCACATCAAATGTAGGTGAACGTCTGCGGCGCGAACTAGTGGTGTAGGAGAGAATCA
                           GGCCCTTTAGTTCTGAACAGACGTCTCAATTATCCCGACCCGTCAAGTGCGTCCAAACAGTGTGATCGTCGATTGTCCGAACCCGGAAAACGTTCACCAC
                           CATGACACTATACTATTGATAGAGAGCTGTTGCCTCAAACCAAGCTGCGTGGTCTGGCGGGACGCAACGCTGTAGCTTACCAACTACCACTAGCAGCCCA
                           GCCCTCAAGTAGTAGCAGCCTGGCTTATAGACCGACCCACTGACGGCCGGCATGGTCAGG
Enteritidis48554917        CCACCGCAGGCACAGCTGGGGGACTGGTGGGTCGTGGTACACGGCAGACATCGCGTCGTGTCGTCCCTTCCCGCCACACAATTGTCGCAGAACTTCGATT
                           GGAGCTCGTGCGGACGGCACCCCCCCTCGCGGCAACCGGGACGCGGCTCCGGAAGACCCCATCGCCGCCCCCGTACTATGCAACTCTACAAGATAAGCGC
                           CGCGGGTCGCTAACCCTTCAGGAGAACAATCCCCGAAGAGCGTGATGACCGTCGGCCGGGTCAGATTCCCGGAGTGAGGCGCTGCCTTCGGAGCCCGTGC
                           GGCGCCGAGACCTATTCGCTTCTCGGCAGGAAGGCGCTGTGAGTCAGAGCCAAACCTTGATGTTCGCGCCGAGCTGGTCCCCGAGATTGCGAGCGATCCG
                           ATGGACAGGGGCAGGGCCGACGACCGGGGGCCTCAAACGGGGGCCCGCGCTTCTACGGCTCCACCCACGGGTGCGGTCTGCCGCGTCTCGGTGCAGGTAC
                           GGCCCCGCTGTTAGTTGCCGGACGTAGGCGCAGCGGGGCGCTACCCGGCGGGTTCGACCCCTACAGCCGGGCGTGACCCGGGTCGACGACCCATGGTCGG
                           AGCCTGCGTTTACGGTGCGCATTCGTGCGTTGGGACCCCCGCCCGGCCCCGTGTTCGCCCTGCAGGGCTCGACCAAGCTCTAGTAAACACTGCACAGTCC
                           CTGTCATAGCTCGGCTAGCGGACTCCCCTCCTGCGAGTTACCACCGGCCCGTGCCAGGTTTGCCTTCCTTAATGAGCCACCGTACCCTAGCCCCGGCACC
                           CGTCACTGCATGGCTGTCAGGACGGGCGGCGCTCCTCTCCAACCGTTGTGCCATACCACCGCGATAGCCCTTAGTCCGGGGACCGCTCTGAGCCTCCCCA
                           CTGCGGGGGCCAATTGGCGAGGACCCGTCGGAGGCGCATGCGCACGTCGAACGGTGAGCTACGGCCGCAGTTGGATTAACAATCAAGAGCTCGGTAGGGA
                           CTGGGCCTTCGGCGGCCTCCATCAATCTGACTTTACACATCCGGCACATCAAATGTAGGTGAACGTCTGCGGCGCGAACTAGTGGTGTAGGAGAGAATCA
                           GGCCCTTTAGTTCTGAACAGACGTCTCAATTATCCCGACCCGTCAAGTGCGTCCAAACAGTGTGATCGTCGATTGTCCGAACCCGGAAAACGTTCACCAC
                           CATGACACTATACTATTGATAGAGAGCTGTTGCCTCAAACCAAGCTGCGTGGTCTGGCGGGACGCAACGCTGTAGCTTACCAACTACCACTAGCAGCCCA
                           GCCCTCAAGTAGTAGCAGCCTGGCTTATAGACCGACCCACTGACGGCCGGCATGGTCAGG
Enteritidis503079          CCACCGCAGGCACAGCTGGGGGACTGGTGGGTCGTGGTACACGGCAGACATCGCGTCGTGTCGTCCCTTCCCGCCACACAATTGTCGCAGAACTTCGATT
                           GGAGCTCGTGCGGACGGCACCCCCCCTCGCGGCAACCGGGACGCGGCTCCGGAAGACCCCATCGCCGCCCCCGTACTATGCAACTCTACAAGATAAGCGC
                           CGCGGGTCGCTAACCCTTCTGGAGAACAATCCCCGAAGAGCGTGATGACCGTCGGCCGGGTCAGATTCCCGGAGTGAGGCGCTGCCTTCGGAGCCCGTGC
                           GGCGCCGAGACCTATTCGCTTCTCGGCAGGAAGGCGCTGTGAGTCAGAGCCAAACCTTGATGTTCGCGCCGAGCTGGTCCCCGAGATTGCGAGCGATCCG
                           ATGGACAGGGGCAGGGCCGACGACCGGGGGCCTCAAACGGGGGCCCGCGCTTCTACGGCTCCACCCACGGGTGCGGTCTGCCGCGTCTCGGTGCAGGTAC
                           GGCCCCGCTGTTAGTTGCCGGACGTAGGCGCAGCGGGGCGCTACCCGGCGGGTTCGACCCCTACAGCCGGGCGTGACCCGGGTCGACGACCCATGGTCGG
                           AGCCTGCGTTTACGGTGCGCATTCGTGCGTTGGGACCCCCGCCCGGCCCCGTGTTCGCCCTGCAGGGCTCGACCAAGCTCTAGTAAACACTGCACAGTCC
                           CTGTCATAGCTCGGCTAGCGGACTCCCCTCCTGCGAGTTACCACCGGCCCGTGCCAGGTTTGCCTTCCTTAATGAGCCACCGTACCCTAGCCCCGGCACC
                           CGTCACTGCATGGCTGTCAGGACGGGCGGCGCTCCTCTCCAACCGTTGTGCCATACCACCGCGATAGCCCTTAGTCCGGGGACCGCTCTGAGCCTCCCCA
                           CTGCGGGGGCCAATTGGCGAGGACCCGTCGGAGGCGCATGCGCACGTCGAACGGTGAGCTACGGCCGCAGTTGGATTAACAATCAAGAGCTCGGTAGGGA
                           CTGGGCCTTCGGCGGCCTCCATCAATCTGACTTTACACATCCGGCACATCAAATGTAGGTGAACGTCTGCGGCGCGAACTAGTGGTGTAGGAGAGAATCA
                           GGCCCTTTAGTTCTGAACAGACGTCTCAATTATCCCGACCCGTCAAGTGCGTCCAAACAGTGTGATCGTCGATTGTCCGAACCCGGAAAACGTTCACCAC
                           CATGACACTATACTATTGATAGAGAGCTGTTGCCTCAAACCAAGCTGCGTGGTCTGGCGGGACGCAACGCTGTAGCTTACCAACTACCACTAGCAGCCCA
                           GCCCTCAAGTAGTAGCAGCCTGGCTTATAGACCGACCCACTGACGGCCGGCATGGTCAGG
Enteritidis505646          CCACCGCAGGCACAGCTGGGGGACTGGTGGGTCGTGGTACACGGCAGACATCGCGTCGTGTCGTCCCTTCCCGCCACACAATTGTCGCAGAACTTCGATT
                           GGAGCTCGTGCGGACGGCACCCCCCCTCGCGGCAACCGGGACGCGGCTCCGGAAGACCCCATCGCCGCCCCCGTACTATGCAACTCTACAAGATAAGCGC
                           CGCGGGTCGCTAACCCTT?????????????????AAGAGCGTGATGACCGTCGGCCGGGTCAGATTCCCGGAGTGAGGCGCTGCCTTCGGAGCCCGTGC
                           GGCGCCGAGACCTATTCGCTTCTCGGCAGGAAGGCGCTGTGAGTCAGAGCCAAACCTTGATGTTCGCGCCGAGCTGGTCCCCGAGATTGCGAGCGATCCG
                           ATGGACAGGGGCAGGGCCGACGACCGGGGGCCTCAAACGGGGGCCCGCGCTTCTACGGCTCCACCCACGGGTGCGGTCTGCCGCGTCTCGGTGCAGGTAC
                           GGCCCCGCTGTTAGTTGCCGGACGTAGGCGCAGCGGGGCGCTACCCGGCGGGTTCGACCCCTACAGCCGGGCGTGACCCGGGTCGACGACCCATGGTCGG
                           AGCCTGCGTTTACGGTGCGCATTCGTGCGTTGGGACCCCCGCCCGGCCCCGTGTTCGCCCTGCAGGGCTCGACCAAGCTCTAGTAAACACTGCACAGTCC
                           CTGTCATAGCTCGGCTAGCGGACTCCCCTCCTGCGAGTTACCACCGGCCCGTGCCAGGTTTGCCTTCCTTAATGAGCCACCGTACCCTAGCCCCGGCACC
                           CGTCACT??ATGGCTGTCAGGACGGGCGGCGCTCCTCTCCAACCGTTGTGCCATACCACCGCGATAGCCCTTAGTCCGGGGACCGCTCTGAGCCTCCCCA
                           CTGCGGGGGCCAATTGGCGAGGACCCGTCGGAGGCGCATGCGCACGTCGAACGGTGAGCTACGGCCGCAGTTGGATTAACAATCAAGAGCTCGGTAGGGA
                           CTGGGCCTTCGGCGGCCTCCATCAATCTGACTTTACACATCCGGCACATCAAATGTAGGTGAACGTCTGCGGCGCGAACTAGTGGTGTAGGAGAGAATCA
                           GGCCCTTTAGTTCTGAACAGACGTCTCAATTATCCCGACCCGTCAAGTGCGTCCAAACAGTGTGATCGTCGATTGTCCGAACCCGGAAAACGTTCACCAC
                           CATGACACTATACTATTGATAGAGAGCTGTTGCCTCAAACCAAGCTGCGTGGTCTGGCGGGACGCAACGCTGTAGCTTACCAACTACCACTAGCAGCCCA
                           GCCCTCAAGTAGTAGCAGCCT????????????????????????GCCGGCATGGTCAGG
Enteritidis53407           CCACCGCAGGCACAGCTGGGGGACTGGTGGGTCGTGGTACACGGCAGACATCGCGTCGTGTCGTCCCTTCCCGCCACACAATTGTCGCAGAACTTCGATT
                           GGAGCTCGTGCGGACGGCACCCCCCCTCGCGGCAACCGGGACGCGGCTCCGGAAGACCCCATCGCCGCCCCCGTACTATGCAACTCTACAAGATAAGCGC
                           CGCGGGTCGCTAACCCTTCAGGAGAACAATCCCCGAAGAGCGTGATGACCGTCGGCCGGGTCAGATTCCCGGAGTGAGGCGCTGCCTTCGGAGCCCGTGC
                           GGCGCCGAGACCTATTCGCTTCTCGGCAGGAAGGCGCTGTGAGTCAGAGCCAAACCTTGATGTTCGCGCCGAGCTGGTCCCCGAGATTGCGAGCGATCCG
                           ATGGACAGGGGCAGGGCCGACGACCGGGGGCCTCAAACGGGGGCCCGCGCTTCTACGGCTCCACCCACGGGTGCGGTCTGCCGCGTCTCGGTGCAGGTAC
                           GGCCCCGCTGTTAGTTGCCGGACGTAGGCGCAGCGGGGCGCTACCCGGCGGGTTCGACCCCTACAGCCGGGCGTGACCCGGGTCGACGACCCATGGTCGG
                           AGCCTGCGTTTACGGTGCGCATTCGTGCGTTGGGACCCCCGCCCGGCCCCGTGTTCGCCCTGCAGGGCTCGACCAAGCTCTAGTAAACACTGCACAGTCC
                           CTGTCATAGCTCGGCTAGCGGACTCCCCTCCTGCGAGTTACCACCGGCCCGTGCCAGGTTTGCCTTCCTTAATGAGCCACCGTACCCTAGCCCCGGCACC
                           CGTCACTGCATGGCTGTCAGGACGGGCGGCGCTCCTCTCCAACCGTTGTGCCATACCACCGCGATAGCCCTTAGTCCGGGGACCGCTCTGAGCCTCCCCA
                           CTGCGGGGGCCAATTGGCGAGGACCCGTCGGAGGCGCATGCGCACGTCGAACGGTGAGCTACGGCCGCAGTTGGATTAACAATCAAGAGCTCGGTAGGGA
                           CTGGGCCTTCGGCGGCCTCCATCAATCTGACTTTACACATCCGGCACATCAAATGTAGGTGAACGTCTGCGGCGCGAACTAGTGGTGTAGGAGAGAATCA
                           GGCCCTTTAGTTCTGAACAGACGTCTCAATTATCCCGACCCGTCAAGTGCGTCCAAACAGTGTGATCGTCGATTGTCCGAACCCGGAAAACGTTCACCAC
                           CATGACACTATACTATTGATAGAGAGCTGTTGCCTCAAACCAAGCTGCGTGGTCTGGCGGGACGCAACGCTGTAGCTTACCAACTACCACTAGCAGCCCA
                           GCCCTCAAGTAGTAGCAGCCTGGCTTATAGACCGACCCACTGACGGCCGGCATGGTCAGG
Enteritidis5434632217      CCACCGCAGGCACAGCTGGGGGACTGGTGGGTCGTGGTACACGGCAGACATCGCGTCGTGTCGTCCCTTCCCGCCACACAATTGTCGCAGAACTTCGATT
                           GGAGCTCGTGCGGACGGCACCCCCCCTCGCGGCAACCGGGACGCGGCTCCGGAAGACCCCATCGCCGCCCCCGTACTATGCAACTCTACAAGATAAGCGC
                           CGCGGGTCGCTAACCCTTCAGGAGAACAATCCCCGAAGAGCGTGATGACCGTCGGCCGGGTCAGATTCCCGGAGTGAGGCGCTGCCTTCGGAGCCCGTGC
                           GGCGCCGAGACCTATTCGCTTCTCGGCAGGAAGGCGCTGTGAGTCAGAGCCAAACCTTGATGTTCGCGCCGAGCTGGTCCCCGAGATTGCGAGCGATCCG
                           ATGGACAGGGGCAGGGCCGACGACCGGGGGCCTCAAACGGGGGCCCGCGCTTCTACGGCTCCACCCACGGGTGCGGTCTGCCGCGTCTCGGTGCAGGTAC
                           GGCCCCGCTGTTAGTTGCCGGACGTAGGCGCAGCGGGGCGCTACCCGGCGGGTTCGACCCCTACAGCCGGGCGTGACCCGGGTCGACGACCCATGGTCGG
                           AGCCTGCGTTTACGGTGCGCATTCGTGCGTTGGGACCCCCGCCCGGCCCCGTGTTCGCCCTGCAGGGCTCGACCAAGCTCTAGTAAACACTGCACAGTCC
                           CTGTCATAGCTCGGCTAGCGGACTCCCCTCCTGCGAGTTACCACCGGCCCGTGCCAGGTTTGCCTTCCTTAATGAGCCACCGTACCCTAGCCCCGGCACC
                           CGTCACTGCATGGCTGTCAGGACGGGCGGCGCTCCTCTCCAACCGTTGTGCCATACCACCGCGATAGCCCTTAGTCCGGGGACCGCTCTGAGCCTCCCCA
                           CTGCGGGGGCCAATTGGCGAGGACCCGTCGGAGGCGCATGCGCACGTCGAACGGTGAGCTACGGCCGCAGTTGGATTAACAATCAAGAGCTCGGTAGGGA
                           CTGGGCCTTCGGCGGCCTCCATCAATCTGACTTTACACATCCGGCACATCAAATGTAGGTGAACGTCTGCGGCGCGAACTAGTGGTGTAGGAGAGAATCA
                           GGCCCTTTAGTTCTGAACAGACGTCTCAATTATCCCGACCCGTCAAGTGCGTCCAAACAGTGTGATCGTCGATTGTCCGAACCCGGAAAACGTTCACCAC
                           CATGACACTATACTATTGATAGAGAGCTGTTGCCTCAAACCAAGCTGCGTGGTCTGGCGGGACGCAACGCTGTAGCTTACCAACTACCACTAGCAGCCCA
                           GCCCTCAAGTAGTAGCAGCCTGGCTTATAGACCGACCCACTGACGGCCGGCATGGTCAGG
Enteritidis5434634018      CCACCGCAGGCACAGCTGGGGGACTGGTGGGTCGTGGTACACGGCAGACATCGCGTCGTGTCGTCCCTTCCCGCCACACAATTGTCGCAGAACTTCGATT
                           GGAGCTCGTGCGGACGGCACCCCCCCTCGCGGCAACCGGGACGCGGCTCCGGAAGACCCCATCGCCGCCCCCGTACTATGCAACTCTACAAGATAAGCGC
                           CGCGGGTCGCTAACCCTTCAGGAGAACAATCCCCGAAGAGCGTGATGACCGTCGGCCGGGTCAGATTCCCGGAGTGAGGCGCTGCCTTCGGAGCCCGTGC
                           GGCGCCGAGACCTATTCGCTTCTCGGCAGGAAGGCGCTGTGAGTCAGAGCCAAACCTTGATGTTCGCGCCGAGCTGGTCCCCGAGATTGCGAGCGATCCG
                           ATGGACAGGGGCAGGGCCGACGACCGGGGGCCTCAAACGGGGGCCCGCGCTTCTACGGCTCCACCCACGGGTGCGGTCTGCCGCGTCTCGGTGCAGGTAC
                           GGCCCCGCTGTTAGTTGCCGGACGTAGGCGCAGCGGGGCGCTACCCGGCGGGTTCGACCCCTACAGCCGGGCGTGACCCGGGTCGACGACCCATGGTCGG
                           AGCCTGCGTTTACGGTGCGCATTCGTGCGTTGGGACCCCCGCCCGGCCCCGTGTTCGCCCTGCAGGGCTCGACCAAGCTCTAGTAAACACTGCACAGTCC
                           CTGTCATAGCTCGGCTAGCGGACTCCCCTCCTGCGAGTTACCACCGGCCCGTGCCAGGTTTGCCTTCCTTAATGAGCCACCGTACCCTAGCCCCGGCACC
                           CGTCACTGCATGGCTGTCAGGACGGGCGGCGCTCCTCTCCAACCGTTGTGCCATACCACCGCGATAGCCCTTAGTCCGGGGACCGCTCTGAGCCTCCCCA
                           CTGCGGGGGCCAATTGGCGAGGACCCGTCGGAGGCGCATGCGCACGTCGAACGGTGAGCTACGGCCGCAGTTGGATTAACAATCAAGAGCTCGGTAGGGA
                           CTGGGCCTTCGGCGGCCTCCATCAATCTGACTTTACACATCCGGCACATCAAATGTAGGTGAACGTCTGCGGCGCGAACTAGTGGTGTAGGAGAGAATCA
                           GGCCCTTTAGTTCTGAACAGACGTCTCAATTATCCCGACCCGTCAAGTGCGTCCAAACAGTGTGATCGTCGATTGTCCGAACCCGGAAAACGTTCACCAC
                           CATGACACTATACTATTGATAGAGAGCTGTTGCCTCAAACCAAGCTGCGTGGTCTGGCGGGACGCAACGCTGTAGCTTACCAACTACCACTAGCAGCCCA
                           GCCCTCAAGTAGTAGCAGCCTGGCTTATAGACCGACCCACTGACGGCCGGCATGGTCAGG
Enteritidis5434634220      CCACCGCAGGCACAGCTGGGGGACTGGTGGGTCGTGGTACACGGCAGACATCGCGTCGTGTCGTCCCTTCCCGCCACACAATTGTCGCAGAACTTCGATT
                           GGAGCTCGTGCGGACGGCACCCCCCCTCGCGGCAACCGGGACGCGGCTCCGGAAGACCCCATCGCCGCCCCCGTACTATGCAACTCTACAAGATAAGCGC
                           CGCGGGTCGCTAACCCTTCAGGAGAACAATCCCCGAAGAGCGTGATGACCGTCGGCCGGGTCAGATTCCCGGAGTGAGGCGCTGCCTTCGGAGCCCGTGC
                           GGCGCCGAGACCTATTCGCTTCTCGGCAGGAAGGCGCTGTGAGTCAGAGCCAAACCTTGATGTTCGCGCCGAGCTGGTCCCCGAGATTGCGAGCGATCCG
                           ATGGACAGGGGCAGGGCCGACGACCGGGGGCCTCAAACGGGGGCCCGCGCTTCTACGGCTCCACCCACGGGTGCGGTCTGCCGCGTCTCGGTGCAGGTAC
                           GGCCCCGCTGTTAGTTGCCGGACGTAGGCGCAGCGGGGCGCTACCCGGCGGGTTCGACCCCTACAGCCGGGCGTGACCCGGGTCGACGACCCATGGTCGG
                           AGCCTGCGTTTACGGTGCGCATTCGTGCGTTGGGACCCCCGCCCGGCCCCGTGTTCGCCCTGCAGGGCTCGACCAAGCTCTAGTAAACACTGCACAGTCC
                           CTGTCATAGCTCGGCTAGCGGACTCCCCTCCTGCGAGTTACCACCGGCCCGTGCCAGGTTTGCCTTCCTTAATGAGCCACCGTACCCTAGCCCCGGCACC
                           CGTCACTGCATGGCTGTCAGGACGGGCGGCGCTCCTCTCCAACCGTTGTGCCATACCACCGCGATAGCCCTTAGTCCGGGGACCGCTCTGAGCCTCCCCA
                           CTGCGGGGGCCAATTGGCGAGGACCCGTCGGAGGCGCATGCGCACGTCGAACGGTGAGCTACGGCCGCAGTTGGATTAACAATCAAGAGCTCGGTAGGGA
                           CTGGGCCTTCGGCGGCCTCCATCAATCTGACTTTACACATCCGGCACATCAAATGTAGGTGAACGTCTGCGGCGCGAACTAGTGGTGTAGGAGAGAATCA
                           GGCCCTTTAGTTCTGAACAGACGTCTCAATTATCCCGACCCGTCAAGTGCGTCCAAACAGTGTGATCGTCGATTGTCCGAACCCGGAAAACGTTCACCAC
                           CATGACACTATACTATTGATAGAGAGCTGTTGCCTCAAACCAAGCTGCGTGGTCTGGCGGGACGCAACGCTGTAGCTTACCAACTACCACTAGCAGCCCA
                           GCCCTCAAGTAGTAGCAGCCTGGCTTATAGACCGACCCACTGACGGCCGGCATGGTCAGG
Enteritidis56136211        CCACCGCAGGCACAGCTGGGGGACTGGTGGGTCGTGGTACACGGCAGACATCGCGTCGTGTCGTCCCTTCCCGCCACACAATTGTCGCAGAACTTCGATT
                           GGAGCTCGTGCGGACGGCACCCCCCCTCGCGGCAACCGGGACGCGGCTCCGGAAGACCCCATCGCCGCCCCCGTACTATGCAACTCTACAAGATAAGCGC
                           CGCGGGTCGCTAACCCTTCAGGAGAACAATCCCCGAAGAGCGTGATGACCGTCGGCCGGGTCAGATTCCCGGAGTGAGGCGCTGCCTTCGGAGCCCGTGC
                           GGCGCCGAGACCTATTCGCTTCTCGGCAGGAAGGCGCTGTGAGTCAGAGCCAAACCTTGATGTTCGCGCCGAGCTGGTCCCCGAGATTGCGAGCGATCCG
                           ATGGACAGGGGCAGGGCCGACGACCGGGGGCCTCAAACGGGGGCCCGCGCTTCTACGGCTCCACCCACGGGTGCGGTCTGCCGCGTCTCGGTGCAGGTAC
                           GGCCCCGCTGTTAGTTGCCGGACGTAGGCGCAGCGGGGCGCTACCCGGCGGGTTCGACCCCTACAGCCGGGCGTGACCCGGGTCGACGACCCATGGTCGG
                           AGCCTGCGTTTACGGTGCGCATTCGTGCGTTGGGACCCCCGCCCGGCCCCGTGTTCGCCCTGCAGGGCTCGACCAAGCTCTAGTAAACACTGCACAGTCC
                           CTGTCATAGCTCGGCTAGCGGACTCCCCTCCTGCGAGTTACCACCGGCCCGTGCCAGGTTTGCCTTCCTTAATGAGCCACCGTACCCTAGCCCCGGCACC
                           CGTCACTGCATGGCTGTCAGGACGGGCGGCGCTCCTCTCCAACCGTTGTGCCATACCACCGCGATAGCCCTTAGTCCGGGGACCGCTCTGAGCCTCCCCA
                           CTGCGGGGGCCAATTGGCGAGGACCCGTCGGAGGCGCATGCGCACGTCGAACGGTGAGCTACGGCCGCAGTTGGATTAACAATCAAGAGCTCGGTAGGGA
                           CTGGGCCTTCGGCGGCCTCCATCAATCTGACTTTACACATCCGGCACATCAAATGTAGGTGAACGTCTGCGGCGCGAACTAGTGGTGTAGGAGAGAATCA
                           GGCCCTTTAGTTCTGAACAGACGTCTCAATTATCCCGACCCGTCAAGTGCGTCCAAACAGTGTGATCGTCGATTGTCCGAACCCGGAAAACGTTCACCAC
                           CATGACACTATACTATTGATAGAGAGCTGTTGCCTCAAACCAAGCTGCGTGGTCTGGCGGGACGCAACGCTGTAGCTTACCAACTACCACTAGCAGCCCA
                           GCCCTCAAGTAGTAGCAGCCTGGCTTATAGACCGACCCACTGACGGCCGGCATGGTCAGG
Enteritidis56136297        CCACCGCAGGCACAGCTGGGGGACTGGTGGGTCGTGGTACACGGCAGACATCGCGTCGTGTCGTCCCTTCCCGCCACACAATTGTCGCAGAACTTCGATT
                           GGAGCTCGTGCGGACGGCACCCCCCCTCGCGGCAACCGGGACGCGGCTCCGGAAGACCCCATCGCCGCCCCCGTACTATGCAACTCTACAAGATAAGCGC
                           CGCGGGTCGCTAACCCTTCAGGAGAACAATCCCCGAAGAGCGTGATGACCGTCGGCCGGGTCAGATTCCCGGAGTGAGGCGCTGCCTTCGGAGCCCGTGC
                           GGCGCCGAGACCTATTCGCTTCTCGGCAGGAAGGCGCTGTGAGTCAGAGCCAAACCTTGATGTTCGCGCCGAGCTGGTCCCCGAGATTGCGAGCGATCCG
                           ATGGACAGGGGCAGGGCCGACGACCGGGGGCCTCAAACGGGGGCCCGCGCTTCTACGGCTCCACCCACGGGTGCGGTCTGCCGCGTCTCGGTGCAGGTAC
                           GGCCCCGCTGTTAGTTGCCGGACGTAGGCGCAGCGGGGCGCTACCCGGCGGGTTCGACCCCTACAGCCGGGCGTGACCCGGGTCGACGACCCATGGTCGG
                           AGCCTGCGTTTACGGTGCGCATTCGTGCGTTGGGACCCCCGCCCGGCCCCGTGTTCGCCCTGCAGGGCTCGACCAAGCTCTAGTAAACACTGCACAGTCC
                           CTGTCATAGCTCGGCTAGCGGACTCCCCTCCTGCGAGTTACCACCGGCCCGTGCCAGGTTTGCCTTCCTTAATGAGCCACCGTACCCTAGCCCCGGCACC
                           CGTCACTGCATGGCTGTCAGGACGGGCGGCGCTCCTCTCCAACCGTTGTGCCATACCACCGCGATAGCCCTTAGTCCGGGGACCGCTCTGAGCCTCCCCA
                           CTGCGGGGGCCAATTGGCGAGGACCCGTCGGAGGCGCATGCGCACGTCGAACGGTGAGCTACGGCCGCAGTTGGATTAACAATCAAGAGCTCGGTAGGGA
                           CTGGGCCTTCGGCGGCCTCCATCAATCTGACTTTACACATCCGGCACATCAAATGTAGGTGAACGTCTGCGGCGCGAACTAGTGGTGTAGGAGAGAATCA
                           GGCCCTTTAGTTCTGAACAGACGTCTCAATTATCCCGACCCGTCAAGTGCGTCCAAACAGTGTGATCGTCGATTGTCCGAACCCGGAAAACGTTCACCAC
                           CATGACACTATACTATTGATAGAGAGCTGTTGCCTCAAACCAAGCTGCGTGGTCTGGCGGGACGCAACGCTGTAGCTTACCAACTACCACTAGCAGCCCA
                           GCCCTCAAGTAGTAGCAGCCTGGCTTATAGACCGACCCACTGACGGCCGGCATGGTCAGG
Enteritidis576709          CCACCGCAGGCACAGCTGGGGGACTGGTGGGTCGTGGTACACGGCAGACATCGCGTCGTGTCGTCCCTTCCCGCCACACAATTGTCGCAGAACTTCGATT
                           GGAGCTCGTGCGGACGGCACCCCCCCTCGCGGCAACCGGGACGCGGCTCCGGAAGACCCCATCGCCGCCCCCGTACTATGCAACTCTACAAGATAAGCGC
                           CGCGGGTCGCTAACCCTTCAGGAGAACAATCCCCGAAGAGCGTGATGACCGTCGGCCGGGTCAGATTCCCGGAGTGAGGCGCTGCCTTCGGAGCCCGTGC
                           GGCGCCGAGACCTATTCGCTTCTCGGCAGGAAGGCGCTGTGAGTCAGAGCCAAACCTTGATGTTCGCGCCGAGCTGGTCCCCGAGATTGCGAGCGATCCG
                           ATGGACAGGGGCAGGGCCGACGACCGGGGGCCTCAAACGGGGGCCCGCGCTTCTACGGCTCCACCCACGGGTGCGGTCTGCCGCGTCTCGGTGCAGGTAC
                           GGCCCCGCTGTTAGTTGCCGGACGTAGGCGCAGCGGGGCGCTACCCGGCGGGTTCGACCCCTACAGCCGGGCGTGACCCGGGTCGACGACCCATGGTCGG
                           AGCCTGCGTTTACGGTGCGCATTCGTGCGTTGGGACCCCCGCCCGGCCCCGTGTTCGCCCTGCAGGGCTCGACCAAGCTCTAGTAAACACTGCACAGTCC
                           CTGTCATAGCTCGGCTAGCGGACTCCCCTCCTGCGAGTTACCACCGGCCCGTGCCAGGTTTGCCTTCCTTAATGAGCCACCGTACCCTAGCCCCGGCACC
                           CGTCACTGCATGGCTGTCAGGACGGGCGGCGCTCCTCTCCAACCGTTGTGCCATACCACCGCGATAGCCCTTAGTCCGGGGACCGCTCTGAGCCTCCCCA
                           CTGCGGGGGCCAATTGGCGAGGACCCGTCGGAGGCGCATGCGCACGTCGAACGGTGAGCTACGGCCGCAGTTGGATTAACAATCAAGAGCTCGGTAGGGA
                           CTGGGCCTTCGGCGGCCTCCATCAATCTGACTTTACACATCCGGCACATCAAATGTAGGTGAACGTCTGCGGCGCGAACTAGTGGTGTAGGAGAGAATCA
                           GGCCCTTTAGTTCTGAACAGACGTCTCAATTATCCCGACCCGTCAAGTGCGTCCAAACAGTGTGATCGTCGATTGTCCGAACCCGGAAAACGTTCACCAC
                           CATGACACTATACTATTGATAGAGAGCTGTTGCCTCAAACCAAGCTGCGTGGTCTGGCGGGACGCAACGCTGTAGCTTACCAACTACCACTAGCAGCCCA
                           GCCCTCAAGTAGTAGCAGCCTGGCTTATAGACCGACCCACTGACGGCCGGCATGGTCAGG
Enteritidis586482          CCACCGCAGGCACAGCTGGGGGACTGGTGGGTCGTGGTACACGGCAGACATCGCGTCGTGTCGTCCCTGCCCGCCACACAATTGTCGCAGAACTTCGATT
                           GGAGCTCGTGCGGACGGCACCCCCCCTCGCGGCAACCGGGACGCGGCTCCGGAAGACCCCATCGCCGCCCCCGTACTATGCAACTCTACAAGATAAGCGC
                           CGCGGGTCGCTAACCCTTCAGGAGAACAATCCCCGAAGAGCGTGATGACCGTCGGCCGGGT?????TCCCGGAGTGAGGCGCTGCCTTCGGAGCCCGTGC
                           GGCGCCGAGACCTATTCGCTTCTCGGCAGGAAGGCGCTGTGAGTCAGAGCCAAACCTTGATGTTCGCGCCGAGCTGGTCCCCGAGATTGCGAGCGATCCG
                           ATGGACAGGGGCAGGGCCGACGACCGGGGGCCTCAAACGGGGGCCCGCGCTTCTACGGCTCCACCCACGGGTGCGGTCTGCCGCGTCTCGGTGCAGGTAC
                           GGCCCCGCTGTTAGTTGCCGGACGTAGGCGCAGCGGGGCGCTACCCGGCGGGTTCGACCCCTACAGCCGGGCGTGACCCGGGTCGACGACCCATGGTCGG
                           AGCCTGCGTTTACGGTGCGCATTCGTGCGTTGGGACCCCCGCCCGGCCCCGTGTTCGCCCTGCAGGGCTCGACCAAGCTCTAGTAAACACTGCGCAGTCC
                           CTGTCATAGCTCGGCTAGCGGACTCCCCTCCTGCGAGTTACCACCGGCCCGTGCCAGGTTTGCCTTCCTTAATGAGCCACCGTACCCTAGCCCCGGCACC
                           CGTCACTGCATGGCTGTCAGGACGGGCGGCGCTCCTCTCCAACCGTTGTGCCATACCACCGCGATAGCCCTTAGTCCGGGGACCGCTCTGAGCCTCCCCA
                           CTGCGGGGGCCAATTGGCGAGGACCCGTCGGAGGCGCATGCGCACGTCGAACGGTGAGCTGCGGCCGCAGTTGGATTAACAATCAAGAGCTCGGTAGGGA
                           CTGGGCCTTCGGCGGCCTCCATCAATCTGACTTTACACATCCGGCACATCAAATGTAGGTGAACGTCTGCGGCGCGAACTAGTGGTGTAGGAGAGAATCA
                           GGCCCTTTAGTTCTGAACAGACGTCTCAATTATCCCGACCCGTCAAGTGCGTCCAAACAGTGTGATCGTCGATTGTCCGAACCCGGAAAACGTTCACCAC
                           CATGACACTATACTATTGATAGAGAGCTGTTGCCTCAAACCAAGCTGCGTGGTCTGGCGGGACGCAACGCTGTAGCTTACCAACTACCACTAGCAGCCCA
                           GCCCTCAAGTAGTAGCAGCCTGGCTTATAGACCGACCCACTGACGGCCGGCATGGTCAGG
Enteritidis59686622        CCACCGCAGGCACAGCTGGGGGACTGGTGGGTCGTGGTACACGGCAGACATCGCGTCGTGTCGTCCCTTCCCGCCACACAATTGTCGCAGAACTTCGATT
                           GGAGCTCGTGCGGACGGCACCCCCCCTCGCGGCAACCGGGACGCGGCTCCGGAAGACCCCATCGCCGCCCCCGTACTATGCAACTCTACAAGATAAGCGC
                           CGCGGGTCGCTAACCCTTCAGGAGAACAATCCCCGAAGAGCGTGATGACCGTCGGCCGGGTCAGATTCCCGGAGTGAGGCGCTGCCTTCGGAGCCCGTGC
                           GGCGCCGAGACCTATTCGCTTCTCGGCAGGAAGGCGCTGTGAGTCAGAGCCAAACCTTGATGTTCGCGCCGAGCTGGTCCCCGAGATTGCGAGCGATCCG
                           ATGGACAGAGGCAGGGCCGACGACCGGGGGCCTCAAACGGGGGCCCGCGCTTCTACGGCTCCACCCACGGGTGCGGTCTGCCGCGTCTCGGTGCAGGTAC
                           GGCCCCGCTGTTAGTTGCCGGACGTAGGCGCAGCGGGGCGCTACCCGGCGGGTTCGACCCCTACAGCCGGGCGTGACCCGGGTCGACGACCCATGGTCGG
                           AGCCTGCGTTTACGGTGCGCATTCGTGCGTTGGGACCCCCGCCCGGCCCCGTGTTCGCCCTGCAGGGCTCGACCAAGCTCTAGTAAACACTGCACAGTCC
                           CTGTCATAGCTCGGCTAGCGGACTCCCCTCCTGCGAGTTACCACCGGCCCGTGCCAGGTTTGCCTTCCTTAATGAGCCACCGTACCCTAGCCCCGGCACC
                           CGTCACTGCATGGCTGTCAGGACGGGCGGCGCTCCTCTCCAACCGTTGTGCCATACCACCGCGATAGCCCTTAGTCCGGGGACCGCTCTGAGCCTCCCCA
                           CTGCGGGGGCCAATTGGCGAGGACCCGTCGGAGGCGCATGCGCACGTCGAACGGTGAGCTACGGCCGCAGTTGGATTAACAATCAAGAGCTCGGTAGGGA
                           CTGGGCCTTCGGCGGCCTCCATCAATCTGACTTTACACATCCGGCACATCAAATGTAGGTGAACGTCTGCGGCGCGAACTAGTGGTGTAGGAGAGAATCA
                           GGCCCTTTAGTTCTGAACAGACGTCTCAATTATCCCGACCCGTCAAGTGCGTCCAAACAGTGTGATCGTCGATTGTCCGAACCCGGAAAACGTTCACCAC
                           CATGACACTATACTATTGATAGAGAGCTGTTGCCTCAAACCAAGCTGCGTGGTCTGGCGGGACGCAACGCTGTAGCTTACCAACTACCACTAGCAGCCCA
                           GCCCTCAAGTAGTAGCAGCCTGGCTTATAGACCGACCCACTGACGGCCGGCATGGTCAGG
Enteritidis59686670        CCACCGCAGGCACAGCTGGGGGACTGGTGGGTCGTGGTACACGGCAGACATCGCGTCGTGTCGTCCCTTCCCGCCACACAATTGTCGCAGAACTTCGATT
                           GGAGCTCGTGCGGACGGCACCCCCCCTCGCGGCAACCGGGACGCGGCTCCGGAAGACCCCATCGCCGCCCCCGTACTATGCAACTCTACAAGATAAGCGC
                           CGCGGGTCGCTAACCCTTCAGGAGAACAATCCCCGAAGAGCGTGATGACCGTCGGCCGGGTCAGATTCCCGGAGTGAGGCGCTGCCTTCGGAGCCCGTGC
                           GGCGCCGAGACCTATTCGCTTCTCGGCAGGAAGGCGCTGTGAGTCAGAGCCAAACCTTGATGTTCGCGCCGAGCTGGTCCCCGAGATTGCGAGCGATCCG
                           ATGGACAGAGGCAGGGCCGACGACCGGGGGCCTCAAACGGGGGCCCGCGCTTCTACGGCTCCACCCACGGGTGCGGTCTGCCGCGTCTCGGTGCAGGTAC
                           GGCCCCGCTGTTAGTTGCCGGACGTAGGCGCAGCGGGGCGCTACCCGGCGGGTTCGACCCCTACAGCCGGGCGTGACCCGGGTCGACGACCCATGGTCGG
                           AGCCTGCGTTTACGGTGCGCATTCGTGCGTTGGGACCCCCGCCCGGCCCCGTGTTCGCCCTGCAGGGCTCGACCAAGCTCTAGTAAACACTGCACAGTCC
                           CTGTCATAGCTCGGCTAGCGGACTCCCCTCCTGCGAGTTACCACCGGCCCGTGCCAGGTTTGCCTTCCTTAATGAGCCACCGTACCCTAGCCCCGGCACC
                           CGTCACTGCATGGCTGTCAGGACGGGCGGCGCTCCTCTCCAACCGTTGTGCCATACCACCGCGATAGCCCTTAGTCCGGGGACCGCTCTGAGCCTCCCCA
                           CTGCGGGGGCCAATTGGCGAGGACCCGTCGGAGGCGCATGCGCACGTCGAACGGTGAGCTACGGCCGCAGTTGGATTAACAATCAAGAGCTCGGTAGGGA
                           CTGGGCCTTCGGCGGCCTCCATCAATCTGACTTTACACATCCGGCACATCAAATGTAGGTGAACGTCTGCGGCGCGAACTAGTGGTGTAGGAGAGAATCA
                           GGCCCTTTAGTTCTGAACAGACGTCTCAATTATCCCGACCCGTCAAGTGCGTCCAAACAGTGTGATCGTCGATTGTCCGAACCCGGAAAACGTTCACCAC
                           CATGACACTATACTATTGATAGAGAGCTGTTGCCTCAAACCAAGCTGCGTGGTCTGGCGGGACGCAACGCTGTAGCTTACCAACTACCACTAGCAGCCCA
                           GCCCTCAAGTAGTAGCAGCCTGGCTTATAGACCGACCCACTGACGGCCGGCATGGTCAGG
Enteritidis6               ???????????????CTGGGGGACTGGTGGGTCGTGGTACACGGCAGACATCGCGTCGTGTCGTCCCTTCCCGCCACACAATTGTCGCAGAACTTCGATT
                           GGAGCTCGTGCGGACGGCACCCCCCCTCGCGGCAACCGGGACGCGGCTCCGGAAGACCCCATCGCCGCCCCCGTACTATGCAACTCTACAAGATAAGCGC
                           CGCGGGTCGCTAACCCTTCAGGAGAACAATCCCCGAAGAGCGTGATGACCGTCGGCCGGGTCAGATTCCCGGAGTGAGGCGCTGCCTTCGGAGCCCGTGC
                           GGCGCCGAGACCTATTCGCTTCTCGGCAGGAAGGCGCTGTGAGTCAGAGCCAAACCTTGATGTTCGCGCCGAGCTGGTCCCCGAGATTGCGAGCGATCCG
                           ATGGACAGGGGCAGGGCCGACGACCGGGGGCCTCAAACGGGGGCCCGCGCTTCTACGGCTCCACCCACGGGTGCGGTCTGCCGCGTCTCGGTG????TAC
                           GGCCCCGCTGTTAGTTGCCGGACGTAGGCGCAGCGGGGCGCTACCCGGCGGGTTCGACCCCTACAGCCGGGCGTGACCCGGGTCGACGACCCATGGTCGG
                           AGCCTGCGTTTACGGTGCGCATTCGTGCGTTGGGACCCCCGCCCGGCCCCGTGTTCGCCCTGCAGGGCTCGACCAAGCTCTAGTAAACACTGCACAGTCC
                           CTGTCATAGCTCGGCTAGCGGACTCCCCTCCTGCGAGTTACCACCGGCCCGTGCCAGGTTTGCCTTCCTTAATGAGCCACCGTACCCTAGCCCCGGCACC
                           CGTCACTGCATGGCTGTCAGGACGGGCGGCGCTCCTCTCCAACCGTTGTGCCATACCACCGCGATAGCCCTTAGTCCGGGGACCGCTCTGAGCCTCCCCA
                           CTGCGGGGGCCAATTGGCGAGGACCCGTCGGAGGCGCATGCGCACGTCGAACGGTGAGCTACGGCCGCAGTTGGATTAACAATCAAGAGCTCGGTAGGGA
                           CTGGGCCTTCGGCGGCCTCCATCAATCTGAC????????????????????????????????????????????????????????TAGGAGAGAATCA
                           GGCCCTTTAGTTCTGAACAGACGTCTCAATTATCCCGACCCGTCAAGTGCGTCCAAACAGTGTGATCGTCGATTGTCCGAACCCGGAAAACGTTCACCAC
                           CATGACACTATACTATTGATAGAGAGCTGTTGCCTCAAACCAAGCTGCGTGGTCTGGCGGGACGCAACGCTGTAGCTTACCAACTACCACTAGCAGCCCA
                           GCCCTCAAGTAGTAGCAGCCTGGCTTATAGACCGACCCACTGACGGCCGGCATGGTCAGG
Enteritidis6073072         CCACCGCAGGCACAGCTGGGGGACTGGTGGGTCGTGGTACACGGCAGACATCGCGTCGTGTCGTCCCTTCCCGCCACACAATTGTCGCAGAACTTCGATT
                           GGAGCTCGTGCGGACGGCACCCCCCCTCGCGGCAACCGGGACGCGGCTCCGGAAGACCCCATCGCCGCCCCCGTACTATGCAACTCTACAAGATAAGCGC
                           CGCGGGTCGCTAACCCTTCAGGAGAACAATCCCCGAAGAGCGTGATGACCGTCGGCCGGGTCAGATTCCCGGAGTGAGGCGCTGCCTTCGGAGCCCGTGC
                           GGCGCCGAGACCTATTCGCTTCTCGGCAGGAAGGCGCTGTGAGTCAGAGCCAAACCTTGATGTTCGCGCCGAGCTGGTCCCCGAGATTGCGAGCGATCCG
                           ATGGACAGGGGCAGGGCCGACGACCGGGGGCCTCAAACGGGGGCCCGCGCTTCTACGGCTCCACCCACGGGTGCGGTCTGCCGCGTCTCGGTGCAGGTAC
                           GGCCCCGCTGTTAGTTGCCGGACGTAGGCGCAGCGGGGCGCTACCCGGCGGGTTCGACCCCTACAGCCGGGCGTGACCCGGGTCGACGACCCATGGTCGG
                           AGCCTGCGTTTACGGTGCGCATTCGTGCGTTGGGACCCCCGCCCGGCCCCGTGTTCGCCCTGCAGGGCTCGACCAAGCTCTAGTAAACACTGCACAGTCC
                           CTGTCATAGCTCGGCTAGCGGACTCCCCTCCTGCGAGTTACCACCGGCCCGTGCCAGGTTTGCCTTCCTTAATGAGCCACCGTACCCTAGCCCCGGCACC
                           CGTCACTGCATGGCTGTCAGGACGGGCGGCGCTCCTCTCCAACCGTTGTGCCATACCACCGCGATAGCCCTTAGTCCGGGGACCGCTCTGAGCCTCCCCA
                           CTGCGGGGGCCAATTGGCGAGGACCCGTCGGAGGCGCATGCGCACGTCGAACGGTGAGCTACGGCCGCAGTTGGATTAACAATCAAGAGCTCGGTAGGGA
                           CTGGGCCTTCGGCGGCCTCCATCAATCTGACTTTACACATCCGGCACATCAAATGTAGGTGAACGTCTGCGGCGCGAACTAGTGGTGTAGGAGAGAATCA
                           GGCCCTTTAGTTCTGAACAGACGTCTCAATTATCCCGACCCGTCAAGTGCGTCCAAACAGTGTGATCGTCGATTGTCCGAACCCGGAAAACGTTCACCAC
                           CATGACACTATACTATTGATAGAGAGCTGTTGCCTCAAACCAAGCTGCGTGGTCTGGCGGGACGCAACGCTGTAGCTTACCAACTACCACTAGCAGCCCA
                           GCCCTCAAGTAGTAGCAGCCTGGCTTATAGACCGACCCACTGACGGCCGGCATGGTCAGG
Enteritidis6073076         CCACCGCAGGCACAGCTGGGGGACTGGTGGGTCGTGGTACACGGCAGACATCGCGTCGTGTCGTCCCTTCCCGCCACACAATTGTCGCAGAACTTCGATT
                           GGAGCTCGTGCGGACGGCACCCCCCCTCGCGGCAACCGGGACGCGGCTCCGGAAGACCCCATCGCCGCCCCCGTACTATGCAACTCTACAAGATAAGCGC
                           CGCGGGTCGCTAACCCTTCAGGAGAACAATCCCCGAAGAGCGTGATGACCGTCGGCCGGGTCAGATTCCCGGAGTGAGGCGCTGCCTTCGGAGCCCGTGC
                           GGCGCCGAGACCTATTCGCTTCTCGGCAGGAAGGCGCTGTGAGTCAGAGCCAAACCTTGATGTTCGCGCCGAGCTGGTCCCCGAGATTGCGAGCGATCCG
                           ATGGACAGGGGCAGGGCCGACGACCGGGGGCCTCAAACGGGGGCCCGCGCTTCTACGGCTCCACCCACGGGTGCGGTCTGCCGCGTCTCGGTGCAGGTAC
                           GGCCCCGCTGTTAGTTGCCGGACGTAGGCGCAGCGGGGCGCTACCCGGCGGGTTCGACCCCTACAGCCGGGCGTGACCCGGGTCGACGACCCATGGTCGG
                           AGCCTGCGTTTACGGTGCGCATTCGTGCGTTGGGACCCCCGCCCGGCCCCGTGTTCGCCCTGCAGGGCTCGACCAAGCTCTAGTAAACACTGCACAGTCC
                           CTGTCATAGCTCGGCTAGCGGACTCCCCTCCTGCGAGTTACCACCGGCCCGTGCCAGGTTTGCCTTCCTTAATGAGCCACCGTACCCTAGCCCCGGCACC
                           CGTCACTGCATGGCTGTCAGGACGGGCGGCGCTCCTCTCCAACCGTTGTGCCATACCACCGCGATAGCCCTTAGTCCGGGGACCGCTCTGAGCCTCCCCA
                           CTGCGGGGGCCAATTGGCGAGGACCCGTCGGAGGCGCATGCGCACGTCGAACGGTGAGCTACGGCCGCAGTTGGATTAACAATCAAGAGCTCGGTAGGGA
                           CTGGGCCTTCGGCGGCCTCCATCAATCTGACTTTACACATCCGGCACATCAAATGTAGGTGAACGTCTGCGGCGCGAACTAGTGGTGTAGGAGAGAATCA
                           GGCCCTTTAGTTCTGAACAGACGTCTCAATTATCCCGACCCGTCAAGTGCGTCCAAACAGTGTGATCGTCGATTGTCCGAACCCGGAAAACGTTCACCAC
                           CATGACACTATACTATTGATAGAGAGCTGTTGCCTCAAACCAAGCTGCGTGGTCTGGCGGGACGCAACGCTGTAGCTTACCAACTACCACTAGCAGCCCA
                           GCCCTCAAGTAGTAGCAGCCTGGCTTATAGACCGACCCACTGACGGCCGGCATGGTCAGG
Enteritidis60730816        CCACCGCAGGCACAGCTGGGGGACTGGTGGGTCGTGGTACACGGCAGACATCGCGTCGTGTCGTCCCTTCCCGCCACACAATTGTCGCAGAACTTCGATT
                           GGAGCTCGTGCGGACGGCACCCCCCCTCGCGGCAACCGGGACGCGGCTCCGGAAGACCCCATCGCCGCCCCCGTACTATGCAACTCTACAAGATAAGCGC
                           CGCGGGTCGCTAACCCTTCAGGAGAACAATCCCCGAAGAGCGTGATGACCGTCGGCCGGGTCAGATTCCCGGAGTGAGGCGCTGCCTTCGGAGCCCGTGC
                           GGCGCCGAGACCTATTCGCTTCTCGGCAGGAAGGCGCTGTGAGTCAGAGCCAAACCTTGATGTTCGCGCCGAGCTGGTCCCCGAGATTGCGAGCGATCCG
                           ATGGACAGGGGCAGGGCCGACGACCGGGGGCCTCAAACGGGGGCCCGCGCTTCTACGGCTCCACCCACGGGTGCGGTCTGCCGCGTCTCGGTGCAGGTAC
                           GGCCCCGCTGTTAGTTGCCGGACGTAGGCGCAGCGGGGCGCTACCCGGCGGGTTCGACCCCTACAGCCGGGCGTGACCCGGGTCGACGACCCATGGTCGG
                           AGCCTGCGTTTACGGTGCGCATTCGTGCGTTGGGACCCCCGCCCGGCCCCGTGTTCGCCCTGCAGGGCTCGACCAAGCTCTAGTAAACACTGCACAGTCC
                           CTGTCATAGCTCGGCTAGCGGACTCCCCTCCTGCGAGTTACCACCGGCCCGTGCCAGGTTTGCCTTCCTTAATGAGCCACCGTACCCTAGCCCCGGCACC
                           CGTCACTGCATGGCTGTCAGGACGGGCGGCGCTCCTCTCCAACCGTTGTGCCATACCACCGCGATAGCCCTTAGTCCGGGGACCGCTCTGAGCCTCCCCA
                           CTGCGGGGGCCAATTGGCGAGGACCCGTCGGAGGCGCATGCGCACGTCGAACGGTGAGCTACGGCCGCAGTTGGATTAACAATCAAGAGCTCGGTAGGGA
                           CTGGGCCTTCGGCGGCCTCCATCAATCTGACTTTACACATCCGGCACATCAAATGTAGGTGAACGTCTGCGGCGCGAACTAGTGGTGTAGGAGAGAATCA
                           GGCCCTTTAGTTCTGAACAGACGTCTCAATTATCCCGACCCGTCAAGTGCGTCCAAACAGTGTGATCGTCGATTGTCCGAACCCGGAAAACGTTCACCAC
                           CATGACACTATACTATTGATAGAGAGCTGTTGCCTCAAACCAAGCTGCGTGGTCTGGCGGGACGCAACGCTGTAGCTTACCAACTACCACTAGCAGCCCA
                           GCCCTCAAGTAGTAGCAGCCTGGCTTATAGACCGACCCACTGACGGCCGGCATGGTCAGG
Enteritidis60730819        CCACCGCAGGCACAGCTGGGGGACTGGTGGGTCGTGGTACACGGCAGACATCGCGTCGTGTCGTCCCTTCCCGCCACACAATTGTCGCAGAACTTCGATT
                           GGAGCTCGTGCGGACGGCACCCCCCCTCGCGGCAACCGGGACGCGGCTCCGGAAGACCCCATCGCCGCCCCCGTACTATGCAACTCTACAAGATAAGCGC
                           CGCGGGTCGCTAACCCTTCAGGAGAACAATCCCCGAAGAGCGTGATGACCGTCGGCCGGGTCAGATTCCCGGAGTGAGGCGCTGCCTTCGGAGCCCGTGC
                           GGCGCCGAGACCTATTCGCTTCTCGGCAGGAAGGCGCTGTGAGTCAGAGCCAAACCTTGATGTTCGCGCCGAGCTGGTCCCCGAGATTGCGAGCGATCCG
                           ATGGACAGGGGCAGGGCCGACGACCGGGGGCCTCAAACGGGGGCCCGCGCTTCTACGGCTCCACCCACGGGTGCGGTCTGCCGCGTCTCGGTGCAGGTAC
                           GGCCCCGCTGTTAGTTGCCGGACGTAGGCGCAGCGGGGCGCTACCCGGCGGGTTCGACCCCTACAGCCGGGCGTGACCCGGGTCGACGACCCATGGTCGG
                           AGCCTGCGTTTACGGTGCGCATTCGTGCGTTGGGACCCCCGCCCGGCCCCGTGTTCGCCCTGCAGGGCTCGACCAAGCTCTAGTAAACACTGCACAGTCC
                           CTGTCATAGCTCGGCTAGCGGACTCCCCTCCTGCGAGTTACCACCGGCCCGTGCCAGGTTTGCCTTCCTTAATGAGCCACCGTACCCTAGCCCCGGCACC
                           CGTCACTGCATGGCTGTCAGGACGGGCGGCGCTCCTCTCCAACCGTTGTGCCATACCACCGCGATAGCCCTTAGTCCGGGGACCGCTCTGAGCCTCCCCA
                           CTGCGGGGGCCAATTGGCGAGGACCCGTCGGAGGCGCATGCGCACGTCGAACGGTGAGCTACGGCCGCAGTTGGATTAACAATCAAGAGCTCGGTAGGGA
                           CTGGGCCTTCGGCGGCCTCCATCAATCTGACTTTACACATCCGGCACATCAAATGTAGGTGAACGTCTGCGGCGCGAACTAGTGGTGTAGGAGAGAATCA
                           GGCCCTTTAGTTCTGAACAGACGTCTCAATTATCCCGACCCGTCAAGTGCGTCCAAACAGTGTGATCGTCGATTGTCCGAACCCGGAAAACGTTCACCAC
                           CATGACACTATACTATTGATAGAGAGCTGTTGCCTCAAACCAAGCTGCGTGGTCTGGCGGGACGCAACGCTGTAGCTTACCAACTACCACTAGCAGCCCA
                           GCCCTCAAGTAGTAGCAGCCTGGCTTATAGACCGACCCACTGACGGCCGGCATGGTCAGG
Enteritidis6073089         CCACCGCAGGCACAGCTGGGGGACTGGTGGGTCGTGGTACACGGCAGACATCGCGTCGTGTCGTCCCTTCCCGCCACACAATTGTCGCAGAACTTCGATT
                           GGAGCTCGTGCGGACGGCACCCCCCCTCGCGGCAACCGGGACGCGGCTCCGGAAGACCCCATCGCCGCCCCCGTACTATGCAACTCTACAAGATAAGCGC
                           CGCGGGTCGCTAACCCTTCAGGAGAACAATCCCCGAAGAGCGTGATGACCGTCGGCCGGGTCAGATTCCCGGAGTGAGGCGCTGCCTTCGGAGCCCGTGC
                           GGCGCCGAGACCTATTCGCTTCTCGGCAGGAAGGCGCTGTGAGTCAGAGCCAAACCTTGATGTTCGCGCCGAGCTGGTCCCCGAGATTGCGAGCGATCCG
                           ATGGACAGGGGCAGGGCCGACGACCGGGGGCCTCAAACGGGGGCCCGCGCTTCTACGGCTCCACCCACGGGTGCGGTCTGCCGCGTCTCGGTGCAGGTAC
                           GGCCCCGCTGTTAGTTGCCGGACGTAGGCGCAGCGGGGCGCTACCCGGCGGGTTCGACCCCTACAGCCGGGCGTGACCCGGGTCGACGACCCATGGTCGG
                           AGCCTGCGTTTACGGTGCGCATTCGTGCGTTGGGACCCCCGCCCGGCCCCGTGTTCGCCCTGCAGGGCTCGACCAAGCTCTAGTAAACACTGCACAGTCC
                           CTGTCATAGCTCGGCTAGCGGACTCCCCTCCTGCGAGTTACCACCGGCCCGTGCCAGGTTTGCCTTCCTTAATGAGCCACCGTACCCTAGCCCCGGCACC
                           CGTCACTGCATGGCTGTCAGGACGGGCGGCGCTCCTCTCCAACCGTTGTGCCATACCACCGCGATAGCCCTTAGTCCGGGGACCGCTCTGAGCCTCCCCA
                           CTGCGGGGGCCAATTGGCGAGGACCCGTCGGAGGCGCATGCGCACGTCGAACGGTGAGCTACGGCCGCAGTTGGATTAACAATCAAGAGCTCGGTAGGGA
                           CTGGGCCTTCGGCGGCCTCCATCAATCTGACTTTACACATCCGGCACATCAAATGTAGGTGAACGTCTGCGGCGCGAACTAGTGGTGTAGGAGAGAATCA
                           GGCCCTTTAGTTCTGAACAGACGTCTCAATTATCCCGACCCGTCAAGTGCGTCCAAACAGTGTGATCGTCGATTGTCCGAACCCGGAAAACGTTCACCAC
                           CATGACACTATACTATTGATAGAGAGCTGTTGCCTCAAACCAAGCTGCGTGGTCTGGCGGGACGCAACGCTGTAGCTTACCAACTACCACTAGCAGCCCA
                           GCCCTCAAGTAGTAGCAGCCTGGCTTATAGACCGACCCACTGACGGCCGGCATGGTCAGG
Enteritidis621976          CCACCGCAGGCACAGCTGGGGGACTGGTGGGTCGTGGTACACGGCAGACATCGCGTCGTGTCGTCCCTTCCCGCCACACAATTGTCGCAGAACTTCGATT
                           GGAGCTCGTGCGGACGGCACCCCCCCTCGCGGCAACCGGGACGCGGCTCCGGAAGACCCCATCGCCGCCCCCGTACTATGCAACTCTACAAGATAAGCGC
                           CGCGGGTCGCTAACCCTTCAGGAGAACAATCCCCGAAGAGCGTGATGACCGTCGGCCGGGTCAGATTCCCGGAGTGAGGCGCTGCCTTCGGAGCCCGTGC
                           GGCGCCGAGACCTATTCGCTTCTCGGCAGGAAGGCGCTGTGAGTCAGAGCCAAACCTTGATGTTCGCGCCGAGCTGGTCCCCGAGATTGCGAGCGATCCG
                           ATGGACAGGGGCAGGGCCGACGACCGGGGGCCTCAAACGGGGGCCCGCGCTTCTACGGCTCCACCCACGGGTGCGGTCTGCCGCGTCTCGGTGCAGGTAC
                           GGCCCCGCTGTTAGTTGCCGGACGTAGGCGCAGCGGGGCGCTACCCGGCGGGTTCGACCCCTACAGCCGGGCGTGACCCGGGTCGACGACCCATGGTCGG
                           AGCCTGCGTTTACGGTGCGCATTCGTGCGTTGGGACCCCCGCCCGGCCCCGTGTTCGCCCTGCAGGGCTCGACCAAGCTCTAGTAAACACTGCACAGTCC
                           CTGTCATAGCTCGGCTAGCGGACTCCCCTCCTGCGAGTTACCACCGGCCCGTGCCAGGTTTGCCTTCCTTAATGAGCCACCGTACCCTAGCCCCGGCACC
                           CGTCACTGCATGGCTGTCAGGACGGGCGGCGCTCCTCTCCAACCGTTGTGCCATACCACCGCGATAGCCCTTAGTCCGGGGACCGCTCTGAGCCTCCCCA
                           CTGCGGGGGCCAATTGGCGAGGACCCGTCGGAGGCGCATGCGCACGTCGAACGGTGAGCTACGGCCGCAGTTGGATTAACAATCAAGAGCTCGGTAGGGA
                           CTGGGCCTTCGGCGGCCTCCATCAATCTGACTTTACACATCCGGCACATCAAATGTAGGTGAACGTCTGCGGCGCGAACTAGTGGTGTAGGAGAGAATCA
                           GGCCCTTTAGTTCTGAACAGACGTCTCAATTATCCCGACCCGTCAAGTGCGTCCAAACAGTGTGATCGTCGATTGTCCGAACCCGGAAAACGTTCACCAC
                           CATGACACTATACTATTGATAGAGAGCTGTTGCCTCAAACCAAGCTGCGTGGTCTGGCGGGACGCAACGCTGTAGCTTACCAACTACCACTAGCAGCCCA
                           GCCCTCAAGTAGTAGCAGCCTGGCTTATAGACCGACCCACTGACGGCCGGCATGGTCAGG
Enteritidis62273139        CCACCGCAGGCACAGCTGGGGGACTGGTGGGTCGTGGTACACGGCAGACATCGCGTCGTGTCGTCCCTTCCCGCCACACAATTGTCGCAGAACTTCGATT
                           GGAGCTCGTGCGGACGGCACCCCCCCTCGCGGCAACCGGGACGCGGCTCCGGAAGACCCCATCGCCGCCCCCGTACTATGCAACTCTACAAGATAAGCGC
                           CGCGGGTCGCTAACCCTTCAGGAGAACAATCCCCGAAGAGCGTGATGACCGTCGGCCGGGTCAGATTCCCGGAGTGAGGCGCTGCCTTCGGAGCCCGTGC
                           GGCGCCGAGACCTATTCGCTTCTCGGCAGGAAGGCGCTGTGAGTCAGAGCCAAACCTTGATGTTCGCGCCGAGCTGGTCCCCGAGATTGCGAGCGATCCG
                           ATGGACAGGGGCAGGGCCGACGACCGGGGGCCTCAAACGGGGGCCCGCGCTTCTACGGCTCCACCCACGGGTGCGGTCTGCCGCGTCTCGGTGCAGGTAC
                           GGCCCCGCTGTTAGTTGCCGGACGTAGGCGCAGCGGGGCGCTACCCGGCGGGTTCGACCCCTACAGCCGGGCGTGACCCGGGTCGACGACCCATGGTCGG
                           AGCCTGCGTTTACGGTGCGCATTCGTGCGTTGGGACCCCCGCCCGGCCCCGTGTTCGCCCTGCAGGGCTCGACCAAGCTCTAGTAAACACTGCACAGTCC
                           CTGTCATAGCTCGGCTAGCGGACTCCCCTCCTGCGAGTTACCACCGGCCCGTGCCAGGTTTGCCTTCCTTAATGAGCCACCGTACCCTAGCCCCGGCACC
                           CGTCACTGCATGGCTGTCAGGACGGGCGGCGCTCCTCTCCAACCGTTGTGCCATACCACCGCGATAGCCCTTAGTCCGGGGACCGCTCTGAGCCTCCCCA
                           CTGCGGGGGCCAATTGGCGAGGACCCGTCGGAGGCGCATGCGCACGTCGAACGGTGAGCTACGGCCGCAGTTGGATTAACAATCAAGAGCTCGGTAGGGA
                           CTGGGCCTTCGGCGGCCTCCATCAATCTGACTTTACACATCCGGCACATCAAATGTAGGTGAACGTCTGCGGCGCGAACTAGTGGTGTAGGAGAGAATCA
                           GGCCCTTTAGTTCTGAACAGACGTCTCAATTATCCCGACCCGTCAAGTGCGTCCAAACAGTGTGATCGTCGATTGTCCGAACCCGGAAAACGTTCACCAC
                           CATGACACTATACTATTGATAGAGAGCTGTTGCCTCAAACCAAGCTGCGTGGTCTGGCGGGACGCAACGCTGTAGCTTACCAACTACCACTAGCAGCCCA
                           GCCCTCAAGTAGTAGCAGCCTGGCTTATAGACCGACCCACTGACGGCCGGCATGGTCAGG
Enteritidis629163          CCACCGCAGGCACAGCTGGGGGACTGGTGGGTCGTGGTACACGGCAGACATCGCGTCGTGTCGTCCCTTCCCGCCACACAATTGTCGCAGAACTTCGATT
                           GGAGCTCGTGCGGACGGCACCCCCCCTCGCGGCAACCGGGACGCGGCTCCGGAAGACCCCATCGCCGCCCCCGTACTATGCAACTCTACAAGATAAGCGC
                           CGCGGGTCGCTAACCCTTCAGGAGAACAATCCCCGAAGAGCGTGATGACCGTCGGCCGGGTCAGATTCCCGGAGTGAGGCGCTGCCTTCGGAGCCCGTGC
                           GGCGCCGAGACCTATTCGCTTCTCGGCAGGAAGGCGCTGTGAGTCAGAGCCAAACCTTGATGTTCGCGCCGAGCTGGTCCCCGAGATTGCGAGCGATCCG
                           ATGGACAGGGGCAGGGCCGACGACCGGGGGCCTCAAACGGGGGCCCGCGCTTCTACGGCTCCACCCACGGGTGCGGTCTGCCGCGTCTCGGTGCAGGTAC
                           GGCCCCGCTGTTAGTTGCCGGACGTAGGCGCAGCGGGGCGCTACCCGGCGGGTTCGACCCCTACAGCCGGGCGTGACCCGGGTCGACGACCCATGGTCGG
                           AGCCTGCGTTTACGGTGCGCATTCGTGCGTTGGGACCCCCGCCCGGCCCCGTGTTCGCCCTGCAGGGCTCGACCAAGCTCTAGTAAACACTGCACAGTCC
                           CTGTCATAGCTCGGCTAGCGGACTCCCCTCCTGCGAGTTACCACCGGCCCGTGCCAGGTTTGCCTTCCTTAATGAGCCACCGTACCCTAGCCCCGGCACC
                           CGTCACTGCATGGCTGTCAGGACGGGCGGCGCTCCTCTCCAACCGTTGTGCCATACCACCGCGATAGCCCTTAGTCCGGGGACCGCTCTGAGCCTCCCCA
                           CTGCGGGGGCCAATTGGCGAGGACCCGTCGGAGGCGCATGCGCACGTCGAACGGTGAGCTACGGCCGCAGTTGGATTAACAATCAAGAGCTCGGTAGGGA
                           CTGGGCCTTCGGCGGCCTCCATCAATCTGACTTTACACATCCGGCACATCAAATGTAGGTGAACGTCTGCGGCGCGAACTAGTGGTGTAGGAGAGAATCA
                           GGCCCTTTAGTTCTGAACAGACGTCTCAATTATCCCGACCCGTCAAGTGCGTCCAAACAGTGTGATCGTCGATTGTCCGAACCCGGAAAACGTTCACCAC
                           CATGACACTATACTATTGATAGAGAGCTGTTGCCTCAAACCAAGCTGCGTGGTCTGGCGGGACGCAACGCTGTAGCTTACCAACTACCACTAGCAGCCCA
                           GCCCTCAAGTAGTAGCAGCCTGGCTTATAGACCGACCCACTGACGGCCGGCATGGTCAGG
Enteritidis62916426        CCACCGCAGGCACAGCTGGGGGACTGGTGGGTCGTGGTACACGGCAGACATCGCGTCGTGTCGTCCCTTCCCGCCACACAATTGTCGCAGAACTTCGATT
                           GGAGCTCGTGCGGACGGCACCCCCCCTCGCGGCAACCGGGACGCGGCTCCGGAAGACCCCATCGCCGCCCCCGTACTATGCAACTCTACAAGATAAGCGC
                           CGCGGGTCGCTAACCCTTCAGGAGAACAATCCCCGAAGAGCGTGATGACCGTCGGCCGGGTCAGATTCCCGGAGTGAGGCGCTGCCTTCGGAGCCCGTGC
                           GGCGCCGAGACCTATTCGCTTCTCGGCAGGAAGGCGCTGTGAGTCAGAGCCAAACCTTGATGTTCGCGCCGAGCTGGTCCCCGAGATTGCGAGCGATCCG
                           ATGGACAGAGGCAGGGCCGACGACCGGGGGCCTCAAACGGGGGCCCGCGCTTCTACGGCTCCACCCACGGGTGCGGTCTGCCGCGTCTCGGTGCAGGTAC
                           GGCCCCGCTGTTAGTTGCCGGACGTAGGCGCAGCGGGGCGCTACCCGGCGGGTTCGACCCCTACAGCCGGGCGTGACCCGGGTCGACGACCCATGGTCGG
                           AGCCTGCGTTTACGGTGCGCATTCGTGCGTTGGGACCCCCGCCCGGCCCCGTGTTCGCCCTGCAGGGCTCGACCAAGCTCTAGTAAACACTGCACAGTCC
                           CTGTCATAGCTCGGCTAGCGGACTCCCCTCCTGCGAGTTACCACCGGCCCGTGCCAGGTTTGCCTTCCTTAATGAGCCACCGTACCCTAGCCCCGGCACC
                           CGTCACTGCATGGCTGTCAGGACGGGCGGCGCTCCTCTCCAACCGTTGTGCCATACCACCGCGATAGCCCTTAGTCCGGGGACCGCTCTGAGCCTCCCCA
                           CTGCGGGGGCCAATTGGCGAGGACCCGTCGGAGGCGCATGCGCACGTCGAACGGTGAGCTACGGCCGCAGTTGGATTAACAATCAAGAGCTCGGTAGGGA
                           CTGGGCCTTCGGCGGCCTCCATCAATCTGACTTTACACATCCGGCACATCAAATGTAGGTGAACGTCTGCGGCGCGAACTAGTGGTGTAGGAGAGAATCA
                           GGCCCTTTAGTTCTGAACAGACGTCTCAATTATCCCGACCCGTCAAGTGCGTCCAAACAGTGTGATCGTCGATTGTCCGAACCCGGAAAACGTTCACCAC
                           CATGACACTATACTATTGATAGAGAGCTGTTGCCTCAAACCAAGCTGCGTGGTCTGGCGGGACGCAACGCTGTAGCTTACCAACTACCACTAGCAGCCCA
                           GCCCTCAAGTAGTAGCAGCCTGGCTTATAGACCGACCCACTGACGGCCGGCATGGTCAGG
Enteritidis62916437        CCACCGCAGGCACAGCTGGGGGACTGGTGGGTCGTGGTACACGGCAGACATCGCGTCGTGTCGTCCCTTCCCGCCACACAATTGTCGCAGAACTTCGATT
                           GGAGCTCGTGCGGACGGCACCCCCCCTCGCGGCAACCGGGACGCGGCTCCGGAAGACCCCATCGCCGCCCCCGTACTATGCAACTCTACAAGATAAGCGC
                           CGCGGGTCGCTAACCCTTCAGGAGAACAATCCCCGAAGAGCGTGATGACCGTCGGCCGGGTCAGATTCCCGGAGTGAGGCGCTGCCTTCGGAGCCCGTGC
                           GGCGCCGAGACCTATTCGCTTCTCGGCAGGAAGGCGCTGTGAGTCAGAGCCAAACCTTGATGTTCGCGCCGAGCTGGTCCCCGAGATTGCGAGCGATCCG
                           ATGGACAGGGGCAGGGCCGACGACCGGGGGCCTCAAACGGGGGCCCGCGCTTCTACGGCTCCACCCACGGGTGCGGTCTGCCGCGTCTCGGTGCAGGTAC
                           GGCCCCGCTGTTAGTTGCCGGACGTAGGCGCAGCGGGGCGCTACCCGGCGGGTTCGACCCCTACAGCCGGGCGTGACCCGGGTCGACGACCCATGGTCGG
                           AGCCTGCGTTTACGGTGCGCATTCGTGCGTTGGGACCCCCGCCCGGCCCCGTGTTCGCCCTGCAGGGCTCGACCAAGCTCTAGTAAACACTGCACAGTCC
                           CTGTCATAGCTCGGCTAGCGGACTCCCCTCCTGCGAGTTACCACCGGCCCGTGCCAGGTTTGCCTTCCTTAATGAGCCACCGTACCCTAGCCCCGGCACC
                           CGTCACTGCATGGCTGTCAGGACGGGCGGCGCTCCTCTCCAACCGTTGTGCCATACCACCGCGATAGCCCTTAGTCCGGGGACCGCTCTGAGCCTCCCCA
                           CTGCGGGGGCCAATTGGCGAGGACCCGTCGGAGGCGCATGCGCACGTCGAACGGTGAGCTACGGCCGCAGTTGGATTAACAATCAAGAGCTCGGTAGGGA
                           CTGGGCCTTCGGCGGCCTCCATCAATCTGACTTTACACATCCGGCACATCAAATGTAGGTGAACGTCTGCGGCGCGAACTAGTGGTGTAGGAGAGAATCA
                           GGCCCTTTAGTTCTGAACAGACGTCTCAATTATCCCGACCCGTCAAGTGCGTCCAAACAGTGTGATCGTCGATTGTCCGAACCCGGAAAACGTTCACCAC
                           CATGACACTATACTATTGATAGAGAGCTGTTGCCTCAAACCAAGCTGCGTGGTCTGGCGGGACGCAACGCTGTAGCTTACCAACTACCACTAGCAGCCCA
                           GCCCTCAAGTAGTAGCAGCCTGGCTTATAGACCGACCCACTGACGGCCGGCATGGTCAGG
Enteritidis63529058        CCACCGCAGGCACAGCTGGGGGACTGGTGGGTCGTGGTACACGGCAGACATCGCGTCGTGTCGTCCCTTCCCGCCACACAATTGTCGCAGAACTTCGATT
                           GGAGCTCGTGCGGACGGCACCCCCCCTCGCGGCAACCGGGACGCGGCTCCGGAAGACCCCATCGCCGCCCCCGTACTATGCAACTCTACAAGATAAGCGC
                           CGCGGGTCGCTAACCCTTCAGGAGAACAATCCCCGAAGAGCGTGATGACCGTCGGCCGGGTCAGATTCCCGGAGTGAGGCGCTGCCTTCGGAGCCCGTGC
                           GGCGCCGAGACCTATTCGCTTCTCGGCAGGAAGGCGCTGTGAGTCAGAGCCAAACCTTGATGTTCGCGCCGAGCTGGTCCCCGAGATTGCGAGCGATCCG
                           ATGGACAGGGGCAGGGCCGACGACCGGGGGCCTCAAACGGGGGCCCGCGCTTCTACGGCTCCACCCACGGGTGCGGTCTGCCGCGTCTCGGTGCAGGTAC
                           GGCCCCGCTGTTAGTTGCCGGACGTAGGCGCAGCGGGGCGCTACCCGGCGGGTTCGACCCCTACAGCCGGGCGTGACCCGGGTCGACGACCCATGGTCGG
                           AGCCTGCGTTTACGGTGCGCATTCGTGCGTTGGGACCCCCGCCCGGCCCCGTGTTCGCCCTGCAGGGCTCGACCAAGCTCTAGTAAACACTGCACAGTCC
                           CTGTCATAGCTCGGCTAGCGGACTCCCCTCCTGCGAGTTACCACCGGCCCGTGCCAGGTTTGCCTTCCTTAATGAGCCACCGTACCCTAGCCCCGGCACC
                           CGTCACTGCATGGCTGTCAGGACGGGCGGCGCTCCTCTCCAACCGTTGTGCCATACCACCGCGATAGCCCTTAGTCCGGGGACCGCTCTGAGCCTCCCCA
                           CTGCGGGGGCCAATTGGCGAGGACCCGTCGGAGGCGCATGCGCACGTCGAACGGTGAGCTACGGCCGCAGTTGGATTAACAATCAAGAGCTCGGTAGGGA
                           CTGGGCCTTCGGCGGCCTCCATCAATCTGACTTTACACATCCGGCACATCAAATGTAGGTGAACGTCTGCGGCGCGAACTAGTGGTGTAGGAGAGAATCA
                           GGCCCTTTAGTTCTGAACAGACGTCTCAATTATCCCGACCCGTCAAGTGCGTCCAAACAGTGTGATCGTCGATTGTCCGAACCCGGAAAACGTTCACCAC
                           CATGACACTATACTATTGATAGAGAGCTGTTGCCTCAAACCAAGCTGCGTGGTCTGGCGGGACGCAACGCTGTAGCTTACCAACTACCACTAGCAGCCCA
                           GCCCTCAAGTAGTAGCAGCCTGGCTTATAGACCGACCCACTGACGGCCGGCATGGTCAGG
Enteritidis63897015        CCACCGCAGGCACAGCTGGGGGACTGGTGGGTCGTGGTACACGGCAGACATCGCGTCGTGTCGTCCCTTCCCGCCACACAATTGTCGCAGAACTTCGATT
                           GGAGCTCGTGCGGACGGCACCCCCCCTCGCGGCAACCGGGACGCGGCTCCGGAAGACCCCATCGCCGCCCCCGTACTATGCAACTCTACAAGATAAGCGC
                           CGCGGGTCGCTAACCCTTCAGGAGAACAATCCCCGAAGAGCGTGATGACCGTCGGCCGGGTCAGATTCCCGGAGTGAGGCGCTGCCTTCGGAGCCCGTGC
                           GGCGCCGAGACCTATTCGCTTCTCGGCAGGAAGGCGCTGTGAGTCAGAGCCAAACCTTGATGTTCGCGCCGAGCTGGTCCCCGAGATTGCGAGCGATCCG
                           ATGGACAGGGGCAGGGCCGACGACCGGGGGCCTCAAACGGGGGCCCGCGCTTCTACGGCTCCACCCACGGGTGCGGTCTGCCGCGTCTCGGTGCAGGTAC
                           GGCCCCGCTGTTAGTTGCCGGACGTAGGCGCAGCGGGGCGCTACCCGGCGGGTTCGACCCCTACAGCCGGGCGTGACCCGGGTCGACGACCCATGGTCGG
                           AGCCTGCGTTTACGGTGCGCATTCGTGCGTTGGGACCCCCGCCCGGCCCCGTGTTCGCCCTGCAGGGCTCGACCAAGCTCTAGTAAACACTGCACAGTCC
                           CTGTCATAGCTCGGCTAGCGGACTCCCCTCCTGCGAGTTACCACCGGCCCGTGCCAGGTTTGCCTTCCTTAATGAGCCACCGTACCCTAGCCCCGGCACC
                           CGTCACTGCATGGCTGTCAGGACGGGCGGCGCTCCTCTCCAACCGTTGTGCCATACCACCGCGATAGCCCTTAGTCCGGGGACCGCTCTGAGCCTCCCCA
                           CTGCGGGGGCCAATTGGCGAGGACCCGTCGGAGGCGCATGCGCACGTCGAACGGTGAGCTACGGCCGCAGTTGGATTAACAATCAAGAGCTCGGTAGGGA
                           CTGGGCCTTCGGCGGCCTCCATCAATCTGACTTTACACATCCGGCACATCAAATGTAGGTGAACGTCTGCGGCGCGAACTAGTGGTGTAGGAGAGAATCA
                           GGCCCTTTAGTTCTGAACAGACGTCTCAATTATCCCGACCCGTCAAGTGCGTCCAAACAGTGTGATCGTCGATTGTCCGAACCCGGAAAACGTTCACCAC
                           CATGACACTATACTATTGATAGAGAGCTGTTGCCTCAAACCAAGCTGCGTGGTCTGGCGGGACGCAACGCTGTAGCTTACCAACTACCACTAGCAGCCCA
                           GCCCTCAAGTAGTAGCAGCCTGGCTTATAGACCGACCCACTGACGGCCGGCATGGTCAGG
Enteritidis6390166         CCACCGCAGGCACAGCTGGGGGACTGGTGGGTCGTGGTACACGGCAGACATCGCGTCGTGTCGTCCCTTCCCGCCACACAATTGTCGCAGAACTTCGATT
                           GGAGCTCGTGCGGACGGCACCCCCCCTCGCGGCAACCGGGACGCGGCTCCGGAAGACCCCATCGCCGCCCCCGTACTATGCAACTCTACAAGATAAGCGC
                           CGCGGGTCGCTAACCCTTCAGGAGAACAATCCCCGAAGAGCGTGATGACCGTCGGCCGGGTCAGATTCCCGGAGTGAGGCGCTGCCTTCGGAGCCCGTGC
                           GGCGCCGAGACCTATTCGCTTCTCGGCAGGAAGGCGCTGTGAGTCAGAGCCAAACCTTGATGTTCGCGCCGAGCTGGTCCCCGAGATTGCGAGCGATCCG
                           ATGGACAGGGGCAGGGCCGACGACCGGGGGCCTCAAACGGGGGCCCGCGCTTCTACGGCTCCACCCACGGGTGCGGTCTGCCGCGTCTCGGTGCAGGTAC
                           GGCCCCGCTGTTAGTTGCCGGACGTAGGCGCAGCGGGGCGCTACCCGGCGGGTTCGACCCCTACAGCCGGGCGTGACCCGGGTCGACGACCCATGGTCGG
                           AGCCTGCGTTTACGGTGCGCATTCGTGCGTTGGGACCCCCGCCCGGCCCCGTGTTCGCCCTGCAGGGCTCGACCAAGCTCTAGTAAACACTGCACAGTCC
                           CTGTCATAGCTCGGCTAGCGGACTCCCCTCCTGCGAGTTACCACCGGCCCGTGCCAGGTTTGCCTTCCTTAATGAGCCACCGTACCCTAGCCCCGGCACC
                           CGTCACTGCATGGCTGTCAGGACGGGCGGCGCTCCTCTCCAACCGTTGTGCCATACCACCGCGATAGCCCTTAGTCCGGGGACCGCTCTGAGCCTCCCCA
                           CTGCGGGGGCCAATTGGCGAGGACCCGTCGGAGGCGCATGCGCACGTCGAACGGTGAGCTACGGCCGCAGTTGGATTAACAATCAAGAGCTCGGTAGGGA
                           CTGGGCCTTCGGCGGCCTCCATCAATCTGACTTTACACATCCGGCACATCAAATGTAGGTGAACGTCTGCGGCGCGAACTAGTGGTGTAGGAGAGAATCA
                           GGCCCTTTAGTTCTGAACAGACGTCTCAATTATCCCGACCCGTCAAGTGCGTCCAAACAGTGTGATCGTCGATTGTCCGAACCCGGAAAACGTTCACCAC
                           CATGACACTATACTATTGATAGAGAGCTGTTGCCTCAAACCAAGCTGCGTGGTCTGGCGGGACGCAACGCTGTAGCTTACCAACTACCACTAGCAGCCCA
                           GCCCTCAAGTAGTAGCAGCCTGGCTTATAGACCGACCCACTGACGGCCGGCATGGTCAGG
Enteritidis63967246        CCACCGCAGGCACAGCTGGGGGACTGGTGGGTCGTGGTACACGGCAGACATCGCGTCGTGTCGTCCCTTCCCGCCACACAATTGTCGCAGAACTTCGATT
                           GGAGCTCGTGCGGACGGCACCCCCCCTCGCGGCAACCGGGACGCGGCTCCGGAAGACCCCATCGCCGCCCCCGTACTATGCAACTCTACAAGATAAGCGC
                           CGCGGGTCGCTAACCCTTCAGGAGAACAATCCCCGAAGAGCGTGATGACCGTCGGCCGGGTCAGATTCCCGGAGTGAGGCGCTGCCTTCGGAGCCCGTGC
                           GGCGCCGAGACCTATTCGCTTCTCGGCAGGAAGGCGCTGTGAGTCAGAGCCAAACCTTGATGTTCGCGCCGAGCTGGTCCCCGAGATTGCGAGCGATCCG
                           ATGGACAGAGGCAGGGCCGACGACCGGGGGCCTCAAACGGGGGCCCGCGCTTCTACGGCTCCACCCACGGGTGCGGTCTGCCGCGTCTCGGTGCAGGTAC
                           GGCCCCGCTGTTAGTTGCCGGACGTAGGCGCAGCGGGGCGCTACCCGGCGGGTTCGACCCCTACAGCCGGGCGTGACCCGGGTCGACGACCCATGGTCGG
                           AGCCTGCGTTTACGGTGCGCATTCGTGCGTTGGGACCCCCGCCCGGCCCCGTGTTCGCCCTGCAGGGCTCGACCAAGCTCTAGTAAACACTGCACAGTCC
                           CTGTCATAGCTCGGCTAGCGGACTCCCCTCCTGCGAGTTACCACCGGCCCGTGCCAGGTTTGCCTTCCTTAATGAGCCACCGTACCCTAGCCCCGGCACC
                           CGTCACTGCATGGCTGTCAGGACGGGCGGCGCTCCTCTCCAACCGTTGTGCCATACCACCGCGATAGCCCTTAGTCCGGGGACCGCTCTGAGCCTCCCCA
                           CTGCGGGGGCCAATTGGCGAGGACCCGTCGGAGGCGCATGCGCACGTCGAACGGTGAGCTACGGCCGCAGTTGGATTAACAATCAAGAGCTCGGTAGGGA
                           CTGGGCCTTCGGCGGCCTCCATCAATCTGACTTTACACATCCGGCACATCAAATGTAGGTGAACGTCTGCGGCGCGAACTAGTGGTGTAGGAGAGAATCA
                           GGCCCTTTAGTTCTGAACAGACGTCTCAATTATCCCGACCCGTCAAGTGCGTCCAAACAGTGTGATCGTCGATTGTCCGAACCCGGAAAACGTTCACCAC
                           CATGACACTATACTATTGATAGAGAGCTGTTGCCTCAAACCAAGCTGCGTGGTCTGGCGGGACGCAACGCTGTAGCTTACCAACTACCACTAGCAGCCCA
                           GCCCTCAAGTAGTAGCAGCCTGGCTTATAGACCGACCCACTGACGGCCGGCATGGTCAGG
Enteritidis63967250        CCACCGCAGGCACAGCTGGGGGACTGGTGGGTCGTGGTACACGGCAGACATCGCGTCGTGTCGTCCCTTCCCGCCACACAATTGTCGCAGAACTTCGATT
                           GGAGCTCGTGCGGACGGCACCCCCCCTCGCGGCAACCGGGACGCGGCTCCGGAAGACCCCATCGCCGCCCCCGTACTATGCAACTCTACAAGATAAGCGC
                           CGCGGGTCGCTAACCCTTCAGGAGAACAATCCCCGAAGAGCGTGATGACCGTCGGCCGGGTCAGATTCCCGGAGTGAGGCGCTGCCTTCGGAGCCCGTGC
                           GGCGCCGAGACCTATTCGCTTCTCGGCAGGAAGGCGCTGTGAGTCAGAGCCAAACCTTGATGTTCGCGCCGAGCTGGTCCCCGAGATTGCGAGCGATCCG
                           ATGGACAGGGGCAGGGCCGACGACCGGGGGCCTCAAACGGGGGCCCGCGCTTCTACGGCTCCACCCACGGGTGCGGTCTGCCGCGTCTCGGTGCAGGTAC
                           GGCCCCGCTGTTAGTTGCCGGACGTAGGCGCAGCGGGGCGCTACCCGGCGGGTTCGACCCCTACAGCCGGGCGTGACCCGGGTCGACGACCCATGGTCGG
                           AGCCTGCGTTTACGGTGCGCATTCGTGCGTTGGGACCCCCGCCCGGCCCCGTGTTCGCCCTGCAGGGCTCGACCAAGCTCTAGTAAACACTGCACAGTCC
                           CTGTCATAGCTCGGCTAGCGGACTCCCCTCCTGCGAGTTACCACCGGCCCGTGCCAGGTTTGCCTTCCTTAATGAGCCACCGTACCCTAGCCCCGGCACC
                           CGTCACTGCATGGCTGTCAGGACGGGCGGCGCTCCTCTCCAACCGTTGTGCCATACCACCGCGATAGCCCTTAGTCCGGGGACCGCTCTGAGCCTCCCCA
                           CTGCGGGGGCCAATTGGCGAGGACCCGTCGGAGGCGCATGCGCACGTCGAACGGTGAGCTACGGCCGCAGTTGGATTAACAATCAAGAGCTCGGTAGGGA
                           CTGGGCCTTCGGCGGCCTCCATCAATCTGACTTTACACATCCGGCACATCAAATGTAGGTGAACGTCTGCGGCGCGAACTAGTGGTGTAGGAGAGAATCA
                           GGCCCTTTAGTTCTGAACAGACGTCTCAATTATCCCGACCCGTCAAGTGCGTCCAAACAGTGTGATCGTCGATTGTCCGAACCCGGAAAACGTTCACCAC
                           CATGACACTATACTATTGATAGAGAGCTGTTGCCTCAAACCAAGCTGCGTGGTCTGGCGGGACGCAACGCTGTAGCTTACCAACTACCACTAGCAGCCCA
                           GCCCTCAAGTAGTAGCAGCCTGGCTTATAGACCGACCCACTGACGGCCGGCATGGTCAGG
Enteritidis640631          CCACCGCAGGCACAGCTGGGGGACTGGTGGGTCGTGGTACACGGCAGACATCGCGTCGTGTCGTCCCTTCCCGCCACACAATTGTCGCAGAACTTCGATT
                           GGAGCTCGTGCGGACGGCACCCCCCCTCGCGGCAACCGGGACGCGGCTCCGGAAGACCCCATCGCCGCCCCCGTACTATGCAACTCTACAAGATAAGCGC
                           CGCGGGTCGCTAACCCTTCAGGAGAACAATCCCCGAAGAGCGTGATGACCGTCGGCCGGGTCAGATTCCCGGAGTGAGGCGCTGCCTTCGGAGCCCGTGC
                           GGCGCCGAGACCTATTCGCTTCTCGGCAGGAAGGCGCTGTGAGTCAGAGCCAAACCTTGATGTTCGCGCCGAGCTGGTCCCCGAGATTGCGAGCGATCCG
                           ATGGACAGGGGCAGGGCCGACGACCGGGGGCCTCAAACGGGGGCCCGCGCTTCTACGGCTCCACCCACGGGTGCGGTCTGCCGCGTCTCGGTGCAGGTAC
                           GGCCCCGCTGTTAGTTGCCGGACGTAGGCGCAGCGGGGCGCTACCCGGCGGGTTCGACCCCTACAGCCGGGCGTGACCCGGGTCGACGACCCATGGTCGG
                           AGCCTGCGTTTACGGTGCGCATTCGTGCGTTGGGACCCCCGCCCGGCCCCGTGTTCGCCCTGCAGGGCTCGACCAAGCTCTAGTAAACACTGCACAGTCC
                           CTGTCATAGCTCGGCTAGCGGACTCCCCTCCTGCGAGTTACCACCGGCCCGTGCCAGGTTTGCCTTCCTTAATGAGCCACCGTACCCTAGCCCCGGCACC
                           CGTCACTGCATGGCTGTCAGGACGGGCGGCGCTCCTCTCCAACCGTTGTGCCATACCACCGCGATAGCCCTTAGTCCGGGGACCGCTCTGAGCCTCCCCA
                           CTGCGGGGGCCAATTGGCGAGGACCCGTCGGAGGCGCATGCGCACGTCGAACGGTGAGCTACGGCCGCAGTTGGATTAACAATCAAGAGCTCGGTAGGGA
                           CTGGGCCTTCGGCGGCCTCCATCAATCTGACTTTACACATCCGGCACATCAAATGTAGGTGAACGTCTGCGGCGCGAACTAGTGGTGTAGGAGAGAATCA
                           GGCCCTTTAGTTCTGAACAGACGTCTCAATTATCCCGACCCGTCAAGTGCGTCCAAACAGTGTGATCGTCGATTGTCCGAACCCGGAAAACGTTCACCAC
                           CATGACACTATACTATTGATAGAGAGCTGTTGCCTCAAACCAAGCTGCGTGGTCTGGCGGGACGCAACGCTGTAGCTTACCAACTACCACTAGCAGCCCA
                           GCCCTCAAGTAGTAGCAGCCTGGCTTATAGACCGACCCACTGACGGCCGGCATGGTCAGG
Enteritidis64204441        CCACCGCAGGCACAGCTGGGGGACTGGTGGGTCGTGGTACACGGCAGACATCGCGTCGTGTCGTCCCTTCCCGCCACACAATTGTCGCAGAACTTCGATT
                           GGAGCTCGTGCGGACGGCACCCCCCCTCGCGGCAACCGGGACGCGGCTCCGGAAGACCCCATCGCCGCCCCCGTACTATGCAACTCTACAAGATAAGCGC
                           CGCGGGTCGCTAACCCTTCAGGAGAACAATCCCCGAAGAGCGTGATGACCGTCGGCCGGGTCAGATTCCCGGAGTGAGGCGCTGCCTTCGGAGCCCGTGC
                           GGCGCCGAGACCTATTCGCTTCTCGGCAGGAAGGCGCTGTGAGTCAGAGCCAAACCTTGATGTTCGCGCCGAGCTGGTCCCCGAGATTGCGAGCGATCCG
                           ATGGACAGGGGCAGGGCCGACGACCGGGGGCCTCAAACGGGGGCCCGCGCTTCTACGGCTCCACCCACGGGTGCGGTCTGCCGCGTCTCGGTGCAGGTAC
                           GGCCCCGCTGTTAGTTGCCGGACGTAGGCGCAGCGGGGCGCTACCCGGCGGGTTCGACCCCTACAGCCGGGCGTGACCCGGGTCGACGACCCATGGTCGG
                           AGCCTGCGTTTACGGTGCGCATTCGTGCGTTGGGACCCCCGCCCGGCCCCGTGTTCGCCCTGCAGGGCTCGACCAAGCTCTAGTAAACACTGCACAGTCC
                           CTGTCATAGCTCGGCTAGCGGACTCCCCTCCTGCGAGTTACCACCGGCCCGTGCCAGGTTTGCCTTCCTTAATGAGCCACCGTACCCTAGCCCCGGCACC
                           CGTCACTGCATGGCTGTCAGGACGGGCGGCGCTCCTCTCCAACCGTTGTGCCATACCACCGCGATAGCCCTTAGTCCGGGGACCGCTCTGAGCCTCCCCA
                           CTGCGGGGGCCAATTGGCGAGGACCCGTCGGAGGCGCATGCGCACGTCGAACGGTGAGCTACGGCCGCAGTTGGATTAACAATCAAGAGCTCGGTAGGGA
                           CTGGGCCTTCGGCGGCCTCCATCAATCTGACTTTACACATCCGGCACATCAAATGTAGGTGAACGTCTGCGGCGCGAACTAGTGGTGTAGGAGAGAATCA
                           GGCCCTTTAGTTCTGAACAGACGTCTCAATTATCCCGACCCGTCAAGTGCGTCCAAACAGTGTGATCGTCGATTGTCCGAACCCGGAAAACGTTCACCAC
                           CATGACACTATACTATTGATAGAGAGCTGTTGCCTCAAACCAAGCTGCGTGGTCTGGCGGGACGCAACGCTGTAGCTTACCAACTACCACTAGCAGCCCA
                           GCCCTCAAGTAGTAGCAGCCTGGCTTATAGACCGACCCACTGACGGCCGGCATGGTCAGG
Enteritidis64204481        CCACCGCAGGCACAGCTGGGGGACTGGTGGGTCGTGGTACACGGCAGACATCGCGTCGTGTCGTCCCTTCCCGCCACACAATTGTCGCAGAACTTCGATT
                           GGAGCTCGTGCGGACGGCACCCCCCCTCGCGGCAACCGGGACGCGGCTCCGGAAGACCCCATCGCCGCCCCCGTACTATGCAACTCTACAAGATAAGCGC
                           CGCGGGTCGCTAACCCTTCAGGAGAACAATCCCCGAAGAGCGTGATGACCGTCGGCCGGGTCAGATTCCCGGAGTGAGGCGCTGCCTTCGGAGCCCGTGC
                           GGCGCCGAGACCTATTCGCTTCTCGGCAGGAAGGCGCTGTGAGTCAGAGCCAAACCTTGATGTTCGCGCCGAGCTGGTCCCCGAGATTGCGAGCGATCCG
                           ATGGACAGGGGCAGGGCCGACGACCGGGGGCCTCAAACGGGGGCCCGCGCTTCTACGGCTCCACCCACGGGTGCGGTCTGCCGCGTCTCGGTGCAGGTAC
                           GGCCCCGCTGTTAGTTGCCGGACGTAGGCGCAGCGGGGCGCTACCCGGCGGGTTCGACCCCTACAGCCGGGCGTGACCCGGGTCGACGACCCATGGTCGG
                           AGCCTGCGTTTACGGTGCGCATTCGTGCGTTGGGACCCCCGCCCGGCCCCGTGTTCGCCCTGCAGGGCTCGACCAAGCTCTAGTAAACACTGCACAGTCC
                           CTGTCATAGCTCGGCTAGCGGACTCCCCTCCTGCGAGTTACCACCGGCCCGTGCCAGGTTTGCCTTCCTTAATGAGCCACCGTACCCTAGCCCCGGCACC
                           CGTCACTGCATGGCTGTCAGGACGGGCGGCGCTCCTCTCCAACCGTTGTGCCATACCACCGCGATAGCCCTTAGTCCGGGGACCGCTCTGAGCCTCCCCA
                           CTGCGGGGGCCAATTGGCGAGGACCCGTCGGAGGCGCATGCGCACGTCGAACGGTGAGCTACGGCCGCAGTTGGATTAACAATCAAGAGCTCGGTAGGGA
                           CTGGGCCTTCGGCGGCCTCCATCAATCTGACTTTACACATCCGGCACATCAAATGTAGGTGAACGTCTGCGGCGCGAACTAGTGGTGTAGGAGAGAATCA
                           GGCCCTTTAGTTCTGAACAGACGTCTCAATTATCCCGACCCGTCAAGTGCGTCCAAACAGTGTGATCGTCGATTGTCCGAACCCGGAAAACGTTCACCAC
                           CATGACACTATACTATTGATAGAGAGCTGTTGCCTCAAACCAAGCTGCGTGGTCTGGCGGGACGCAACGCTGTAGCTTACCAACTACCACTAGCAGCCCA
                           GCCCTCAAGTAGTAGCAGCCTGGCTTATAGACCGACCCACTGACGGCCGGCATGGTCAGG
Enteritidis64204647        CCACCGCAGGCACAGCTGGGGGACTGGTGGGTCGTGGTACACGGCAGACATCGCGTCGTGTCGTCCCTTCCCGCCACACAATTGTCGCAGAACTTCGATT
                           GGAGCTCGTGCGGACGGCACCCCCCCTCGCGGCAACCGGGACGCGGCTCCGGAAGACCCCATCGCCGCCCCCGTACTATGCAACTCTACAAGATAAGCGC
                           CGCGGGTCGCTAACCCTTCAGGAGAACAATCCCCGAAGAGCGTGATGACCGTCGGCCGGGTCAGATTCCCGGAGTGAGGCGCTGCCTTCGGAGCCCGTGC
                           GGCGCCGAGACCTATTCGCTTCTCGGCAGGAAGGCGCTGTGAGTCAGAGCCAAACCTTGATGTTCGCGCCGAGCTGGTCCCCGAGATTGCGAGCGATCCG
                           ATGGACAGGGGCAGGGCCGACGACCGGGGGCCTCAAACGGGGGCCCGCGCTTCTACGGCTCCACCCACGGGTGCGGTCTGCCGCGTCTCGGTGCAGGTAC
                           GGCCCCGCTGTTAGTTGCCGGACGTAGGCGCAGCGGGGCGCTACCCGGCGGGTTCGACCCCTACAGCCGGGCGTGACCCGGGTCGACGACCCATGGTCGG
                           AGCCTGCGTTTACGGTGCGCATTCGTGCGTTGGGACCCCCGCCCGGCCCCGTGTTCGCCCTGCAGGGCTCGACCAAGCTCTAGTAAACACTGCACAGTCC
                           CTGTCATAGCTCGGCTAGCGGACTCCCCTCCTGCGAGTTACCACCGGCCCGTGCCAGGTTTGCCTTCCTTAATGAGCCACCGTACCCTAGCCCCGGCACC
                           CGTCACTGCATGGCTGTCAGGACGGGCGGCGCTCCTCTCCAACCGTTGTGCCATACCACCGCGATAGCCCTTAGTCCGGGGACCGCTCTGAGCCTCCCCA
                           CTGCGGGGGCCAATTGGCGAGGACCCGTCGGAGGCGCATGCGCACGTCGAACGGTGAGCTACGGCCGCAGTTGGATTAACAATCAAGAGCTCGGTAGGGA
                           CTGGGCCTTCGGCGGCCTCCATCAATCTGAC???????????????????AAATGTAGGTGAACGTCTGCGGCGCGAACTAGTGGTGTAGGAGAGAATCA
                           GGCCCTTTAGTTCTGAACAGACGTCTCAATTATCCCGACCCGTCAAGTGCGTCCAAACAGTGTGATCGTCGATTGTCCGAACCCGGAAAACGTTCACCAC
                           CATGACACTATACTATTGATAGAGAGCTGTTGCCTCAAACCAAGCTGCGTGGTCTGGCGGGACGCAACGCTGTAGCTTACCAACTACCACTAGCAGCCCA
                           GCCCTCAAGTAGTAGCAGCCTGGCTTATAGACCGACCCACTGACGGCCGGCATGGTCAGG
Enteritidis64889845        CCACCGCAGGCACAGCTGGGGGACTGGTGGGTCGTGGTACACGGCAGACATCGCGTCGTGTCGTCCCTTCCCGCCACACAATTGTCGCAGAACTTCGATT
                           GGAGCTCGTGCGGACGGCACCCCCCCTCGCGGCAACCGGGACGCGGCTCCGGAAGACCCCATCGCCGCCCCCGTACTATGCAACTCTACAAGATAAGCGC
                           CGCGGGTCGCTAACCCTTCAGGAGAACAATCCCCGAAGAGCGTGATGACCGTCGGCCGGGTCAGATTCCCGGAGTGAGGCGCTGCCTTCGGAGCCCGTGC
                           GGCGCCGAGACCTATTCGCTTCTCGGCAGGAAGGCGCTGTGAGTCAGAGCCAAACCTTGATGTTCGCGCCGAGCTGGTCCCCGAGATTGCGAGCGATCCG
                           ATGGACAGGGGCAGGGCCGACGACCGGGGGCCTCAAACGGGGGCCCGCGCTTCTACGGCTCCACCCACGGGTGCGGTCTGCCGCGTCTCGGTGCAGGTAC
                           GGCCCCGCTGTTAGTTGCCGGACGTAGGCGCAGCGGGGCGCTACCCGGCGGGTTCGACCCCTACAGCCGGGCGTGACCCGGGTCGACGACCCATGGTCGG
                           AGCCTGCGTTTACGGTGCGCATTCGTGCGTTGGGACCCCCGCCCGGCCCCGTGTTCGCCCTGCAGGGCTCGACCAAGCTCTAGTAAACACTGCACAGTCC
                           CTGTCATAGCTCGGCTAGCGGACTCCCCTCCTGCGAGTTACCACCGGCCCGTGCCAGGTTTGCCTTCCTTAATGAGCCACCGTACCCTAGCCCCGGCACC
                           CGTCACTGCATGGCTGTCAGGACGGGCGGCGCTCCTCTCCAACCGTTGTGCCATACCACCGCGATAGCCCTTAGTCCGGGGACCGCTCTGAGCCTCCCCA
                           CTGCGGGGGCCAATTGGCGAGGACCCGTCGGAGGCGCATGCGCACGTCGAACGGTGAGCTACGGCCGCAGTTGGATTAACAATCAAGAGCTCGGTAGGGA
                           CTGGGCCTTCGGCGGCCTCCATCAATCTGACTTTACACATCCGGCACATCAAATGTAGGTGAACGTCTGCGGCGCGAACTAGTGGTGTAGGAGAGAATCA
                           GGCCCTTTAGTTCTGAACAGACGTCTCAATTATCCCGACCCGTCAAGTGCGTCCAAACAGTGTGATCGTCGATTGTCCGAACCCGGAAAACGTTCACCAC
                           CATGACACTATACTATTGATAGAGAGCTGTTGCCTCAAACCAAGCTGCGTGGTCTGGCGGGACGCAACGCTGTAGCTTACCAACTACCACTAGCAGCCCA
                           GCCCTCAAGTAGTAGCAGCCTGGCTTATAGACCGACCCACTGACGGCCGGCATGGTCAGG
Enteritidis648899317       CCACCGCAGGCACAGCTGGGGGACTGGTGGGTCGTGGTACACGGCAGACATCGCGTCGTGTCGTCCCTTCCCGCCACACAATTGTCGCAGAACTTCGATT
                           GGAGCTCGTGCGGACGGCACCCCCCCTCGCGGCAACCGGGATGCGGCTCCGGAAGACCCCATCGCCGCCCCCGTACTATGCAACTCTACAAGATAAGCGC
                           CGCGGGTCGCTAACCCTTCAGGAGAACAATCCCCGAAGAGCGTGATGACCGTCGGCCGGGTCAGATTCCCGGAGTGAGGCGCTGCCTTCGGAGCCCGTGC
                           GGCGCCGAGACCTATTCGCTTCTCGGCAGGAAGGCGCTGTGAGTCAGAGCCAAACCTTGATGTTCGCGCCGAGCTGGTCCCCGAGATTGCGAGCGATCCG
                           ATGGACAGGGGCAGGGCCGACGACCGGGGGCCTCAAACGGGGGCCCGCGCTTCTACGGCTCCACCCACGGGTGCGGTCTGCCGCGTCTCGGTGCAGGTAC
                           GGCCCCGCTGTTAGTTGCCGGACGTAGGCGCAGCGGGGCGCTACCCGGCGGGTTCGACCCCTACAGCCGGGCGTGACCCGGGTCGACGACCCATGGTCGG
                           AGCCTGCGTTTACGGTGCGCATTCGTGCGTTGGGACCCCCGCCCGGCCCCGTGTTCGCCCTGCAGGGCTCGACCAAGCTCTAGTAAACACTGCACAGTCC
                           CTGTCATAGCTCGGCTAGCGGACTCCCCTCCTGCGAGTTACCACCGGCCCGTGCCAGGTTTGCCTTCCTTAATGAGCCACCGTACCCTAGCCCCGGCACC
                           CGTCACTGCATGGCTGTCAGGACGGGCGGCGCTCCTCTCCAACCGTTGTGCCATACCACCGCGATAGCCCTTAGTCCGGGGACCGCTCTGAGCCTCCCCA
                           CTGCGGGGGCCAATTGGCGAGGACCCGTCGGAGGCGCATGCGCACGTCGAACGGTGAGCTACGGCCGCAGTTGGATTAACAATCAAGAGCTCGGTAGGGA
                           CTGGGCCTTCGGCGGCCTCCATCAATCTGACTTTACACATCCGGCACATCAAATGTAGGTGAACGTCTGCGGCGCGAACTAGTGGTGTAGGAGAGAATCA
                           GGCCCTTTAGTTCTGAACAGACGTCTCAATTATCCCGACCCGTCAAGTGCGTCCAAACAGTGTGATCGTCGATTGTCCGAACCCGGAAAACGTTCACCAC
                           CATGACACTATACTATTGATAGAGAGCTGTTGCCTCAAACCAAGCTGCGTGGTCTGGCGGGACGCAACGCTGTAGCTTACCAACTACCACTAGCAGCCCA
                           GCCCTCAAGTAGTAGCAGCCTGGCTTATAGACCGACCCACTGACGGCCGGCATGGTCAGG
Enteritidis648900116       CCACCGCAGGCACAGCTGGGGGACTGGTGGGTCGTGGTACACGGCAGACATCGCGTCGTGTCGTCCCTTCCCGCCACACAATTGTCGCAGAACTTCGATT
                           GGAGCTCGTGCGGACGGCACCCCCCCTCGCGGCAACCGGGACGCGGCTCCGGAAGACCCCATCGCCGCCCCCGTACTATGCAACTCTACAAGATAAGCGC
                           CGCGGGTCGCTAACCCTTCAGGAGAACAATCCCCGAAGAGCGTGATGACCGTCGGCCGGGTCAGATTCCCGGAGTGAGGCGCTGCCTTCGGAGCCCGTGC
                           GGCGCCGAGACCTATTCGCTTCTCGGCAGGAAGGCGCTGTGAGTCAGAGCCAAACCTTGATGTTCGCGCCGAGCTGGTCCCCGAGATTGCGAGCGATCCG
                           ATGGACAGGGGCAGGGCCGACGACCGGGGGCCTCAAACGGGGGCCCGCGCTTCTACGGCTCCACCCACGGGTGCGGTCTGCCGCGTCTCGGTGCAGGTAC
                           GGCCCCGCTGTTAGTTGCCGGACGTAGGCGCAGCGGGGCGCTACCCGGCGGGTTCGACCCCTACAGCCGGGCGTGACCCGGGTCGACGACCCATGGTCGG
                           AGCCTGCGTTTACGGTGCGCATTCGTGCGTTGGGACCCCCGCCCGGCCCCGTGTTCGCCCTGCAGGGCTCGACCAAGCTCTAGTAAACACTGCACAGTCC
                           CTGTCATAGCTCGGCTAGCGGACTCCCCTCCTGCGAGTTACCACCGGCCCGTGCCAGGTTTGCCTTCCTTAATGAGCCACCGTACCCTAGCCCCGGCACC
                           CGTCACTGCATGGCTGTCAGGACGGGCGGCGCTCCTCTCCAACCGTTGTGCCATACCACCGCGATAGCCCTTAGTCCGGGGACCGCTCTGAGCCTCCCCA
                           CTGCGGGGGCCAATTGGCGAGGACCCGTCGGAGGCGCATGCGCACGTCGAACGGTGAGCTACGGCCGCAGTTGGATTAACAATCAAGAGCTCGGTAGGGA
                           CTGGGCCTTCGGCGGCCTCCATCAATCTGACTTTACACATCCGGCACATCAAATGTAGGTGAACGTCTGCGGCGCGAACTAGTGGTGTAGGAGAGAATCA
                           GGCCCTTTAGTTCTGAACAGACGTCTCAATTATCCCGACCCGTCAAGTGCGTCCAAACAGTGTGATCGTCGATTGTCCGAACCCGGAAAACGTTCACCAC
                           CATGACACTATACTATTGATAGAGAGCTGTTGCCTCAAACCAAGCTGCGTGGTCTGGCGGGACGCAACGCTGTAGCTTACCAACTACCACTAGCAGCCCA
                           GCCCTCAAGTAGTAGCAGCCTGGCTTATAGACCGACCCACTGACGGCCGGCATGGTCAGG
Enteritidis648901117       CCACCGCAGGCACAGCTGGGGGACTGGTGGGTCGTGGTACACGGCAGACATCGCGTCGTGTCGTCCCTTCCCGCCACACAATTGTCGCAGAACTTCGATT
                           GGAGCTCGTGCGGACGGCACCCCCCCTCGCGGCAACCGGGACGCGGCTCCGGAAGACCCCATCGCCGCCCCCGTACTATGCAACTCTACAAGATAAGCGC
                           CGCGGGTCGCTAACCCTTCAGGAGAACAATCCCCGAAGAGCGTGATGACCGTCGGCCGGGTCAGATTCCCGGAGTGAGGCGCTGCCTTCGGAGCCCGTGC
                           GGCGCCGAGACCTATTCGCTTCTCGGCAGGAAGGCGCTGTGAGTCAGAGCCAAACCTTGATGTTCGCGCCGAGCTGGTCCCCGAGATTGCGAGCGATCCG
                           ATGGACAGGGGCAGGGCCGACGACCGGGGGCCTCAAACGGGGGCCCGCGCTTCTACGGCTCCACCCACGGGTGCGGTCTGCCGCGTCTCGGTGCAGGTAC
                           GGCCCCGCTGTTAGTTGCCGGACGTAGGCGCAGCGGGGCGCTACCCGGCGGGTTCGACCCCTACAGCCGGGCGTGACCCGGGTCGACGACCCATGGTCGG
                           AGCCTGCGTTTACGGTGCGCATTCGTGCGTTGGGACCCCCGCCCGGCCCCGTGTTCGCCCTGCAGGGCTCGACCAAGCTCTAGTAAACACTGCACAGTCC
                           CTGTCATAGCTCGGCTAGCGGACTCCCCTCCTGCGAGTTACCACCGGCCCGTGCCAGGTTTGCCTTCCTTAATGAGCCACCGTACCCTAGCCCCGGCACC
                           CGTCACTGCATGGCTGTCAGGACGGGCGGCGCTCCTCTCCAACCGTTGTGCCATACCACCGCGATAGCCCTTAGTCCGGGGACCGCTCTGAGCCTCCCCA
                           CTGCGGGGGCCAATTGGCGAGGACCCGTCGGAGGCGCATGCGCACGTCGAACGGTGAGCTACGGCCGCAGTTGGATTAACAATCAAGAGCTCGGTAGGGA
                           CTGGGCCTTCGGCGGCCTCCATCAATCTGACTTTACACATCCGGCACATCAAATGTAGGTGAACGTCTGCGGCGCGAACTAGTGGTGTAGGAGAGAATCA
                           GGCCCTTTAGTTCTGAACAGACGTCTCAATTATCCCGACCCGTCAAGTGCGTCCAAACAGTGTGATCGTCGATTGTCCGAACCCGGAAAACGTTCACCAC
                           CATGACACTATACTATTGATAGAGAGCTGTTGCCTCAAACCAAGCTGCGTGGTCTGGCGGGACGCAACGCTGTAGCTTACCAACTACCACTAGCAGCCCA
                           GCCCTCAAGTAGTAGCAGCCTGGCTTATAGACCGACCCACTGACGGCCGGCATGGTCAGG
Enteritidis6489011616      CCACCGCAGGCACAGCTGGGGGACTGGTGGGTCGTGGTACACGGCAGACATCGCGTCGTGTCGTCCCTTCCCGCCACACAATTGTCGCAGAACTTCGATT
                           GGAGCTCGTGCGGACGGCACCCCCCCTCGCGGCAACCGGGACGCGGCTCCGGAAGACCCCATCGCCGCCCCCGTACTATGCAACTCTACAAGATAAGCGC
                           CGCGGGTCGCTAACCCTTCAGGAGAACAATCCCCGAAGAGCGTGATGACCGTCGGCCGGGTCAGATTCCCGGAGTGAGGCGCTGCCTTCGGAGCCCGTGC
                           GGCGCCGAGACCTATTCGCTTCTCGGCAGGAAGGCGCTGTGAGTCAGAGCCAAACCTTGATGTTCGCGCCGAGCTGGTCCCCGAGATTGCGAGCGATCCG
                           ATGGACAGGGGCAGGGCCGACGACCGGGGGCCTCAAACGGGGGCCCGCGCTTCTACGGCTCCACCCACGGGTGCGGTCTGCCGCGTCTCGGTGCAGGTAC
                           GGCCCCGCTGTTAGTTGCCGGACGTAGGCGCAGCGGGGCGCTACCCGGCGGGTTCGACCCCTACAGCCGGGCGTGACCCGGGTCGACGACCCATGGTCGG
                           AGCCTGCGTTTACGGTGCGCATTCGTGCGTTGGGACCCCCGCCCGGCCCCGTGTTCGCCCTGCAGGGCTCGACCAAGCTCTAGTAAACACTGCACAGTCC
                           CTGTCATAGCTCGGCTAGCGGACTCCCCTCCTGCGAGTTACCACCGGCCCGTGCCAGGTTTGCCTTCCTTAATGAGCCACCGTACCCTAGCCCCGGCACC
                           CGTCACTGCATGGCTGTCAGGACGGGCGGCGCTCCTCTCCAACCGTTGTGCCATACCACCGCGATAGCCCTTAGTCCGGGGACCGCTCTGAGCCTCCCCA
                           CTGCGGGGGCCAATTGGCGAGGACCCGTCGGAGGCGCATGCGCACGTCGAACGGTGAGCTACGGCCGCAGTTGGATTAACAATCAAGAGCTCGGTAGGGA
                           CTGGGCCTTCGGCGGCCTCCATCAATCTGACTTTACACATCCGGCACATCAAATGTAGGTGAACGTCTGCGGCGCGAACTAGTGGTGTAGGAGAGAATCA
                           GGCCCTTTAGTTCTGAACAGACGTCTCAATTATCCCGACCCGTCAAGTGCGTCCAAACAGTGTGATCGTCGATTGTCCGAACCCGGAAAACGTTCACCAC
                           CATGACACTATACTATTGATAGAGAGCTGTTGCCTCAAACCAAGCTGCGTGGTCTGGCGGGACGCAACGCTGTAGCTTACCAACTACCACTAGCAGCCCA
                           GCCCTCAAGTAGTAGCAGCCTGGCTTATAGACCGACCCACTGACGGCCGGCATGGTCAGG
Enteritidis648901392       CCACCGCAGGCACAGCTGGGGGACTGGTGGGTCGTGGTACACGGCAGACATCGCGTCGTGTCGTCCCTTCCCGCCACACAATTGTCGCAGAACTTCGATT
                           GGAGCTCGTGCGGACGGCACCCCCCCTCGCGGCAACCGGGACGCGGCTCCGGAAGACCCCATCGCCGCCCCCGTACTATGCAACTCTACAAGATAAGCGC
                           CGCGGGTCGCTAACCCTTCAGGAGAACAATCCCCGAAGAGCGTGATGACCGTCGGCCGGGTCAGATTCCCGGAGTGAGGCGCTGCCTTCGGAGCCCGTGC
                           GGCGCCGAGACCTATTCGCTTCTCGGCAGGAAGGCGCTGTGAGTCAGAGCCAAACCTTGATGTTCGCGCCGAGCTGGTCCCCGAGATTGCGAGCGATCCG
                           ATGGACAGGGGCAGGGCCGACGACCGGGGGCCTCAAACGGGGGCCCGCGCTTCTACGGCTCCACCCACGGGTGCGGTCTGCCGCGTCTCGGTGCAGGTAC
                           GGCCCCGCTGTTAGTTGCCGGACGTAGGCGCAGCGGGGCGCTACCCGGCGGGTTCGACCCCTACAGCCGGGCGTGACCCGGGTCGACGACCCATGGTCGG
                           AGCCTGCGTTTACGGTGCGCATTCGTGCGTTGGGACCCCCGCCCGGCCCCGTGTTCGCCCTGCAGGGCTCGACCAAGCTCTAGTAAACACTGCACAGTCC
                           CTGTCATAGCTCGGCTAGCGGACTCCCCTCCTGCGAGTTACCACCGGCCCGTGCCAGGTTTGCCTTCCTTAATGAGCCACCGTACCCTAGCCCCGGCACC
                           CGTCACTGCATGGCTGTCAGGACGGGCGGCGCTCCTCTCCAACCGTTGTGCCATACCACCGCGATAGCCCTTAGTCCGGGGACCGCTCTGAGCCTCCCCA
                           CTGCGGGGGCCAATTGGCGAGGACCCGTCGGAGGCGCATGCGCACGTCGAACGGTGAGCTACGGCCGCAGTTGGATTAACAATCAAGAGCTCGGTAGGGA
                           CTGGGCCTTCGGCGGCCTCCATCAATCTGACTTTACACATCCGGCACATCAAATGTAGGTGAACGTCTGCGGCGCGAACTAGTGGTGTAGGAGAGAATCA
                           GGCCCTTTAGTTCTGAACAGACGTCTCAATTATCCCGACCCGTCAAGTGCGTCCAAACAGTGTGATCGTCGATTGTCCGAACCCGGAAAACGTTCACCAC
                           CATGACACTATACTATTGATAGAGAGCTGTTGCCTCAAACCAAGCTGCGTGGTCTGGCGGGACGCAACGCTGTAGCTTACCAACTACCACTAGCAGCCCA
                           GCCCTCAAGTAGTAGCAGCCTGGCTTATAGACCGACCCACTGACGGCCGGCATGGTCAGG
Enteritidis648901618       CCACCGCAGGCACAGCTGGGGGACTGGTGGGTCGTGGTACACGGCAGACATCGCGTCGTGTCGTCCCTTCCCGCCACACAATTGTCGCAGAACTTCGATT
                           GGAGCTCGTGCGGACGGCACCCCCCCTCGCGGCAACCGGGACGCGGCTCCGGAAGACCCCATCGCCGCCCCCGTACTATGCAACTCTACAAGATAAGCGC
                           CGCGGGTCGCTAACCCTTCAGGAGAACAATCCCCGAAGAGCGTGATGACCGTCGGCCGGGTCAGATTCCCGGAGTGAGGCGCTGCCTTCGGAGCCCGTGC
                           GGCGCCGAGACCTATTCGCTTCTCGGCAGGAAGGCGCTGTGAGTCAGAGCCAAACCTTGATGTTCGCGCCGAGCTGGTCCCCGAGATTGCGAGCGATCCG
                           ATGGACAGGGGCAGGGCCGACGACCGGGGGCCTCAAACGGGGGCCCGCGCTTCTACGGCTCCACCCACGGGTGCGGTCTGCCGCGTCTCGGTGCAGGTAC
                           GGCCCCGCTGTTAGTTGCCGGACGTAGGCGCAGCGGGGCGCTACCCGGCGGGTTCGACCCCTACAGCCGGGCGTGACCCGGGTCGACGACCCATGGTCGG
                           AGCCTGCGTTTACGGTGCGCATTCGTGCGTTGGGACCCCCGCCCGGCCCCGTGTTCGCCCTGCAGGGCTCGACCAAGCTCTAGTAAACACTGCACAGTCC
                           CTGTCATAGCTCGGCTAGCGGACTCCCCTCCTGCGAGTTACCACCGGCCCGTGCCAGGTTTGCCTTCCTTAATGAGCCACCGTACCCTAGCCCCGGCACC
                           CGTCACTGCATGGCTGTCAGGACGGGCGGCGCTCCTCTCCAACCGTTGTGCCATACCACCGCGATAGCCCTTAGTCCGGGGACCGCTCTGAGCCTCCCCA
                           CTGCGGGGGCCAATTGGCGAGGACCCGTCGGAGGCGCATGCGCACGTCGAACGGTGAGCTACGGCCGCAGTTGGATTAACAATCAAGAGCTCGGTAGGGA
                           CTGGGCCTTCGGCGGCCTCCATCAATCTGACTTTACACATCCGGCACATCAAATGTAGGTGAACGTCTGCGGCGCGAACTAGTGGTGTAGGAGAGAATCA
                           GGCCCTTTAGTTCTGAACAGACGTCTCAATTATCCCGACCCGTCAAGTGCGTCCAAACAGTGTGATCGTCGATTGTCCGAACCCGGAAAACGTTCACCAC
                           CATGACACTATACTATTGATAGAGAGCTGTTGCCTCAAACCAAGCTGCGTGGTCTGGCGGGACGCAACGCTGTAGCTTACCAACTACCACTAGCAGCCCA
                           GCCCTCAAGTAGTAGCAGCCTGGCTTATAGACCGACCCACTGACGGCCGGCATGGTCAGG
Enteritidis64890268        CCACCGCAGGCACAGCTGGGGGACTGGTGGGTCGTGGTACACGGCAGACATCGCGTCGTGTCGTCCCTTCCCGCCACACAATTGTCGCAGAACTTCGATT
                           GGAGCTCGTGCGGACGGCACCCCCCCTCGCGGCAACCGGGACGCGGCTCCGGAAGACCCCATCGCCGCCCCCGTACTATGCAACTCTACAAGATAAGCGC
                           CGCGGGTCGCTAACCCTTCAGGAGAACAATCCCCGAAGAGCGTGATGACCGTCGGCCGGGTCAGATTCCCGGAGTGAGGCGCTGCCTTCGGAGCCCGTGC
                           GGCGCCGAGACCTATTCGCTTCTCGGCAGGAAGGCGCTGTGAGTCAGAGCCAAACCTTGATGTTCGCGCCGAGCTGGTCCCCGAGATTGCGAGCGATCCG
                           ATGGACAGGGGCAGGGCCGACGACCGGGGGCCTCAAACGGGGGCCCGCGCTTCTACGGCTCCACCCACGGGTGCGGTCTGCCGCGTCTCGGTGCAGGTAC
                           GGCCCCGCTGTTAGTTGCCGGACGTAGGCGCAGCGGGGCGCTACCCGGCGGGTTCGACCCCTACAGCCGGGCGTGACCCGGGTCGACGACCCATGGTCGG
                           AGCCTGCGTTTACGGTGCGCATTCGTGCGTTGGGACCCCCGCCCGGCCCCGTGTTCGCCCTGCAGGGCTCGACCAAGCTCTAGTAAACACTGCACAGTCC
                           CTGTCATAGCTCGGCTAGCGGACTCCCCTCCTGCGAGTTACCACCGGCCCGTGCCAGGTTTGCCTTCCTTAATGAGCCACCGTACCCTAGCCCCGGCACC
                           CGTCACTGCATGGCTGTCAGGACGGGCGGCGCTCCTCTCCAACCGTTGTGCCATACCACCGCGATAGCCCTTAGTCCGGGGACCGCTCTGAGCCTCCCCA
                           CTGCGGGGGCCAATTGGCGAGGACCCGTCGGAGGCGCATGCGCACGTCGAACGGTGAGCTACGGCCGCAGTTGGATTAACAATCAAGAGCTCGGTAGGGA
                           CTGGGCCTTCGGCGGCCTCCATCAATCTGACTTTACACATCCGGCACATCAAATGTAGGTGAACGTCTGCGGCGCGAACTAGTGGTGTAGGAGAGAATCA
                           GGCCCTTTAGTTCTGAACAGACGTCTCAATTATCCCGACCCGTCAAGTGCGTCCAAACAGTGTGATCGTCGATTGTCCGAACCCGGAAAACGTTCACCAC
                           CATGACACTATACTATTGATAGAGAGCTGTTGCCTCAAACCAAGCTGCGTGGTCTGGCGGGACGCAACGCTGTAGCTTACCAACTACCACTAGCAGCCCA
                           GCCCTCAAGTAGTAGCAGCCTGGCTTATAGACCGACCCACTGACGGCCGGCATGGTCAGG
Enteritidis64890316        CCACCGCAGGCACAGCTGGGGGACTGGTGGGTCGTGGTACACGGCAGACATCGCGTCGTGTCGTCCCTTCCCGCCACACAATTGTCGCAGAACTTCGATT
                           GGAGCTCGTGCGGACGGCACCCCCCCTCGCGGCAACCGGGACGCGGCTCCGGAAGACCCCATCGCCGCCCCCGTACTATGCAACTCTACAAGATAAGCGC
                           CGCGGGTCGCTAACCCTTCAGGAGAACAATCCCCGAAGAGCGTGATGACCGTCGGCCGGGTCAGATTCCCGGAGTGAGGCGCTGCCTTCGGAGCCCGTGC
                           GGCGCCGAGACCTATTCGCTTCTCGGCAGGAAGGCGCTGTGAGTCAGAGCCAAACCTTGATGTTCGCGCCGAGCTGGTCCCCGAGATTGCGAGCGATCCG
                           ATGGACAGGGGCAGGGCCGACGACCGGGGGCCTCAAACGGGGGCCCGCGCTTCTACGGCTCCACCCACGGGTGCGGTCTGCCGCGTCTCGGTGCAGGTAC
                           GGCCCCGCTGTTAGTTGCCGGACGTAGGCGCAGCGGGGCGCTACCCGGCGGGTTCGACCCCTACAGCCGGGCGTGACCCGGGTCGACGACCCATGGTCGG
                           AGCCTGCGTTTACGGTGCGCATTCGTGCGTTGGGACCCCCGCCCGGCCCCGTGTTCGCCCTGCAGGGCTCGACCAAGCTCTAGTAAACACTGCACAGTCC
                           CTGTCATAGCTCGGCTAGCGGACTCCCCTCCTGCGAGTTACCACCGGCCCGTGCCAGGTTTGCCTTCCTTAATGAGCCACCGTACCCTAGCCCCGGCACC
                           CGTCACTGCATGGCTGTCAGGACGGGCGGCGCTCCTCTCCAACCGTTGTGCCATACCACCGCGATAGCCCTTAGTCCGGGGACCGCTCTGAGCCTCCCCA
                           CTGCGGGGGCCAATTGGCGAGGACCCGTCGGAGGCGCATGCGCACGTCGAACGGTGAGCTACGGCCGCAGTTGGATTAACAATCAAGAGCTCGGTAGGGA
                           CTGGGCCTTCGGCGGCCTCCATCAATCTGACTTTACACATCCGGCACATCAAATGTAGGTGAACGTCTGCGGCGCGAACTAGTGGTGTAGGAGAGAATCA
                           GGCCCTTTAGTTCTGAACAGACGTCTCAATTATCCCGACCCGTCAAGTGCGTCCAAACAGTGTGATCGTCGATTGTCCGAACCCGGAAAACGTTCACCAC
                           CATGACACTATACTATTGATAGAGAGCTGTTGCCTCAAACCAAGCTGCGTGGTCTGGCGGGACGCAACGCTGTAGCTTACCAACTACCACTAGCAGCCCA
                           GCCCTCAAGTAGTAGCAGCCTGGCTTATAGACCGACCCACTGACGGCCGGCATGGTCAGG
Enteritidis64890436        CCACCGCAGGCACAGCTGGGGGACTGGTGGGTCGTGGTACACGGCAGACATCGCGTCGTGTCGTCCCTTCCCGCCACACAATTGTCGCAGAACTTCGATT
                           GGAGCTCGTGCGGACGGCACCCCCCCTCGCGGCAACCGGGACGCGGCTCCGGAAGACCCCATCGCCGCCCCCGTACTATGCAACTCTACAAGATAAGCGC
                           CGCGGGTCGCTAACCCTTCAGGAGAACAATCCCCGAAGAGCGTGATGACCGTCGGCCGGGTCAGATTCCCGGAGTGAGGCGCTGCCTTCGGAGCCCGTGC
                           GGCGCCGAGACCTATTCGCTTCTCGGCAGGAAGGCGCTGTGAGTCAGAGCCAAACCTTGATGTTCGCGCCGAGCTGGTCCCCGAGATTGCGAGCGATCCG
                           ATGGACAGGGGCAGGGCCGACGACCGGGGGCCTCAAACGGGGGCCCGCGCTTCTACGGCTCCACCCACGGGTGCGGTCTGCCGCGTCTCGGTGCAGGTAC
                           GGCCCCGCTGTTAGTTGCCGGACGTAGGCGCAGCGGGGCGCTACCCGGCGGGTTCGACCCCTACAGCCGGGCGTGACCCGGGTCGACGACCCATGGTCGG
                           AGCCTGCGTTTACGGTGCGCATTCGTGCGTTGGGACCCCCGCCCGGCCCCGTGTTCGCCCTGCAGGGCTCGACCAAGCTCTAGTAAACACTGCACAGTCC
                           CTGTCATAGCTCGGCTAGCGGACTCCCCTCCTGCGAGTTACCACCGGCCCGTGCCAGGTTTGCCTTCCTTAATGAGCCACCGTACCCTAGCCCCGGCACC
                           CGTCACTGCATGGCTGTCAGGACGGGCGGCGCTCCTCTCCAACCGTTGTGCCATACCACCGCGATAGCCCTTAGTCCGGGGACCGCTCTGAGCCTCCCCA
                           CTGCGGGGGCCAATTGGCGAGGACCCGTCGGAGGCGCATGCGCACGTCGAACGGTGAGCTACGGCCGCAGTTGGATTAACAATCAAGAGCTCGGTAGGGA
                           CTGGGCCTTCGGCGGCCTCCATCAATCTGACTTTACACATCCGGCACATCAAATGTAGGTGAACGTCTGCGGCGCGAACTAGTGGTGTAGGAGAGAATCA
                           GGCCCTTTAGTTCTGAACAGACGTCTCAATTATCCCGACCCGTCAAGTGCGTCCAAACAGTGTGATCGTCGATTGTCCGAACCCGGAAAACGTTCACCAC
                           CATGACACTATACTATTGATAGAGAGCTGTTGCCTCAAACCAAGCTGCGTGGTCTGGCGGGACGCAACGCTGTAGCTTACCAACTACCACTAGCAGCCCA
                           GCCCTCAAGTAGTAGCAGCCTGGCTTATAGACCGACCCACTGACGGCCGGCATGGTCAGG
Enteritidis648905518       CCACCGCAGGCACAGCTGGGGGACTGGTGGGTCGTGGTACACGGCAGACATCGCGTCGTGTCGTCCCTTCCCGCCACACAATTGTCGCAGAACTTCGATT
                           GGAGCTCGTGCGGACGGCACCCCCCCTCGCGGCAACCGGGACGCGGCTCCGGAAGACCCCATCGCCGCCCCCGTACTATGCAACTCTACAAGATAAGCGC
                           CGCGGGTCGCTAACCCTTCAGGAGAACAATCCCCGAAGAGCGTGATGACCGTCGGCCGGGTCAGATTCCCGGAGTGAGGCGCTGCCTTCGGAGCCCGTGC
                           GGCGCCGAGACCTATTCGCTTCTCGGCAGGAAGGCGCTGTGAGTCAGAGCCAAACCTTGATGTTCGCGCCGAGCTGGTCCCCGAGATTGCGAGCGATCCG
                           ATGGACAGGGGCAGGGCCGACGACCGGGGGCCTCAAACGGGGGCCCGCGCTTCTACGGCTCCACCCACGGGTGCGGTCTGCCGCGTCTCGGTGCAGGTAC
                           GGCCCCGCTGTTAGTTGCCGGACGTAGGCGCAGCGGGGCGCTACCCGGCGGGTTCGACCCCTACAGCCGGGCGTGACCCGGGTCGACGACCCATGGTCGG
                           AGCCTGCGTTTACGGTGCGCATTCGTGCGTTGGGACCCCCGCCCGGCCCCGTGTTCGCCCTGCAGGGCTCGACCAAGCTCTAGTAAACACTGCACAGTCC
                           CTGTCATAGCTCGGCTAGCGGACTCCCCTCCTGCGAGTTACCACCGGCCCGTGCCAGGTTTGCCTTCCTTAATGAGCCACCGTACCCTAGCCCCGGCACC
                           CGTCACTGCATGGCTGTCAGGACGGGCGGCGCTCCTCTCCAACCGTTGTGCCATACCACCGCGATAGCCCTTAGTCCGGGGACCGCTCTGAGCCTCCCCA
                           CTGCGGGGGCCAATTGGCGAGGACCCGTCGGAGGCGCATGCGCACGTCGAACGGTGAGCTACGGCCGCAGTTGGATTAACAATCAAGAGCTCGGTAGGGA
                           CTGGGCCTTCGGCGGCCTCCATCAATCTGACTTTACACATCCGGCACATCAAATGTAGGTGAACGTCTGCGGCGCGAACTAGTGGTGTAGGAGAGAATCA
                           GGCCCTTTAGTTCTGAACAGACGTCTCAATTATCCCGACCCGTCAAGTGCGTCCAAACAGTGTGATCGTCGATTGTCCGAACCCGGAAAACGTTCACCAC
                           CATGACACTATACTATTGATAGAGAGCTGTTGCCTCAAACCAAGCTGCGTGGTCTGGCGGGACGCAACGCTGTAGCTTACCAACTACCACTAGCAGCCCA
                           GCCCTCAAGTAGTAGCAGCCTGGCTTATAGACCGACCCACTGACGGCCGGCATGGTCAGG
Enteritidis6530491319      CCACCGCAGGCACAGCTGGGGGACTGGTGGGTCGTGGTACACGGCAGACATCGCGTCGTGTCGTCCCTTCCCGCCACACAATTGTCGCAGAACTTCGATT
                           GGAGCTCGTGCGGACGGCACCCCCCCTCGCGGCAACCGGGACGCGGCTCCGGAAGACCCCATCGCCGCCCCCGTACTATGCAACTCTACAAGATAAGCGC
                           CGCGGGTCGCTAACCCTTCAGGAGAACAATCCCCGAAGAGCGTGATGACCGTCGGCCGGGTCAGATTCCCGGAGTGAGGCGCTGCCTTCGGAGCCCGTGC
                           GGCGCCGAGACCTATTCGCTTCTCGGCAGGAAGGCGCTGTGAGTCAGAGCCAAACCTTGATGTTCGCGCCGAGCTGGTCCCCGAGATTGCGAGCGATCCG
                           ATGGACAGGGGCAGGGCCGACGACCGGGGGCCTCAAACGGGGGCCCGCGCTTCTACGGCTCCACCCACGGGTGCGGTCTGCCGCGTCTCGGTGCAGGTAC
                           GGCCCCGCTGTTAGTTGCCGGACGTAGGCGCAGCGGGGCGCTACCCGGCGGGTTCGACCCCTACAGCCGGGCGTGACCCGGGTCGACGACCCATGGTCGG
                           AGCCTGCGTTTACGGTGCGCATTCGTGCGTTGGGACCCCCGCCCGGCCCCGTGTTCGCCCTGCAGGGCTCGACCAAGCTCTAGTAAACACTGCACAGTCC
                           CTGTCATAGCTCGGCTAGCGGACTCCCCTCCTGCGAGTTACCACCGGCCCGTGCCAGGTTTGCCTTCCTTAATGAGCCACCGTACCCTAGCCCCGGCACC
                           CGTCACTGCATGGCTGTCAGGACGGGCGGCGCTCCTCTCCAACCGTTGTGCCATACCACCGCGATAGCCCTTAGTCCGGGGACCGCTCTGAGCCTCCCCA
                           CTGCGGGGGCCAATTGGCGAGGACCCGTCGGAGGCGCATGCGCACGTCGAACGGTGAGCTACGGCCGCAGTTGGATTAACAATCAAGAGCTCGGTAGGGA
                           CTGGGCCTTCGGCGGCCTCCATCAATCTGACTTTACACATCCGGCACATCAAATGTAGGTGAACGTCTGCGGCGCGAACTAGTGGTGTAGGAGAGAATCA
                           GGCCCTTTAGTTCTGAACAGACGTCTCAATTATCCCGACCCGTCAAGTGCGTCCAAACAGTGTGATCGTCGATTGTCCGAACCCGGAAAACGTTCACCAC
                           CATGACACTATACTATTGATAGAGAGCTGTTGCCTCAAACCAAGCTGCGTGGTCTGGCGGGACGCAACGCTGTAGCTTACCAACTACCACTAGCAGCCCA
                           GCCCTCAAGTAGTAGCAGCCTGGCTTATAGACCGACCCACTGACGGCCGGCATGGTCAGG
Enteritidis762651          CCACCGCAGGCACAGCTGGGGGACTGGTGGGTCGTGGTACACGGCAGACATCGCGTCGTGTCGTCCCTTCCCGCCACACAATTGTCGCAGAACTTCGATT
                           GGAGCTCGTGCGGACGGCACCCCCCCTCGCGGCAACCGGGACGCGGCTCCGGAAGACCCCATCGCCGCCCCCGTACTATGCAACTCTACAAGATAAGCGC
                           CGCGGGTCGCTAACCCTTCAGGAGAACAATCCCCGAAGAGCGTGATGACCGTCGGCCGGGTCAGATTCCCGGAGTGAGGCGCTGCCTTCGGAGCCCGTGC
                           GGCGCCGAGACCTATTCGCTTCTCGGCAGGAAGGCGCTGTGAGTCAGAGCCAAACCTTGATGTTCGCGCCGAGCTGGTCCCCGAGATTGCGAGCGATCCG
                           ATGGACAGGGGCAGGGCCGACGACCGGGGGCCTCAAACGGGGGCCCGCGCTTCTACGGCTCCACCCACGGGTGCGGTCTGCCGCGTCTCGGTGCAGGTAC
                           GGCCCCGCTGTTAGTTGCCGGACGTAGGCGCAGCGGGGCGCTACCCGGCGGGTTCGACCCCTACAGCCGGGCGTGACCCGGGTCGACGACCCATGGTCGG
                           AGCCTGCGTTTACGGTGCGCATTCGTGCGTTGGGACCCCCGCCCGGCCCCGTGTTCGCCCTGCAGGGCTCGACCAAGCTCTAGTAAACACTGCACAGTCC
                           CTGTCATAGCTCGGCTAGCGGACTCCCCTCCTGCGAGTTACCACCGGCCCGTGCCAGGTTTGCCTTCCTTAATGAGCCACCGTACCCTAGCCCCGGCACC
                           CGTCACTGCATGGCTGTCAGGACGGGCGGCGCTCCTCTCCAACCGTTGTGCCATACCACCGCGATAGCCCTTAGTCCGGGGACCGCTCTGAGCCTCCCCA
                           CTGCGGGGGCCAATTGGCGAGGACCCGTCGGAGGCGCATGCGCACGTCGAACGGTGAGCTACGGCCGCAGTTGGATTAACAATCAAGAGCTCGGTAGGGA
                           CTGGGCCTTCGGCGGCCTCCATCAATCTGACTTTACACATCCGGCACATCAAATGTAGGTGAACGTCTGCGGCGCGAACTAGTGGTGTAGGAGAGAATCA
                           GGCCCTTTAGTTCTGAACAGACGTCTCAATTATCCCGACCCGTCAAGTGCGTCCAAACAGTGTGATCGTCGATTGTCCGAACCCGGAAAACGTTCACCA?
                           ??????????????????????????????????????ACCAAGCTGCGTGGTCTGGCGGGACGCAACGCTGTAGCTTACCAACTAC?????????????
                           ?????CAAGTAGTAGCAGCCTGGCTTATAGACCGACCCACTGACGGCCGGCATGGTCAGG
Enteritidis770424          CCACCGCAGGCACAGCTGGGGGACTGGTGGGTCGTGGTACACGGCAGACATCGCGTCGTGTCGTCCCTTCCCGCCACACAATTGTCGCAGAACTTCGATT
                           GGAGCTCGTGCGGACGGCACCCCCCCTCGCGGCAACCGGGACGCGGCTCCGGAAGACCCCATCGCCGCCCCCGTACTATGCAACTCTACAAGATAAGCGC
                           CGCGGGTCGCTAACCCTTCAGGAGAACAATCCCCGAAGAGCGTGATGACCGTCGGCCGGGTCAGATTCCCGGAGTGAGGCGCTGCCTTCGGAGCCCGTGC
                           GGCGCCGAGACCTATTCGCTTCTCGGCAGGAAGGCGCTGTGAGTCAGAGCCAAACCTTGATGTTCGCGCCGAGCTGGTCCCCGAGATTGCGAGCGATCCG
                           ATGGACAGGGGCAGGGCCGACGACCGGGGGCCTCAAACGGGGGCCCGCGCTTCTACGGCTCCACCCACGGGTGCGGTCTGCCGCGTCTCGGTGCAGGTAC
                           GGCCCCGCTGTTAGTTGCCGGACGTAGGCGCAGCGGGGCGCTACCCGGCGGGTTCGACCCCTACAGCCGGGCGTGACCCGGGTCGACGACCCATGGTCGG
                           AGCCTGCGTTTACGGTGCGCATTCGTGCGTTGGGACCCCCGCCCGGCCCCGTGTTCGCCCTGCAGGGCTCGACCAAGCTCTAGTAAACACTGCACAGTCC
                           CTGTCATAGCTCGGCTAGCGGACTCCCCTCCTGCGAGTTACCACCGGCCCGTGCCAGGTTTGCCTTCCTTAATGAGCCACCGTACCCTAGCCCCGGCACC
                           CGTCACTGCATGGCTGTCAGGACGGGCGGCGCTCCTCTCCAACCGTTGTGCCATACCACCGCGATAGCCCTTAGTCCGGGGACCGCTCTGAGCCTCCCCA
                           CTGCGGGGGCCAATTGGCGAGGACCCGTCGGAGGCGCATGCGCACGTCGAACGGTGAGCTACGGCCGCAGTTGGATTAACAATCAAGAGCTCGGTAGGGA
                           CTGGGCCTTCGGCGGCCTCCATCAATCTGACTTTACACATCCGGCACATCAAATGTAGGTGAACGTCTGCGGCGCGAACTAGTGGTGTAGGAGAGAATCA
                           GGCCCTTTAGTTCTGAACAGACGTCTCAATTATCCCGACCCGTCAAGTGCGTCCAAACAGTGTGATCGTCGATTGTCCGAACCCGGAAAACGTTCACCAC
                           CATGACACTATACTATTGATAGAGAGCTGTTGCCTCAAACCAAGCTGCGTGGTCTGGCGGGACGCAACGCTGTAGCTTACCAACTACCACTAGCAGCCCA
                           GCCCTCAAGTAGTAGCAGCCTGGCTTATAGACCGACCCACTGACGGCCGGCATGGTCAGG
Enteritidis771427          CCACCGCAGGCACAGCTGGGGGACTGGTGGGTCGTGGTACACGGCAGACATCGCGTCGTGTCGTCCCTTCCCGCCACACAATTGTCGCAGAACTTCGATT
                           GGAGCTCGTGCGGACGGCACCCCCCCTCGCGGCAACCGGGACGCGGCTCCGGAAGACCCCATCGCCGCCCCCGTACTATGCAACTCTACAAGATAAGCGC
                           CGCGGGTCGCTAACCCTTCAGGAGAACAATCCCCGAAGAGCGTGATGACCGTCGGCCGGATCAGATTCCCGGAGTGAGGCGCTGCCTTCGGAGCCCGTGC
                           GGCGCCGAGACCTATTCGCTTCTCGGCAGGAAGGCGCTGTGAGTCAGAGCCAAACCTTGATGTTCGCGCCGAGCTGGTCCCCGAGATTGCGAGCGATCCG
                           ATGGACAGGGGCAGGGCCGACGACCGGGGGCCTCAAACGGGGGCCCGCGCTTCTACGGCTCCACCCACGGGTGCGGTCTGCCGCGTCTCGGTGCAGGTAC
                           GGCCCCGCTGTTAGTTGCCGGACGTAGGCGCAGCGGGGCGCTACCCGGCGGGTTCGACCCCTGCAGCCGGGCGTGACCCGGGTCGACGACCCATGGTCGG
                           AGCCTGCGTTTACGGTGCGCATTCGTGCGTTGGGACCCCCGCCCGGCCCCGTGTTCGCCCTGCAGGGCTCGACCAAGCTCTAGTAAACACTGCACAGTCC
                           CTGTCATAGCTCGGCTAGCGGACTCCCCTCCTGCGAGTTACCACCGGCCCGTGCCAGGTTTGCCTTCCTTAATGAGCCACCGTACCCTAGCCCCGGCACC
                           CGTCACTGCATGGCTGTCAGGACGGGCGGCGCTCCTCTCCAACCGTTGTGCCATACCACCGCGATAGCCCTTAGTCCGGGGACCGCTCTGAGCCTCCCCA
                           CTGCGGGGGCCAATTGGCGAGGACCCGTCGGAGGCGCATGCGCACGTCGAACGGTGAGCTACGGCCGCAGTTGGATTAACAATCAAGAGCTCGGTAGGGA
                           CTGGGCCTTCGGCGGCCTCCATCAATCTGACTTTACACATCCGGCACATCAAATGTAGGTGAACGTCTGCGGCGCGAACTAGTGGTGTAGGAGAGAATCA
                           GGCCCTTTAGTTCTGAACAGACGTCTCAATTATCCCGACCCGTCAAGTGCGTCCAAACAGTGTGATCGTCGATTGTCCGAACCCGGAAAACGTTCACCAC
                           CATGACACTATACTATTGATAGAGAGCTGTTGCCTCAAACCAAGCTGCGTGGTCTGGCGGGACGCAACGCTGTAGCTTACCAACTACCACTAGCAGCCCA
                           GCCCTCAAGTAGTAGCAGCCTGGCTTATAGACCGACCCACTGACGGCCGGCATGGTCAGG
Enteritidis772659          CCACCGCAGGCACAGCTGGGGGACTGGTGGGTCGTGGTACACGGCAGACATCGCGTCGTGTCGTCCCTTCCCGCCACACAATTGTCGCAGAACTTCGATT
                           GGAGCTCGTGCGGACGGCACCCCCCCTCGCGGCAACCGGGACGCGGCTCCGGAAGACCCCATCGCCGCCCCCGTACTATGCAACTCTACAAGATAAGCGC
                           CGCGGGTCGCTAACCCTTCAGGAGAACAATCCCCGAAGAGCGTGATGACCGTCGGCCGGGTCAGATTCCCGGAGTGAGGCGCTGCCTTCGGAGCCCGTGC
                           GGCGCCGAGACCTATTCGCTTCTCGGCAGGAAGGCGCTGTGAGTCAGAGCCAAACCTTGATGTTCGCGCCGAGCTGGTCCCCGAGATTGCGAGCGATCCG
                           ATGGACAGGGGCAGGGCCGACGACCGGGGGCCTCAAACGGGGGCCCGCGCTTCTACGGCTCCACCCACGGGTGCGGTCTGCCGCGTCTCGGTGCAGGTAC
                           GGCCCCGCTGTTAGTTGCCGGACGTAGGCGCAGCGGGGCGCTACCCGGCGGGTTCGACCCCTACAGCCGGGCGTGACCCGGGTCGACGACCCATGGTCGG
                           AGCCTGCGTTTACGGTGCGCATTCGTGCGTTGGGACCCCCGCCCGGCCCCGTGTTCGCCCTGCAGGGCTCGACCAAGCTCTAGTAAACACTGCACAGTCC
                           CTGTCATAGCTCGGCTAGCGGACTCCCCTCCTGCGAGTTACCACCGGCCCGTGCCAGGTTTGCCTTCCTTAATGAGCCACCGTACCCTAGCCCCGGCACC
                           CGTCACTGCATGGCTGTCAGGACGGGCGGCGCTCCTCTCCAACCGTTGTGCCATACCACCGCGATAGCCCTTAGTCCGGGGACCGCTCTGAGCCTCCCCA
                           CTGCGGGGGCCAATTGGCGAGGACCCGTCGGAGGCGCATGCGCACGTCGAACGGTGAGCTACGGCCGCAGTTGGATTAACAATCAAGAGCTCGGTAGGGA
                           CTGGGCCTTCGGCGGCCTCCATCAATCTGACTTTACACATCCGGCACATCAAATGTAGGTGAACGTCTGCGGCGCGAACTAGTGGTGTAGGAGAGAATCA
                           GGCCCTTTAGTTCTGAACAGACGTCTCAATTATCCCGACCCGTCAAGTGCGTCCAAACAGTGTGATCGTCGATTGTCCGAACCCGGAAAACGTTCACCAC
                           CATGACACTATACTATTGATAGAGAGCTGTTGCCTCAAACCAAGCTGCGTGGTCTGGCGGGACGCAACGCTGTAGCTTACCAACTACCACTAGCAGCCCA
                           GCCCTCAAGTAGTAGCAGCCTGGCTTATAGACCGACCCACTGACGGCCGGCATGGTCAGG
Enteritidis781757          CCACCGCAGGCACAGCTGGGGGACTGGTGGGTCGTGGTACACGGCAGACATCGCGTCGTGTCGTCCCTTCCCGCCACACAATTGTCGCAGAACTTCGATT
                           GGAGCTCGTGCGGACGGCACCCCCCCTCGCGGCAACCGGGACGCGGCTCCGGAAGACCCCATCGCCGCCCCCGTACTATGCAACTCTACAAGATAAGCGC
                           CGCGGGTCGCTAACCCTTCAGGAGAACAATCCCCGAAGAGCGTGATGACCGTCGGCCGGGTCAGATTCCCGGAGTGAGGCGCTGCCTTCGGAGCCCGTGC
                           GGCGCCGAGACCTATTCGCTTCTCGGCAGGAAGGCGCTGTGAGTCAGAGCCAAACCTTGATGTTCGCGCCGAGCTGGTCCCCGAGATTGCGAGCGATCCG
                           ATGGACAGGGGCAGGGCCGACGACCGGGGGCCTCAAACGGGGGCCCGCGCTTCTACGGCTCCACCCACGGGTGCGGTCTGCCGCGTCTCGGTGCAGGTAC
                           GGCCCCGCTGTTAGTTGCCGGACGTAGGCGCAGCGGGGCGCTACCCGGCGGGTTCGACCCCTACAGCCGGGCGTGACCCGGGTCGACGACCCATGGTCGG
                           AGCCTGCGTTTACGGTGCGCATTCGTGCGTTGGGACCCCCGCCCGGCCCCGTGTTCGCCCTGCAGGGCTCGACCAAGCTCTAGTAAACACTGCACAGTCC
                           CTGTCATAGCTCGGCTAGCGGACTCCCCTCCTGCGAGTTACCACCGGCCCGTGCCAGGTTTGCCTTCCTTAATGAGCCACCGTACCCTAGCCCCGGCACC
                           CGTCACTGCATGGCTGTCAGGACGGGCGGCGCTCCTCTCCAACCGTTGTGCCATACCACCGCGATAGCCCTTAGTCCGGGGACCGCTCTGAGCCTCCCCA
                           CTGCGGGGGCCAATTGGCGAGGACCCGTCGGAGGCGCATGCGCACGTCGAACGGTGAGCTACGGCCGCAGTTGGATTAACAATCAAGAGCTCGGTAGGGA
                           CTGGGCCTTCGGCGGCCTCCATCAATCTGACTTTACACATCCGGCACATCAAATGTAGGTGAACGTCTGCGGCGCGAACTAGTGGTGTAGGAGAGAATCA
                           GGCCCTTTAGTTCTGAACAGACGTCTCAATTATCCCGACCCGTCAAGTGCGTCCAAACAGTGTGATCGTCGATTGTCCGAACCCGGAAAACGTTCACCAC
                           CATGACACTATACTATTGATAGAGAGCTGTTGCCTCAAACCAAGCTGCGTGGTCTGGCGGGACGCAACGCTGTAGCTTACCAACTACCACTAGCAGCCCA
                           GCCCTCAAGTAGTAGCAGCCTGGCTTATAGACCGACCCACTGACGGCCGGCATGGTCAGG
Enteritidis812625          CCACCGCAGGCACAGCTGGGGGACTGGTGGGTCGTGGTACACGGCAGACATCGCGTCGTGTCGTCCCTTCCCGCCACACAATTGTCGCAGAACTTCGATT
                           GGAGCTCGTGCGGACGGCACCCCCCCTCGCGGCAACCGGGACGCGGCTCCGGAAGACCCCATCGCCGCCCCCGTACTATGCAACTCTACAAGATAAGCGC
                           CGCGGGTCGCTAACCCTTCAGGAGAACAATCCCCGAAGAGCGTGATGACCGTCGGCCGGGTCAGATTCCCGGAGTGAGGCGCTGCCTTCGGAGCCCGTGC
                           GGCGCCGAGACCTATTCGCTTCTCGGCAGGAAGGCGCTGTGAGTCAGAGCCAAACCTTGATGTTCGCGCCGAGCTGGTCCCCGAGATTGCGAGCGATCCG
                           ATGGACAGGGGCAGGGCCGACGACCGGGGGCCTCAAACGGGGGCCCGCGCTTCTACGGCTCCACCCACGGGTGCGGTCTGCCGCGTCTCGGTGCAGGTAC
                           GGCCCCGCTGTTAGTTGCCGGACGTAGGCGCAGCGGGGCGCTACCCGGCGGGTTCGACCCCTGCAGCCGGGCGTGACCCGGGTCGACGACCCATGGTCGG
                           AGCCTGCGTTTACGGTGCGCATTCGTGCGTTGGGACCCCCGCCCGGCCCCGTGTTCGCCCTGCAGGGCTCGACCAAGCTCTAGTAAACACTGCACAGTCC
                           CTGTCATAGCTCGGCTAGCGGACTCCCCTCCTGCGAGTTACCACCGGCCCGTGCCAGGTTTGCCTTCCTTAATGAGCCACCGTACCCTAGCCCCGGCACC
                           CGTCACTGCATGGCTGTCAGGACGGGCGGCGCTCCTCTCCAACCGTTGTGCCATACCACCGCGATAGCCCTTAGTCCGGGGACCGCTCTGAGCCTCCCCA
                           CTGCGGGGGCCAATTGGCGAGGACCCGTCGGAGGCGCATGCGCACGTCGAACGGTGAGCTACGGCCGCAGTTGGATTAACAATCAAGAGCTCGGTAGGGA
                           CTGGGCCTTCGGCGGCCTCCATCAATCTGACTTTACACATCCGGCACATCAAATGTAGGTGAACGTCTGCGGCGCGAACTAGTGGTGTAGGAGAGAATCA
                           GGCCCTTTAGTTCTGAACAGACGTCTCAATTATCCCGACCCGTCAAGTGCGTCCAAACAGTGTGATCGTCGATTGTCCGAACCCGGAAAACGTTCACCAC
                           CATGACACTATACTATTGATAGAGAGCTGTTGCCTCAAACCAAGCTGCGTGGTCTGGCGGGACGCAACGCTGTAGCTTACCAACTACCACTAGCAGCCCA
                           GCCCTCAAGTAGTAGCAGCCTGGCTTATAGACCGACCCACTGACGGCCGGCATGGTCAGG
Enteritidis8b1             CCACCGCAGGCACAGCTGGGGGACTGGTGGGTCGTGGTACACGGCAGACATCGCGTCGTGTCGTCCCTTCCCGCCACACAATTGTCGCAGAACTTCGATT
                           GGAGCTCGTGCGGACGGCACCCCCCCTCGCGGCAACCGGGACGCGGCTCCGGAAGACCCCATCGCCGCCCCCGTACTATGCAACTCTACAAGATAAGCGC
                           CGCGGGTCGCTAACCCTTCAGGAGAACAATCCCCGAAGAGCGTGATGACCGTCGGCCGGGTCAGATTCCCGGAGTGAGGCGCTGCCTTCGGAGCCCGTGC
                           GGCGCCGAGACCTATTCGCTTCTCGGCAGGAAGGCGCTGTGAGTCAGAGCCAAACCTTGATGTTCGCGCCGAGCTGGTCCCCGAGATTGCGAGCGATCCG
                           ATGGACAGGGGCAGGGCCGACGACCGGGGGCCTCAAACGGGGGCCCGCGCTTCTACGGCTCCACCCACGGGTGCGGTCTGCCGCGTCTCGGTGCAGGTAC
                           GGCCCCGCTGTTAGTTGCCGGACGTAGGCGCAGCGGGGCGCTACCCGGCGGGTTCGACCCCTACAGCCGGGCGTGACCCGGGTCGACGACCCATGGTCGG
                           AGCCTGCGTTTACGGTGCGCATTCGTGCGTTGGGACCCCCGCCCGGCCCCGTGTTCGCCCTGCAGGGCTCGACCAAGCTCTAGTAAACACTGCACAGTCC
                           CTGTCATAGCTCGGCTAGCGGACTCCCCTCCTGCGAGTTACCACCGGCCCGTGCCAGGTTTGCCTTCCTTAATGAGCCACCGTACCCTAGCCCCGGCACC
                           CGTCACTGCATGGCTGTCAGGACGGGCGGCGCTCCTCTCCAACCGTTGTGCCATACCACCGCGATAGCCCTTAGTCCGGGGACCGCTCTGAGCCTCCCCA
                           CTGCGGGGGCCAATTGGCGAGGACCCGTCGGAGGCGCATGCGCACGTCGAACGGTGAGCTACGGCCGCAGTTGGATTAACAATCAAGAGCTCGGTAGGGA
                           CTGGGCCTTCGGCGGCCTCCATCAATCTGACTTTACACATCCGGCACATCAAATGTAGGTGAACGTCTGCGGCGCGAACTAGTGGTGTAGGAGAGAATCA
                           GGCCCTTTAGTTCTGAACAGACGTCTCAATTATCCCGACCCGTCAAGTGCGTCCAAACAGTGTGATCGTCGATTGTCCGAACCCGGAAAACGTTCACCAC
                           CATGACACTATACTATTGATAGAGAGCTGTTGCCTCAAACCAAGCTGCGTGGTCTGGCGGGACGCAACGCTGTAGCTTACCAACTACCACTAGCAGCCCA
                           GCCCTCAAGTAGTAGCAGCCTGGCTTATAGACCGACCCACTGACGGCCGGCATGGTCAGG
EnteritidisCDC2010K0895    CCACCGCAGGCACAGCTGGGGGACTGGTGGGTCGTGGTACACGGCAGACATCGCGTCGTGTCGTCCCTTCCCGCCACACAATTGTCGCAGAACTTCGATT
                           GGAGCTCGTGCGGACGGCACCCCCCCTCGCGGCAACCGGGACGCGGCTCCGGAAGACCCCATCGCCGCCCCCGTACTATGCAACTCTACAAGATAAGCGC
                           CGCGGGTCGCTAACCCTTCAGGAGAACAATCCCCGAAGAGCGTGATGACCGTCGGCCGGGTCAGATTCCCGGAGTGAGGCGCTGCCTTCGGAGCCCGTGC
                           GGCGCCGAGACCTATTCGCTTCTCGGCAGGAAGGCGCTGTGAGTCAGAGCCAAACCTTGATGTTCGCGCCGAGCTGGTCCCCGAGATTGCGAGCGATCCG
                           ATGGACAGGGGCAGGGCCGACGACCGGGGGCCTCAAACGGGGGCCCGCGCTTCTACGGCTCCACCCACGGGTGCGGTCTGCCGCGTCTCGGTGCAGGTAC
                           GGCCCCGCTGTTAGTTGCCGGACGTAGGCGCAGCGGGGCGCTACCCGGCGGGTTCGACCCCTACAGCCGGGCGTGACCCGGGTCGACGACCCATGGTCGG
                           AGCCTGCGTTTACGGTGCGCATTCGTGCGTTGGGACCCCCGCCCGGCCCCGTGTTCGCCCTGCAGGGCTCGACCAAGCTCTAGTAAACACTGCACAGTCC
                           CTGTCATAGCTCGGCTAGCGGACTCCCCTCCTGCGAGTTACCACCGGCCCGTGCCAGGTTTGCCTTCCTTAATGAGCCACCGTACCCTAGCCCCGGCACC
                           CGTCACTGCATGGCTGTCAGGACGGGCGGCGCTCCTCTCCAACCGTTGTGCCATACCACCGCGATAGCCCTTAGTCCGGGGACCGCTCTGAGCCTCCCCA
                           CTGCGGGGGCCAATTGGCGAGGACCCGTCGGAGGCGCATGCGCACGTCGAACGGTGAGCTACGGCCGCAGTTGGATTAACAATCAAGAGCTCGGTAGGGA
                           CTGGGCCTTCGGCGGCCTCCATCAATCTGACTTTACACATCCGGCACATCAAATGTAGGTGAACGTCTGCGGCGCGAACTAGTGGTGTAGGAGAGAATCA
                           GGCCCTTTAGTTCTGAACAGACGTCTCAATTATCCCGACCCGTCAAGTGCGTCCAAACAGTGTGATCGTCGATTGTCCGAACCCGGAAAACGTTCACCAC
                           CATGACACTATACTATTGATAGAGAGCTGTTGCCTCAAACCAAGCTGCGTGGTCTGGCGGGACGCAACGCTGTAGCTTACCAACTACCACTAGCAGCCCA
                           GCCCTCAAGTAGTAGCAGCCTGGCTTATAGACCGACCCACTGACGGCCGGCATGGTCAGG
EnteritidisCDC2010K0899    CCACCGCAGGCACAGCTGGGGGACTGGTGGGTCGTGGTACACGGCAGACATCGCGTCGTGTCGTCCCTTCCCGCCACACAATTGTCGCAGAACTTCGATT
                           GGAGCTCGTGCGGACGGCACCCCCCCTCGCGGCAACCGGGACGCGGCTCCGGAAGACCCCATCGCCGCCCCCGTACTATGCAACTCTACAAGATAAGCGC
                           CGCGGGTCGCTAACCCTTCAGGAGAACAATCCCCGAAGAGCGTGATGACCGTCGGCCGGGTCAGATTCCCGGAGTGAGGCGCTGCCTTCGGAGCCCGTGC
                           GGCGCCGAGACCTATTCGCTTCTCGGCAGGAAGGCGCTGTGAGTCAGAGCCAAACCTTGATGTTCGCGCCGAGCTGGTCCCCGAGATTGCGAGCGATCCG
                           ATGGACAGGGGCAGGGCCGACGACCGGGGGCCTCAAACGGGGGCCCGCGCTTCTACGGCTCCACCCACGGGTGCGGTCTGCCGCGTCTCGGTGCAGGTAC
                           GGCCCCGCTGTTAGTTGCCGGACGTAGGCGCAGCGGGGCGCTACCCGGCGGGTTCGACCCCTACAGCCGGGCGTGACCCGGGTCGACGACCCATGGTCGG
                           AGCCTGCGTTTACGGTGCGCATTCGTGCGTTGGGACCCCCGCCCGGCCCCGTGTTCGCCCTGCAGGGCTCGACCAAGCTCTAGTAAACACTGCACAGTCC
                           CTGTCATAGCTCGGCTAGCGGACTCCCCTCCTGCGAGTTACCACCGGCCCGTGCCAGGTTTGCCTTCCTTAATGAGCCACCGTACCCTAGCCCCGGCACC
                           CGTCACTGCATGGCTGTCAGGACGGGCGGCGCTCCTCTCCAACCGTTGTGCCATACCACCGCGATAGCCCTTAGTCCGGGGACCGCTCTGAGCCTCCCCA
                           CTGCGGGGGCCAATTGGCGAGGACCCGTCGGAGGCGCATGCGCACGTCGAACGGTGAGCTACGGCCGCAGTTGGATTAACAATCAAGAGCTCGGTAGGGA
                           CTGGGCCTTCGGCGGCCTCCATCAATCTGACTTTACACATCCGGCACATCAAATGTAGGTGAACGTCTGCGGCGCGAACTAGTGGTGTAGGAGAGAATCA
                           GGCCCTTTAGTTCTGAACAGACGTCTCAATTATCCCGACCCGTCAAGTGCGTCCAAACAGTGTGATCGTCGATTGTCCGAACCCGGAAAACGTTCACCAC
                           CATGACACTATACTATTGATAGAGAGCTGTTGCCTCAAACCAAGCTGCGTGGTCTGGCGGGACGCAACGCTGTAGCTTACCAACTACCACTAGCAGCCCA
                           GCCCTCAAGTAGTAGCAGCCTGGCTTATAGACCGACCCACTGACGGCCGGCATGGTCAGG
EnteritidisCDC2010K0956    CCACCGCAGGCACAGCTGGGGGACTGGTGGGTCGTGGTACACGGCAGACATCGCGTCGTGTCGTCCCTTCCCGCCACACAATTGTCGCAGAACTTCGATT
                           GGAGCTCGTGCGGACGGCACCCCCCCTCGCGGCAACCGGGACGCGGCTCCGGAAGACCCCATCGCCGCCCCCGTACTATGCAACTCTACAAGATAAGCGC
                           CGCGGGTCGCTAACCCTTCAGGAGAACAATCCCCGAAGAGCGTGATGACCGTCGGCCGGGTCAGATTCCCGGAGTGAGGCGCTGCCTTCGGAGCCCGTGC
                           GGCGCCGAGACCTATTCGCTTCTCGGCAGGAAGGCGCTGTGAGTCAGAGCCAAACCTTGATGTTCGCGCCGAGCTGGTCCCCGAGATTGCGAGCGATCCG
                           ATGGACAGGGGCAGGGCCGACGACCGGGGGCCTCAAACGGGGGCCCGCGCTTCTACGGCTCCACCCACGGGTGCGGTCTGCCGCGTCTCGGTGCAGGTAC
                           GGCCCCGCTGTTAGTTGCCGGACGTAGGCGCAGCGGGGCGCTACCCGGCGGGTTCGACCCCTACAGCCGGGCGTGACCCGGGTCGACGACCCATGGTCGG
                           AGCCTGCGTTTACGGTGCGCATTCGTGCGTTGGGACCCCCGCCCGGCCCCGTGTTCGCCCTGCAGGGCTCGACCAAGCTCTAGTAAACACTGCACAGTCC
                           CTGTCATAGCTCGGCTAGCGGACTCCCCTCCTGCGAGTTACCACCGGCCCGTGCCAGGTTTGCCTTCCTTAATGAGCCACCGTACCCTAGCCCCGGCACC
                           CGTCACTGCATGGCTGTCAGGACGGGCGGCGCTCCTCTCCAACCGTTGTGCCATACCACCGCGATAGCCCTTAGTCCGGGGACCGCTCTGAGCCTCCCCA
                           CTGCGGGGGCCAATTGGCGAGGACCCGTCGGAGGCGCATGCGCACGTCGAACGGTGAGCTACGGCCGCAGTTGGATTAACAATCAAGAGCTCGGTAGGGA
                           CTGGGCCTTCGGCGGCCTCCATCAATCTGACTTTACACATCCGGCACATCAAATGTAGGTGAACGTCTGCGGCGCGAACTAGTGGTGTAGGAGAGAATCA
                           GGCCCTTTAGTTCTGAACAGACGTCTCAATTATCCCGACCCGTCAAGTGCGTCCAAACAGTGTGATCGTCGATTGTCCGAACCCGGAAAACGTTCACCAC
                           CATGACACTATACTATTGATAGAGAGCTGTTGCCTCAAACCAAGCTGCGTGGTCTGGCGGGACGCAACGCTGTAGCTTACCAACTACCACTAGCAGCCCA
                           GCCCTCAAGTAGTAGCAGCCTGGCTTATAGACCGACCCACTGACGGCCGGCATGGTCAGG
EnteritidisCDC2010K0968    CCACCGCAGGCACAGCTGGGGGACTGGTGGGTCGTGGTACACGGCAGACATCGCGTCGTGTCGTCCCTTCCCGCCACACAATTGTCGCAGAACTTCGATT
                           GGAGCTCGTGCGGACGGCACCCCCCCTCGCGGCAACCGGGACGCGGCTCCGGAAGACCCCATCGCCGCCCCCGTACTATGCAACTCTACAAGATAAGCGC
                           CGCGGGTCGCTAACCCTTCAGGAGAACAATCCCCGAAGAGCGTGATGACCGTCGGCCGGGTCAGATTCCCGGAGTGAGGCGCTGCCTTCGGAGCCCGTGC
                           GGCGCCGAGACCTATTCGCTTCTCGGCAGGAAGGCGCTGTGAGTCAGAGCCAAACCTTGATGTTCGCGCCGAGCTGGTCCCCGAGATTGCGAGCGATCCG
                           ATGGACAGGGGCAGGGCCGACGACCGGGGGCCTCAAACGGGGGCCCGCGCTTCTACGGCTCCACCCACGGGTGCGGTCTGCCGCGTCTCGGTGCAGGTAC
                           GGCCCCGCTGTTAGTTGCCGGACGTAGGCGCAGCGGGGCGCTACCCGGCGGGTTCGACCCCTACAGCCGGGCGTGACCCGGGTCGACGACCCATGGTCGG
                           AGCCTGCGTTTACGGTGCGCATTCGTGCGTTGGGACCCCCGCCCGGCCCCGTGTTCGCCCTGCAGGGCTCGACCAAGCTCTAGTAAACACTGCACAGTCC
                           CTGTCATAGCTCGGCTAGCGGACTCCCCTCCTGCGAGTTACCACCGGCCCGTGCCAGGTTTGCCTTCCTTAATGAGCCACCGTACCCTAGCCCCGGCACC
                           CGTCACTGCATGGCTGTCAGGACGGGCGGCGCTCCTCTCCAACCGTTGTGCCATACCACCGCGATAGCCCTTAGTCCGGGGACCGCTCTGAGCCTCCCCA
                           CTGCGGGGGCCAATTGGCGAGGACCCGTCGGAGGCGCATGCGCACGTCGAACGGTGAGCTACGGCCGCAGTTGGATTAACAATCAAGAGCTCGGTAGGGA
                           CTGGGCCTTCGGCGGCCTCCATCAATCTGACTTTACACATCCGGCACATCAAATGTAGGTGAACGTCTGCGGCGCGAACTAGTGGTGTAGGAGAGAATCA
                           GGCCCTTTAGTTCTGAACAGACGTCTCAATTATCCCGACCCGTCAAGTGCGTCCAAACAGTGTGATCGTCGATTGTCCGAACCCGGAAAACGTTCACCAC
                           CATGACACTATACTATTGATAGAGAGCTGTTGCCTCAAACCAAGCTGCGTGGTCTGGCGGGACGCAACGCTGTAGCTTACCAACTACCACTAGCAGCCCA
                           GCCCTCAAGTAGTAGCAGCCTGGCTTATAGACCGACCCACTGACGGCCGGCATGGTCAGG
EnteritidisCDC2010K1010    CCACCGCAGGCACAGCTGGGGGACTGGTGGGTCGTGGTACACGGCAGACATCGCGTCGTGTCGTCCCTTCCCGCCACACAATTGTCGCAGAACTTCGATT
                           GGAGCTCGTGCGGACGGCACCCCCCCTCGCGGCAACCGGGACGCGGCTCCGGAAGACCCCATCGCCGCCCCCGTACTATGCAACTCTACAAGATAAGCGC
                           CGCGGGTCGCTAACCCTTCAGGAGAACAATCCCCGAAGAGCGTGATGACCGTCGGCCGGGTCAGATTCCCGGAGTGAGGCGCTGCCTTCGGAGCCCGTGC
                           GGCGCCGAGACCTATTCGCTTCTCGGCAGGAAGGCGCTGTGAGTCAGAGCCAAACCTTGATGTTCGCGCCGAGCTGGTCCCCGAGATTGCGAGCGATCCG
                           ATGGACAGAGGCAGGGCCGACGACCGGGGGCCTCAAACGGGGGCCCGCGCTTCTACGGCTCCACCCACGGGTGCGGTCTGCCGCGTCTCGGTGCAGGTAC
                           GGCCCCGCTGTTAGTTGCCGGACGTAGGCGCAGCGGGGCGCTACCCGGCGGGTTCGACCCCTACAGCCGGGCGTGACCCGGGTCGACGACCCATGGTCGG
                           AGCCTGCGTTTACGGTGCGCATTCGTGCGTTGGGACCCCCGCCCGGCCCCGTGTTCGCCCTGCAGGGCTCGACCAAGCTCTAGTAAACACTGCACAGTCC
                           CTGTCATAGCTCGGCTAGCGGACTCCCCTCCTGCGAGTTACCACCGGCCCGTGCCAGGTTTGCCTTCCTTAATGAGCCACCGTACCCTAGCCCCGGCACC
                           CGTCACTGCATGGCTGTCAGGACGGGCGGCGCTCCTCTCCAACCGTTGTGCCATACCACCGCGATAGCCCTTAGTCCGGGGACCGCTCTGAGCCTCCCCA
                           CTGCGGGGGCCAATTGGCGAGGACCCGTCGGAGGCGCATGCGCACGTCGAACGGTGAGCTACGGCCGCAGTTGGATTAACAATCAAGAGCTCGGTAGGGA
                           CTGGGCCTTCGGCGGCCTCCATCAATCTGACTTTACACATCCGGCACATCAAATGTAGGTGAACGTCTGCGGCGCGAACTAGTGGTGTAGGAGAGAATCA
                           GGCCCTTTAGTTCTGAACAGACGTCTCAATTATCCCGACCCGTCAAGTGCGTCCAAACAGTGTGATCGTCGATTGTCCGAACCCGGAAAACGTTCACCAC
                           CATGACACTATACTATTGATAGAGAGCTGTTGCCTCAAACCAAGCTGCGTGGTCTGGCGGGACGCAACGCTGTAGCTTACCAACTACCACTAGCAGCCCA
                           GCCCTCAAGTAGTAGCAGCCTGGCTTATAGACCGACCCACTGACGGCCGGCATGGTCAGG
EnteritidisCDC2010K1018    CCACCGCAGGCACAGCTGGGGGACTGGTGGGTCGTGGTACACGGCAGACATCGCGTCGTGTCGTCCCTTCCCGCCACACAATTGTCGCAGAACTTCGATT
                           GGAGCTCGTGCGGACGGCACCCCCCCTCGCGGCAACCGGGACGCGGCTCCGGAAGACCCCATCGCCGCCCCCGTACTATGCAACTCTACAAGATAAGCGC
                           CGCGGGTCGCTAACCCTTCAGGAGAACAATCCCCGAAGAGCGTGATGACCGTCGGCCGGGTCAGATTCCCGGAGTGAGGCGCTGCCTTCGGAGCCCGTGC
                           GGCGCCGAGACCTATTCGCTTCTCGGCAGGAAGGCGCTGTGAGTCAGAGCCAAACCTTGATGTTCGCGCCGAGCTGGTCCCCGAGATTGCGAGCGATCCG
                           ATGGACAGAGGCAGGGCCGACGACCGGGGGCCTCAAACGGGGGCCCGCGCTTCTACGGCTCCACCCACGGGTGCGGTCTGCCGCGTCTCGGTGCAGGTAC
                           GGCCCCGCTGTTAGTTGCCGGACGTAGGCGCAGCGGGGCGCTACCCGGCGGGTTCGACCCCTACAGCCGGGCGTGACCCGGGTCGACGACCCATGGTCGG
                           AGCCTGCGTTTACGGTGCGCATTCGTGCGTTGGGACCCCCGCCCGGCCCCGTGTTCGCCCTGCAGGGCTCGACCAAGCTCTAGTAAACACTGCACAGTCC
                           CTGTCATAGCTCGGCTAGCGGACTCCCCTCCTGCGAGTTACCACCGGCCCGTGCCAGGTTTGCCTTCCTTAATGAGCCACCGTACCCTAGCCCCGGCACC
                           CGTCACTGCATGGCTGTCAGGACGGGCGGCGCTCCTCTCCAACCGTTGTGCCATACCACCGCGATAGCCCTTAGTCCGGGGACCGCTCTGAGCCTCCCCA
                           CTGCGGGGGCCAATTGGCGAGGACCCGTCGGAGGCGCATGCGCACGTCGAACGGTGAGCTACGGCCGCAGTTGGATTAACAATCAAGAGCTCGGTAGGGA
                           CTGGGCCTTCGGCGGCCTCCATCAATCTGACTTTACACATCCGGCACATCAAATGTAGGTGAACGTCTGCGGCGCGAACTAGTGGTGTAGGAGAGAATCA
                           GGCCCTTTAGTTCTGAACAGACGTCTCAATTATCCCGACCCGTCAAGTGCGTCCAAACAGTGTGATCGTCGATTGTCCGAACCCGGAAAACGTTCACCAC
                           CATGACACTATACTATTGATAGAGAGCTGTTGCCTCAAACCAAGCTGCGTGGTCTGGCGGGACGCAACGCTGTAGCTTACCAACTACCACTAGCAGCCCA
                           GCCCTCAAGTAGTAGCAGCCTGGCTTATAGACCGACCCACTGACGGCCGGCATGGTCAGG
EnteritidisCDC2010K1441    CCACCGCAGGCACAGCTGGGGGACTGGTGGGTCGTGGTACACGGCAGACATCGCGTCGTGTCGTCCCTTCCCGCCACACAATTGTCGCAGAACTTCGATT
                           GGAGCTCGTGCGGACGGCACCCCCCCTCGCGGCAACCGGGACGCGGCTCCGGAAGACCCCATCGCCGCCCCCGTACTATGCAACTCTACAAGATAAGCGC
                           CGCGGGTCGCTAACCCTTCAGGAGAACAATCCCCGAAGAGCGTGATGACCGTCGGCCGGGTCAGATTCCCGGAGTGAGGCGCTGCCTTCGGAGCCCGTGC
                           GGCGCCGAGACCTATTCGCTTCTCGGCAGGAAGGCGCTGTGAGTCAGAGCCAAACCTTGATGTTCGCGCCGAGCTGGTCCCCGAGATTGCGAGCGATCCG
                           ATGGACAGAGGCAGGGCCGACGACCGGGGGCCTCAAACGGGGGCCCGCGCTTCTACGGCTCCACCCACGGGTGCGGTCTGCCGCGTCTCGGTGCAGGTAC
                           GGCCCCGCTGTTAGTTGCCGGACGTAGGCGCAGCGGGGCGCTACCCGGCGGGTTCGACCCCTACAGCCGGGCGTGACCCGGGTCGACGACCCATGGTCGG
                           AGCCTGCGTTTACGGTGCGCATTCGTGCGTTGGGACCCCCGCCCGGCCCCGTGTTCGCCCTGCAGGGCTCGACCAAGCTCTAGTAAACACTGCACAGTCC
                           CTGTCATAGCTCGGCTAGCGGACTCCCCTCCTGCGAGTTACCACCGGCCCGTGCCAGGTTTGCCTTCCTTAATGAGCCACCGTACCCTAGCCCCGGCACC
                           CGTCACTGCATGGCTGTCAGGACGGGCGGCGCTCCTCTCCAACCGTTGTGCCATACCACCGCGATAGCCCTTAGTCCGGGGACCGCTCTGAGCCTCCCCA
                           CTGCGGGGGCCAATTGGCGAGGACCCGTCGGAGGCGCATGCGCACGTCGAACGGTGAGCTACGGCCGCAGTTGGATTAACAATCAAGAGCTCGGTAGGGA
                           CTGGGCCTTCGGCGGCCTCCATCAATCTGACTTTACACATCCGGCACATCAAATGTAGGTGAACGTCTGCGGCGCGAACTAGTGGTGTAGGAGAGAATCA
                           GGCCCTTTAGTTCTGAACAGACGTCTCAATTATCCCGACCCGTCAAGTGCGTCCAAACAGTGTGATCGTCGATTGTCCGAACCCGGAAAACGTTCACCAC
                           CATGACACTATACTATTGATAGAGAGCTGTTGCCTCAAACCAAGCTGCGTGGTCTGGCGGGACGCAACGCTGTAGCTTACCAACTACCACTAGCAGCCCA
                           GCCCTCAAGTAGTAGCAGCCTGGCTTATAGACCGACCCACTGACGGCCGGCATGGTCAGG
EnteritidisCDC2010K1444    CCACCGCAGGCACAGCTGGGGGACTGGTGGGTCGTGGTACACGGCAGACATCGCGTCGTGTCGTCCCTTCCCGCCACACAATTGTCGCAGAACTTCGATT
                           GGAGCTCGTGCGGACGGCACCCCCCCTCGCGGCAACCGGGACGCGGCTCCGGAAGACCCCATCGCCGCCCCCGTACTATGCAACTCTACAAGATAAGCGC
                           CGCGGGTCGCTAACCCTTCAGGAGAACAATCCCCGAAGAGCGTGATGACCGTCGGCCGGGTCAGATTCCCGGAGTGAGGCGCTGCCTTCGGAGCCCGTGC
                           GGCGCCGAGACCTATTCGCTTCTCGGCAGGAAGGCGCTGTGAGTCAGAGCCAAACCTTGATGTTCGCGCCGAGCTGGTCCCCGAGATTGCGAGCGATCCG
                           ATGGACAGGGGCAGGGCCGACGACCGGGGGCCTCAAACGGGGGCCCGCGCTTCTACGGCTCCACCCACGGGTGCGGTCTGCCGCGTCTCGGTGCAGGTAC
                           GGCCCCGCTGTTAGTTGCCGGACGTAGGCGCAGCGGGGCGCTACCCGGCGGGTTCGACCCCTACAGCCGGGCGTGACCCGGGTCGACGACCCATGGTCGG
                           AGCCTGCGTTTACGGTGCGCATTCGTGCGTTGGGACCCCCGCCCGGCCCCGTGTTCGCCCTGCAGGGCTCGACCAAGCTCTAGTAAACACTGCACAGTCC
                           CTGTCATAGCTCGGCTAGCGGACTCCCCTCCTGCGAGTTACCACCGGCCCGTGCCAGGTTTGCCTTCCTTAATGAGCCACCGTACCCTAGCCCCGGCACC
                           CGTCACTGCATGGCTGTCAGGACGGGCGGCGCTCCTCTCCAACCGTTGTGCCATACCACCGCGATAGCCCTTAGTCCGGGGACCGCTCTGAGCCTCCCCA
                           CTGCGGGGGCCAATTGGCGAGGACCCGTCGGAGGCGCATGCGCACGTCGAACGGTGAGCTACGGCCGCAGTTGGATTAACAATCAAGAGCTCGGTAGGGA
                           CTGGGCCTTCGGCGGCCTCCATCAATCTGACTTTACACATCCGGCACATCAAATGTAGGTGAACGTCTGCGGCGCGAACTAGTGGTGTAGGAGAGAATCA
                           GGCCCTTTAGTTCTGAACAGACGTCTCAATTATCCCGACCCGTCAAGTGCGTCCAAACAGTGTGATCGTCGATTGTCCGAACCCGGAAAACGTTCACCAC
                           CATGACACTATACTATTGATAGAGAGCTGTTGCCTCAAACCAAGCTGCGTGGTCTGGCGGGACGCAACGCTGTAGCTTACCAACTACCACTAGCAGCCCA
                           GCCCTCAAGTAGTAGCAGCCTGGCTTATAGACCGACCCACTGACGGCCGGCATGGTCAGG
EnteritidisCDC2010K1445    CCACCGCAGGCACAGCTGGGGGACTGGTGGGTCGTGGTACACGGCAGACATCGCGTCGTGTCGTCCCTTCCCGCCACACAATTGTCGCAGAACTTCGATT
                           GGAGCTCGTGCGGACGGCACCCCCCCTCGCGGCAACCGGGACGCGGCTCCGGAAGACCCCATCGCCGCCCCCGTACTATGCAACTCTACAAGATAAGCGC
                           CGCGGGTCGCTAACCCTTCAGGAGAACAATCCCCGAAGAGCGTGATGACCGTCGGCCGGGTCAGATTCCCGGAGTGAGGCGCTGCCTTCGGAGCCCGTGC
                           GGCGCCGAGACCTATTCGCTTCTCGGCAGGAAGGCGCTGTGAGTCAGAGCCAAACCTTGATGTTCGCGCCGAGCTGGTCCCCGAGATTGCGAGCGATCCG
                           ATGGACAGGGGCAGGGCCGACGACCGGGGGCCTCAAACGGGGGCCCGCGCTTCTACGGCTCCACCCACGGGTGCGGTCTGCCGCGTCTCGGTGCAGGTAC
                           GGCCCCGCTGTTAGTTGCCGGACGTAGGCGCAGCGGGGCGCTACCCGGCGGGTTCGACCCCTACAGCCGGGCGTGACCCGGGTCGACGACCCATGGTCGG
                           AGCCTGCGTTTACGGTGCGCATTCGTGCGTTGGGACCCCCGCCCGGCCCCGTGTTCGCCCTGCAGGGCTCGACCAAGCTCTAGTAAACACTGCACAGTCC
                           CTGTCATAGCTCGGCTAGCGGACTCCCCTCCTGCGAGTTACCACCGGCCCGTGCCAGGTTTGCCTTCCTTAATGAGCCACCGTACCCTAGCCCCGGCACC
                           CGTCACTGCATGGCTGTCAGGACGGGCGGCGCTCCTCTCCAACCGTTGTGCCATACCACCGCGATAGCCCTTAGTCCGGGGACCGCTCTGAGCCTCCCCA
                           CTGCGGGGGCCAATTGGCGAGGACCCGTCGGAGGCGCATGCGCACGTCGAACGGTGAGCTACGGCCGCAGTTGGATTAACAATCAAGAGCTCGGTAGGGA
                           CTGGGCCTTCGGCGGCCTCCATCAATCTGACTTTACACATCCGGCACATCAAATGTAGGTGAACGTCTGCGGCGCGAACTAGTGGTGTAGGAGAGAATCA
                           GGCCCTTTAGTTCTGAACAGACGTCTCAATTATCCCGACCCGTCAAGTGCGTCCAAACAGTGTGATCGTCGATTGTCCGAACCCGGAAAACGTTCACCAC
                           CATGACACTATACTATTGATAGAGAGCTGTTGCCTCAAACCAAGCTGCGTGGTCTGGCGGGACGCAACGCTGTAGCTTACCAACTACCACTAGCAGCCCA
                           GCCCTCAAGTAGTAGCAGCCTGGCTTATAGACCGACCCACTGACGGCCGGCATGGTCAGG
EnteritidisCDC2010K1455    CCACCGCAGGCACAGCTGGGGGACTGGTGGGTCGTGGTACACGGCAGACATCGCGTCGTGTCGTCCCTTCCCGCCACACAATTGTCGCAGAACTTCGATT
                           GGAGCTCGTGCGGACGGCACCCCCCCTCGCGGCAACCGGGACGCGGCTCCGGAAGACCCCATCGCCGCCCCCGTACTATGCAACTCTACAAGATAAGCGC
                           CGCGGGTCGCTAACCCTTCAGGAGAACAATCCCCGAAGAGCGTGATGACCGTCGGCCGGGTCAGATTCCCGGAGTGAGGCGCTGCCTTCGGAGCCCGTGC
                           GGCGCCGAGACCTATTCGCTTCTCGGCAGGAAGGCGCTGTGAGTCAGAGCCAAACCTTGATGTTCGCGCCGAGCTGGTCCCCGAGATTGCGAGCGATCCG
                           ATGGACAGAGGCAGGGCCGACGACCGGGGGCCTCAAACGGGGGCCCGCGCTTCTACGGCTCCACCCACGGGTGCGGTCTGCCGCGTCTCGGTGCAGGTAC
                           GGCCCCGCTGTTAGTTGCCGGACGTAGGCGCAGCGGGGCGCTACCCGGCGGGTTCGACCCCTACAGCCGGGCGTGACCCGGGTCGACGACCCATGGTCGG
                           AGCCTGCGTTTACGGTGCGCATTCGTGCGTTGGGACCCCCGCCCGGCCCCGTGTTCGCCCTGCAGGGCTCGACCAAGCTCTAGTAAACACTGCACAGTCC
                           CTGTCATAGCTCGGCTAGCGGACTCCCCTCCTGCGAGTTACCACCGGCCCGTGCCAGGTTTGCCTTCCTTAATGAGCCACCGTACCCTAGCCCCGGCACC
                           CGTCACTGCATGGCTGTCAGGACGGGCGGCGCTCCTCTCCAACCGTTGTGCCATACCACCGCGATAGCCCTTAGTCCGGGGACCGCTCTGAGCCTCCCCA
                           CTGCGGGGGCCAATTGGCGAGGACCCGTCGGAGGCGCATGCGCACGTCGAACGGTGAGCTACGGCCGCAGTTGGATTAACAATCAAGAGCTCGGTAGGGA
                           CTGGGCCTTCGGCGGCCTCCATCAATCTGACTTTACACATCCGGCACATCAAATGTAGGTGAACGTCTGCGGCGCGAACTAGTGGTGTAGGAGAGAATCA
                           GGCCCTTTAGTTCTGAACAGACGTCTCAATTATCCCGACCCGTCAAGTGCGTCCAAACAGTGTGATCGTCGATTGTCCGAACCCGGAAAACGTTCACCAC
                           CATGACACTATACTATTGATAGAGAGCTGTTGCCTCAAACCAAGCTGCGTGGTCTGGCGGGACGCAACGCTGTAGCTTACCAACTACCACTAGCAGCCCA
                           GCCCTCAAGTAGTAGCAGCCTGGCTTATAGACCGACCCACTGACGGCCGGCATGGTCAGG
EnteritidisCDC2010K1457    CCACCGCAGGCACAGCTGGGGGACTGGTGGGTCGTGGTACACGGCAGACATCGCGTCGTGTCGTCCCTTCCCGCCACACAATTGTCGCAGAACTTCGATT
                           GGAGCTCGTGCGGACGGCACCCCCCCTCGCGGCAACCGGGACGCGGCTCCGGAAGACCCCATCGCCGCCCCCGTACTATGCAACTCTACAAGATAAGCGC
                           CGCGGGTCGCTAACCCTTCAGGAGAACAATCCCCGAAGAGCGTGATGACCGTCGGCCGGGTCAGATTCCCGGAGTGAGGCGCTGCCTTCGGAGCCCGTGC
                           GGCGCCGAGACCTATTCGCTTCTCGGCAGGAAGGCGCTGTGAGTCAGAGCCAAACCTTGATGTTCGCGCCGAGCTGGTCCCCGAGATTGCGAGCGATCCG
                           ATGGACAGAGGCAGGGCCGACGACCGGGGGCCTCAAACGGGGGCCCGCGCTTCTACGGCTCCACCCACGGGTGCGGTCTGCCGCGTCTCGGTGCAGGTAC
                           GGCCCCGCTGTTAGTTGCCGGACGTAGGCGCAGCGGGGCGCTACCCGGCGGGTTCGACCCCTACAGCCGGGCGTGACCCGGGTCGACGACCCATGGTCGG
                           AGCCTGCGTTTACGGTGCGCATTCGTGCGTTGGGACCCCCGCCCGGCCCCGTGTTCGCCCTGCAGGGCTCGACCAAGCTCTAGTAAACACTGCACAGTCC
                           CTGTCATAGCTCGGCTAGCGGACTCCCCTCCTGCGAGTTACCACCGGCCCGTGCCAGGTTTGCCTTCCTTAATGAGCCACCGTACCCTAGCCCCGGCACC
                           CGTCACTGCATGGCTGTCAGGACGGGCGGCGCTCCTCTCCAACCGTTGTGCCATACCACCGCGATAGCCCTTAGTCCGGGGACCGCTCTGAGCCTCCCCA
                           CTGCGGGGGCCAATTGGCGAGGACCCGTCGGAGGCGCATGCGCACGTCGAACGGTGAGCTACGGCCGCAGTTGGATTAACAATCAAGAGCTCGGTAGGGA
                           CTGGGCCTTCGGCGGCCTCCATCAATCTGACTTTACACATCCGGCACATCAAATGTAGGTGAACGTCTGCGGCGCGAACTAGTGGTGTAGGAGAGAATCA
                           GGCCCTTTAGTTCTGAACAGACGTCTCAATTATCCCGACCCGTCAAGTGCGTCCAAACAGTGTGATCGTCGATTGTCCGAACCCGGAAAACGTTCACCAC
                           CATGACACTATACTATTGATAGAGAGCTGTTGCCTCAAACCAAGCTGCGTGGTCTGGCGGGACGCAACGCTGTAGCTTACCAACTACCACTAGCAGCCCA
                           GCCCTCAAGTAGTAGCAGCCTGGCTTATAGACCGACCCACTGACGGCCGGCATGGTCAGG
EnteritidisCDC2010K1543    CCACCGCAGGCACAGCTGGGGGACTGGTGGGTCGTGGTACACGGCAGACATCGCGTCGTGTCGTCCCTTCCCGCCACACAATTGTCGCAGAACTTCGATT
                           GGAGCTCGTGCGGACGGCACCCCCCCTCGCGGCAACCGGGACGCGGCTCCGGAAGACCCCATCGCCGCCCCCGTACTATGCAACTCTACAAGATAAGCGC
                           CGCGGGTCGCTAACCCTTCAGGAGAACAATCCCCGAAGAGCGTGATGACCGTCGGCCGGGTCAGATTCCCGGAGTGAGGCGCTGCCTTCGGAGCCCGTGC
                           GGCGCCGAGACCTATTCGCTTCTCGGCAGGAAGGCGCTGTGAGTCAGAGCCAAACCTTGATGTTCGCGCCGAGCTGGTCCCCGAGATTGCGAGCGATCCG
                           ATGGACAGGGGCAGGGCCGACGACCGGGGGCCTCAAACGGGGGCCCGCGCTTCTACGGCTCCACCCACGGGTGCGGTCTGCCGCGTCTCGGTGCAGGTAC
                           GGCCCCGCTGTTAGTTGCCGGACGTAGGCGCAGCGGGGCGCTACCCGGCGGGTTCGACCCCTACAGCCGGGCGTGACCCGGGTCGACGACCCATGGTCGG
                           AGCCTGCGTTTACGGTGCGCATTCGTGCGTTGGGACCCCCGCCCGGCCCCGTGTTCGCCCTGCAGGGCTCGACCAAGCTCTAGTAAACACTGCACAGTCC
                           CTGTCATAGCTCGGCTAGCGGACTCCCCTCCTGCGAGTTACCACCGGCCCGTGCCAGGTTTGCCTTCCTTAATGAGCCACCGTACCCTAGCCCCGGCACC
                           CGTCACTGCATGGCTGTCAGGACGGGCGGCGCTCCTCTCCAACCGTTGTGCCATACCACCGCGATAGCCCTTAGTCCGGGGACCGCTCTGAGCCTCCCCA
                           CTGCGGGGGCCAATTGGCGAGGACCCGTCGGAGGCGCATGCGCACGTCGAACGGTGAGCTACGGCCGCAGTTGGATTAACAATCAAGAGCTCGGTAGGGA
                           CTGGGCCTTCGGCGGCCTCCATCAATCTGACTTTACACATCCGGCACATCAAATGTAGGTGAACGTCTGCGGCGCGAACTAGTGGTGTAGGAGAGAATCA
                           GGCCCTTTAGTTCTGAACAGACGTCTCAATTATCCCGACCCGTCAAGTGCGTCCAAACAGTGTGATCGTCGATTGTCCGAACCCGGAAAACGTTCACCAC
                           CATGACACTATACTATTGATAGAGAGCTGTTGCCTCAAACCAAGCTGCGTGGTCTGGCGGGACGCAACGCTGTAGCTTACCAACTACCACTAGCAGCCCA
                           GCCCTCAAGTAGTAGCAGCCTGGCTTATAGACCGACCCACTGACGGCCGGCATGGTCAGG
EnteritidisCDC2010K1558    CCACCGCAGGCACAGCTGGGGGACTGGTGGGTCGTGGTACACGGCAGACATCGCGTCGTGTCGTCCCTTCCCGCCACACAATTGTCGCAGAACTTCGATT
                           GGAGCTCGTGCGGACGGCACCCCCCCTCGCGGCAACCGGGACGCGGCTCCGGAAGACCCCATCGCCGCCCCCGTACTATGCAACTCTACAAGATAAGCGC
                           CGCGGGTCGCTAACCCTTCAGGAGAACAATCCCCGAAGAGCGTGATGACCGTCGGCCGGGTCAGATTCCCGGAGTGAGGCGCTGCCTTCGGAGCCCGTGC
                           GGCGCCGAGACCTATTCGCTTCTCGGCAGGAAGGCGCTGTGAGTCAGAGCCAAACCTTGATGTTCGCGCCGAGCTGGTCCCCGAGATTGCGAGCGATCCG
                           ATGGACAGGGGCAGGGCCGACGACCGGGGGCCTCAAACGGGGGCCCGCGCTTCTACGGCTCCACCCACGGGTGCGGTCTGCCGCGTCTCGGTGCAGGTAC
                           GGCCCCGCTGTTAGTTGCCGGACGTAGGCGCAGCGGGGCGCTACCCGGCGGGTTCGACCCCTACAGCCGGGCGTGACCCGGGTCGACGACCCATGGTCGG
                           AGCCTGCGTTTACGGTGCGCATTCGTGCGTTGGGACCCCCGCCCGGCCCCGTGTTCGCCCTGCAGGGCTCGACCAAGCTCTAGTAAACACTGCACAGTCC
                           CTGTCATAGCTCGGCTAGCGGACTCCCCTCCTGCGAGTTACCACCGGCCCGTGCCAGGTTTGCCTTCCTTAATGAGCCACCGTACCCTAGCCCCGGCACC
                           CGTCACTGCATGGCTGTCAGGACGGGCGGCGCTCCTCTCCAACCGTTGTGCCATACCACCGCGATAGCCCTTAGTCCGGGGACCGCTCTGAGCCTCCCCA
                           CTGCGGGGGCCAATTGGCGAGGACCCGTCGGAGGCGCATGCGCACGTCGAACGGTGAGCTACGGCCGCAGTTGGATTAACAATCAAGAGCTCGGTAGGGA
                           CTGGGCCTTCGGCGGCCTCCATCAATCTGACTTTACACATCCGGCACATCAAATGTAGGTGAACGTCTGCGGCGCGAACTAGTGGTGTAGGAGAGAATCA
                           GGCCCTTTAGTTCTGAACAGACGTCTCAATTATCCCGACCCGTCAAGTGCGTCCAAACAGTGTGATCGTCGATTGTCCGAACCCGGAAAACGTTCACCAC
                           CATGACACTATACTATTGATAGAGAGCTGTTGCCTCAAACCAAGCTGCGTGGTCTGGCGGGACGCAACGCTGTAGCTTACCAACTACCACTAGCAGCCCA
                           GCCCTCAAGTAGTAGCAGCCTGGCTTATAGACCGACCCACTGACGGCCGGCATGGTCAGG
EnteritidisCDC2010K1559    CCACCGCAGGCACAGCTGGGGGACTGGTGGGTCGTGGTACACGGCAGACATCGCGTCGTGTCGTCCCTTCCCGCCACACAATTGTCGCAGAACTTCGATT
                           GGAGCTCGTGCGGACGGCACCCCCCCTCGCGGCAACCGGGACGCGGCTCCGGAAGACCCCATCGCCGCCCCCGTACTATGCAACTCTACAAGATAAGCGC
                           CGCGGGTCGCTAACCCTTCAGGAGAACAATCCCCGAAGAGCGTGATGACCGTCGGCCGGGTCAGATTCCCGGAGTGAGGCGCTGCCTTCGGAGCCCGTGC
                           GGCGCCGAGACCTATTCGCTTCTCGGCAGGAAGGCGCTGTGAGTCAGAGCCAAACCTTGATGTTCGCGCCGAGCTGGTCCCCGAGATTGCGAGCGATCCG
                           ATGGACAGGGGCAGGGCCGACGACCGGGGGCCTCAAACGGGGGCCCGCGCTTCTACGGCTCCACCCACGGGTGCGGTCTGCCGCGTCTCGGTGCAGGTAC
                           GGCCCCGCTGTTAGTTGCCGGACGTAGGCGCAGCGGGGCGCTACCCGGCGGGTTCGACCCCTACAGCCGGGCGTGACCCGGGTCGACGACCCATGGTCGG
                           AGCCTGCGTTTACGGTGCGCATTCGTGCGTTGGGACCCCCGCCCGGCCCCGTGTTCGCCCTGCAGGGCTCGACCAAGCTCTAGTAAACACTGCACAGTCC
                           CTGTCATAGCTCGGCTAGCGGACTCCCCTCCTGCGAGTTACCACCGGCCCGTGCCAGGTTTGCCTTCCTTAATGAGCCACCGTACCCTAGCCCCGGCACC
                           CGTCACTGCATGGCTGTCAGGACGGGCGGCGCTCCTCTCCAACCGTTGTGCCATACCACCGCGATAGCCCTTAGTCCGGGGACCGCTCTGAGCCTCCCCA
                           CTGCGGGGGCCAATTGGCGAGGACCCGTCGGAGGCGCATGCGCACGTCGAACGGTGAGCTACGGCCGCAGTTGGATTAACAATCAAGAGCTCGGTAGGGA
                           CTGGGCCTTCGGCGGCCTCCATCAATCTGACTTTACACATCCGGCACATCAAATGTAGGTGAACGTCTGCGGCGCGAACTAGTGGTGTAGGAGAGAATCA
                           GGCCCTTTAGTTCTGAACAGACGTCTCAATTATCCCGACCCGTCAAGTGCGTCCAAACAGTGTGATCGTCGATTGTCCGAACCCGGAAAACGTTCACCAC
                           CATGACACTATACTATTGATAGAGAGCTGTTGCCTCAAACCAAGCTGCGTGGTCTGGCGGGACGCAACGCTGTAGCTTACCAACTACCACTAGCAGCCCA
                           GCCCTCAAGTAGTAGCAGCCTGGCTTATAGACCGACCCACTGACGGCCGGCATGGTCAGG
EnteritidisCDC2010K1565    CCACCGCAGGCACAGCTGGGGGACTGGTGGGTCGTGGTACACGGCAGACATCGCGTCGTGTCGTCCCTTCCCGCCACACAATTGTCGCAGAACTTCGATT
                           GGAGCTCGTGCGGACGGCACCCCCCCTCGCGGCAACCGGGACGCGGCTCCGGAAGACCCCATCGCCGCCCCCGTACTATGCAACTCTACAAGATAAGCGC
                           CGCGGGTCGCTAACCCTTCAGGAGAACAATCCCCGAAGAGCGTGATGACCGTCGGCCGGGTCAGATTCCCGGAGTGAGGCGCTGCCTTCGGAGCCCGTGC
                           GGCGCCGAGACCTATTCGCTTCTCGGCAGGAAGGCGCTGTGAGTCAGAGCCAAACCTTGATGTTCGCGCCGAGCTGGTCCCCGAGATTGCGAGCGATCCG
                           ATGGACAGAGGCAGGGCCGACGACCGGGGGCCTCAAACGGGGGCCCGCGCTTCTACGGCTCCACCCACGGGTGCGGTCTGCCGCGTCTCGGTGCAGGTAC
                           GGCCCCGCTGTTAGTTGCCGGACGTAGGCGCAGCGGGGCGCTACCCGGCGGGTTCGACCCCTACAGCCGGGCGTGACCCGGGTCGACGACCCATGGTCGG
                           AGCCTGCGTTTACGGTGCGCATTCGTGCGTTGGGACCCCCGCCCGGCCCCGTGTTCGCCCTGCAGGGCTCGACCAAGCTCTAGTAAACACTGCACAGTCC
                           CTGTCATAGCTCGGCTAGCGGACTCCCCTCCTGCGAGTTACCACCGGCCCGTGCCAGGTTTGCCTTCCTTAATGAGCCACCGTACCCTAGCCCCGGCACC
                           CGTCACTGCATGGCTGTCAGGACGGGCGGCGCTCCTCTCCAACCGTTGTGCCATACCACCGCGATAGCCCTTAGTCCGGGGACCGCTCTGAGCCTCCCCA
                           CTGCGGGGGCCAATTGGCGAGGACCCGTCGGAGGCGCATGCGCACGTCGAACGGTGAGCTACGGCCGCAGTTGGATTAACAATCAAGAGCTCGGTAGGGA
                           CTGGGCCTTCGGCGGCCTCCATCAATCTGACTTTACACATCCGGCACATCAAATGTAGGTGAACGTCTGCGGCGCGAACTAGTGGTGTAGGAGAGAATCA
                           GGCCCTTTAGTTCTGAACAGACGTCTCAATTATCCCGACCCGTCAAGTGCGTCCAAACAGTGTGATCGTCGATTGTCCGAACCCGGAAAACGTTCACCAC
                           CATGACACTATACTATTGATAGAGAGCTGTTGCCTCAAACCAAGCTGCGTGGTCTGGCGGGACGCAACGCTGTAGCTTACCAACTACCACTAGCAGCCCA
                           GCCCTCAAGTAGTAGCAGCCTGGCTTATAGACCGACCCACTGACGGCCGGCATGGTCAGG
EnteritidisCDC2010K1566    CCACCGCAGGCACAGCTGGGGGACTGGTGGGTCGTGGTACACGGCAGACATCGCGTCGTGTCGTCCCTTCCCGCCACACAATTGTCGCAGAACTTCGATT
                           GGAGCTCGTGCGGACGGCACCCCCCCTCGCGGCAACCGGGACGCGGCTCCGGAAGACCCCATCGCCGCCCCCGTACTATGCAACTCTACAAGATAAGCGC
                           CGCGGGTCGCTAACCCTTCAGGAGAACAATCCCCGAAGAGCGTGATGACCGTCGGCCGGGTCAGATTCCCGGAGTGAGGCGCTGCCTTCGGAGCCCGTGC
                           GGCGCCGAGACCTATTCGCTTCTCGGCAGGAAGGCGCTGTGAGTCAGAGCCAAACCTTGATGTTCGCGCCGAGCTGGTCCCCGAGATTGCGAGCGATCCG
                           ATGGACAGAGGCAGGGCCGACGACCGGGGGCCTCAAACGGGGGCCCGCGCTTCTACGGCTCCACCCACGGGTGCGGTCTGCCGCGTCTCGGTGCAGGTAC
                           GGCCCCGCTGTTAGTTGCCGGACGTAGGCGCAGCGGGGCGCTACCCGGCGGGTTCGACCCCTACAGCCGGGCGTGACCCGGGTCGACGACCCATGGTCGG
                           AGCCTGCGTTTACGGTGCGCATTCGTGCGTTGGGACCCCCGCCCGGCCCCGTGTTCGCCCTGCAGGGCTCGACCAAGCTCTAGTAAACACTGCACAGTCC
                           CTGTCATAGCTCGGCTAGCGGACTCCCCTCCTGCGAGTTACCACCGGCCCGTGCCAGGTTTGCCTTCCTTAATGAGCCACCGTACCCTAGCCCCGGCACC
                           CGTCACTGCATGGCTGTCAGGACGGGCGGCGCTCCTCTCCAACCGTTGTGCCATACCACCGCGATAGCCCTTAGTCCGGGGACCGCTCTGAGCCTCCCCA
                           CTGCGGGGGCCAATTGGCGAGGACCCGTCGGAGGCGCATGCGCACGTCGAACGGTGAGCTACGGCCGCAGTTGGATTAACAATCAAGAGCTCGGTAGGGA
                           CTGGGCCTTCGGCGGCCTCCATCAATCTGACTTTACACATCCGGCACATCAAATGTAGGTGAACGTCTGCGGCGCGAACTAGTGGTGTAGGAGAGAATCA
                           GGCCCTTTAGTTCTGAACAGACGTCTCAATTATCCCGACCCGTCAAGTGCGTCCAAACAGTGTGATCGTCGATTGTCCGAACCCGGAAAACGTTCACCAC
                           CATGACACTATACTATTGATAGAGAGCTGTTGCCTCAAACCAAGCTGCGTGGTCTGGCGGGACGCAACGCTGTAGCTTACCAACTACCACTAGCAGCCCA
                           GCCCTCAAGTAGTAGCAGCCTGGCTTATAGACCGACCCACTGACGGCCGGCATGGTCAGG
EnteritidisCDC2010K1575    CCACCGCAGGCACAGCTGGGGGACTGGTGGGTCGTGGTACACGGCAGACATCGCGTCGTGTCGTCCCTTCCCGCCACACAATTGTCGCAGAACTTCGATT
                           GGAGCTCGTGCGGACGGCACCCCCCCTCGCGGCAACCGGGACGCGGCTCCGGAAGACCCCATCGCCGCCCCCGTACTATGCAACTCTACAAGATAAGCGC
                           CGCGGGTCGCTAACCCTTCAGGAGAACAATCCCCGAAGAGCGTGATGACCGTCGGCCGGGTCAGATTCCCGGAGTGAGGCGCTGCCTTCGGAGCCCGTGC
                           GGCGCCGAGACCTATTCGCTTCTCGGCAGGAAGGCGCTGTGAGTCAGAGCCAAACCTTGATGTTCGCGCCGAGCTGGTCCCCGAGATTGCGAGCGATCCG
                           ATGGACAGAGGCAGGGCCGACGACCGGGGGCCTCAAACGGGGGCCCGCGCTTCTACGGCTCCACCCACGGGTGCGGTCTGCCGCGTCTCGGTGCAGGTAC
                           GGCCCCGCTGTTAGTTGCCGGACGTAGGCGCAGCGGGGCGCTACCCGGCGGGTTCGACCCCTACAGCCGGGCGTGACCCGGGTCGACGACCCATGGTCGG
                           AGCCTGCGTTTACGGTGCGCATTCGTGCGTTGGGACCCCCGCCCGGCCCCGTGTTCGCCCTGCAGGGCTCGACCAAGCTCTAGTAAACACTGCACAGTCC
                           CTGTCATAGCTCGGCTAGCGGACTCCCCTCCTGCGAGTTACCACCGGCCCGTGCCAGGTTTGCCTTCCTTAATGAGCCACCGTACCCTAGCCCCGGCACC
                           CGTCACTGCATGGCTGTCAGGACGGGCGGCGCTCCTCTCCAACCGTTGTGCCATACCACCGCGATAGCCCTTAGTCCGGGGACCGCTCTGAGCCTCCCCA
                           CTGCGGGGGCCAATTGGCGAGGACCCGTCGGAGGCGCATGCGCACGTCGAACGGTGAGCTACGGCCGCAGTTGGATTAACAATCAAGAGCTCGGTAGGGA
                           CTGGGCCTTCGGCGGCCTCCATCAATCTGACTTTACACATCCGGCACATCAAATGTAGGTGAACGTCTGCGGCGCGAACTAGTGGTGTAGGAGAGAATCA
                           GGCCCTTTAGTTCTGAACAGACGTCTCAATTATCCCGACCCGTCAAGTGCGTCCAAACAGTGTGATCGTCGATTGTCCGAACCCGGAAAACGTTCACCAC
                           CATGACACTATACTATTGATAGAGAGCTGTTGCCTCAAACCAAGCTGCGTGGTCTGGCGGGACGCAACGCTGTAGCTTACCAACTACCACTAGCAGCCCA
                           GCCCTCAAGTAGTAGCAGCCTGGCTTATAGACCGACCCACTGACGGCCGGCATGGTCAGG
EnteritidisCDC2010K1580    CCACCGCAGGCACAGCTGGGGGACTGGTGGGTCGTGGTACACGGCAGACATCGCGTCGTGTCGTCCCTTCCCGCCACACAATTGTCGCAGAACTTCGATT
                           GGAGCTCGTGCGGACGGCACCCCCCCTCGCGGCAACCGGGACGCGGCTCCGGAAGACCCCATCGCCGCCCCCGTACTATGCAACTCTACAAGATAAGCGC
                           CGCGGGTCGCTAACCCTTCAGGAGAACAATCCCCGAAGAGCGTGATGACCGTCGGCCGGGTCAGATTCCCGGAGTGAGGCGCTGCCTTCGGAGCCCGTGC
                           GGCGCCGAGACCTATTCGCTTCTCGGCAGGAAGGCGCTGTGAGTCAGAGCCAAACCTTGATGTTCGCGCCGAGCTGGTCCCCGAGATTGCGAGCGATCCG
                           ATGGACAGAGGCAGGGCCGACGACCGGGGGCCTCAAACGGGGGCCCGCGCTTCTACGGCTCCACCCACGGGTGCGGTCTGCCGCGTCTCGGTGCAGGTAC
                           GGCCCCGCTGTTAGTTGCCGGACGTAGGCGCAGCGGGGCGCTACCCGGCGGGTTCGACCCCTACAGCCGGGCGTGACCCGGGTCGACGACCCATGGTCGG
                           AGCCTGCGTTTACGGTGCGCATTCGTGCGTTGGGACCCCCGCCCGGCCCCGTGTTCGCCCTGCAGGGCTCGACCAAGCTCTAGTAAACACTGCACAGTCC
                           CTGTCATAGCTCGGCTAGCGGACTCCCCTCCTGCGAGTTACCACCGGCCCGTGCCAGGTTTGCCTTCCTTAATGAGCCACCGTACCCTAGCCCCGGCACC
                           CGTCACTGCATGGCTGTCAGGACGGGCGGCGCTCCTCTCCAACCGTTGTGCCATACCACCGCGATAGCCCTTAGTCCGGGGACCGCTCTGAGCCTCCCCA
                           CTGCGGGGGCCAATTGGCGAGGACCCGTCGGAGGCGCATGCGCACGTCGAACGGTGAGCTACGGCCGCAGTTGGATTAACAATCAAGAGCTCGGTAGGGA
                           CTGGGCCTTCGGCGGCCTCCATCAATCTGACTTTACACATCCGGCACATCAAATGTAGGTGAACGTCTGCGGCGCGAACTAGTGGTGTAGGAGAGAATCA
                           GGCCCTTTAGTTCTGAACAGACGTCTCAATTATCCCGACCCGTCAAGTGCGTCCAAACAGTGTGATCGTCGATTGTCCGAACCCGGAAAACGTTCACCAC
                           CATGACACTATACTATTGATAGAGAGCTGTTGCCTCAAACCAAGCTGCGTGGTCTGGCGGGACGCAACGCTGTAGCTTACCAACTACCACTAGCAGCCCA
                           GCCCTCAAGTAGTAGCAGCCTGGCTTATAGACCGACCCACTGACGGCCGGCATGGTCAGG
EnteritidisCDC2010K1594    CCACCGCAGGCACAGCTGGGGGACTGGTGGGTCGTGGTACACGGCAGACATCGCGTCGTGTCGTCCCTTCCCGCCACACAATTGTCGCAGAACTTCGATT
                           GGAGCTCGTGCGGACGGCACCCCCCCTCGCGGCAACCGGGACGCGGCTCCGGAAGACCCCATCGCCGCCCCCGTACTATGCAACTCTACAAGATAAGCGC
                           CGCGGGTCGCTAACCCTTCAGGAGAACAATCCCCGAAGAGCGTGATGACCGTCGGCCGGGTCAGATTCCCGGAGTGAGGCGCTGCCTTCGGAGCCCGTGC
                           GGCGCCGAGACCTATTCGCTTCTCGGCAGGAAGGCGCTGTGAGTCAGAGCCAAACCTTGATGTTCGCGCCGAGCTGGTCCCCGAGATTGCGAGCGATCCG
                           ATGGACAGGGGCAGGGCCGACGACCGGGGGCCTCAAACGGGGGCCCGCGCTTCTACGGCTCCACCCACGGGTGCGGTCTGCCGCGTCTCGGTGCAGGTAC
                           GGCCCCGCTGTTAGTTGCCGGACGTAGGCGCAGCGGGGCGCTACCCGGCGGGTTCGACCCCTACAGCCGGGCGTGACCCGGGTCGACGACCCATGGTCGG
                           AGCCTGCGTTTACGGTGCGCATTCGTGCGTTGGGACCCCCGCCCGGCCCCGTGTTCGCCCTGCAGGGCTCGACCAAGCTCTAGTAAACACTGCACAGTCC
                           CTGTCATAGCTCGGCTAGCGGACTCCCCTCCTGCGAGTTACCACCGGCCCGTGCCAGGTTTGCCTTCCTTAATGAGCCACCGTACCCTAGCCCCGGCACC
                           CGTCACTGCATGGCTGTCAGGACGGGCGGCGCTCCTCTCCAACCGTTGTGCCATACCACCGCGATAGCCCTTAGTCCGGGGACCGCTCTGAGCCTCCCCA
                           CTGCGGGGGCCAATTGGCGAGGACCCGTCGGAGGCGCATGCGCACGTCGAACGGTGAGCTACGGCCGCAGTTGGATTAACAATCAAGAGCTCGGTAGGGA
                           CTGGGCCTTCGGCGGCCTCCATCAATCTGACTTTACACATCCGGCACATCAAATGTAGGTGAACGTCTGCGGCGCGAACTAGTGGTGTAGGAGAGAATCA
                           GGCCCTTTAGTTCTGAACAGACGTCTCAATTATCCCGACCCGTCAAGTGCGTCCAAACAGTGTGATCGTCGATTGTCCGAACCCGGAAAACGTTCACCAC
                           CATGACACTATACTATTGATAGAGAGCTGTTGCCTCAAACCAAGCTGCGTGGTCTGGCGGGACGCAACGCTGTAGCTTACCAACTACCACTAGCAGCCCA
                           GCCCTCAAGTAGTAGCAGCCTGGCTTATAGACCGACCCACTGACGGCCGGCATGGTCAGG
EnteritidisCDC2010K1725    CCACCGCAGGCACAGCTGGGGGACTGGTGGGTCGTGGTACACGGCAGACATCGCGTCGTGTCGTCCCTTCCCGCCACACAATTGTCGCAGAACTTCGATT
                           GGAGCTCGTGCGGACGGCACCCCCCCTCGCGGCAACCGGGACGCGGCTCCGGAAGACCCCATCGCCGCCCCCGTACTATGCAACTCTACAAGATAAGCGC
                           CGCGGGTCGCTAACCCTTCAGGAGAACAATCCCCGAAGAGCGTGATGACCGTCGGCCGGGTCAGATTCCCGGAGTGAGGCGCTGCCTTCGGAGCCCGTGC
                           GGCGCCGAGACCTATTCGCTTCTCGGCAGGAAGGCGCTGTGAGTCAGAGCCAAACCTTGATGTTCGCGCCGAGCTGGTCCCCGAGATTGCGAGCGATCCG
                           ATGGACAGGGGCAGGGCCGACGACCGGGGGCCTCAAACGGGGGCCCGCGCTTCTACGGCTCCACCCACGGGTGCGGTCTGCCGCGTCTCGGTGCAGGTAC
                           GGCCCCGCTGTTAGTTGCCGGACGTAGGCGCAGCGGGGCGCTACCCGGCGGGTTCGACCCCTACAGCCGGGCGTGACCCGGGTCGACGACCCATGGTCGG
                           AGCCTGCGTTTACGGTGCGCATTCGTGCGTTGGGACCCCCGCCCGGCCCCGTGTTCGCCCTGCAGGGCTCGACCAAGCTCTAGTAAACACTGCACAGTCC
                           CTGTCATAGCTCGGCTAGCGGACTCCCCTCCTGCGAGTTACCACCGGCCCGTGCCAGGTTTGCCTTCCTTAATGAGCCACCGTACCCTAGCCCCGGCACC
                           CGTCACTGCATGGCTGTCAGGACGGGCGGCGCTCCTCTCCAACCGTTGTGCCATACCACCGCGATAGCCCTTAGTCCGGGGACCGCTCTGAGCCTCCCCA
                           CTGCGGGGGCCAATTGGCGAGGACCCGTCGGAGGCGCATGCGCACGTCGAACGGTGAGCTACGGCCGCAGTTGGATTAACAATCAAGAGCTCGGTAGGGA
                           CTGGGCCTTCGGCGGCCTCCATCAATCTGACTTTACACATCCGGCACATCAAATGTAGGTGAACGTCTGCGGCGCGAACTAGTGGTGTAGGAGAGAATCA
                           GGCCCTTTAGTTCTGAACAGACGTCTCAATTATCCCGACCCGTCAAGTGCGTCCAAACAGTGTGATCGTCGATTGTCCGAACCCGGAAAACGTTCACCAC
                           CATGACACTATACTATTGATAGAGAGCTGTTGCCTCAAACCAAGCTGCGTGGTCTGGCGGGACGCAACGCTGTAGCTTACCAACTACCACTAGCAGCCCA
                           GCCCTCAAGTAGTAGCAGCCTGGCTTATAGACCGACCCACTGACGGCCGGCATGGTCAGG
EnteritidisCDC2010K1729    CCACCGCAGGCACAGCTGGGGGACTGGTGGGTCGTGGTACACGGCAGACATCGCGTCGTGTCGTCCCTTCCCGCCACACAATTGTCGCAGAACTTCGATT
                           GGAGCTCGTGCGGACGGCACCCCCCCTCGCGGCAACCGGGACGCGGCTCCGGAAGACCCCATCGCCGCCCCCGTACTATGCAACTCTACAAGATAAGCGC
                           CGCGGGTCGCTAACCCTTCAGGAGAACAATCCCCGAAGAGCGTGATGACCGTCGGCCGGGTCAGATTCCCGGAGTGAGGCGCTGCCTTCGGAGCCCGTGC
                           GGCGCCGAGACCTATTCGCTTCTCGGCAGGAAGGCGCTGTGAGTCAGAGCCAAACCTTGATGTTCGCGCCGAGCTGGTCCCCGAGATTGCGAGCGATCCG
                           ATGGACAGGGGCAGGGCCGACGACCGGGGGCCTCAAACGGGGGCCCGCGCTTCTACGGCTCCACCCACGGGTGCGGTCTGCCGCGTCTCGGTGCAGGTAC
                           GGCCCCGCTGTTAGTTGCCGGACGTAGGCGCAGCGGGGCGCTACCCGGCGGGTTCGACCCCTACAGCCGGGCGTGACCCGGGTCGACGACCCATGGTCGG
                           AGCCTGCGTTTACGGTGCGCATTCGTGCGTTGGGACCCCCGCCCGGCCCCGTGTTCGCCCTGCAGGGCTCGACCAAGCTCTAGTAAACACTGCACAGTCC
                           CTGTCATAGCTCGGCTAGCGGACTCCCCTCCTGCGAGTTACCACCGGCCCGTGCCAGGTTTGCCTTCCTTAATGAGCCACCGTACCCTAGCCCCGGCACC
                           CGTCACTGCATGGCTGTCAGGACGGGCGGCGCTCCTCTCCAACCGTTGTGCCATACCACCGCGATAGCCCTTAGTCCGGGGACCGCTCTGAGCCTCCCCA
                           CTGCGGGGGCCAATTGGCGAGGACCCGTCGGAGGCGCATGCGCACGTCGAACGGTGAGCTACGGCCGCAGTTGGATTAACAATCAAGAGCTCGGTAGGGA
                           CTGGGCCTTCGGCGGCCTCCATCAATCTGACTTTACACATCCGGCACATCAAATGTAGGTGAACGTCTGCGGCGCGAACTAGTGGTGTAGGAGAGAATCA
                           GGCCCTTTAGTTCTGAACAGACGTCTCAATTATCCCGACCCGTCAAGTGCGTCCAAACAGTGTGATCGTCGATTGTCCGAACCCGGAAAACGTTCACCAC
                           CATGACACTATACTATTGATAGAGAGCTGTTGCCTCAAACCAAGCTGCGTGGTCTGGCGGGACGCAACGCTGTAGCTTACCAACTACCACTAGCAGCCCA
                           GCCCTCAAGTAGTAGCAGCCTGGCTTATAGACCGACCCACTGACGGCCGGCATGGTCAGG
EnteritidisCDC2010K1745    CCACCGCAGGCACAGCTGGGGGACTGGTGGGTCGTGGTACACGGCAGACATCGCGTCGTGTCGTCCCTTCCCGCCACACAATTGTCGCAGAACTTCGATT
                           GGAGCTCGTGCGGACGGCACCCCCCCTCGCGGCAACCGGGACGCGGCTCCGGAAGACCCCATCGCCGCCCCCGTACTATGCAACTCTACAAGATAAGCGC
                           CGCGGGTCGCTAACCCTTCAGGAGAACAATCCCCGAAGAGCGTGATGACCGTCGGCCGGGTCAGATTCCCGGAGTGAGGCGCTGCCTTCGGAGCCCGTGC
                           GGCGCCGAGACCTATTCGCTTCTCGGCAGGAAGGCGCTGTGAGTCAGAGCCAAACCTTGATGTTCGCGCCGAGCTGGTCCCCGAGATTGCGAGCGATCCG
                           ATGGACAGGGGCAGGGCCGACGACCGGGGGCCTCAAACGGGGGCCCGCGCTTCTACGGCTCCACCCACGGGTGCGGTCTGCCGCGTCTCGGTGCAGGTAC
                           GGCCCCGCTGTTAGTTGCCGGACGTAGGCGCAGCGGGGCGCTACCCGGCGGGTTCGACCCCTACAGCCGGGCGTGACCCGGGTCGACGACCCATGGTCGG
                           AGCCTGCGTTTACGGTGCGCATTCGTGCGTTGGGACCCCCGCCCGGCCCCGTGTTCGCCCTGCAGGGCTCGACCAAGCTCTAGTAAACACTGCACAGTCC
                           CTGTCATAGCTCGGCTAGCGGACTCCCCTCCTGCGAGTTACCACCGGCCCGTGCCAGGTTTGCCTTCCTTAATGAGCCACCGTACCCTAGCCCCGGCACC
                           CGTCACTGCATGGCTGTCAGGACGGGCGGCGCTCCTCTCCAACCGTTGTGCCATACCACCGCGATAGCCCTTAGTCCGGGGACCGCTCTGAGCCTCCCCA
                           CTGCGGGGGCCAATTGGCGAGGACCCGTCGGAGGCGCATGCGCACGTCGAACGGTGAGCTACGGCCGCAGTTGGATTAACAATCAAGAGCTCGGTAGGGA
                           CTGGGCCTTCGGCGGCCTCCATCAATCTGACTTTACACATCCGGCACATCAAATGTAGGTGAACGTCTGCGGCGCGAACTAGTGGTGTAGGAGAGAATCA
                           GGCCCTTTAGTTCTGAACAGACGTCTCAATTATCCCGACCCGTCAAGTGCGTCCAAACAGTGTGATCGTCGATTGTCCGAACCCGGAAAACGTTCACCAC
                           CATGACACTATACTATTGATAGAGAGCTGTTGCCTCAAACCAAGCTGCGTGGTCTGGCGGGACGCAACGCTGTAGCTTACCAACTACCACTAGCAGCCCA
                           GCCCTCAAGTAGTAGCAGCCTGGCTTATAGACCGACCCACTGACGGCCGGCATGGTCAGG
EnteritidisCDC2010K1747    CCACCGCAGGCACAGCTGGGGGACTGGTGGGTCGTGGTACACGGCAGACATCGCGTCGTGTCGTCCCTTCCCGCCACACAATTGTCGCAGAACTTCGATT
                           GGAGCTCGTGCGGACGGCACCCCCCCTCGCGGCAACCGGGACGCGGCTCCGGAAGACCCCATCGCCGCCCCCGTACTATGCAACTCTACAAGATAAGCGC
                           CGCGGGTCGCTAACCCTTCAGGAGAACAATCCCCGAAGAGCGTGATGACCGTCGGCCGGGTCAGATTCCCGGAGTGAGGCGCTGCCTTCGGAGCCCGTGC
                           GGCGCCGAGACCTATTCGCTTCTCGGCAGGAAGGCGCTGTGAGTCAGAGCCAAACCTTGATGTTCGCGCCGAGCTGGTCCCCGAGATTGCGAGCGATCCG
                           ATGGACAGGGGCAGGGCCGACGACCGGGGGCCTCAAACGGGGGCCCGCGCTTCTACGGCTCCACCCACGGGTGCGGTCTGCCGCGTCTCGGTGCAGGTAC
                           GGCCCCGCTGTTAGTTGCCGGACGTAGGCGCAGCGGGGCGCTACCCGGCGGGTTCGACCCCTACAGCCGGGCGTGACCCGGGTCGACGACCCATGGTCGG
                           AGCCTGCGTTTACGGTGCGCATTCGTGCGTTGGGACCCCCGCCCGGCCCCGTGTTCGCCCTGCAGGGCTCGACCAAGCTCTAGTAAACACTGCACAGTCC
                           CTGTCATAGCTCGGCTAGCGGACTCCCCTCCTGCGAGTTACCACCGGCCCGTGCCAGGTTTGCCTTCCTTAATGAGCCACCGTACCCTAGCCCCGGCACC
                           CGTCACTGCATGGCTGTCAGGACGGGCGGCGCTCCTCTCCAACCGTTGTGCCATACCACCGCGATAGCCCTTAGTCCGGGGACCGCTCTGAGCCTCCCCA
                           CTGCGGGGGCCAATTGGCGAGGACCCGTCGGAGGCGCATGCGCACGTCGAACGGTGAGCTACGGCCGCAGTTGGATTAACAATCAAGAGCTCGGTAGGGA
                           CTGGGCCTTCGGCGGCCTCCATCAATCTGACTTTACACATCCGGCACATCAAATGTAGGTGAACGTCTGCGGCGCGAACTAGTGGTGTAGGAGAGAATCA
                           GGCCCTTTAGTTCTGAACAGACGTCTCAATTATCCCGACCCGTCAAGTGCGTCCAAACAGTGTGATCGTCGATTGTCCGAACCCGGAAAACGTTCACCAC
                           CATGACACTATACTATTGATAGAGAGCTGTTGCCTCAAACCAAGCTGCGTGGTCTGGCGGGACGCAACGCTGTAGCTTACCAACTACCACTAGCAGCCCA
                           GCCCTCAAGTAGTAGCAGCCTGGCTTATAGACCGACCCACTGACGGCCGGCATGGTCAGG
EnteritidisCDC2010K1791    CCACCGCAGGCACAGCTGGGGGACTGGTGGGTCGTGGTACACGGCAGACATCGCGTCGTGTCGTCCCTTCCCGCCACACAATTGTCGCAGAACTTCGATT
                           GGAGCTCGTGCGGACGGCACCCCCCCTCGCGGCAACCGGGACGCGGCTCCGGAAGACCCCATCGCCGCCCCCGTACTATGCAACTCTACAAGATAAGCGC
                           CGCGGGTCGCTAACCCTTCAGGAGAACAATCCCCGAAGAGCGTGATGACCGTCGGCCGGGTCAGATTCCCGGAGTGAGGCGCTGCCTTCGGAGCCCGTGC
                           GGCGCCGAGACCTATTCGCTTCTCGGCAGGAAGGCGCTGTGAGTCAGAGCCAAACCTTGATGTTCGCGCCGAGCTGGTCCCCGAGATTGCGAGCGATCCG
                           ATGGACAGAGGCAGGGCCGACGACCGGGGGCCTCAAACGGGGGCCCGCGCTTCTACGGCTCCACCCACGGGTGCGGTCTGCCGCGTCTCGGTGCAGGTAC
                           GGCCCCGCTGTTAGTTGCCGGACGTAGGCGCAGCGGGGCGCTACCCGGCGGGTTCGACCCCTACAGCCGGGCGTGACCCGGGTCGACGACCCATGGTCGG
                           AGCCTGCGTTTACGGTGCGCATTCGTGCGTTGGGACCCCCGCCCGGCCCCGTGTTCGCCCTGCAGGGCTCGACCAAGCTCTAGTAAACACTGCACAGTCC
                           CTGTCATAGCTCGGCTAGCGGACTCCCCTCCTGCGAGTTACCACCGGCCCGTGCCAGGTTTGCCTTCCTTAATGAGCCACCGTACCCTAGCCCCGGCACC
                           CGTCACTGCATGGCTGTCAGGACGGGCGGCGCTCCTCTCCAACCGTTGTGCCATACCACCGCGATAGCCCTTAGTCCGGGGACCGCTCTGAGCCTCCCCA
                           CTGCGGGGGCCAATTGGCGAGGACCCGTCGGAGGCGCATGCGCACGTCGAACGGTGAGCTACGGCCGCAGTTGGATTAACAATCAAGAGCTCGGTAGGGA
                           CTGGGCCTTCGGCGGCCTCCATCAATCTGACTTTACACATCCGGCACATCAAATGTAGGTGAACGTCTGCGGCGCGAACTAGTGGTGTAGGAGAGAATCA
                           GGCCCTTTAGTTCTGAACAGACGTCTCAATTATCCCGACCCGTCAAGTGCGTCCAAACAGTGTGATCGTCGATTGTCCGAACCCGGAAAACGTTCACCAC
                           CATGACACTATACTATTGATAGAGAGCTGTTGCCTCAAACCAAGCTGCGTGGTCTGGCGGGACGCAACGCTGTAGCTTACCAACTACCACTAGCAGCCCA
                           GCCCTCAAGTAGTAGCAGCCTGGCTTATAGACCGACCCACTGACGGCCGGCATGGTCAGG
EnteritidisCDC2010K1795    CCACCGCAGGCACAGCTGGGGGACTGGTGGGTCGTGGTACACGGCAGACATCGCGTCGTGTCGTCCCTTCCCGCCACACAATTGTCGCAGAACTTCGATT
                           GGAGCTCGTGCGGACGGCACCCCCCCTCGCGGCAACCGGGACGCGGCTCCGGAAGACCCCATCGCCGCCCCCGTACTATGCAACTCTACAAGATAAGCGC
                           CGCGGGTCGCTAACCCTTCAGGAGAACAATCCCCGAAGAGCGTGATGACCGTCGGCCGGGTCAGATTCCCGGAGTGAGGCGCTGCCTTCGGAGCCCGTGC
                           GGCGCCGAGACCTATTCGCTTCTCGGCAGGAAGGCGCTGTGAGTCAGAGCCAAACCTTGATGTTCGCGCCGAGCTGGTCCCCGAGATTGCGAGCGATCCG
                           ATGGACAGAGGCAGGGCCGACGACCGGGGGCCTCAAACGGGGGCCCGCGCTTCTACGGCTCCACCCACGGGTGCGGTCTGCCGCGTCTCGGTGCAGGTAC
                           GGCCCCGCTGTTAGTTGCCGGACGTAGGCGCAGCGGGGCGCTACCCGGCGGGTTCGACCCCTACAGCCGGGCGTGACCCGGGTCGACGACCCATGGTCGG
                           AGCCTGCGTTTACGGTGCGCATTCGTGCGTTGGGACCCCCGCCCGGCCCCGTGTTCGCCCTGCAGGGCTCGACCAAGCTCTAGTAAACACTGCACAGTCC
                           CTGTCATAGCTCGGCTAGCGGACTCCCCTCCTGCGAGTTACCACCGGCCCGTGCCAGGTTTGCCTTCCTTAATGAGCCACCGTACCCTAGCCCCGGCACC
                           CGTCACTGCATGGCTGTCAGGACGGGCGGCGCTCCTCTCCAACCGTTGTGCCATACCACCGCGATAGCCCTTAGTCCGGGGACCGCTCTGAGCCTCCCCA
                           CTGCGGGGGCCAATTGGCGAGGACCCGTCGGAGGCGCATGCGCACGTCGAACGGTGAGCTACGGCCGCAGTTGGATTAACAATCAAGAGCTCGGTAGGGA
                           CTGGGCCTTCGGCGGCCTCCATCAATCTGACTTTACACATCCGGCACATCAAATGTAGGTGAACGTCTGCGGCGCGAACTAGTGGTGTAGGAGAGAATCA
                           GGCCCTTTAGTTCTGAACAGACGTCTCAATTATCCCGACCCGTCAAGTGCGTCCAAACAGTGTGATCGTCGATTGTCCGAACCCGGAAAACGTTCACCAC
                           CATGACACTATACTATTGATAGAGAGCTGTTGCCTCAAACCAAGCTGCGTGGTCTGGCGGGACGCAACGCTGTAGCTTACCAACTACCACTAGCAGCCCA
                           GCCCTCAAGTAGTAGCAGCCTGGCTTATAGACCGACCCACTGACGGCCGGCATGGTCAGG
EnteritidisCDC2010K1808    CCACCGCAGGCACAGCTGGGGGACTGGTGGGTCGTGGTACACGGCAGACATCGCGTCGTGTCGTCCCTTCCCGCCACACAATTGTCGCAGAACTTCGATT
                           GGAGCTCGTGCGGACGGCACCCCCCCTCGCGGCAACCGGGACGCGGCTCCGGAAGACCCCATCGCCGCCCCCGTACTATGCAACTCTACAAGATAAGCGC
                           CGCGGGTCGCTAACCCTTCAGGAGAACAATCCCCGAAGAGCGTGATGACCGTCGGCCGGGTCAGATTCCCGGAGTGAGGCGCTGCCTTCGGAGCCCGTGC
                           GGCGCCGAGACCTATTCGCTTCTCGGCAGGAAGGCGCTGTGAGTCAGAGCCAAACCTTGATGTTCGCGCCGAGCTGGTCCCCGAGATTGCGAGCGATCCG
                           ATGGACAGGGGCAGGGCCGACGACCGGGGGCCTCAAACGGGGGCCCGCGCTTCTACGGCTCCACCCACGGGTGCGGTCTGCCGCGTCTCGGTGCAGGTAC
                           GGCCCCGCTGTTAGTTGCCGGACGTAGGCGCAGCGGGGCGCTACCCGGCGGGTTCGACCCCTACAGCCGGGCGTGACCCGGGTCGACGACCCATGGTCGG
                           AGCCTGCGTTTACGGTGCGCATTCGTGCGTTGGGACCCCCGCCCGGCCCCGTGTTCGCCCTGCAGGGCTCGACCAAGCTCTAGTAAACACTGCACAGTCC
                           CTGTCATAGCTCGGCTAGCGGACTCCCCTCCTGCGAGTTACCACCGGCCCGTGCCAGGTTTGCCTTCCTTAATGAGCCACCGTACCCTAGCCCCGGCACC
                           CGTCACTGCATGGCTGTCAGGACGGGCGGCGCTCCTCTCCAACCGTTGTGCCATACCACCGCGATAGCCCTTAGTCCGGGGACCGCTCTGAGCCTCCCCA
                           CTGCGGGGGCCAATTGGCGAGGACCCGTCGGAGGCGCATGCGCACGTCGAACGGTGAGCTACGGCCGCAGTTGGATTAACAATCAAGAGCTCGGTAGGGA
                           CTGGGCCTTCGGCGGCCTCCATCAATCTGACTTTACACATCCGGCACATCAAATGTAGGTGAACGTCTGCGGCGCGAACTAGTGGTGTAGGAGAGAATCA
                           GGCCCTTTAGTTCTGAACAGACGTCTCAATTATCCCGACCCGTCAAGTGCGTCCAAACAGTGTGATCGTCGATTGTCCGAACCCGGAAAACGTTCACCAC
                           CATGACACTATACTATTGATAGAGAGCTGTTGCCTCAAACCAAGCTGCGTGGTCTGGCGGGACGCAACGCTGTAGCTTACCAACTACCACTAGCAGCCCA
                           GCCCTCAAGTAGTAGCAGCCTGGCTTATAGACCGACCCACTGACGGCCGGCATGGTCAGG
EnteritidisCDC2010K1810    CCACCGCAGGCACAGCTGGGGGACTGGTGGGTCGTGGTACACGGCAGACATCGCGTCGTGTCGTCCCTTCCCGCCACACAATTGTCGCAGAACTTCGATT
                           GGAGCTCGTGCGGACGGCACCCCCCCTCGCGGCAACCGGGACGCGGCTCCGGAAGACCCCATCGCCGCCCCCGTACTATGCAACTCTACAAGATAAGCGC
                           CGCGGGTCGCTAACCCTTCAGGAGAACAATCCCCGAAGAGCGTGATGACCGTCGGCCGGGTCAGATTCCCGGAGTGAGGCGCTGCCTTCGGAGCCCGTGC
                           GGCGCCGAGACCTATTCGCTTCTCGGCAGGAAGGCGCTGTGAGTCAGAGCCAAACCTTGATGTTCGCGCCGAGCTGGTCCCCGAGATTGCGAGCGATCCG
                           ATGGACAGGGGCAGGGCCGACGACCGGGGGCCTCAAACGGGGGCCCGCGCTTCTACGGCTCCACCCACGGGTGCGGTCTGCCGCGTCTCGGTGCAGGTAC
                           GGCCCCGCTGTTAGTTGCCGGACGTAGGCGCAGCGGGGCGCTACCCGGCGGGTTCGACCCCTACAGCCGGGCGTGACCCGGGTCGACGACCCATGGTCGG
                           AGCCTGCGTTTACGGTGCGCATTCGTGCGTTGGGACCCCCGCCCGGCCCCGTGTTCGCCCTGCAGGGCTCGACCAAGCTCTAGTAAACACTGCACAGTCC
                           CTGTCATAGCTCGGCTAGCGGACTCCCCTCCTGCGAGTTACCACCGGCCCGTGCCAGGTTTGCCTTCCTTAATGAGCCACCGTACCCTAGCCCCGGCACC
                           CGTCACTGCATGGCTGTCAGGACGGGCGGCGCTCCTCTCCAACCGTTGTGCCATACCACCGCGATAGCCCTTAGTCCGGGGACCGCTCTGAGCCTCCCCA
                           CTGCGGGGGCCAATTGGCGAGGACCCGTCGGAGGCGCATGCGCACGTCGAACGGTGAGCTACGGCCGCAGTTGGATTAACAATCAAGAGCTCGGTAGGGA
                           CTGGGCCTTCGGCGGCCTCCATCAATCTGACTTTACACATCCGGCACATCAAATGTAGGTGAACGTCTGCGGCGCGAACTAGTGGTGTAGGAGAGAATCA
                           GGCCCTTTAGTTCTGAACAGACGTCTCAATTATCCCGACCCGTCAAGTGCGTCCAAACAGTGTGATCGTCGATTGTCCGAACCCGGAAAACGTTCACCAC
                           CATGACACTATACTATTGATAGAGAGCTGTTGCCTCAAACCAAGCTGCGTGGTCTGGCGGGACGCAACGCTGTAGCTTACCAACTACCACTAGCAGCCCA
                           GCCCTCAAGTAGTAGCAGCCTGGCTTATAGACCGACCCACTGACGGCCGGCATGGTCAGG
EnteritidisCDC2010K1811    CCACCGCAGGCACAGCTGGGGGACTGGTGGGTCGTGGTACACGGCAGACATCGCGTCGTGTCGTCCCTTCCCGCCACACAATTGTCGCAGAACTTCGATT
                           GGAGCTCGTGCGGACGGCACCCCCCCTCGCGGCAACCGGGACGCGGCTCCGGAAGACCCCATCGCCGCCCCCGTACTATGCAACTCTACAAGATAAGCGC
                           CGCGGGTCGCTAACCCTTCAGGAGAACAATCCCCGAAGAGCGTGATGACCGTCGGCCGGGTCAGATTCCCGGAGTGAGGCGCTGCCTTCGGAGCCCGTGC
                           GGCGCCGAGACCTATTCGCTTCTCGGCAGGAAGGCGCTGTGAGTCAGAGCCAAACCTTGATGTTCGCGCCGAGCTGGTCCCCGAGATTGCGAGCGATCCG
                           ATGGACAGGGGCAGGGCCGACGACCGGGGGCCTCAAACGGGGGCCCGCGCTTCTACGGCTCCACCCACGGGTGCGGTCTGCCGCGTCTCGGTGCAGGTAC
                           GGCCCCGCTGTTAGTTGCCGGACGTAGGCGCAGCGGGGCGCTACCCGGCGGGTTCGACCCCTACAGCCGGGCGTGACCCGGGTCGACGACCCATGGTCGG
                           AGCCTGCGTTTACGGTGCGCATTCGTGCGTTGGGACCCCCGCCCGGCCCCGTGTTCGCCCTGCAGGGCTCGACCAAGCTCTAGTAAACACTGCACAGTCC
                           CTGTCATAGCTCGGCTAGCGGACTCCCCTCCTGCGAGTTACCACCGGCCCGTGCCAGGTTTGCCTTCCTTAATGAGCCACCGTACCCTAGCCCCGGCACC
                           CGTCACTGCATGGCTGTCAGGACGGGCGGCGCTCCTCTCCAACCGTTGTGCCATACCACCGCGATAGCCCTTAGTCCGGGGACCGCTCTGAGCCTCCCCA
                           CTGCGGGGGCCAATTGGCGAGGACCCGTCGGAGGCGCATGCGCACGTCGAACGGTGAGCTACGGCCGCAGTTGGATTAACAATCAAGAGCTCGGTAGGGA
                           CTGGGCCTTCGGCGGCCTCCATCAATCTGACTTTACACATCCGGCACATCAAATGTAGGTGAACGTCTGCGGCGCGAACTAGTGGTGTAGGAGAGAATCA
                           GGCCCTTTAGTTCTGAACAGACGTCTCAATTATCCCGACCCGTCAAGTGCGTCCAAACAGTGTGATCGTCGATTGTCCGAACCCGGAAAACGTTCACCAC
                           CATGACACTATACTATTGATAGAGAGCTGTTGCCTCAAACCAAGCTGCGTGGTCTGGCGGGACGCAACGCTGTAGCTTACCAACTACCACTAGCAGCCCA
                           GCCCTCAAGTAGTAGCAGCCTGGCTTATAGACCGACCCACTGACGGCCGGCATGGTCAGG
EnteritidisCDC2010K1882    CCACCGCAGGCACAGCTGGGGGACTGGTGGGTCGTGGTACACGGCAGACATCGCGTCGTGTCGTCCCTTCCCGCCACACAATTGTCGCAGAACTTCGATT
                           GGAGCTCGTGCGGACGGCACCCCCCCTCGCGGCAACCGGGACGCGGCTCCGGAAGACCCCATCGCCGCCCCCGTACTATGCAACTCTACAAGATAAGCGC
                           CGCGGGTCGCTAACCCTTCAGGAGAACAATCCCCGAAGAGCGTGATGACCGTCGGCCGGGTCAGATTCCCGGAGTGAGGCGCTGCCTTCGGAGCCCGTGC
                           GGCGCCGAGACCTATTCGCTTCTCGGCAGGAAGGCGCTGTGAGTCAGAGCCAAACCTTGATGTTCGCGCCGAGCTGGTCCCCGAGATTGCGAGCGATCCG
                           ATGGACAGGGGCAGGGCCGACGACCGGGGGCCTCAAACGGGGGCCCGCGCTTCTACGGCTCCACCCACGGGTGCGGTCTGCCGCGTCTCGGTGCAGGTAC
                           GGCCCCGCTGTTAGTTGCCGGACGTAGGCGCAGCGGGGCGCTACCCGGCGGGTTCGACCCCTACAGCCGGGCGTGACCCGGGTCGACGACCCATGGTCGG
                           AGCCTGCGTTTACGGTGCGCATTCGTGCGTTGGGACCCCCGCCCGGCCCCGTGTTCGCCCTGCAGGGCTCGACCAAGCTCTAGTAAACACTGCACAGTCC
                           CTGTCATAGCTCGGCTAGCGGACTCCCCTCCTGCGAGTTACCACCGGCCCGTGCCAGGTTTGCCTTCCTTAATGAGCCACCGTACCCTAGCCCCGGCACC
                           CGTCACTGCATGGCTGTCAGGACGGGCGGCGCTCCTCTCCAACCGTTGTGCCATACCACCGCGATAGCCCTTAGTCCGGGGACCGCTCTGAGCCTCCCCA
                           CTGCGGGGGCCAATTGGCGAGGACCCGTCGGAGGCGCATGCGCACGTCGAACGGTGAGCTACGGCCGCAGTTGGATTAACAATCAAGAGCTCGGTAGGGA
                           CTGGGCCTTCGGCGGCCTCCATCAATCTGACTTTACACATCCGGCACATCAAATGTAGGTGAACGTCTGCGGCGCGAACTAGTGGTGTAGGAGAGAATCA
                           GGCCCTTTAGTTCTGAACAGACGTCTCAATTATCCCGACCCGTCAAGTGCGTCCAAACAGTGTGATCGTCGATTGTCCGAACCCGGAAAACGTTCACCAC
                           CATGACACTATACTATTGATAGAGAGCTGTTGCCTCAAACCAAGCTGCGTGGTCTGGCGGGACGCAACGCTGTAGCTTACCAACTACCACTAGCAGCCCA
                           GCCCTCAAGTAGTAGCAGCCTGGCTTATAGACCGACCCACTGACGGCCGGCATGGTCAGG
EnteritidisCDC2010K1884    CCACCGCAGGCACAGCTGGGGGACTGGTGGGTCGTGGTACACGGCAGACATCGCGTCGTGTCGTCCCTTCCCGCCACACAATTGTCGCAGAACTTCGATT
                           GGAGCTCGTGCGGACGGCACCCCCCCTCGCGGCAACCGGGACGCGGCTCCGGAAGACCCCATCGCCGCCCCCGTACTATGCAACTCTACAAGATAAGCGC
                           CGCGGGTCGCTAACCCTTCAGGAGAACAATCCCCGAAGAGCGTGATGACCGTCGGCCGGGTCAGATTCCCGGAGTGAGGCGCTGCCTTCGGAGCCCGTGC
                           GGCGCCGAGACCTATTCGCTTCTCGGCAGGAAGGCGCTGTGAGTCAGAGCCAAACCTTGATGTTCGCGCCGAGCTGGTCCCCGAGATTGCGAGCGATCCG
                           ATGGACAGGGGCAGGGCCGACGACCGGGGGCCTCAAACGGGGGCCCGCGCTTCTACGGCTCCACCCACGGGTGCGGTCTGCCGCGTCTCGGTGCAGGTAC
                           GGCCCCGCTGTTAGTTGCCGGACGTAGGCGCAGCGGGGCGCTACCCGGCGGGTTCGACCCCTACAGCCGGGCGTGACCCGGGTCGACGACCCATGGTCGG
                           AGCCTGCGTTTACGGTGCGCATTCGTGCGTTGGGACCCCCGCCCGGCCCCGTGTTCGCCCTGCAGGGCTCGACCAAGCTCTAGTAAACACTGCACAGTCC
                           CTGTCATAGCTCGGCTAGCGGACTCCCCTCCTGCGAGTTACCACCGGCCCGTGCCAGGTTTGCCTTCCTTAATGAGCCACCGTACCCTAGCCCCGGCACC
                           CGTCACTGCATGGCTGTCAGGACGGGCGGCGCTCCTCTCCAACCGTTGTGCCATACCACCGCGATAGCCCTTAGTCCGGGGACCGCTCTGAGCCTCCCCA
                           CTGCGGGGGCCAATTGGCGAGGACCCGTCGGAGGCGCATGCGCACGTCGAACGGTGAGCTACGGCCGCAGTTGGATTAACAATCAAGAGCTCGGTAGGGA
                           CTGGGCCTTCGGCGGCCTCCATCAATCTGACTTTACACATCCGGCACATCAAATGTAGGTGAACGTCTGCGGCGCGAACTAGTGGTGTAGGAGAGAATCA
                           GGCCCTTTAGTTCTGAACAGACGTCTCAATTATCCCGACCCGTCAAGTGCGTCCAAACAGTGTGATCGTCGATTGTCCGAACCCGGAAAACGTTCACCAC
                           CATGACACTATACTATTGATAGAGAGCTGTTGCCTCAAACCAAGCTGCGTGGTCTGGCGGGACGCAACGCTGTAGCTTACCAACTACCACTAGCAGCCCA
                           GCCCTCAAGTAGTAGCAGCCTGGCTTATAGACCGACCCACTGACGGCCGGCATGGTCAGG
EnteritidisCHS4            CCACCGCAGGCACAGCTGGGGGACTGGTGGGTCGTGGTACACGGCAGACATCGCGTCGTGTCGTCCCTTCCCGCCACACAATTGTCGCAGAACTTCGATT
                           GGAGCTCGTGCGGACGGCACCCCCCCTCGCGGCAACCGGGACGCGGCTCCGGAAGACCCCATCGCCGCCCCCGTACTATGCAACTCTACAAGATAAGCGC
                           CGCGGGTCGCTAACCCTTCAGGAGAACAATCCCCGAAGAGCGTGATGACCGTCGGCCGGGTCAGATTCCCGGAGTGAGGCGCTGCCTTCGGAGCCCGTGC
                           GGCGCCGAGACCTATTCGCTTCTCGGCAGGAAGGCGCTGTGAGTCAGAGCCAAACCTTGATGTTCGCGCCGAGCTGGTCCCCGAGATTGCGAGCGATCCG
                           ATGGACAGGGGCAGGGCCGACGACCGGGGGCCTCAAACGGGGGCCCGCGCTTCTACGGCTCCACCCACGGGTGCGGTCTGCCGCGTCTCGGTGCAGGTAC
                           GGCCCCGCTGTTAGTTGCCGGACGTAGGCGCAGCGGGGCGCTACCCGGCGGGTTCGACCCCTACAGCCGGGCGTGACCCGGGTCGACGACCCATGGTCGG
                           AGCCTGCGTTTACGGTGCGCATTCGTGCGTTGGGACCCCCGCCCGGCCCCGTGTTCGCCCTGCAGGGCTCGACCAAGCTCTAGTAAACACTGCGCAGTCC
                           CTGTCATAGCTCGGCTAGCGGACTCCCCTCCTGCGAGTTACCACCGGCCCGTGCCAGGTTTGCCTTCCTTAATGAGCCACCGTACCCTAGCCCCGGCACC
                           CGTCACTGCATGGCTGTCAGGACGGGCGGCGCTCCTCTCCAACCGTTGTGCCATACCACCGCGATAGCCCTTAGTCCGGGGACCGCTCTGAGCCTCCCCA
                           CTGCGGGGGCCAATTGGCGAGGACCCGTCGGAGGCGCATGCGCACGTCGAACGGTGAGCTGCGGCCGCAGTTGGATTAACAATCAAGAGCTCGGTAGGGA
                           CTGGGCCTTCGGCGGCCTCCATCAATCTGACTTTACACATCCGGCACATCAAATGTAGGTGAACGTCTGCGGCGCGAACTAGTGGTGTAGGAGAGAATCA
                           GGCCCTTTAGTTCTGAACAGACGTCTCAATTATCCCGACCCGTCAAGTGCGTCCAAACAGTGTGATCGTCGATTGTCCGAACCCGGAAAACGTTCACCAC
                           CATGACACTATACTATTGATAGAGAGCTGTTGCCTCAAACCAAGCTGCGTGGTCTGGCGGGACGCAACGCTGTAGCTTACCAACTACCACTAGCAGCCCA
                           GCCCTCAAGTAGTAGCAGCCTGGCTTATAGACCGACCCACTGACGGCCGGCATGGTCAGG
EnteritidisCHS44           CCACCGCAGGCACAGCTGGGGGACTGGTGGGTCGTGGTACACGGCAGACATCGCGTCGTGTCGTCCCTTCCCGCCACACAATTGTCGCAGAACTTCGATT
                           GGAGCTCGTGCGGACGGCACCCCCCCTCGCGGCAACCGGGACGCGGCTCCGGAAGACCCCATCGCCGCCCCCGTACTATGCAACTCTACAAGATAAGCGC
                           CGCGGGTCGCTAACCCTTCAGGAGAACAATCCCCGAAGAGCGTGATGACCGTCGGCCGGGTCAGATTCCCGGAGTGAGGCGCTGCCTTCGGAGCCCGTGC
                           GGCGCCGAGACCTATTCGCTTCTCGGCAGGAAGGCGCTGTGAGTCAGAGCCAAACCTTGATGTTCGCGCCGAGCTGGTCCCCGAGATTGCGAGCGATCCG
                           ATGGACAGGGGCAGGGCCGACGACCGGGGGCCTCAAACGGGGGCCCGCGCTTCTACGGCTCCACCCACGGGTGCGGTCTGCCGCGTCTCGGTGCAGGTAC
                           GGCCCCGCTGTTAGTTGCCGGACGTAGGCGCAGCGGGGCGCTACCCGGCGGGTTCGACCCCTACAGCCGGGCGTGACCCGGGTCGACGACCCATGGTCGG
                           AGCCTGCGTTTACGGTGCGCATTCGTGCGTTGGGACCCCCGCCCGGCCCCGTGTTCGCCCTGCAGGGCTCGACCAAGCTCTAGTAAACACTGCGCAGTCC
                           CTGTCATAGCTCGGCTAGCGGACTCCCCTCCTGCGAGTTACCACCGGCCCGTGCCAGGTTTGCCTTCCTTAATGAGCCACCGTACCCTAGCCCCGGCACC
                           CGTCACTGCATGGCTGTCAGGACGGGCGGCGCTCCTCTCCAACCGTTGTGCCATACCACCGCGATAGCCCTTAGTCCGGGGACCGCTCTGAGCCTCCCCA
                           CTGCGGGGGCCAATTGGCGAGGACCCGTCGGAGGCGCATGCGCACGTCGAACGGTGAGCTGCGGCCGCAGTTGGATTAACAATCAAGAGCTCGGTAGGGA
                           CTGGGCCTTCGGCGGCCTCCATCAATCTGACTTTACACATCCGGCACATCAAATGTAGGTGAACGTCTGCGGCGCGAACTAGTGGTGTAGGAGAGAATCA
                           GGCCCTTTAGTTCTGAACAGACGTCTCAATTATCCCGACCCGTCAAGTGCGTCCAAACAGTGTGATCGTCGATTGTCCGAACCCGGAAAACGTTCACCAC
                           CATGACACTATACTATTGATAGAGAGCTGTTGCCTCAAACCAAGCTGCGTGGTCTGGCGGGACGCAACGCTGTAGCTTACCAACTACCACTAGCAGCCCA
                           GCCCTCAAGTAGTAGCAGCCTGGCTTATAGACCGACCCACTGACGGCCGGCATGGTCAGG
EnteritidisCVM563991       CCACCGCAGGCACAGCTGGGGGACTGGTGGGTCGTGGTACACGGCAGACATCGCGTCGTGTCGTCCCTTCCCGCCACACAATTGTCGCAGAACTTCGATT
                           GGAGCTCGTGCGGACGGCACCCCCCCTCGCGGCAACCGGGACGCGGCTCCGGAAGACCCCATCGCCGCCCCCGTACTATGCAACTCTACAAGATAAGCGC
                           CGCGGGTCGCTAACCCTTCAGGAGAACAATCCCCGAAGAGCGTGATGACCGTCGGCCGGGTCAGATTCCCGGAGTGAGGCGCTGCCTTCGGAGCCCGTGC
                           GGCGCCGAGACCTATTCGCTTCTCGGCAGGAAGGCGCTGTGAGTCAGAGCCAAACCTTGATGTTCGCGCCGAGCTGGTCCCCGAGATTGCGAGCGATCCG
                           ATGGACAGGGGCAGGGCCGACGACCGGGGGCCTCAAACGGGGGCCCGCGCTTCTACGGCTCCACCCACGGGTGCGGTCTGCCGCGTCTCGGTGCAGGTAC
                           GGCCCCGCTGTTAGTTGCCGGACGTAGGCGCAGCGGGGCGCTACCCGGCGGGTTCGACCCCTACAGCCGGGCGTGACCCGGGTCGACGACCCATGGTCGG
                           AGCCTGCGTTTACGGTGCGCATTCGTGCGTTGGGACCCCCGCCCGGCCCCGTGTTCGCCCTGCAGGGCTCGACCAAGCTCTAGTAAACACTGCACAGTCC
                           CTGTCATAGCTCGGCTAGCGGACTCCCCTCCTGCGAGTTACCACCGGCCCGTGCCAGGTTTGCCTTCCTTAATGAGCCACCGTACCCTAGCCCCGGCACC
                           CGTCACTGCATGGCTGTCAGGACGGGCGGCGCTCCTCTCCAACCGTTGTGCCATACCACCGCGATAGCCCTTAGTCCGGGGACCGCTCTGAGCCTCCCCA
                           CTGCGGGGGCCAATTGGCGAGGACCCGTCGGAGGCGCATGCGCACGTCGAACGGTGAGCTACGGCCGCAGTTGGATTAACAATCAAGAGCTCGGTAGGGA
                           CTGGGCCTTCGGCGGCCTCCATCAATCTGACTTTACACATCCGGCACATCAAATGTAGGTGAACGTCTGCGGCGCGAACTAGTGGTGTAGGAGAGAATCA
                           GGCCCTTTAGTTCTGAACAGACGTCTCAATTATCCCGACCCGTCAAGTGCGTCCAAACAGTGTGATCGTCGATTGTCCGAACCCGGAAAACGTTCACCAC
                           CATGACACTATACTATTGATAGAGAGCTGTTGCCTCAAACCAAGCTGCGTGGTCTGGCGGGACGCAACGCTGTAGCTTACCAACTACCACTAGCAGCCCA
                           GCCCTCAAGTAGTAGCAGCCTGGCTTATAGACCGACCCACTGACGGCCGGCATGGTCAGG
EnteritidisCVM694941       CCACCGCAGGCACAGCTGGGGGACTGGTGGGTCGTGGTACACGGCAGACATCGCGTCGTGTCGTCCCTTCCCGCCACACAATTGTCGCAGAACTTCGATT
                           GGAGCTCGTGCGGACGGCACCCCCCCTCGCGGCAACCGGGACGCGGCTCCGGAAGACCCCATCGCCGCCCCCGTACTATGCAACTCTACAAGATAAGCGC
                           CGCGGGTCGCTAACCCTTCAGGAGAACAATCCCCGAAGAGCGTGATGACCGTCGGCCGGATCAGATTCCCGGAGTGAGGCGCTGCCTTCGGAGCCCGTGC
                           GGCGCCGAGACCTATTCGCTTCTCGGCAGGAAGGCGCTGTGAGTCAGAGCCAAACCTTGATGTTCGCGCCGAGCTGGTCCCCGAGATTGCGAGCGATCCG
                           ATGGACAGGGGCAGGGCCGACGACCGGGGGCCTCAAACGGGGGCCCGCGCTTCTACGGCTCCACCCACGGGTGCGGTCTGCCGCGTCTCGGTGCAGGTAC
                           GGCCCCGCTGTTAGTTGCCGGACGTAGGCGCAGCGGGGCGCTACCCGGCGGGTTCGACCCCTGCAGCCGGGCGTGACCCGGGTCGACGACCCATGGTCGG
                           AGCCTGCGTTTACGGTGCGCATTCGTGCGTTGGGACCCCCGCCCGGCCCCGTGTTCGCCCTGCAGGGCTCGACCAAGCTCTAGTAAACACTGCACAGTCC
                           CTGTCATAGCTCGGCTAGCGGACTCCCCTCCTGCGAGTTACCACCGGCCCGTGCCAGGTTTGCCTTCCTTAATGAGCCACCGTACCCTAGCCCCGGCACC
                           CGTCACTGCATGGCTGTCAGGACGGGCGGCGCTCCTCTCCAACCGTTGTGCCATACCACCGCGATAGCCCTTAGTCCGGGGACCGCTCTGAGCCTCCCCA
                           CTGCGGGGGCCAATTGGCGAGGACCCGTCGGAGGCGCATGCGCACGTCGAACGGTGAGCTACGGCCGCAGTTGGATTAACAATCAAGAGCTCGGTAGGGA
                           CTGGGCCTTCGGCGGCCTCCATCAATCTGACTTTACACATCCGGCACATCAAATGTAGGTGAACGTCTGCGGCGCGAACTAGTGGTGTAGGAGAGAATCA
                           GGCCCTTTAGTTCTGAACAGACGTCTCAATTATCCCGACCCGTCAAGTGCGTCCAAACAGTGTGATCGTCGATTGTCCGAACCCGGAAAACGTTCACCAC
                           CATGACACTATACTATTGATAGAGAGCTGTTGCCTCAAACCAAGCTGCGTGGTCTGGCGGGACGCAACGCTGTAGCTTACCAACTACCACTAGCAGCCCA
                           GCCCTCAAGTAGTAGCAGCCTGGCTTATAGACCGACCCACTGACGGCCGGCATGGTCAGG
EnteritidisCVM763618       CCACCGCAGGCACAGCTGGGGGACTGGTGGGTCGTGGTACACGGCAGACATCGCGTCGTGTCGTCCCTTCCCGCCACACAATTGTCGCAGAACTTCGATT
                           GGAGCTCGTGCGGACGGCACCCCCCCTCGCGGCAACCGGGACGCGGCTCCGGAAGACCCCATCGCCGCCCCCGTACTATGCAACTCTACAAGATAAGCGC
                           CGCGGGTCGCTAACCCTTCAGGAGAACAATCCCCGAAGAGCGTGATGACCGTCGGCCGGATCAGATTCCCGGAGTGAGGCGCTGCCTTCGGAGCCCGTGC
                           GGCGCCGAGACCTATTCGCTTCTCGGCAGGAAGGCGCTGTGAGTCAGAGCCAAACCTTGATGTTCGCGCCGAGCTGGTCCCCGAGATTGCGAGCGATCCG
                           ATGGACAGGGGCAGGGCCGACGACCGGGGGCCTCAAACGGGGGCCCGCGCTTCTACGGCTCCACCCACGGGTGCGGTCTGCCGCGTCTCGGTGCAGGTAC
                           GGCCCCGCTGTTAGTTGCCGGACGTAGGCGCAGCGGGGCGCTACCCGGCGGGTTCGACCCCTGCAGCCGGGCGTGACCCGGGTCGACGACCCATGGTCGG
                           AGCCTGCGTTTACGGTGCGCATTCGTGCGTTGGGACCCCCGCCCGGCCCCGTGTTCGCCCTGCAGGGCTCGACCAAGCTCTAGTAAACACTGCACAGTCC
                           CTGTCATAGCTCGGCTAGCGGACTCCCCTCCTGCGAGTTACCACCGGCCCGTGCCAGGTTTGCCTTCCTTAATGAGCCACCGTACCCTAGCCCCGGCACC
                           CGTCACTGCATGGCTGTCAGGACGGGCGGCGCTCCTCTCCAACCGTTGTGCCATACCACCGCGATAGCCCTTAGTCCGGGGACCGCTCTGAGCCTCCCCA
                           CTGCGGGGGCCAATTGGCGAGGACCCGTCGGAGGCGCATGCGCACGTCGAACGGTGAGCTACGGCCGCAGTTGGATTAACAATCAAGAGCTCGGTAGGGA
                           CTGGGCCTTCGGCGGCCTCCATCAATCTGACTTTACACATCCGGCACATCAAATGTAGGTGAACGTCTGCGGCGCGAACTAGTGGTGTAGGAGAGAATCA
                           GGCCCTTTAGTTCTGAACAGACGTCTCAATTATCCCGACCCGTCAAGTGCGTCCAAACAGTGTGATCGTCGATTGTCCGAACCCGGAAAACGTTCACCAC
                           CATGACACTATACTATTGATAGAGAGCTGTTGCCTCAAACCAAGCTGCGTGGTCTGGCGGGACGCAACGCTGTAGCTTACCAACTACCACTAGCAGCCCA
                           GCCCTCAAGTAGTAGCAGCCTGGCTTATAGACCGACCCACTGACGGCCGGCATGGTCAGG
EnteritidisCVM812490       CCACCGCAGGCACAGCTGGGGGACTGGTGGGTCGTGGTACACGGCAGACATCGCGTCGTGTCGTCCCTTCCCGCCACACAATTGTCGCAGAACTTCGATT
                           GGAGCTCGTGCGGACGGCACCCCCCCTCGCGGCAACCGGGACGCGGCTCCGGAAGACCCCATCGCCGCCCCCGTACTATGCAACTCTACAAGATAAGCGC
                           CGCGGGTCGCTAACCCTTCAGGAGAACAATCCCCGAAGAGCGTGATGACCGTCGGCCGGGTCAGATTCCCGGAGTGAGGCGCTGCCTTCGGAGCCCGTGC
                           GGCGCCGAGACCTATTCGCTTCTCGGCAGGAAGGCGCTGTGAGTCAGAGCCAAACCTTGATGTTCGCGCCGAGCTGGTCCCCGAGATTGCGAGCGATCCG
                           ATGGACAGGGGCAGGGCCGACGACCGGGGGCCTCAAACGGGGGCCCGCGCTTCTACGGCTCCACCCACGGGTGCGGTCTGCCGCGTCTCGGTGCAGGTAC
                           GGCCCCGCTGTTAGTTGCCGGACGTAGGCGCAGCGGGGCGCTACCCGGCGGGTTCGACCCCTACAGCCGGGCGTGACCCGGGTCGACGACCCATGGTCGG
                           AGCCTGCGTTTACGGTGCGCATTCGTGCGTTGGGACCCCCGCCCGGCCCCGTGTTCGCCCTGCAGGGCTCGACCAAGCTCTAGTAAACACTGCACAGTCC
                           CTGTCATAGCTCGGCTAGCGGACTCCCCTCCTGCGAGTTACCACCGGCCCGTGCCAGGTTTGCCTTCCTTAATGAGCCACCGTACCCTAGCCCCGGCACC
                           CGTCACTGCATGGCTGTCAGGACGGGCGGCGCTCCTCTCCAACCGTTGTGCCATACCACCGCGATAGCCCTTAGTCCGGGGACCGCTCTGAGCCTCCCCA
                           CTGCGGGGGCCAATTGGCGAGGACCCGTCGGAGGCGCATGCGCACGTCGAACGGTGAGCTACGGCCGCAGTTGGATTAACAATCAAGAGCTCGGTAGGGA
                           CTGGGCCTTCGGCGGCCTCCATCAATCTGACTTTACACATCCGGCACATCAAATGTAGGTGAACGTCTGCGGCGCGAACTAGTGGTGTAGGAGAGAATCA
                           GGCCCTTTAGTTCTGAACAGACGTCTCAATTATCCCGACCCGTCAAGTGCGTCCAAACAGTGTGATCGTCGATTGTCCGAACCCGGAAAACGTTCACCAC
                           CATGACACTATACTATTGATAGAGAGCTGTTGCCTCAAACCAAGCTGCGTGGTCTGGCGGGACGCAACGCTGTAGCTTACCAACTACCACTAGCAGCCCA
                           GCCCTCAAGTAGTAGCAGCCTGGCTTATAGACCGACCCACTGACGGCCGGCATGGTCAGG
EnteritidisCVMN202         CCACCGCAGGCACAGCTGGGGGACTGGTGGGTCGTGGTACACGGCAGACATCGCGTCGTGTCGTCCCTTCCCGCCACACAATTGTCGCAGAACTTCGATT
                           GGAGCTCGTGCGGACGGCACCCCCCCTCGCGGCAACCGGGACGCGGCTCCGGAAGACCCCATCGCCGCCCCCGTACTATGCAACTCTACAAGATAAGCGC
                           CGCGGGTCGCTAACCCTTCAGGAGAACAATCCCCGAAGAGCGTGATGACCGTCGGCCGGGTCAGATTCCCGGAGTGAGGCGCTGCCTTCGGAGCCCGTGC
                           GGCGCCGAGACCTATTCGCTTCTCGGCAGGAAGGCGCTGTGAGTCAGAGCCAAACCTTGATGTTCGCGCCGAGCTGGTCCCCGAGATTGCGAGCGATCCG
                           ATGGACAGAGGCAGGGCCGACGACCGGGGGCCTCAAACGGGGGCCCGCGCTTCTACGGCTCCACCCACGGGTGCGGTCTGCCGCGTCTCGGTGCAGGTAC
                           GGCCCCGCTGTTAGTTGCCGGACGTAGGCGCAGCGGGGCGCTACCCGGCGGGTTCGACCCCTACAGCCGGGCGTGACCCGGGTCGACGACCCATGGTCGG
                           AGCCTGCGTTTACGGTGCGCATTCGTGCGTTGGGACCCCCGCCCGGCCCCGTGTTCGCCCTGCAGGGCTCGACCAAGCTCTAGTAAACACTGCACAGTCC
                           CTGTCATAGCTCGGCTAGCGGACTCCCCTCCTGCGAGTTACCACCGGCCCGTGCCAGGTTTGCCTTCCTTAATGAGCCACCGTACCCTAGCCCCGGCACC
                           CGTCACTGCATGGCTGTCAGGACGGGCGGCGCTCCTCTCCAACCGTTGTGCCATACCACCGCGATAGCCCTTAGTCCGGGGACCGCTCTGAGCCTCCCCA
                           CTGCGGGGGCCAATTGGCGAGGACCCGTCGGAGGCGCATGCGCACGTCGAACGGTGAGCTACGGCCGCAGTTGGATTAACAATCAAGAGCTCGGTAGGGA
                           CTGGGCCTTCGGCGGCCTCCATCAATCTGACTTTACACATCCGGCACATCAAATGTAGGTGAACGTCTGCGGCGCGAACTAGTGGTGTAGGAGAGAATCA
                           GGCCCTTTAGTTCTGAACAGACGTCTCAATTATCCCGACCCGTCAAGTGCGTCCAAACAGTGTGATCGTCGATTGTCCGAACCCGGAAAACGTTCACCAC
                           CATGACACTATACTATTGATAGAGAGCTGTTGCCTCAAACCAAGCTGCGTGGTCTGGCGGGACGCAACGCTGTAGCTTACCAACTACCACTAGCAGCCCA
                           GCCCTCAAGTAGTAGCAGCCTGGCTTATAGACCGACCCACTGACGGCCGGCATGGTCAGG
EnteritidisSE151           CCACCGCAGGCACAGCTGGGGGACTGGTGGGTCGTGGTACACGGCAGACATCGCGTCGTGTCGTCCCTTCCCGCCACACAATTGTCGCAGAACTTCGATT
                           GGAGCTCGTGCGGACGGCACCCCCCCTCGCGGCAACCGGGACGCGGCTCCGGAAGACCCCATCGCCGCCCCCGTACTATGCAACTCTACAAGATAAGCGC
                           CGCGGGTCGCTAACCCTTCAGGAGAACAATCCCCGAAGAGCGTGATGACCGTCGGCCGGGTCAGATTCCCGGAGTGAGGCGCTGCCTTCGGAGCCCGTGC
                           GGCGCCGAGACCTATTCGCTTCTCGGCAGGAAGGCGCTGTGAGTCAGAGCCAAACCTTGATGTTCGCGCCGAGCTGGTCCCCGAGATTGCGAGCGATCCG
                           ATGGACAGGGGCAGGGCCGACGACCGGGGGCCTCAAACGGGGGCCCGCGCTTCTACGGCTCCACCCACGGGTGCGGTCTGCCGCGTCTCGGTGCAGGTAC
                           GGCCCCGCTGTTAGTTGCCGGACGTAGGCGCAGCGGGGCGCTACCCGGCGGGTTCGACCCCTACAGCCGGGCGTGACCCGGGTCGACGACCCATGGTCGG
                           AGCCTGCGTTTACGGTGCGCATTCGTGCGTTGGGACCCCCGCCCGGCCCCGTGTTCGCCCTGCAGGGCTCGACCAAGCTCTAGTAAACACTGCACAGTCC
                           CTGTCATAGCTCGGCTAGCGGACTCCCCTCCTGCGAGTTACCACCGGCCCGTGCCAGGTTTGCCTTCCTTAATGAGCCACCGTACCCTAGCCCCGGCACC
                           CGTCACTGCATGGCTGTCAGGACGGGCGGCGCTCCTCTCCAACCGTTGTGCCATACCACCGCGATAGCCCTTAGTCCGGGGACCGCTCTGAGCCTCCCCA
                           CTGCGGGGGCCAATTGGCGAGGACCCGTCGGAGGCGCATGCGCACGTCGAACGGTGAGCTACGGCCGCAGTTGGATTAACAATCAAGAGCTCGGTAGGGA
                           CTGGGCCTTCGGCGGCCTCCATCAATCTGACTTTACACATCCGGCACATCAAATGTAGGTGAACGTCTGCGGCGCGAACTAGTGGTGTAGGAGAGAATCA
                           GGCCCTTTAGTTCTGAACAGACGTCTCAATTATCCCGACCCGTCAAGTGCGTCCAAACAGTGTGATCGTCGATTGTCCGAACCCGGAAAACGTTCACCAC
                           CATGACACTATACTATTGATAGAGAGCTGTTGCCTCAAACCAAGCTGCGTGGTCTGGCGGGACGCAACGCTGTAGCTTACCAACTACCACTAGCAGCCCA
                           GCCCTCAAGTAGTAGCAGCCTGGCTTATAGACCGACCCACTGACGGCCGGCATGGTCAGG
EnteritidisSE30663         CCACCGCAGGCACAGCTGGGGGACTGGTGGGTCGTGGTACACGGCAGACATCGCGTCGTGTCGTCCCTTCCCGCCACACAATTGTCGCAGAACTTCGATT
                           GGAGCTCGTGCGGACGGCACCCCCCCTCGCGGCAACCGGGACGCGGCTCCGGAAGACCCCATCGCCGCCCCCGTACTATGCAACTCTACAAGATAAGCGC
                           CGCGGGTCGCTAACCCTTCAGGAGAACAATCCCCGAAGAGCGTGATGACCGTCGGCCGGGTCAGATTCCCGGAGTGAGG??????????GGAGCCCGTGC
                           GGCGCCGAGACCTATTCGCTTCTCGGCAGGAAGGCGCTGTGAGTCAGAGCCAAACCTTGATGTTCGCGCCGAGCTGGTCCCCGAGATTGCGAGCGATCCG
                           ATGGACAGGGGCAGGGCCGACGACCGGGGGCCTCAAACGGGGGCCCGCGCTTCTACGGCTCCACCCACGGGTGCGGTCTGCCGCGTCTCGGTGCAGGTAC
                           GGCCCCGCTGTTAGTTGCCGGACGTAGGCGCAGCGGGGCGCTACCCGGCGGGTTCGACCCCTACAGCCGGGCGTGACCCGGGTCGACGACCCATGGTCGG
                           AGCCTGCGTTTACGGTGCGCATTCGTGCGTTGGGACCCCCGCCCGGCCCCGTGTTCGCCCTGCAGGGCTCGACCAAGCTCTAGTAAACACTGCGCAGTCC
                           CTGTCATAGCTCGGCTAGCGGACTCCCCTCCTGCGAGTTACCACCGGCCCGTGCCAGGTTTGCCTTCCTTAATGAGCCACCGTACCCTAGCCCCGGCACC
                           CGTCACTGCATGGCTGTCAGGACGGGCGGCGCTCCTCTCCAACCGTTGTGCCATACCACCGCGATAGCCCTTAGTCCGGGGACCGCTCTGAGCCTCCCCA
                           CTGCGGGGGCCAATTGGCGAGGACCCGTCGGAGGCGCATGCGCACGTCGAACGGTGAGCTGCGGCCGCAGTTGGATTAACAATCAAGAGCTCGGTAGGGA
                           CTGGGCCTTCGGCGGCCTCCATCAATCTGACTTTACACATCCGGCACATCAAATGTAGGTGAACGTCTGCGGCGCGAACTAGTGGTGTAGGAGAGAATCA
                           GGCCCTTTAGTTCTGAACAGACGTCTCAATTATCCCGACCCGTCAAGTGCGTCCAAACAGTGTGATCGTCGATTGTCCGAACCCGGAAAACGTTCACCAC
                           CATGACACTATACTATTGATAGAGAGCTGTTGCCTCAAACCAAGCTGCGTGGTCTGGCGGGACGCAACGCTGTAGCTTACCAACTAC????AGCAGCCCA
                           GCCCTCAAGTAGTAGCAGCCTGGCTTATAGACCGACCCACTGACGGCCGGCATGGTCAGG
EnteritidisSL909           CCACCGCAGGCACAGCTGGGGGACTGGTGGGTCGTGGTACACGGCAGACATCGCGTCGTGTCGTCCCTTCCCGCCACACAATTGTCGCAGAACTTCGATT
                           GGAGCTCGTGCGGACGGCACCCCCCCTCGCGGCAACCGGGACGCGGCTCCGGAAGACCCCATCGCCGCCCCCGTACTATGCAACTCTACAAGATAAGCGC
                           CGCGGGTCGCTAACCCTTCAGGAGAACAATCCCCGAAGAGCGTGATGACCGTCGGCCGGGTCAGATTCCCGGAGTGAGGCGCTGCCTTCGGAGCCCGTGC
                           GGCGCCGAGACCTATTCGCTTCTCGGCAGGAAGGCGCTGTGAGTCAGAGCCAAACCTTGATGTTCGCGCCGAGCTGGTCCCCGAGATTGCGAGCGATCCG
                           ATGGACAGGGGCAGGGCCGACGACCGGGGGCCTCAAACGGGGGCCCGCGCTTCTACGGCTCCACCCACGGGTGCGGTCTGCCGCGTCTCGGTGCAGGTAC
                           GGCCCCGCTGTTAGTTGCCGGACGTAGGCGCAGCGGGGCGCTACCCGGCGGGTTCGACCCCTACAGCCGGGCGTGACCCGGGTCGACGACCCATGGTCGG
                           AGCCTGCGTTTACGGTGCGCATTCGTGCGTTGGGACCCCCGCCCGGCCCCGTGTTCGCCCTGCAGGGCTCGACCAAGCTCTAGTAAACACTGCACAGTCC
                           CTGTCATAGCTCGGCTAGCGGACTCCCCTCCTGCGAGTTACCACCGGCCCGTGCCAGGTTTGCCTTCCTTAATGAGCCACCGTACCCTAGCCCCGGCACC
                           CGTCACTGCATGGCTGTCAGGACGGGCGGCGCTCCTCTCCAACCGTTGTGCCATACCACCGCGATAGCCCTTAGTCCGGGGACCGCTCTGAGCCTCCCCA
                           CTGCGGGGGCCAATTGGCGAGGACCCGTCGGAGGCGCATGCGCACGTCGAACGGTGAGCTACGGCCGCAGTTGGATTAACAATCAAGAGCTCGGTAGGGA
                           CTGGGCCTTCGGCGGCCTCCATCAATCTGACTTTACACATCCGGCACATCAAATGTAGGTGAACGTCTGCGGCGCGAACTAGTGGTGTAGGAGAGAATCA
                           GGCCCTTTAGTTCTGAACAGACGTCTCAATTATCCCGACCCGTCAAGTGCGTCCAAACAGTGTGATCGTCGATTGTCCGAACCCGGAAAACGTTCACCAC
                           CATGACACTATACTATTGATAGAGAGCTGTTGCCTCAAACCAAGCTGCGTGGTCTGGCGGGACGCAACGCTGTAGCTTACCAACTACCACTAGCAGCCCA
                           GCCCTCAAGTAGTAGCAGCCTGGCTTATAGACCGACCCACTGACGGCCGGCATGGTCAGG
HadarRI05P066              CCCCCGCGGGCACAGCAGGGGGACTGGTGGGTCGTGGTACACGCCAGACACCGCGCCGTGTCGTCCCTGCCCGCCACACAATTGTCGCAGAACTTCGATT
                           GGAGTTCGTGATGACGGCACCCCGCCTCGCGGCAACCGGGACGCGGCTCCGGAAGGCCCCATCGCCGCCCCCGTGCTATGCAACTCTACAAGATAAGCGC
                           CGCGGGTCGCTAACCCTTCAGGGGAACAATCCCCGGAGAGCGTGATGACCGTCGGCCGGGGCAGATTCCCGGAGTGAGGCGGTGCCTCCGGAGCCCGTGC
                           GGCGCCGAGACCTATTCGCTTCTCGGCAGGAGGGCGCTGTGAGTCAGAGCCAAACCTTGAAGTCCTCGCCGAGCTGGCCCCATAGATTGCGAGCGATCCG
                           ATGGACAGGGGCAGGGCTGACGACCGGGGGCCTCAAACGGGTGCCCGCGCCTCTGCGGCACCACCCATGGTAGCAGTCTGTCGGGTCTCGGTGCAGGCGC
                           GGCTCCGCTGTCGGCTGCCGGGCGTAGGCGCAGTGGGGCGCTACTCGGCGGGTTCGACCCCTACAACCGGGCACGACCCGGGTCGATGACCCATGGTCGG
                           AGCCCGTTCTTACGGTGCGCACTCGTGCGTTGGGACCCCTGCTCGACCCCGCGCTCGCCCAGCAGGGCTTGACCAAGCTCTAGTAAACACTGCGCAGTCC
                           CTGTCATAGCTTGGCATGCAGGCTCCCTTCCCGCGAGTTAAGCGCGGACCGCACCGGGTCCGCCTCCCGTGGCTGAAATGTACGTCTCGAGGTAGGCGTC
                           CGTCTGTGCATGGCTGCCAGGCCGAGCAGCGCCCCTTCCCAACCGTCATGCCATACCACCGCGATAGCCCTTAGCCCAGGGACCGCTCTGAGCCTCATTT
                           CCGCGGAGGCCGGCCGGCGGGAGCACGTCGGAGGCGGGGCCGCACGCCGCGTGTTAGTCCGCGGTCGCAATTGGATTAACAATCAAGAGCTTGGCAGGGG
                           TTTGGCCTTCGGCGGTCTCCATCAATTTGGCTTTACACATCCGGCATCGCAAATACAGATGTACGTGTTCAAGACGAACTGGAGGTGTAGGAGAGAATCA
                           GGCCCTTTAGTTCTGAACAGACGTCTCAATTATCCCGACCCGTCAAGTGCGTCCAAACAGTGTGATCGTCGATTGTCCGAACCCGGAGACTTCTCATCAC
                           CATGACAGTATACTATTGATAGAGAACTGTTGCCTCAAACCGTGCTGCGCGGTCTGGCGGGACGCGACGCTGTAGCTTACCAACTGCCACTAGCAGCCCA
                           GCCCTCAATTAGTAGCAGCCTGGCTTATAGACCGACCCACTGACGGCCGACATGGCCAGG
EnteritidisSL913           CCACCGCAGGCACAGCTGGGGGACTGGTGGGTCGTGGTACACGGCAGACATCGCGTCGTGTCGTCCCTTCCCGCCACACAATTGTCGCAGAACTTCGATT
                           GGAGCTCGTGCGGACGGCACCCCCCCTCGCGGCAACCGGGACGCGGCTCCGGAAGACCCCATCGCCGCCCCCGTACTATGCAACTCTACAAGATAAGCGC
                           CGCGGGTCGCTAACCCTTCAGGAGAACAATCCCCGAAGAGCGTGATGACCGTCGGCCGGGTCAGATTCCCGGAGTGAGGCGCTGCCTTCGGAGCCCGTGC
                           GGCGCCGAGACCTATTCGCTTCTCGGCAGGAAGGCGCTGTGAGTCAGAGCCAAACCTTGATGTTCGCGCCGAGCTGGTCCCCGAGATTGCGAGCGATCCG
                           ATGGACAGGGGCAGGGCCGACGACCGGGGGCCTCAAACGGGGGCCCGCGCTTCTACGGCTCCACCCACGGGTGCGGTCTGCCGCGTCTCGGTGCAGGTAC
                           GGCCCCGCTGTTAGTTGCCGGACGTAGGCGCAGCGGGGCGCTACCCGGCGGGTTCGACCCCTACAGCCGGGCGTGACCCGGGTCGACGACCCATGGTCGG
                           AGCCTGCGTTTACGGTGCGCATTCGTGCGTTGGGACCCCCGCCCGGCCCCGTGTTCGCCCTGCAGGGCTCGACCAAGCTCTAGTAAACACTGCACAGTCC
                           CTGTCATAGCTCGGCTAGCGGACTCCCCTCCTGCGAGTTACCACCGGCCCGTGCCAGGTTTGCCTTCCTTAATGAGCCACCGTACCCTAGCCCCGGCACC
                           CGTCACTGCATGGCTGTCAGGACGGGCGGCGCTCCTCTCCAACCGTTGTGCCATACCACCGCGATAGCCCTTAGTCCGGGGACCGCTCTGAGCCTCCCCA
                           CTGCGGGGGCCAATTGGCGAGGACCCGTCGGAGGCGCATGCGCACGTCGAACGGTGAGCTACGGCCGCAGTTGGATTAACAATCAAGAGCTCGGTAGGGA
                           CTGGGCCTTCGGCGGCCTCCATCAATCTGACTTTACACATCCGGCACATCAAATGTAGGTGAACGTCTGCGGCGCGAACTAGTGGTGTAGGAGAGAATCA
                           GGCCCTTTAGTTCTGAACAGACGTCTCAATTATCCCGACCCGTCAAGTGCGTCCAAACAGTGTGATCGTCGATTGTCCGAACCCGGAAAACGTTCACCAC
                           CATGACACTATACTATTGATAGAGAGCTGTTGCCTCAAACCAAGCTGCGTGGTCTGGCGGGACGCAACGCTGTAGCTTACCAACTACCACTAGCAGCCCA
                           GCCCTCAAGTAGTAGCAGCCTGGCTTATAGACCGACCCACTGACGGCCGGCATGGTCAGG
Gallinarum9184             CCACCGCAGGCGCAGCTGGGGGACTGGTGGGTCGTGGTACACGGCAGACATCGCGTCGTGTCGTCCCTGCCCGCCACACAATTGTCGCAGAACTTCGATT
                           GGAGCTCGTGCGGACGGCACCCCCCCTCGCGGCAACCGGGACGCGGCTCCGGAAGACCCCATCGCCGACCCCGTACTATGCAACTCTACAAGATAAGCGC
                           CGCGGGTCGCTAACCCTTCAGGAGAACAATCCCCGAAGAGCGTGATGACCGTCGGCCGGGTCAGATTCCCGGAGTGAGGCGCTGCCTTCGGAGCCCGTGC
                           GGCGCCGAGACCTATTCGCTTCTCGGCAGGAAGGCGCTGTGAGTCAGAGCCAAACCTTGATGTTCGCGCCGAGCTGGTCCCCGAGATTGCGAGCGATCCG
                           ATGGACAGGGGCAGGGCCGACGACCGGGGGCCTCAAACGGGGGCCCGCGCTTCTACGGCTCCACCCACGGGTGCGGTCTGCCGCGTCTCGGTGCAGGTAC
                           GGCCCCGCTGTTAGTTGCCGGACGTAAGCGCAGCGGGGCGCTACCCGGCGGGTTCGACCCCTATAGCCGGGCGTGACCCGGGTCGACGACCCATGGTCGG
                           AGCCTGCGTTTACGGTGTGCATTCGTGCGTTAGGACCCCCTCCCGGCCCCTTGTTCGTCCTGCGGGGCTCGACCAAGCTCTAGTAAACACTGCGCAGTCC
                           CTGTCATAGCTCGGCTAGCGGACTCCCCTCCTGCGAGTTACCACCGGCCCGTGCCAGGTTTGCCTTCCTTAATGAGCCACCGTACCCTAGCCCCGGCACC
                           CGTCACTGCATGGCTGTCAGGACGGGCGGCGCTCTTCTCCAACCGTTGTGCCATACCACCGCGATAGCCCTTAGTCCGGGGACCGCTCTGAGCCTCCCCA
                           CTGCGGGGGCCAATTGGCAAGGACCCGTCGGAGGCGCATGCGCACGTCGAACGGTGAGCTGCGGCCGCAGTTGGATTAACAATCAAGAGCTCGGTAGGGA
                           CTGGGCCTTCGGCGGCCTCCATCAATCTGACTTTACACATCCGGCACATCAAATGTCGGTGAACGTCTGCGGCGCGAACTAGTGGTGTAGGAGAGAATCA
                           GGCCCTTTAGTTCTGAACAGACGTCTCAATTATCCCGACCCGTCAAGTGCGTCCAAACAGTGTGATCGTCGATTGTCCGAACCCGGAAAACGTTCACCAC
                           CATGACAGTATACTATTGATAGAGAGATGTTGCCTCAAACCAAGCTGCGTGGTCTGGCGGGACGCAACGCTGTAGCTTACCAACTACCACTAGCAGCCCA
                           GCCCTCAAGTAGTAGCAGCCTGGCTTATAGACCGACCCACTGACGGCCGGAATGGTCAGG
GallinarumSG9              CCACCGCAGGCGCAGCTGGGGGACTGGTGGGTCGTGGTACACGGCAGACATCGCGTCGTGTCGTCCCTGCCCGCCACACAATTGTCGCAGAACTTCGATT
                           GGAGCTCGTGCGGACGGCACCCCCCCTCGCGGCAACCGGGACGCGGCTCCGGAAGACCCCATCGCCGACCCCGTACTATGCAACTCTACAAGATAAGCGC
                           CGCGGGTCGCTAACCCTTCAGGAGAACAATCCCCGAAGAGCGTGATGACCGTCGGCCGGGTCAGATTCCCGGAGTGAGGCGCTGCCTTCGGAGCCCGTGC
                           GGCGCCGAGACCTATTCGCTTCTCGGCAGGAAGGCGCTGTGAGTCAGAGCCAAACCTTGATGTTCGCGCCGAGCTGGTCCCCGAGATTGCGAGCGATCCG
                           ATGGACAGGGGCAGGGCCGACGACCGGGGGCCTCAAACGGGGGCCCGCGCTTCTACGGCTCCACCCACGGGTGCGGTCTGCCGCGTCTCGGTGCAGGTAC
                           GGCCCCGCTGTTAGTTGCCGGACGTAAGCGCAGCGGGGCGCTACCCGGCGGGTTCGACCCCTATAGCCGGGCGTGACCCGGGTCGACGACCCATGGTCGG
                           AGCCTGCGTTTACGGTGTGCATTCGTGCGTTAGGACCCCCTCCCGGCCCCTTGTTCGTCCTGCGGGGCTCGACCAAGCTCTAGTAAACACTGCGCAGTCC
                           CTGTCATAGCTCGGCTAGCGGACTCCCCTCCTGCGAGTTACCACCGGCCCGTGCCAGGTTTGCCTTCCTTAATGAGCCACCGTACCCTAGCCCCGGCACC
                           CGTCACTGCATGGCTGTCAGGACGGGCGGCGCTCTTCTCCAACCGTTGTGCCATACCACCGCGATAGCCCTTAGTCCGGGGACCGCTCTGAGCCTCCCCA
                           CTGCGGGGGCCAATTGGCAAGGACCCGTCGGAGGCGCATGCGCACGTCGAACGGTGAGCTGCGGCCGCAGTTGGATTAACAATCAAGAGCTCGGTAGGGA
                           CTGGGCCTTCGGCGGCCTCCATCAATCTGACTTTACACATCCGGCACATCAAATGTCGGTGAACGTCTGCGGCGCGAACTAGTGGTGTAGGAGAGAATCA
                           GGCCCTTTAGTTCTGAACAGACGTCTCAATTATCCCGACCCGTCAAGTGCGTCCAAACAGTGTGATCGTCGATTGTCCGAACCCGGAAAACGTTCACCAC
                           CATGACAGTATACTATTGATAGAGAGATGTTGCCTCAAACCAAGCTGCGTGGTCTGGCGGGACGCAACGCTGTAGCTTACCAACTACCACTAGCAGCCCA
                           GCCCTCAAGTAGTAGCAGCCTGGCTTATAGACCGACCCACTGACGGCCGGAATGGTCAGG
GiveS5487                  CCCCCGCAAGCACAGTTGGGGGA?TACGCGGTCGTGGCG???????????????????????????????????????????????????????TTGATC
                           GGAGTTCGGGCGGACGGCGTCCCCCTTCGCGGCAATCGGGATGCGGCTCCGGAAGACCCCATCGTCGCCCCCGTACTATGCGACTCTACAAGATAAGCGC
                           CGCGGGGCGCTAACCCTTCAGGAGAACAATCCCC?GAGAGCGTAATGACTGTTGGCCGAGGCAGATTCCCGGTGTGAGGCGGTGCCTTCGGCGCCCGCGC
                           GGCGCTGAGATCCATTCGCTTCTCGGTAAGAAGGCACTATGAAACAGAGCCGAACCTTGATGGCCTCGTCGGACTGGTCCCCTAGATTGTGAGCGATCCG
                           ATGAATAGGGGCAGGGCTGACGACCGGGGGTCGCAAACGGGTACCTGAGTTTCTACGGATCCACCTACGGGTGCAGTTTGCAGGGTCTCGGTGTAGGTGC
                           GGCCTCGCTGTTAGCTACCGGGCGTAGGCGTAGTCGGGCGTTACCCGGCGGGTTCGACCCCTACTGCCGGGTGCGACCCGGGTCGACGACCTATGGTCGG
                           AGCCTGTGTTTACGGCCCGCATC???????????????TCGCCCGGTCCCGCGCTCGCCCAACAGGGTCCGGCCGAGCTCAAGTACGCGCGGCGCGATTC
                           CCGACATG???????ATGCGGGCTCCCCTCCCGCGTTCGGCGCGCTGACCGTGCCGGGTCTGCCTTCCTTAATGAGCCACCGTACCCTAGCCCAGGCACC
                           CGCCTCTACACGGCTGCCAGGCCGAGCAACGC???????????????????CATACCATTACGACAGCCCTTAGCGGGGGGGCCGCTC???????CATTT
                           CCGCGGAGGCCGGCCGGCGGGAGCATGTCGGAGGCGGGGCCGCACGCCGCGTGGTAGGCCGAGGCCACAATTGGATTAACAATCAGGAACTCGGCAGGGG
                           TTGGGCCTTCGGCGGCCTCCATCAATTTGGCTTCACACATATAAAACAGCAAAAACAAAAATATGTGTTCGGCGCGAACAAGTGTTGTAGCAGAGAATCA
                           GAACTATTAGCTCTGGACAGATGTATTAATTATCCCGACCCGTCAAGTGCGTCCAAACAGTGTGATCGTCGATTGTCCGAACCCGGAGACTTCTCATCAC
                           CATGACAGTAAACTATTGATAGAGAACTGTTGCCTCAAACGAAGCTGCGTAGTTAGGCGGGACGTAACGCTGCAGCTTACCAACTGCCACTAGCAGCCCA
                           GCCATTAAGTAGTAGCAGCCTGGCTTACAGACCGACCCACTGGCG???????????????
Hadar2011K0112             CCCCCGCGGGCACAGCAGGGGGACTGGTGGGTCGTGGTACACGCCAGACACCGCGCCGTGTCGTCCCTGCCCGCCACACAATTGTCGCAGAACTTCGATT
                           GGAGTTCGTGATGACGGCACCCCGCCTCGCGGCAACCGGGACGCGGCTCCGGAAGGCCCCATCGCCGCCCCCGTGCTATGCAACTCTACAAGATAAGCGC
                           CGCGGGTCGCTAACCCTTCAGGGGAACAATCCCCGGAGAGCGTGATGACCGTCGGCCGGGGCAGATTCCCGGAGTGAGGCGGTGCCTCCGGAGCCCGTGC
                           GGCGCCGAGACCTATTCGCTTCTCGGCAGGAGGGCGCTGTGAGTCAGAGCCAAACCTTGAAGTCCTCGCCGAGCTGGCCCCATAGATTGCGAGCGATCCG
                           ATGGACAGGGGCAGGGCTGACGACCGGGGGCCTCAAACGGGTGCCCGCGCCTCTGCGGCACCACCCATGGTAGCAGTCTGTCGGGTCTCGGTGCAGGCGC
                           GGCTCCGCTGTCGGCTGCCGGGCGTAGGCGCAGTGGGGCGCTACTCGGCGGGTTCGACCCCTACAACCGGGCACGACCCGGGTCGATGACCCATGGTCGG
                           AGCCCGTTCTTACGGTGCGCACTCGTGCGTTGGGACCCCTGCTCGACCCCGCGCTCGCCCAGCAGGGCTTGACCAAGCTCTAGTAAACACTGCGCAGTCC
                           CTGTCATAGCTTGGCATGCAGGCTCCCTTCCCGCGAGTTAAGCGCGGACCGCACCGGGTCCGCCTCCCGTGGCTGAAATGTACGTCTCGAGGTAGGCGTC
                           CGTCTGTGCATGGCTGCCAGGCCGAGCAGCGCCCCTTCCCAACCGTCATGCCATACCACCGCGATAGCCCTTAGCCCAGGGACCGCTCTGAGCCTCATTT
                           CCGCGGAGGCCGGCCGGCGGGAGCACGTCGGAGGCGGGGCCGCACGCCGCGTGTTAGTCCGCGGTCGCAATTGGATTAACAATCAAGAGCTTGGCAGGGG
                           TTTGGCCTTCGGCGGTCTCCATCAATTTGGCTTTACACATCCGGCATCGCAAATACAGATGTACGTGTTCAAGACGAACTGGAGGTGTAGGAGAGAATCA
                           GGCCCTTTAGTTCTGAACAGACGTCTCAATTATCCCGACCCGTCAAGTGCGTCCAAACAGTGTGATCGTCGATTGTCCGAACCCGGAGACTTCTCATCAC
                           CATGACAGTATACTATTGATAGAGAACTGTTGCCTCAAACCGTGCTGCGCGGTCTGGCGGGACGCGACGCTGTAGCTTACCAACTGCCACTAGCAGCCCA
                           GCCCTCAATTAGTAGCAGCCTGGCTTATAGACCGACCCACTGACGGCCGACATGGCCAGG
Hartford060676             CCACCGCAGGCACAGTTGGGGGACTGGTGACTCGCGGCGCACGGTAGACACCGCGCAGTGTCGTCCCTGCCCGCCACTCAATTGTCGCAGAACTTCGCTT
                           GGAGTTTGTGATGACGTCACCCCCCCTCGCGGCAACCGGGACGCGGCTCCGGAAGGCCCCATCGCCGCCCCCGTACTATGCAACTCTACAAGATAAGCGC
                           CGCGGGTCGCTAACCCTTCAGGAGAACACTCCCCGAAGAGCGTGATGACCGTCGGCCGGGTCAGATTCCCGGAGTGAGGCGGTGCCTCCGGCGTCCGTGC
                           GGCGCCGAGACTCATTCGCTTCTCGGCAAGAAGGCGCTGTGAGACCGAGCCAAACCTTGATGTCCGCGCCGAGCTGGTCCCCTAGATTGCGAGCGATCCG
                           ATGGACAGGGGCAGGGCTGACGACCGCGGGCCGCAAATGGGGGCCCGCGCTTCCACGGATCCACCCATGGTAGCAGTCTTCCGGGTCTCGGTGCAGGTGC
                           GGCCCCGCTGTTGGCTGTCGGGCGTAGGCGCAGCGGGGCGCTACCCGGCGGGTTCGACCCCTACAGCCGGGCGTGACCCGGGTCGACGACCCATAGTCGG
                           AGCCTGTGTTTCCGATGCGCATCCGTGCTTTGGGACCCCTGCTCGACCCCGTGCTCGCCCAGCAGGGCTCGACCAAGCTCTAGTACGTAGGGCGCAGTCC
                           CCGTCATGGCTCGGCATGCGGGCTCTCCCCCTGCGAGTTAAGCGCGGACCGCACCGGGTCTGTTTCCCTTAATGAGCCACCGTACCCTAAGGCAGGCGCC
                           CGCCGCCGCATGACTGTCAGGCCGGGTGACGCTCCTCCCCAACCGTCATGCCATACCACCGCGATAGCCCTTAGCGGGGGGGCCGCTCTGAGCCTCCCCA
                           CTGCGGGGGCCAATTGGCGAGGACACAACGGAGGCGCAGCCGCACGCCGCGTGGTAGTCCGAAGTCGCAATTGGATTAACAATCAAGAGCTCGGTAGAAA
                           CTGGGCCTTCGGCAGCCTCCATCAGTCTGACTTTACACATCCGGCACATCAAATGTAGGTGAACGTCTGCGGCGCGAACTAGTGGTGTAGGAGAGAATCA
                           GGCCCTTTAGTTCTGAACAGACGTCTCAATTATCCCGACCCGTCAAGTGCGTCCAAACAGTGTGATCGTCGATTGTCCGAACCCGGAAAACGTTCACCAC
                           CATGACAGTATACTATTGATAGAGAACTGTTGCCTCAAACCGTGCTGCGCGGTCTGGCGGGACGCGACGCTGTAGCTTACCAACTGCCACTAGCAGCCCA
                           GCCCTCAAGTAGTAGCAGCCTGGCTTATAGACCGACCCACTGACGGCCGACATGGCCAGG
GaminaraA4567              CCCCCGCAAGCACAGTTGGGGGGCCACGCGGCCGTGGCGCGC??????????????????????????????????????????????????????????
                           ????CTCGTGCGCACGGCGCCCCCCCGCGTGGCAACCGTGATGCGGCTCCGGAAGACCCAATCGTCGCCCCCGTACTATGCAACTCTACAAGATAAGCGC
                           CGCGGGTCGCTAACCCTTCAGGAGAACAATCCCCGGAAAACGTGATGACTGTTGGCCGGGTCAGGCTCCCGGTGTAAGGCGCTGCCTTCGGCGCCCGCGC
                           GGCGCTGAGATCCATTCGCTTCTTGTCAGGAAGGCACTATGAGTCAGAGCCGAACCTTGATGGCCTCGCCGGACTGGCCCCATAGATTGTGAACGATCCG
                           ATGAATAGGGGCAGGGTTGGCGGCCAGAGGCCGCAATCGGGTACCTGCGTTTCTACGGATCCACCTACGGGTGCAGTTTGCAGGGTCTCGGTG???????
                           ???CTCGCTGTTAGCTGCCGGGCGTAGGCGTAGTCGGGCGTTACCCGGCGGGTTCGACCCCTACTGCCAGGTGCGACCCGGGTCGACGACCTATGGTCGG
                           AGCCTGTGTTTACGGCCCGCATCCGTGCGTTGGGACCCCCGCCTGGCCTCGCGCTCGCCCAACAGGATCCGGCCGAGCTCTAGTAAGCACGGCGCGTTTT
                           CTGTTATGGCTCGGTAGGTGGACTCCCCCTCTGTGTTTTACCACCGGCCCGTGCCGGTCCCGCCCCCCGTAATTGAAATGTACGTCTCGACCCGCACGCT
                           C??????GCACGGCTGCCAGGACGAGCAGCGC?????????GCCGTCATGCCATACCATTACGACAGCCCTTAGCGGGGGGGCCG??????????CATTT
                           CCGCGGAGGCCGGCCGGCGGGAGCATGTCGGAGGCGGGGCCGCACGCCGCGTGGTAGGCCGAGGCCACAAT????????????????AACTCGGCAGAAA
                           CTGATATCCTGATGACCTTCCCTGATTTGGTTTTACACATCCGAAACAGCAAGTATAGATGAGCGTGTGTAGGACGATCTGAAGTTGAAGCAGAAGCCCA
                           AACCCATTAATCATGGACCGACGCAGTAATTATCCCGACCCGTCAAGTGCGTCCAAACAGTGTGATCGTCGATCGTCCGAACCCGGAGACTTCTCATCG?
                           ??????AGTAAACTATTGATAAAAAGCTGTTGCCTCAAATCGTGCTGCGCGGTCTGGCGGGACGCGACGCTGTAGTTTACCAACTGCCACTAGCAGCCCA
                           GCCCTCAATTAGTAGCAGCCTGGCTTATAGACCGATCCACTGACGGCCGGCATGGTCAGG
Heidelberg41563            CCCCCGCAAGCATAGTTGGGGGACTGGTGGGTCGTGGTACACGGTAGACACCGCGTCGTGTCGTCCCTGCCCGTCACACAATTGTCACAGAACTTCGATC
                           GGAGCTCGTGAGGACGGCACCCCCCCTCGCGGCAACCGGGACGCGGCCCCGGAAGACCCCATCGCCGCCCCCGTACTATGCAACTCTACAAGATAAGCGC
                           CGCGGGTCGCTAACCCTTCAAGGGAACAATCCCCGGAGAGCGTAATAACCGTTGGCCGGGGCTGATTCCCGGATTGAGGCGCTGCCTTCGGCGCTCGTGC
                           GGCGCCGAGACTCATTCGCTTCTCAGCAGGAAGGCGCTGTGAGACAGAGCCAAACCTTGAAGTCTTCGCTGGACTGGCCCCATAGATTGCGAGCGATCCG
                           ATGGACAGGGGCAGGGCTGACGACCGCGGGCCACAAACGAAGGCCCGCGCTCCTACGGATCCACCCATGGGTGTAGTCTGTCGGGTCTCGGTGCAGGTGC
                           GGCCCCGCTGTTGGCTGTCGGGCCTAGGCGCAACGGGGCGCTACCCGGCGGGTTCGACCCCTACAGCCGGGCGTAACCCGGGTCGACGACCCATGGCTGG
                           AGCCTGCGTTTACGGTGCGCATCCGTGCGTTGGGATCCCCGCCCGACCTCGCGCTCGCCCAGCAGGGCTCGACCAAGCTCTAGTACGTAAGGCGCAGTCC
                           CCGTCATGGCTCGGCAGGTGGGCTCTCCCCCTGCGAGTTAAGCGCGGACCGTGCCGGGTCTGCCTCCCGTGGCTGACCACCGTACCCTAAGGTAGGCACC
                           CGTCTGTGCACGGTTGTCAGGACGAGCAACGCTCCTCCCCAGCCGTCATGCCGCGTTACCGCGATATCCCTTAGCGGGTGGACCGCTCTGAGCCTCCCCA
                           CTGCGGGGGCCAGCCGGCGGGAGCACGTCGGAGGCGCAGCCGCACGTCGCGCGGTGAGCTGAGGTCGCAATTGGATTAACAATCAAGAGCTTGGCAGGGG
                           TTTGGCCTTCGGCGGTCTCCATCAATTTGGCTATACACGGCCGGCACAGTCAATGTAGGTGAACGTGCGCGGCGCAGACTGGTGGTGTGGAAAGAGCCTA
                           AACCCATTAGCTCTGAACAGGCACAGTAATTATCCCGACCCGTCAAGTGCGTCCAAACAGTGAGATCGTCGATTGTCCGAAACCGGAGACTTCTCATCAC
                           CGCGACAGTATACTATTGATAGAGAGCTGTTGCCTCAAACCAAGCCGCACGGTCAGGCGGGACTCAACGCTGCAGCTTACCAACTGCCACTAGCAGCCGA
                           GCCCTCAAGTAGTAGCAGCCTGGCTTATAGACCGACCCACTGACGGCCGACATGGTCAGG
Heidelberg41565            CCCCCGCAAGCATAGTTGGGGGACTGGTGGGTCGTGGTACACGGTAGACACCGCGTCGTGTCGTCCCTGCCCGTCACACAATTGTCACAGAACTTCGATC
                           GGAGCTCGTGAGGACGGCACCCCCCCTCGCGGCAACCGGGACGCGGCCCCGGAAGACCCCATCGCCGCCCCCGTACTATGCAACTCTACAAGATAAGCGC
                           CGCGGGTCGCTAACCCTTCAAGGGAACAATCCCCGGAGAGCGTAATAACCGTTGGCCGGGGCTGATTCCCGGATTGAGGCGCTGCCTTCGGCGCTCGTGC
                           GGCGCCGAGACTCATTCGCTTCTCAGCAGGAAGGCGCTGTGAGACAGAGCCAAACCTTGAAGTCTTCGCTGGACTGGCCCCATAGATTGCGAGCGATCCG
                           ATGGACAGGGGCAGGGCTGACGACCGCGGGCCACAAACGAAGGCCCGCGCTCCTACGGATCCACCCATGGGTGTAGTCTGTCGGGTCTCGGTGCAGGTGC
                           GGCCCCGCTGTTGGCTGTCGGGCCTAGGCGCAACGGGGCGCTACCCGGCGGGTTCGACCCCTACAGCCGGGCGTAACCCGGGTCGACGACCCATGGCTGG
                           AGCCTGCGTTTACGGTGCGCATCCGTGCGTTGGGATCCCCGCCCGACCTCGCGCTCGCCCAGCAGGGCTCGACCAAGCTCTAGTACGTAAGGCGCAGTCC
                           CCGTCATGGCTCGGCAGGTGGGCTCTCCCCCTGCGAGTTAAGCGCGGACCGTGCCGGGTCTGCCTCCCGTGGCTGACCACCGTACCCTAAGGTAGGCACC
                           CGTCTGTGCACGGTTGTCAGGACGAGCAACGCTCCTCCCCAGCCGTCATGCCGCGTTACCGCGATATCCCTTAGCGGGTGGACCGCTCTGAGCCTCCCCA
                           CTGCGGGGGCCAGCCGGCGGGAGCACGTCGGAGGCGCAGCCGCACGTCGCGCGGTGAGCTGAGGTCGCAATTGGATTAACAATCAAGAGCTTGGCAGGGG
                           TTTGGCCTTCGGCGGTCTCCATCAATTTGGCTATACACGGCCGGCACAGTCAATGTAGGTGAACGTGCGCGGCGCAGACTGGTGGTGTGGAAAGAGCCTA
                           AACCCATTAGCTCTGAACAGGCACAGTAATTATCCCGACCCGTCAAGTGCGTCCAAACAGTGAGATCGTCGATTGTCCGAAACCGGAGACTTCTCATCAC
                           CGCGACAGTATACTATTGATAGAGAGCTGTTGCCTCAAACCAAGCCGCACGGTCAGGCGGGACTCAACGCTGCAGCTTACCAACTGCCACTAGCAGCCGA
                           GCCCTCAAGTAGTAGCAGCCTGGCTTATAGACCGACCCACTGACGGCCGACATGGTCAGG
Heidelberg41566            CCCCCGCAAGCATAGTTGGGGGACTGGTGGGTCGTGGTACACGGTAGACACCGCGTCGTGTCGTCCCTGCCCGTCACACAATTGTCACAGAACTTCGATC
                           GGAGCTCGTGAGGACGGCACCCCCCCTCGCGGCAACCGGGACGCGGCCCCGGAAGACCCCATCGCCGCCCCCGTACTATGCAACTCTACAAGATAAGCGC
                           CGCGGGTCGCTAACCCTTCAAGGGAACAATCCCCGGAGAGCGTAATAACCGTTGGCCGGGGCTGATTCCCGGATTGAGGCGCTGCCTTCGGCGCTCGTGC
                           GGCGCCGAGACTCATTCGCTTCTCAGCAGGAAGGCGCTGTGAGACAGAGCCAAACCTTGAAGTCTTCGCTGGACTGGCCCCATAGATTGCGAGCGATCCG
                           ATGGACAGGGGCAGGGCTGACGACCGCGGGCCACAAACGAAGGCCCGCGCTCCTACGGATCCACCCATGGGTGTAGTCTGTCGGGTCTCGGTGCAGGTGC
                           GGCCCCGCTGTTGGCTGTCGGGCCTAGGCGCAACGGGGCGCTACCCGGCGGGTTCGACCCCTACAGCCGGGCGTAACCCGGGTCGACGACCCATGGCTGG
                           AGCCTGCGTTTACGGTGCGCATCCGTGCGTTGGGATCCCCGCCCGACCTCGCGCTCGCCCAGCAGGGCTCGACCAAGCTCTAGTACGTAAGGCGCAGTCC
                           CCGTCATGGCTCGGCAGGTGGGCTCTCCCCCTGCGAGTTAAGCGCGGACCGTGCCGGGTCTGCCTCCCGTGGCTGACCACCGTACCCTAAGGTAGGCACC
                           CGTCTGTGCACGGTTGTCAGGACGAGCAACGCTCCTCCCCAGCCGTCATGCCGCGTTACCGCGATATCCCTTAGCGGGTGGACCGCTCTGAGCCTCCCCA
                           CTGCGGGGGCCAGCCGGCGGGAGCACGTCGGAGGCGCAGCCGCACGTCGCGCGGTGAGCTGAGGTCGCAATTGGATTAACAATCAAGAGCTTGGCAGGGG
                           TTTGGCCTTCGGCGGTCTCCATCAATTTGGCTATACACGGCCGGCACAGTCAATGTAGGTGAACGTGCGCGGCGCAGACTGGTGGTGTGGAAAGAGCCTA
                           AACCCATTAGCTCTGAACAGGCACAGTAATTATCCCGACCCGTCAAGTGCGTCCAAACAGTGAGATCGTCGATTGTCCGAAACCGGAGACTTCTCATCAC
                           CGCGACAGTATACTATTGATAGAGAGCTGTTGCCTCAAACCAAGCCGCACGGTCAGGCGGGACTCAACGCTGCAGCTTACCAACTGCCACTAGCAGCCGA
                           GCCCTCAAGTAGTAGCAGCCTGGCTTATAGACCGACCCACTGACGGCCGACATGGTCAGG
Heidelberg41573            CCCCCGCAAGCATAGTTGGGGGACTGGTGGGTCGTGGTACACGGTAGACACCGCGTCGTGTCGTCCCTGCCCGTCACACAATTGTCACAGAACTTCGATC
                           GGAGCTCGTGAGGACGGCACCCCCCCTCGCGGCAACCGGGACGCGGCCCCGGAAGACCCCATCGCCGCCCCCGTACTATGCAACTCTACAAGATAAGCGC
                           CGCGGGTCGCTAACCCTTCAAGGGAACAATCCCCGGAGAGCGTAATAACCGTTGGCCGGGGCTGATTCCCGGATTGAGGCGCTGCCTTCGGCGCTCGTGC
                           GGCGCCGAGACTCATTCGCTTCTCAGCAGGAAGGCGCTGTGAGACAGAGCCAAACCTTGAAGTCTTCGCTGGACTGGCCCCATAGATTGCGAGCGATCCG
                           ATGGACAGGGGCAGGGCTGACGACCGCGGGCCACAAACGAAGGCCCGCGCTCCTACGGATCCACCCATGGGTGTAGTCTGTCGGGTCTCGGTGCAGGTGC
                           GGCCCCGCTGTTGGCTGTCGGGCCTAGGCGCAACGGGGCGCTACCCGGCGGGTTCGACCCCTACAGCCGGGCGTAACCCGGGTCGACGACCCATGGCTGG
                           AGCCTGCGTTTACGGTGCGCATCCGTGCGTTGGGATCCCCGCCCGACCTCGCGCTCGCCCAGCAGGGCTCGACCAAGCTCTAGTACGTAAGGCGCAGTCC
                           CCGTCATGGCTCGGCAGGTGGGCTCTCCCCCTGCGAGTTAAGCGCGGACCGTGCCGGGTCTGCCTCCCGTGGCTGACCACCGTACCCTAAGGTAGGCACC
                           CGTCTGTGCACGGTTGTCAGGACGAGCAACGCTCCTCCCCAGCCGTCATGCCGCGTTACCGCGATATCCCTTAGCGGGTGGACCGCTCTGAGCCTCCCCA
                           CTGCGGGGGCCAGCCGGCGGGAGCACGTCGGAGGCGCAGCCGCACGTCGCGCGGTGAGCTGAGGTCGCAATTGGATTAACAATCAAGAGCTTGGCAGGGG
                           TTTGGCCTTCGGCGGTCTCCATCAATTTGGCTATACACGGCCGGCACAGTCAATGTAGGTGAACGTGCGCGGCGCAGACTGGTGGTGTGGAAAGAGCCTA
                           AACCCATTAGCTCTGAACAGGCACAGTAATTATCCCGACCCGTCAAGTGCGTCCAAACAGTGAGATCGTCGATTGTCCGAAACCGGAGACTTCTCATCAC
                           CGCGACAGTATACTATTGATAGAGAGCTGTTGCCTCAAACCAAGCCGCACGGTCAGGCGGGACTCAACGCTGCAGCTTACCAACTGCCACTAGCAGCCGA
                           GCCCTCAAGTAGTAGCAGCCTGGCTTATAGACCGACCCACTGACGGCCGACATGGTCAGG
Heidelberg41579            CCCCCGCAAGCATAGTTGGGGGACTGGTGGGTCGTGGTACACGGTAGACACCGCGTCGTGTCGTCCCTGCCCGTCACACAATTGTCACAGAACTTCGATC
                           GGAGCTCGTGAGGACGGCACCCCCCCTCGCGGCAACCGGGACGCGGCCCCGGAAGACCCCATCGCCGCCCCCGTACTATGCAACTCTACAAGATAAGCGC
                           CGCGGGTCGCTAACCCTTCAAGGGAACAATCCCCGGAGAGCGTAATAACCGTTGGCCGGGGCTGATTCCCGGATTGAGGCGCTGCCTTCGGCGCTCGTGC
                           GGCGCCGAGACTCATTCGCTTCTCAGCAGGAAGGCGCTGTGAGACAGAGCCAAACCTTGAAGTCTTCGCTGGACTGGCCCCATAGATTGCGAGCGATCCG
                           ATGGACAGGGGCAGGGCTGACGACCGCGGGCCACAAACGAAGGCCCGCGCTCCTACGGATCCACCCATGGGTGTAGTCTGTCGGGTCTCGGTGCAGGTGC
                           GGCCCCGCTGTTGGCTGTCGGGCCTAGGCGCAACGGGGCGCTACCCGGCGGGTTCGACCCCTACAGCCGGGCGTAACCCGGGTCGACGACCCATGGCTGG
                           AGCCTGCGTTTACGGTGCGCATCCGTGCGTTGGGATCCCCGCCCGACCTCGCGCTCGCCCAGCAGGGCTCGACCAAGCTCTAGTACGTAAGGCGCAGTCC
                           CCGTCATGGCTCGGCAGGTGGGCTCTCCCCCTGCGAGTTAAGCGCGGACCGTGCCGGGTCTGCCTCCCGTGGCTGACCACCGTACCCTAAGGTAGGCACC
                           CGTCTGTGCACGGTTGTCAGGACGAGCAACGCTCCTCCCCAGCCGTCATGCCGCGTTACCGCGATATCCCTTAGCGGGTGGACCGCTCTGAGCCTCCCCA
                           CTGCGGGGGCCAGCCGGCGGGAGCACGTCGGAGGCGCAGCCGCACGTCGCGCGGTGAGCTGAGGTCGCAATTGGATTAACAATCAAGAGCTTGGCAGGGG
                           TTTGGCCTTCGGCGGTCTCCATCAATTTGGCTATACACGGCCGGCACAGTCAATGTAGGTGAACGTGCGCGGCGCAGACTGGTGGTGTGGAAAGAGCCTA
                           AACCCATTAGCTCTGAACAGGCACAGTAATTATCCCGACCCGTCAAGTGCGTCCAAACAGTGAGATCGTCGATTGTCCGAAACCGGAGACTTCTCATCAC
                           CGCGACAGTATACTATTGATAGAGAGCTGTTGCCTCAAACCAAGCCGCACGGTCAGGCGGGACTCAACGCTGCAGCTTACCAACTGCCACTAGCAGCCGA
                           GCCCTCAAGTAGTAGCAGCCTGGCTTATAGACCGACCCACTGACGGCCGACATGGTCAGG
HeidelbergCFSAN00322       CCCCCGCAAGCATAGTTGGGGGACTGGTGGGTCGTGGTACACGGTAGACACCGCGTCGTGTCGTCCCTGCCCGTCACACAATTGTCACAGAACTTCGATC
                           GGAGCTCGTGAGGACGGCACCCCCCCTCGCGGCAACCGGGACGCGGCCCCGGAAGACCCCATCGCCGCCCCCGTACTATGCAACTCTACAAGATAAGCGC
                           CGCGGGTCGCTAACCCTTCAAGGGAACAATCCCCGGAGAGCGTAATAACCGTTGGCCGGGGCTGATTCCCGGATTGAGGCGCTGCCTTCGGCGCTCGTGC
                           GGCGCCGAGACTCATTCGCTTCTCAGCAGGAAGGCGCTGTGAGACAGAGCCAAACCTTGAAGTCTTCGCTGGACTGGCCCCATAGATTGCGAGCGATCCG
                           ATGGACAGGGGCAGGGCTGACGACCGCGGGCCACAAACGAAGGCCCGCGCTCCTACGGATCCACCCATGGGTGTAGTCTGTCGGGTCTCGGTGCAGGTGC
                           GGCCCCGCTGTTGGCTGTCGGGCCTAGGCGCAACGGGGCGCTACCCGGCGGGTTCGACCCCTACAGCCGGGCGTAACCCGGGTCGACGACCCATGGCTGG
                           AGCCTGCGTTTACGGTGCGCATCCGTGCGTTGGGATCCCCGCCCGACCTCGCGCTCGCCCAGCAGGGCTCGACCAAGCTCTAGTACGTAAGGCGCAGTCC
                           CCGTCATGGCTCGGCAGGTGGGCTCTCCCCCTGCGAGTTAAGCGCGGACCGTGCCGGGTCTGCCTCCCGTGGCTGACCACCGTACCCTAAGGTAGGCACC
                           CGTCTGTGCACGGTTGTCAGGACGAGCAACGCTCCTCCCCAGCCGTCATGCCGCGTTACCGCGATATCCCTTAGCGGGTGGACCGCTCTGAGCCTCCCCA
                           CTGCGGGGGCCAGCCGGCGGGAGCACGTCGGAGGCGCAGCCGCACGTCGCGCGGTGAGCTGAGGTCGCAATTGGATTAACAATCAAGAGCTTGGCAGGGG
                           TTTGGCCTTCGGCGGTCTCCATCAATTTGGCTATACACGGCCGGCACAGTCAATGTAGGTGAACGTGCGCGGCGCAGACTGGTGGTGTGGAAAGAGCCTA
                           AACCCATTAGCTCTGAACAGGCACAGTAATTATCCCGACCCGTCAAGTGCGTCCAAACAGTGAGATCGTCGATTGTCCGAAACCGGAGACTTCTCATCAC
                           CGCGACAGTATACTATTGATAGAGAGCTGTTGCCTCAAACCAAGCCGCACGGTCAGGCGGGACTCAACGCTGCAGCTTACCAACTGCCACTAGCAGCCGA
                           GCCCTCAAGTAGTAGCAGCCTGGCTTATAGACCGACCCACTGACGGCCGACATGGTCAGG
HeidelbergCFSAN00325       CCCCCGCAAGCATAGTTGGGGGACTGGTGGGTCGTGGTACACGGTAGACACCGCGTCGTGTCGTCCCTGCCCGTCACACAATTGTCACAGAACTTCGATC
                           GGAGCTCGTGAGGACGGCACCCCCCCTCGCGGCAACCGGGACGCGGCCCCGGAAGACCCCATCGCCGCCCCCGTACTATGCAACTCTACAAGATAAGCGC
                           CGCGGGTCGCTAACCCTTCAAGGGAACAATCCCCGGAGAGCGTAATAACCGTTGGCCGGGGCTGATTCCCGGATTGAGGCGCTGCCTTCGGCGCTCGTGC
                           GGCGCCGAGACTCATTCGCTTCTCAGCAGGAAGGCGCTGTGAGACAGAGCCAAACCTTGAAGTCTTCGCTGGACTGGCCCCATAGATTGCGAGCGATCCG
                           ATGGACAGGGGCAGGGCTGACGACCGCGGGCCACAAACGAAGGCCCGCGCTCCTACGGATCCACCCATGGGTGTAGTCTGTCGGGTCTCGGTGCAGGTGC
                           GGCCCCGCTGTTGGCTGTCGGGCCTAGGCGCAACGGGGCGCTACCCGGCGGGTTCGACCCCTACAGCCGGGCGTAACCCGGGTCGACGACCCATGGCTGG
                           AGCCTGCGTTTACGGTGCGCATCCGTGCGTTGGGATCCCCGCCCGACCTCGCGCTCGCCCAGCAGGGCTCGACCAAGCTCTAGTACGTAAGGCGCAGTCC
                           CCGTCATGGCTCGGCAGGTGGGCTCTCCCCCTGCGAGTTAAGCGCGGACCGTGCCGGGTCTGCCTCCCGTGGCTGACCACCGTACCCTAAGGTAGGCACC
                           CGTCTGTGCACGGTTGTCAGGACGAGCAACGCTCCTCCCCAGCCGTCATGCCGCGTTACCGCGATATCCCTTAGCGGGTGGACCGCTCTGAGCCTCCCCA
                           CTGCGGGGGCCAGCCGGCGGGAGCACGTCGGAGGCGCAGCCGCACGTCGCGCGGTGAGCTGAGGTCGCAATTGGATTAACAATCAAGAGCTTGGCAGGGG
                           TTTGGCCTTCGGCGGTCTCCATCAATTTGGCTATACACGGCCGGCACAGTCAATGTAGGTGAACGTGCGCGGCGCAGACTGGTGGTGTGGAAAGAGCCTA
                           AACCCATTAGCTCTGAACAGGCACAGTAATTATCCCGACCCGTCAAGTGCGTCCAAACAGTGAGATCGTCGATTGTCCGAAACCGGAGACTTCTCATCAC
                           CGCGACAGTATACTATTGATAGAGAGCTGTTGCCTCAAACCAAGCCGCACGGTCAGGCGGGACTCAACGCTGCAGCTTACCAACTGCCACTAGCAGCCGA
                           GCCCTCAAGTAGTAGCAGCCTGGCTTATAGACCGACCCACTGACGGCCGACATGGTCAGG
HeidelbergCFSAN00326       CCCCCGCAAGCATAGTTGGGGGACTGGTGGGTCGTGGTACACGGTAGACACCGCGTCGTGTCGTCCCTGCCCGTCACACAATTGTCACAGAACTTCGATC
                           GGAGCTCGTGAGGACGGCACCCCCCCTCGCGGCAACCGGGACGCGGCCCCGGAAGACCCCATCGCCGCCCCCGTACTATGCAACTCTACAAGATAAGCGC
                           CGCGGGTCGCTAACCCTTCAAGGGAACAATCCCCGGAGAGCGTAATAACCGTTGGCCGGGGCTGATTCCCGGATTGAGGCGCTGCCTTCGGCGCTCGTGC
                           GGCGCCGAGACTCATTCGCTTCTCAGCAGGAAGGCGCTGTGAGACAGAGCCAAACCTTGAAGTCTTCGCTGGACTGGCCCCATAGATTGCGAGCGATCCG
                           ATGGACAGGGGCAGGGCTGACGACCGCGGGCCACAAACGAAGGCCCGCGCTCCTACGGATCCACCCATGGGTGTAGTCTGTCGGGTCTCGGTGCAGGTGC
                           GGCCCCGCTGTTGGCTGTCGGGCCTAGGCGCAACGGGGCGCTACCCGGCGGGTTCGACCCCTACAGCCGGGCGTAACCCGGGTCGACGACCCATGGCTGG
                           AGCCTGCGTTTACGGTGCGCATCCGTGCGTTGGGATCCCCGCCCGACCTCGCGCTCGCCCAGCAGGGCTCGACCAAGCTCTAGTACGTAAGGCGCAGTCC
                           CCGTCATGGCTCGGCAGGTGGGCTCTCCCCCTGCGAGTTAAGCGCGGACCGTGCCGGGTCTGCCTCCCGTGGCTGACCACCGTACCCTAAGGTAGGCACC
                           CGTCTGTGCACGGTTGTCAGGACGAGCAACGCTCCTCCCCAGCCGTCATGCCGCGTTACCGCGATATCCCTTAGCGGGTGGACCGCTCTGAGCCTCCCCA
                           CTGCGGGGGCCAGCCGGCGGGAGCACGTCGGAGGCGCAGCCGCACGTCGCGCGGTGAGCTGAGGTCGCAATTGGATTAACAATCAAGAGCTTGGCAGGGG
                           TTTGGCCTTCGGCGGTCTCCATCAATTTGGCTATACACGGCCGGCACAGTCAATGTAGGTGAACGTGCGCGGCGCAGACTGGTGGTGTGGAAAGAGCCTA
                           AACCCATTAGCTCTGAACAGGCACAGTAATTATCCCGACCCGTCAAGTGCGTCCAAACAGTGAGATCGTCGATTGTCCGAAACCGGAGACTTCTCATCAC
                           CGCGACAGTATACTATTGATAGAGAGCTGTTGCCTCAAACCAAGCCGCACGGTCAGGCGGGACTCAACGCTGCAGCTTACCAACTGCCACTAGCAGCCGA
                           GCCCTCAAGTAGTAGCAGCCTGGCTTATAGACCGACCCACTGACGGCCGACATGGTCAGG
HeidelbergCFSAN00328       CCCCCGCAAGCATAGTTGGGGGACTGGTGGGTCGTGGTACACGGTAGACACCGCGTCGTGTCGTCCCTGCCCGTCACACAATTGTCACAGAACTTCGATC
                           GGAGCTCGTGAGGACGGCACCCCCCCTCGCGGCAACCGGGACGCGGCCCCGGAAGACCCCATCGCCGCCCCCGTACTATGCAACTCTACAAGATAAGCGC
                           CGCGGGTCGCTAACCCTTCAAGGGAACAATCCCCGGAGAGCGTAATAACCGTTGGCCGGGGCTGATTCCCGGATTGAGGCGCTGCCTTCGGCGCTCGTGC
                           GGCGCCGAGACTCATTCGCTTCTCAGCAGGAAGGCGCTGTGAGACAGAGCCAAACCTTGAAGTCTTCGCTGGACTGGCCCCATAGATTGCGAGCGATCCG
                           ATGGACAGGGGCAGGGCTGACGACCGCGGGCCACAAACGAAGGCCCGCGCTCCTACGGATCCACCCATGGGTGTAGTCTGTCGGGTCTCGGTGCAGGTGC
                           GGCCCCGCTGTTGGCTGTCGGGCCTAGGCGCAACGGGGCGCTACCCGGCGGGTTCGACCCCTACAGCCGGGCGTAACCCGGGTCGACGACCCATGGCTGG
                           AGCCTGCGTTTACGGTGCGCATCCGTGCGTTGGGATCCCCGCCCGACCTCGCGCTCGCCCAGCAGGGCTCGACCAAGCTCTAGTACGTAAGGCGCAGTCC
                           CCGTCATGGCTCGGCAGGTGGGCTCTCCCCCTGCGAGTTAAGCGCGGACCGTGCCGGGTCTGCCTCCCGTGGCTGACCACCGTACCCTAAGGTAGGCACC
                           CGTCTGTGCACGGTTGTCAGGACGAGCAACGCTCCTCCCCAGCCGTCATGCCGCGTTACCGCGATATCCCTTAGCGGGTGGACCGCTCTGAGCCTCCCCA
                           CTGCGGGGGCCAGCCGGCGGGAGCACGTCGGAGGCGCAGCCGCACGTCGCGCGGTGAGCTGAGGTCGCAATTGGATTAACAATCAAGAGCTTGGCAGGGG
                           TTTGGCCTTCGGCGGTCTCCATCAATTTGGCTATACACGGCCGGCACAGTCAATGTAGGTGAACGTGCGCGGCGCAGACTGGTGGTGTGGAAAGAGCCTA
                           AACCCATTAGCTCTGAACAGGCACAGTAATTATCCCGACCCGTCAAGTGCGTCCAAACAGTGAGATCGTCGATTGTCCGAAACCGGAGACTTCTCATCAC
                           CGCGACAGTATACTATTGATAGAGAGCTGTTGCCTCAAACCAAGCCGCACGGTCAGGCGGGACTCAACGCTGCAGCTTACCAACTGCCACTAGCAGCCGA
                           GCCCTCAAGTAGTAGCAGCCTGGCTTATAGACCGACCCACTGACGGCCGACATGGTCAGG
HvittingfossA4620          CCCCCGCAGGCACAGTTGGGGGACTGGTGGGTCGTGGTACACGGCAGACACCGCGCCGTGTCGTCCCTGCCCGCCACACAATTGTCACAGAACTTCGATC
                           GGAGCTCGTGCGGACGGCGCCCCCCTTCGCGGCAACCGGGACGCGGCTCCGGAAGACCCCATCGCCGCCCCCGTGCTATGCAACTCTACAAGATAAGCGC
                           CGCGGGTCGCTAACCCTTCAGGGGAACAATCCCC?AAGAGCGTGATGACTGTTGGCCGGGGCAGATTCCCGGAGTGAGGCGGTGCCTCCGGAGCCCGTGC
                           GGCGCCGAGACCTATTCGCTTCTCGGCAAGAAGGCGCTGTGAGACCGAGCCGAACTTTGATGTCCGCACCGGACTGGTCCCCTAAACTGTGAGCGATCCA
                           ATGAACAGGGGCAGGGCTGACGACCGCGGGCCGCAAATGGGGGCCCGCGCTTCTACGGCTCCACCCATGGGAGCAGTTTTTCGGGTCTCGGTGCAGGTGC
                           AGTCCCGCTGTCGGCGGCCGGACGTAGGCGCAACGGGGCGCTACCCGGCGGGTTCGACCCCTACTGCTGGTTGCGGCTGAAACCGACGACCCATGGTCGG
                           AGCCTGTGTATACGGTGCGCATCCGTGCGTTGGGACCCCCGCCCGACCCCGCGCTCGCCTAGCAGGGCTCGACCAAGCTCTAGTAAACACTGCGCAGTCC
                           CTGTCATGGCTCGGCAGGTGGACTCCCTGCCCGCGAGTTAAGCGCGGACCGCACCGGGTCTGTTCCTCTCGACTGAAATGTACGTCTCGAGGTAGGCACC
                           CGTCTGTGCACGGCTGCCAGGCCGAGCAGCGC?????TCTAACCGTTGTGCCATACCACCGCGATAGCCCTTAGCCCAGGGACCG??????????CACCA
                           CTGCGGGGGCCAGCCGGCGGGAGCACGTCCGAGGCGCAGCCGCACGCCGCGTGGTAGTCCGAGGTCGCAGT?GGATTAACAATCAAGAGCTCGGTAGAGA
                           CTAGGCCTTCAGCGGCCTCCATCAATTTTGCTTTACACATATAAAATCGCAAATACAGATGTACGTGTTCAAGACAGACTGGAGGTGTAGGAGAGAATCA
                           GGCCCTTTAGTTCTGAACAGACGTCTCAATTATCCCGACCCGTCAAGTGCGTCTTAATAGTGAGATCGTCGATTGTCCAGACCCGGAAAACGTTCACCA?
                           ??????AGTATACTATTGATAGAGAGCTGTTGCCTCAAACCAAGCTGAGTAACCAGGCGGGACGCAACGCTGTAGCTTACCAACTGCCACTAGCGTTTCA
                           GCCCTCAAGTAGTAGCAGCCTGGCTTATAGACCGACCCACTGACGGCCGACATGGTTAGG
InfantisSARB27             CCCCCGCAAGCACAGTTGGGGGACCAGGCGGCCGTGGCGTGCGGCAGACACCGCGTCGTGTCGTCCCTGCCCGCCACACAATTATCACAGAACTTCAATC
                           GGAGCTCGTGATCACGGCGCCCCCCCGCGTGGCAACCGTGATGCGGCTCCGGAAGACCCCATCGTCGCCCTCGTACTATGCAACTCTACAAGATAAGCGC
                           CGCGGGTCGCTAACCCTTCAGGGGAACAATCCCCGGAGAGCGTAATGACTGTTGGCCGGGTCAGGCTCCCGGTGTGAGGCGGTGCCTTCGGAGCCCGTGC
                           GGCACCGAGACCTATATGCTTCTCGGCAGGAAGGCGCTGTTAAACAGAGTCGAACCTTGATTTCCTCGCCGGACCGGCCCCATAGATTGTGAGCGATCCG
                           ATGAATAGGGGCAGGGTTGGCGGCCAGAGGCCGCAATCGGGTACCTGCGTTTCTACGGATCCACCTACGGGTGCAGTTTGCAGGGTCTCGGTGCAGGTGT
                           GGCCCCGCTGTTAGCTACCGGGTGTAGGTGCAGCGGGGCGTTACCCGGCGGGTTCGACCCCTACTGCTGTTTGCGGCTGAAGCTTTTAGTTCGCGGTCGG
                           AGCCTGTGTTTACGGCCCGCATCCGTGCGTCGGGACCCTCGCCCGGTCCCGCGCTCGCCCAACAGGGTCCGGCCGAGCTCTAGTAAGCACGGCGCGTTTC
                           CTGTTATGGCTCGGCTGGCGGGCCTCCCCCCCGCGTTCGGCGCGCGGACCGTGTTGTTCCCGCCTCCCTTGGCTGAAATGTACGTCCTAACCCGCACGCT
                           CCCCGCCGTACGGCTGTCAGGACAAGCAGCGCTTCTCCCCAGCCGTCATGCCGCGTTACCGTGGCGGTTTTCGGCGGGTGCACTTCTCTAGATCTTCCCA
                           CTGCGGAGGCCGGCCGGCGAGGACATGTCGGAGGCGGGGCCGCACGCCGCGTGTCCGTCCGAGGCCACAATCGGATTAACAATTAAGAACTTGGCAGAAA
                           CTGATATCCTGATGACCTTCCCTGACTTGGTTTCACACATCTAAAACCGCAAAAACAAAAATATGTGTTCGGCGCGAACTAGTGGCGTAGCAGAGAATCA
                           GAACCATTAGCTCTGGACCGACGCATTAATTATCCCGACCCGTCAAGTGCGTCCAAACAGTGTGATCGTCGATCGTCCGAACCCGGAGACTTCTCATCGC
                           CGCGATAGTAAACTATTGATAAAAAGCTGTTGCCTCAAATCGTGCTGCGCGGTCTGGCGGGACGCGACGCTGTAGTTTACCAACTGCCACTAACAGCCCA
                           GCCCTTAAGTAGTAGCAGCCTGGCTTACAGGCCGACCCATTGGCGGCCGACATGGTTAGG
InvernessR83668            CCACCGCAGGCACAGCTGGGGGACTGGGCGGTCGTGGTACACGGCAGACACCGCGCCGTGTCGTCCCTGCCCGCCACACAATTGTCGCAGAACTTCGCTT
                           GGAGCTCGTGAGGACGGCGTCCCCCTTCGCGGCAATCGGGATGCGGCTCCGGAAGACCCCATCGTCGCCCCCGTACTATGCAACTCTACAAGATAAGCGC
                           CGCGGGTCGCTAACCCTTCAGGGGAACAATCCCCGAAGAGTGTGATGACTGTTGGCCGGGGCAGATTCTCGGAGTGAGGCGGTGCCTCCGGCGTCCGTGC
                           GGCGCCGAGACTCATTCGCTTCTCGGCAAGAAGGCGCTGTGAGACCGAGCCGAACTTTGAAGTCCTCGCCGGACTGGTCCCATAGATTGCGAGCGATCCG
                           ATGGACAGGGGCAGGGCTGACGACCGGGGGCCTCAAACGGGTGCCCGCGCCTCTGCGGATCTACCCATGGTAGCAGTCTTCCGGGTCTCGGTGCAGGTGC
                           AGTCCCGCTGTCGGCGGCCGGACGTAGGCGCAGTGGGGCGCTACCCATCGGCTCGGGTCTTCACAACTGTGTGCGGCTGAAACCGACGACCCATGGTCGG
                           AGCCTGCGTTTACGGTGCGCATTCGTGCGCTGGGACTCCCGCCCGACCCCGTGCCTGCCCAGTAGGGCTCGGCCAAGCTCTAGTAAACACTGCGCAGTCC
                           CTGTCATAGCTTGGCATGCAGGCTCTCCGTCTGCGAGTTAAGCGCGGACCGCACCGGGTCTGTTTCCCTTAATGAGCCACCGTACCCTAAGGCAGGCGCC
                           CGCCGCCGTACGGCTGTCAGGACGAGCAGCGC?????TCTAACCGTCATACCATACCACCGCGATAGCCCTTAGCCCAGGGACCG??????????CACCA
                           CTGCGGGGGCCAGCCGGCGGGAGCACGTCGGAGGCGCAGCCGCACGCCGCGTGGTAGTCCGAGGTCGCAATTGGATTAACAATCAAGAGCTTGGCAGAAA
                           CTGGGCCTTCGGCAGCCTCCATCAGTTCGACTTTACACTTCCGGCACAGCAAATGTAGATGTACGTGTTCAGGGCGAACTAGTAGCATAGAAGAGAATCC
                           GACCCATTAGCTCTGGACAGACGCCTCAATTATCCCGACCCGTCAAGTGCGTCCAAACAGTGTGATCGTCGATTGTCCGAACCCGGAGACTTCTCATCAC
                           CATGACAGTAAACTATTGATAGAGAACTGTTGCCTCAAACGAAGCTGCGTAGTTAGGCGGGACGCGACGCTGTAGTTTACCAACTGCCACTAGCGTTTCA
                           GCCCTCAAGTAGTAGCAGCCTGGCTTATAGACCGACCCACTGACGGCCGGCAAGGTCAGG
MississippiA4633           CCCCCGCAGGCACAGCTGGGGGACTGGTGACTCGCGGCG??CGGCGGGGGCTACGCCACCGTAATTTCGACTTCAGCACGCCTGATGTGTGGTCTCGATC
                           AGAGCTCGTGAGGACGGCGCCCCCCCGCGTGGCAACCATGACGCGGCTCCGGAAGACCCCTTCGCCGCCCCCGTGCTATGCAACTCTACAAGATAAGCGC
                           CGCGGGTCGCTAACCCTTCAGGGGAACACTCCCC?AGGAGCGTAATAACTGTTGGCCGGGGCAGATTCCCAGAGTGAGGCGGTGCCTTCAGCGCCCGTAC
                           GGCGTCGAGACCCATTCGCTTCTTGGCAAGAAGGCACTATGAGACAGAGCCGAACCTTGATGTCCTCACCGGACTGGTCCCATAGACTGTGAGCGGCCTG
                           ATGAAC???GATAGGGCTGATGACCGGGGGCCTCAAACGGGGGCCCGCGCCTCTGCGGATCCATCCATGGTAGCAGTCTTCAGGGTCACGGTGCAGGTGC
                           AGCCCCGCTGCCGGCGGCCGGACGTAGGCGCAGCGGAGCCCCGCCCGTCGAGTTCGACCTTTACAGCCGGGCGTGGCTGAAACCGACGACCCATGGTCGG
                           AGCCTGTGTTTCCTGCCCGCATCTGCACTCTGGGACTCCCGCCCTGCTCCGCGCTCACCCAGCAGGGCTCGGTCAAGCCTTCACGAGTAGTACGTGGCCC
                           CCGTCATGGTTCGGCAGGCGGGTCCCCCGTCCGCTTTCGGCGCGCGACCTGTGCCGGGTCTATTTCCCTTAATGAGCCACCGTACCCTAGCCCAGGCGCC
                           TGCCGCTGCTCAACTGCCATGATGAGCAGCAT?????TCTAACCGTCATGCCATACCACCGCGACAGCCCTTAGCGGGGGGGCCG??????????CCCCA
                           CTGCGGAGGCCGGCCGGCGGGAGCACGTCGGAGGTGGGGGCATATGTCGAACGGTGAGCTGAGGCCGTCAT???????????????GAACTTGGCAGGGA
                           CTGGGCCTTCGGCAGCTTTCATCAATTTGGCTATCAGGGGCCGGCACATCACATGTAGATGAACGTGTGCAGGACAGACTGGTGTTGTGGAAGAGAATCA
                           GACCCACAGATCACAAAGACGCGCCTTAATTATCCCAGCCCGTCAAGTGCGTCCAAACAGTGTGATCGTAGATTGTCCGAACTCGGAAAACGTTCACCAC
                           CGCCACAGCAAACTATTGATAGAGAATTGTTGCCTCAAACCGTGCTGCGTGGTCAGGCGGGACGCGACGCTGCAGCTTGCCAACTGCCACTAGCAGCCCA
                           GCCCTCAGGTAGGAGCAGCCCGACTTCCAGACCGACCCACTGGCGGCCGGCAAGGTCAGG
Mississippi2010K1406       CCCCCGCAGGCACAGCTGGGGGACTGGTGACTCGCGGCG??CGGCGGGGGCTACGCCACCGTAATTTCGACTTCAGCACGCCTGATGTGTGGTCTCGATC
                           AGAGCTCGTGAGGACGGCGCCCCCCCGTGTGGCAACCATGACGCGGCTCCGGAAGACCCCTTCGCCGCCCCCGTGCTATGCAACTCTACAAGATAAGCGC
                           CGCGGGTCGCTAACCCTTCAGGGGAACACTCCCCGAGGAGCGTAATAACTGTTGGCCGGGGCAGATTCCCAGAGTGAGGCGGTGCCTTCAGCGCCCGTAC
                           GGCGTCGAGACCCATTCGCTTCTTGGCAAGAAGGCACTATGAGACAGAGCCGAACCTTGATGTCCTCACCGGACTGGTCCCATAGACTGTGAGCGGCCTG
                           ATGAACAGGGATAGGGCTGATGACCGGGGGCCTCAAACGGGGGCCCGCGCCTCTGCGGATCCATCCATGGTAGCAGTCTTCAGGGTCACGGTGCAGGTGC
                           AGCCCCGCTGCCGGCGGCCGGACGTAGGCGCAGCGGAGCCCCGCCCGTCGAGTTCGACCTTTACAGCCGGGCGTGGCTGAAACCGACGACCCATGGTCGG
                           AGCCTGTGTTTCCTGCCCGCATCTGCACTCTGGGACTCCCGCCCTGCTCCGCGCTCACCCAGCAGGGCTCGGTCAAGCCTTCACGAGTAGTACGTGGCCC
                           CCGTCATGGTTCGGCAGGCGGGTCCCCCGTCCGCTTTCGGCGCGCGACCTGTGCCGGGTCTATTTCCCTTAATGAGCCACCGTACCCTAGCCCAGGCGCC
                           TGCCGCTGCTCAACTGCCATGATGAGCAGCATTCCTCCCCAACCGTCATGCCATACCACCGCGACAGCCCTTAGCGGGGGGGCCGTCTTGAGCCTCCCCA
                           CTGCGGAGGCCGGCCGGCGGGAGCACGTCGGAGGTGGAGGCATATGTCGAACGGTGAGCTGAGGCCGTCATTTGATTAACAATCAGGAACTTGGCAGGGA
                           CTGGGCCTTCGGCAGCTTTCATCAATTTGGCTATCAGGGGCCGGCACATCACATGTAGATGAACGTGTGCAGGACAGACTGGTGTTGTGGAAGAGAATCA
                           GACCCACAGATCACAAAGACGCGCCTTAATTATCCCAGCCCGTCAAGTGCGTCCAAACAGTGTGATCGTAGATTGTCCGAACTCGGAAAACGTTCACCAC
                           CGCCACAGCAAACTATTGATAGAGAATTGTTGCCTCAAACCGTGCTGCGTGGTCAGGCGGGACGCGACGCTGCAGCTTGCCAA????CACTAGCAGCCCA
                           GCCCTCAGGTAGGAGCAGCCCGACTTCCAGACCGACCCACTGGCGGCCGGCAAGGTCAGG
MinnesotaA4603             CCCCCGCAAGCACAGTTGGGGGGCCACGCGGCCGTGGCG???????????????????????????????????????????????GTGTGGTCTCAATC
                           GGACCTCGTGCGGACGTCGTCCCCCCTTGTGACAGCCGGGATGCGGCTCCGGAAGACCCAATCGTCGCCCCCGTACTATGCAACTCTACAAGATAAGCGC
                           CGCGGGTCGCTAACCCTTCAGGAGAACAATCCCC?GAGAGCGTAATGACTGTTGGCCGAGGTAGGTTCCCGGTGTAAGGCGGTGCCTCCGGCGCCCGTAC
                           GGCGCCAAGACCCATTCGCTTCTTGTCAAGAAGGTACTATGAAACAGAGCCGAACCTTGATTTCCTCGCCGAGCTGGTCCCCGAGATTGTGAGCGATCCG
                           ATGAATAGGGGCAGGGCTGACGGCCGGGGGCTGTAATCGGG????TGAGCTTCTACGGATCCACCCATGGGAGCAACCTTCAGGGTCTCGGTG???????
                           ??CCTCGCTGTTAGCTGCCGGGCGTAGGCGTAGTCGGGCGTTACCCGGCGGGTTCGACCCCTACTGCCAGGTGCGACCCGGGTCGACGACCTATGGTCGG
                           AGCCTGTGTTTACGGCCCGCATCCGTGCGCCGGGACCCTCGCCCGGTCCCGCGCTCGCCCAGCAGGGTCCGGCCGAGCTCAAGTACGCACGGCGCGATTC
                           CCGACATGGCTCGGTAGGCGGACTCCCCCTCTGTGTTTTACCACCGGCCCGTGCCGGGTCTGCCCTCCGTGGCTGAAATGTACGTCTCGAGGTACGCGCC
                           CGCCGCCGTACGGCTGTCAGGACGAGCAGCGC????????CGCCGTCATGCCGCGTTGTCACAACAGCCCTTAGCGGGGGGGCCG??????????CATTT
                           CCGCGGAGGCCGGCCGGCGGGAGCATGTCGGAGGCGGGGGCGCACGCCGCGTGGTAGGCCGAGGTCGCAAT?GGATTAACAATTAAGAACTCGGCAGAAA
                           CGGGGCCTTCGGCGGCCTCCATCAATTTGGCTTCACACATATAAAACCGCACAAACAAAAATATGTGTTCGGCGCGAACAAGTGTTGTAGCAGAGAATCA
                           GAACCATTAGCTCTGGACAGATGTATTAATTATCCCGACCCGTCAAGTGCGTCCAAACAGTGTGATCGTCGATCGTCCGAACCCGGAGACTTCTCATCG?
                           ??????????TACTATTGATAGAGAGCTGTTGCCTCAAACCGTGCTGCGCGGTCAGGCGGGACGCGACGCTGCAGTTTACCAACTGCCACTAGCAGCCCA
                           GCCCTCAAGTAGTAGCAGCCTGGCTTATAGACCGATCCACTGACGGCCGACATGGTCAGG
JohannesburgS5703          CCCCCGCAAGCACAGTTGAGGGACCACGCGGCCGTGGCG???????????????????????????????????????????????????????TCAATC
                           AGAGCTCGTGATGACGGCGCCCCCCCTCGCGGCAATCGGGACGCGGCTTCGGAAGATCCCATCGCCGCCCCCGTACTATGCATCTCTACAATATAAGCGC
                           CGCGGGTCGCTAACCCTTCAGAGGAACAATCCCC?GAGAGCGTAGTGACTGTTGGCCGGGGCAGGCTCCTGGTGTGTGGCGGTGCCTTCGACGCCCGCGC
                           GGCGCTGAGATCCATTCGCTTCTTGTCAG???????????GAGTCAGAGCCGAACCTTGATTTCCTCGCCGGACTGGCCCCATAGATTGTGAGCGATCCG
                           ATGAATAGGGGCAGGGCTGACGGCCGGGGGCTGTAATCGGGTACTCGAGTTTCTACGGATCCACATATGGGAGCAGTTTGTCGGGTCTCGGTG???????
                           ??CCTCGCTGTTAGCTGCCGGGCGGAGGCGTAGTCGGGCGTTACCCGGCGGGTTCAACCCCTACTGCCAGGTGCGACCCGGGTCGACGACCTATGGTCGG
                           AGCCTGTGTTTACGGCCCGCATC???????????????TCGCCCGGCCTCGCGCTCGCCCAACAGGATCCGGCCGAGCTCTAGTAAGCACGGCGCGTTTT
                           CTGTTATG???????ATGCAGGCTCCCCCTCTGTGTTTTACCACCGGCCCTTGCCGGGTCTGCCTTCCTTAATGAGCCACCGTACCCTAGCCCAGGGGCC
                           CGTCGCCGTACGGCTGTCGGGACGAGCAGCGC???????????????????CGCGTTGTCACAATATCCCTTAGCGGGGGGACCCCTC???????CATTT
                           CCGCGGAGGCCGGCCGGCGGGAGCATGTCGGAGGCGGGGCCGCACGCCGCGTGGTAGGCCGAGGCCGCAAT???????????????AAACTCGGCAGAAA
                           CTGATATCCTGATGACCTTCCCTGACTTGGTTTCACACATATAAAACAGCACAAACAAAAATATGTGTTCGGCGCGAACAAGTGTTGTAGCAGAGAATCA
                           GAACCATTAGCTCTGGACAGATGTATTAATTATCCCGACCCGTCAAGTGCGTCCAAACAGTGTGATCGTCGATCGTCCGAACCCGGAGACTTCTCATCG?
                           ??????AGTAAACTATTGATAGAGAACTGTTGCCTCAAACGAAGCTGCGTAGTTAGGCGGGACGCGACGCTGTAGTTTACCAACTGCCACTAACAGCTCA
                           GCCCTTAAGTAGTAGCAGCCTGGCTTACAGGCCGACCCACTGGCG???????????????
MontevideoSARB31           CCCCCGCAAGCACAGTTGGGGAACTACGCGGTCATGGTACGCGGCAGACACCGCGCTGTGTCGTCCCTGCCCGCCACATAATCGTCGCAGAACTTCGATT
                           GGAGTTCATGCGGACGGCGCACCCCCGCGTGGCAACCGTGATGCGGCTCCGGAAGACCCCATCGTCGCCCCCGTACTATGCATCTCTACAATATAAGCGC
                           CGCGGGTCACTAACCTTTCAGGGTAACAATCACCGGAGAGCGTAATGACTGTTGGTAGGGGCAGGTTCCTGGTGTGTGGCGCTGCCTTCGGCGCCCGCGC
                           GGCGCTGAGATCCATTCGCTTCTCGGTAAGAGGGCGCTGTGAGTCAGAGCCAAACCTTGATTTCCTCGCCGGACTGGCCCCATAGATTGTGAGCGATCCG
                           ATGAATAGGGGCAGGGTTGGCGGCCAGAGGCCGCAATCGGGTGCCTACGCTTCTACGGATCCCCCCACGGGTGCGGTCTGCAGGGTCTCGTTGTAGGTGC
                           GGCCTCGCTGTTAACTGCGGGGCGGAGGCGCCACGGGGCGTTACCCGGAGGGTTCGACCCCTACTGCCAGGTGCGACCCGGGTCGACGACCTATGGTCGG
                           AGCCTGTGTTTACGGCCCGCATCCGTGCTCTGGAACCCCCGCCTGGCCCCGCGCTCGCCCAGCAGGGTCCGGCCGAGCTCTAGTACGTACTGCGCGGTCC
                           TCGTTATGGTTCGGCATGCGGGCCTCCCCCCCGCGTTCGGCGCGCGGACCGTGCCGGTCCCGCCCCCCGTAATTGAAATGTACGTCTCGACCCGCACGCT
                           CCCCGCCGTACGGCTGTCAGGACGGGCAGCGCTCCTCCCCAGTCGTCATGCCGCGTTACCGTGGCGGTTTTCGGCGGGTGCACTTCTCTAGATCTCATTT
                           CCGCGGAGGCCGGCCGGCGGGAGCATGTCGGAGGCGGGGCCGCACGCCGCGTGGTAGGCCGAGGCCACAATTGGATTAACAATCAGGAACTCGGCAGAGG
                           TTGGGCCTTCGGCGGCCGCTATCAATTTGGCTTTACACGGCCGAAGCAGCAAATGTAGGTGAACGTCTGCGGCGCGAACTAGTGTCGAAGAAGAGAATCA
                           GACCCATTAATCATGGACCGACGCATTAATTATCCCGACCCGTCAAGTGCGTCCAAACAGTGTGATCGTCGATTGTCCGAACCCGGAGACTTCTCATCAC
                           CGCGATAGTAAACTATTGATAAAAAGCTGTTGCCTCAAACCGTGCTGCGTAGTTAGGCGGGACGCGACGCTGTAGTTTACCAACTGCCACTAACAGCTCA
                           GCCCTTAAGTAGTAGCAGCCTGGCTGACAGGCCGACCCACTGGCGGCCGACATGGTCAGG
MontevideoSARB30           CCCCCGCAAGCACAGTTGGGGGACTACGCGGTCATGGTACGCGGCAGACACCGCGCTGTGTCGTCCCTGCCCGCCACGCAATTGTCGCAGAACTTTGATC
                           GGAGCTCGTGAGCACGGCGCACCCCCGCGTGGCAACCGTGATGCGGCTCCGGAAGACCCCATCGTCGCCCCCGTACTATGCATCTCTACAATATAAGCGC
                           CGCGGGTCACTAACCTTTCAGGGTAACAATCACCGGAGAGCGTAATGACTGTTGGTAGGGGTAGGTTCCTGGTGTGTGGCGCTGCCTTCGGCGCCCGCGC
                           GGCGCTGAGATCCATTCGCTTCTCGGTAAGAAGGCACTATGAAACAGAGCCGAACCTTGATTTCCTCGCCGAGCTGGTCCCCGAGATTGTGAGCGATCCG
                           ATGAATAGGGGCAGGGTTGACGGCCGGGGGTCGCAATCGGGTGCCTACGCTTCTACGGATCCCCCCACGGGTGCGGTCTGCAGGGTCTCGTTGCAAATGC
                           GGCCCCGCTGTTAGCTACCGGGCGGAGGCGCCACGGGGCGTTACCCGGCGGGTTCGACCCCTACTGCCAGGTGCGACCCGGGTCGACGACCTATGGTCGG
                           AGCCTGTGTTTACGGCCCGCATCCGTGCTCTGGAACCCCCGCCTGGCCCCGCGCTCGCCCAGCAGGGTCCGGCCGAGCTCAAGTAAGCACGGCGCGTTTC
                           CTGTCATGGTTCGGCATGCAGGCCTCCCCCCCGCGTTCGGCGCGCGGACCGTGCCGGTCCCGCCCCCCGTAATTGAAATGTACGTCTCGACCCGCACGCT
                           CCCCGCCGTACGGCTGTCAGGACGGGCAGCGCTCCTCCCCAGTCGTCATGCCGCGTTACCGTGGCGGTTTTCGGCGGGTGCACTTCTCTAGATCTCATTT
                           CCGCGGAGGCCGGCCGGCGGGAGCATGTCGGAGGCGGGGCCGCACGCCGCGTGGTAGGCCGAGGCCACAACTGGATTAACAATCAGGAACTCGGCAGAGG
                           TTGGGCCTTCGGCGGCCGCTATCAATTTGGCTTTACACATCTAAAACCGCAAGTATAGATGAGCGTGTGTAGGACGATCTGAAGTTGAAGCAGAAGCCCA
                           AACCCATTAATCATGGACCGACGCAGTAATTATCCCGACCCGTCAAGTGCGTCCAAACAGTGTGATCGTCGATTGTCCGAACCCGGAGACTTCTCATCAC
                           CGCGATAGTAAACTATTGATAAAAAGCTGTTGCCTCAAACCGTGCTGCGTAGTTAGGCGGGACGCGACGCTGTAGTTTACCAACTGCCACTAACAGCTCA
                           GCCCTTAAGTAGTAGCAGCCTGGCTGACAGGCCGACCCACTGGCGGCCGACATGGTCAGG
MontevideoS5403            CCCCCGCAAGCACAGTTGGGGGACTACGCGGTCATGGTA????GCAGACACCGCGCTGTGTCGTCCCTG???????????????????????????????
                           ????CTCGTGAGCACGGCGCACCCCCGCGTGGCAACCGTGATGCGGCTCCGGAAGACCCCATCGTCGCCCCCGTACTATGCATCTCTACAATATAAGCGC
                           CGCGGGTCACTAACCTTTCAGGGTAACAATCACC?GAGAGCGTAATGACTGTTGGTAGGGGTAGGTTCCTGGTGTGTGGCGCTGCCTTCGGCGCCCGCGC
                           GGCGCTGAGATCCATTCGCTTCTCGGTAAGAAGGCACTATGAAACAGAGCCGAACCTTGATTTCCTCGCCGAGCTGGTCCCCGAGATTGTGAGCGATCCG
                           ATGAATAGGGGCAGGGTTGACGGCCGGGGGTCGCAATCGGG???CTACGCTTCTACGGATCCCCCCACGGGTGCGGTCTGCAGGGTCTCGTTG???????
                           ??CCCCGCTGTTAGCTACCGGGCGGAGGCGCCACGGGGCGTTACCCGGCGGGTTCGACCCCTACTGCCAGGTGCGACCCGGGTCGACGACCTATGGTCGG
                           AGCCTGTGTTTACGGCCCGCATCCGTGCTCTGGAACCCCCGCCTGGCCCCGCGCTCGCCCAGCAGGGTCCGGCCGAGCTCAAGTAAGCACGGCGCGTTTC
                           CTGTCATGGTTCGGCATGCAGGCCTCCCCCCCGCGTTCGGCGCGCGGACCGTGCCGGTCCCGCCCCCCGTAATTGAAATGTACGTCTCGACCCGCACGCT
                           CCCCGCCGTACGGCTGTCAGGACGGGCAGCGC?????????GTCGTCATGCCGCGTTACCGTGGCGGTTTTCGGCGGGTGCACTTCTC???????CATTT
                           CCGCGGAGGCCGGCCGGCGGGAGCATGTCGGAGGCGGGGCCGCACGCCGCGTGGTAGGCCGAGGCCACAAC?GGATTAACAATCAGGAACTCGGCAGAGG
                           TTGGGCCTTCGGCGGCCGCTATCAATTTGGCTTTACACATCTAAAACCGCAAGTATAGATGAGCGTGTGTAGGACGATCTGAAGTTGAAGCAGAAGCCCA
                           AACCCATTAATCATGGACCGACGCAGTAATTATCCCGACCCGTCAAGTGCGTCCAAACAGTGTGATCGTCGATTGTCCGAACCCGGAGACTTCTCATCAC
                           CGCGATAGTAAACTATTGATAAAAAGCTGTTGCCTCAAACCGTGCTGCGTAGTTAGGCGGGACGCGACGCTGTAGTTTACCAACTGCCACTAACAGCTCA
                           GCCCTTAAGTAGTAGCAGCCTGGCTGACAGGCCGACCCACTGGCGGCCGACATGGTCAGG
MontevideoOH2009072675     CCCCTGCAAGCACAGTTGGGGGACCACGCGGCCGTGGCGCGCGGCAGACACCGCGCTGTGTCGTCCCTGCCCGCCACATAATCGTCGCAGAACTTCGATT
                           GGAGTTCATGCGGACGGCGCACCCCCGCGTGGCAACCGTGATGCGGCTCCGGAAGACCCCATCGTCGCCCCCGTACTATGCATCTCTACAATATAAGCGC
                           CGCGGGTCACTAACCTTTCAGGGTAACAATCACCGGAGAGCGTAATGACTGTTGGTAGGGGCAGGTTCCCGGTGTGAGGCGGTGCTTTCGGCGCCCGCGC
                           GGCGCTGAGATCCATTCGCTTCTCGGTAAGAAGGCACTATGAGTCAGAGCCGAACCTTGATTTCCTCGCCGGACTGGCCCCCTAGATTGTGAGCGATCCG
                           ATGAATAGGGGCAGGGTTGGCGGCCAGAGGCCGCAATCGGGTGCCTACGCTTCTACGGATCCCCCTACGGGAGCAGTTTGCAGGGTCTCGGTGTAGGTGC
                           GGCCTCGCTGTTAACTGCGGGGCGGAGGCGCCACGGGGCGTTACCCGGCGGGTTCGACCCCTACTGCCAGGTGCGACCCGGGTCGACGACCTATGGTCGG
                           AGCCTGTGTTTACGGCCCGCATCCGTGCTCTGGAACCCCCGCCTGGCCCCGCGCTCGCCCAGCAGGGTCCGGCCGAGCTCAAGTACGCACGGCGCGATTC
                           CCGACATGGTTCGGCATGCAGGCCTCCCCCCCGCGTTCGGCGCGCGGACCGTGCCGGTCCCGCCCCCCGTAATTGAAATGTACGTCTCGACCCGCACGCT
                           CCCCGCCGTACGGCTGTCAGGACGGGCAGCGCTCCTCCCCAGTCGTCATGCCATACCATTACGACAGCCCTTAGCGGGGGGGCCGCTCTAGATCTCATTT
                           CCGCGGAGGCCGGCCGGCGGGAGCATGTCGGAGGCGGGGCCGCACGCCGCGTGGTAGGCCGAGGCCACAATTGGATTAACAATCAGGAACTCGGCAGAGG
                           TTGGGCCTTTGATGACCTTCCCTGATTTGGTTTCACACATATAAAACCGCACAAACAAAAATATGTGTTCGGCGCGAACAAGTGTTGTAGCAGAGAATCA
                           GAACTATTAGCTCTGGACAGATGTATTAATTATCCCGACCCGTCAAGTGCGTCCAAACAGTGTGATCGTCGATTGTCCGAACCCGGAGACTTCTCATCAC
                           CGCGATAGTAAACTATTGATAAAAAGCTGTTGCCTCAAACCGTGCTGCGTAGTTAGGCGGGACGCGACGCTGTAGTTTACCAACTGCCACTAGCGGTTCA
                           GTCATCAAGTAGTAGCAGCCTGGCTTATAGACCGACCCACCAGCGGCCGACATGGTCAGG
MontevideoNCMB1102090054   CCCCTGCAAGCACAGTTGGGGGACCACGCGGCCGTGGCGCGCGGCAGACACCGCGCTGTGTCGTCCCTGCCCGCCACATAATCGTCGCAGAACTTCGATT
                           GGAGTTCATGCGGACGGCGCACCCCCGCGTGGCAACCGTGATGCGGCTCCGGAAGACCCCATCGTCGCCCCCGTACTATGCATCTCTACAATATAAGCGC
                           CGCGGGTCACTAACCTTTCAGGGTAACAATCACCGGAGAGCGTAATGACTGTTGGTAGGGGCAGGTTCCCGGTGTGAGGCGGTGCTTTCGGCGCCCGCGC
                           GGCGCTGAGATCCATTCGCTTCTCGGTAAGAAGGCACTATGAGTCAGAGCCGAACCTTGATTTCCTCGCCGGACTGGCCCCCTAGATTGTGAGCGATCCG
                           ATGAATAGGGGCAGGGTTGGCGGCCAGAGGCCGCAATCGGGTGCCTACGCTTCTACGGATCCCCCTACGGGAGCAGTTTGCAGGGTCTCGGTGTAGGTGC
                           GGCCTCGCTGTTAACTGCGGGGCGGAGGCGCCACGGGGCGTTACCCGGCGGGTTCGACCCCTACTGCCAGGTGCGACCCGGGTCGACGACCTATGGTCGG
                           AGCCTGTGTTTACGGCCCGCATCCGTGCTCTGGAACCCCCGCCTGGCCCCGCGCTCGCCCAGCAGGGTCCGGCCGAGCTCAAGTACGCACGGCGCGATTC
                           CCGACATGGTTCGGCATGCAGGCCTCCCCCCCGCGTTCGGCGCGCGGACCGTGCCGGTCCCGCCCCCCGTAATTGAAATGTACGTCTCGACCCGCACGCT
                           CCCCGCCGTACGGCTGTCAGGACGGGCAGCGCTCCTCCCCAGTCGTCATGCCATACCATTACGACAGCCCTTAGCGGGGGGGCCGCTCTAGATCTCATTT
                           CCGCGGAGGCCGGCCGGCGGGAGCATGTCGGAGGCGGGGCCGCACGCCGCGTGGTAGGCCGAGGCCACAATTGGATTAACAATCAGGAACTCGGCAGAGG
                           TTGGGCCTTTGATGACCTTCCCTGATTTGGTTTCACACATATAAAACCGCACAAACAAAAATATGTGTTCGGCGCGAACAAGTGTTGTAGCAGAGAATCA
                           GAACTATTAGCTCTGGACAGATGTATTAATTATCCCGACCCGTCAAGTGCGTCCAAACAGTGTGATCGTCGATTGTCCGAACCCGGAGACTTCTCATCAC
                           CGCGATAGTAAACTATTGATAAAAAGCTGTTGCCTCAAACCGTGCTGCGTAGTTAGGCGGGACGCGACGCTGTAGTTTACCAACTGCCACTAGCGGTTCA
                           GTCATCAAGTAGTAGCAGCCTGGCTTATAGACCGACCCACCAGCGGCCGACATGGTCAGG
MontevideoMDMDA09249507    CCCCTGCAAGCACAGTTGGGGGACCACGCGGCCGTGGCGCGCGGCAGACACCGCGCTGTGTCGTCCCTGCCCGCCACATAATCGTCGCAGAACTTCGATT
                           GGAGTTCATGCGGACGGCGCACCCCCGCGTGGCAACCGTGATGCGGCTCCGGAAGACCCCATCGTCGCCCCCGTACTATGCATCTCTACAATATAAGCGC
                           CGCGGGTCACTAACCTTTCAGGGTAACAATCACCGGAGAGCGTAATGACTGTTGGTAGGGGCAGGTTCCCGGTGTGAGGCGGTGCTTTCGGCGCCCGCGC
                           GGCGCTGAGATCCATTCGCTTCTCGGTAAGAAGGCACTATGAGTCAGAGCCGAACCTTGATTTCCTCGCCGGACTGGCCCCCTAGATTGTGAGCGATCCG
                           ATGAATAGGGGCAGGGTTGGCGGCCAGAGGCCGCAATCGGGTGCCTACGCTTCTACGGATCCCCCTACGGGAGCAGTTTGCAGGGTCTCGGTGTAGGTGC
                           GGCCTCGCTGTTAACTGCGGGGCGGAGGCGCCACGGGGCGTTACCCGGCGGGTTCGACCCCTACTGCCAGGTGCGACCCGGGTCGACGACCTATGGTCGG
                           AGCCTGTGTTTACGGCCCGCATCCGTGCTCTGGAACCCCCGCCTGGCCCCGCGCTCGCCCAGCAGGGTCCGGCCGAGCTCAAGTACGCACGGCGCGATTC
                           CCGACATGGTTCGGCATGCAGGCCTCCCCCCCGCGTTCGGCGCGCGGACCGTGCCGGTCCCGCCCCCCGTAATTGAAATGTACGTCTCGACCCGCACGCT
                           CCCCGCCGTACGGCTGTCAGGACGGGCAGCGCTCCTCCCCAGTCGTCATGCCATACCATTACGACAGCCCTTAGCGGGGGGGCCGCTCTAGATCTCATTT
                           CCGCGGAGGCCGGCCGGCGGGAGCATGTCGGAGGCGGGGCCGCACGCCGCGTGGTAGGCCGAGGCCACAATTGGATTAACAATCAGGAACTCGGCAGAGG
                           TTGGGCCTTTGATGACCTTCCCTGATTTGGTTTCACACATATAAAACCGCACAAACAAAAATATGTGTTCGGCGCGAACAAGTGTTGTAGCAGAGAATCA
                           GAACTATTAGCTCTGGACAGATGTATTAATTATCCCGACCCGTCAAGTGCGTCCAAACAGTGTGATCGTCGATTGTCCGAACCCGGAGACTTCTCATCAC
                           CGCGATAGTAAACTATTGATAAAAAGCTGTTGCCTCAAACCGTGCTGCGTAGTTAGGCGGGACGCGACGCTGTAGTTTACCAACTGCCACTAGCGGTTCA
                           GTCATCAAGTAGTAGCAGCCTGGCTTATAGACCGACCCACCAGCGGCCGACATGGTCAGG
MontevideoMB1116090052     CCCCTGCAAGCACAGTTGGGGGACCACGCGGCCGTGGCGCGCGGCAGACACCGCGCTGTGTCGTCCCTGCCCGCCACATAATCGTCGCAGAACTTCGATT
                           GGAGTTCATGCGGACGGCGCACCCCCGCGTGGCAACCGTGATGCGGCTCCGGAAGACCCCATCGTCGCCCCCGTACTATGCATCTCTACAATATAAGCGC
                           CGCGGGTCACTAACCTTTCAGGGTAACAATCACCGGAGAGCGTAATGACTGTTGGTAGGGGCAGGTTCCCGGTGTGAGGCGGTGCTTTCGGCGCCCGCGC
                           GGCGCTGAGATCCATTCGCTTCTCGGTAAGAAGGCACTATGAGTCAGAGCCGAACCTTGATTTCCTCGCCGGACTGGCCCCCTAGATTGTGAGCGATCCG
                           ATGAATAGGGGCAGGGTTGGCGGCCAGAGGCCGCAATCGGGTGCCTACGCTTCTACGGATCCCCCTACGGGAGCAGTTTGCAGGGTCTCGGTGTAGGTGC
                           GGCCTCGCTGTTAACTGCGGGGCGGAGGCGCCACGGGGCGTTACCCGGCGGGTTCGACCCCTACTGCCAGGTGCGACCCGGGTCGACGACCTATGGTCGG
                           AGCCTGTGTTTACGGCCCGCATCCGTGCTCTGGAACCCCCGCCTGGCCCCGCGCTCGCCCAGCAGGGTCCGGCCGAGCTCAAGTACGCACGGCGCGATTC
                           CCGACATGGTTCGGCATGCAGGCCTCCCCCCCGCGTTCGGCGCGCGGACCGTGCCGGTCCCGCCCCCCGTAATTGAAATGTACGTCTCGACCCGCACGCT
                           CCCCGCCGTACGGCTGTCAGGACGGGCAGCGCTCCTCCCCAGTCGTCATGCCATACCATTACGACAGCCCTTAGCGGGGGGGCCGCTCTAGATCTCATTT
                           CCGCGGAGGCCGGCCGGCGGGAGCATGTCGGAGGCGGGGCCGCACGCCGCGTGGTAGGCCGAGGCCACAATTGGATTAACAATCAGGAACTCGGCAGAGG
                           TTGGGCCTTTGATGACCTTCCCTGATTTGGTTTCACACATATAAAACCGCACAAACAAAAATATGTGTTCGGCGCGAACAAGTGTTGTAGCAGAGAATCA
                           GAACTATTAGCTCTGGACAGATGTATTAATTATCCCGACCCGTCAAGTGCGTCCAAACAGTGTGATCGTCGATTGTCCGAACCCGGAGACTTCTCATCAC
                           CGCGATAGTAAACTATTGATAAAAAGCTGTTGCCTCAAACCGTGCTGCGTAGTTAGGCGGGACGCGACGCTGTAGTTTACCAACTGCCACTAGCGGTTCA
                           GTCATCAAGTAGTAGCAGCCTGGCTTATAGACCGACCCACCAGCGGCCGACATGGTCAGG
MontevideoMB1021090047     CCCCTGCAAGCACAGTTGGGGGACCACGCGGCCGTGGCGCGCGGCAGACACCGCGCTGTGTCGTCCCTGCCCGCCACATAATCGTCGCAGAACTTCGATT
                           GGAGTTCATGCGGACGGCGCACCCCCGCGTGGCAACCGTGATGCGGCTCCGGAAGACCCCATCGTCGCCCCCGTACTATGCATCTCTACAATATAAGCGC
                           CGCGGGTCACTAACCTTTCAGGGTAACAATCACCGGAGAGCGTAATGACTGTTGGTAGGGGCAGGTTCCCGGTGTGAGGCGGTGCTTTCGGCGCCCGCGC
                           GGCGCTGAGATCCATTCGCTTCTCGGTAAGAAGGCACTATGAGTCAGAGCCGAACCTTGATTTCCTCGCCGGACTGGCCCCCTAGATTGTGAGCGATCCG
                           ATGAATAGGGGCAGGGTTGGCGGCCAGAGGCCGCAATCGGGTGCCTACGCTTCTACGGATCCCCCTACGGGAGCAGTTTGCAGGGTCTCGGTGTAGGTGC
                           GGCCTCGCTGTTAACTGCGGGGCGGAGGCGCCACGGGGCGTTACCCGGCGGGTTCGACCCCTACTGCCAGGTGCGACCCGGGTCGACGACCTATGGTCGG
                           AGCCTGTGTTTACGGCCCGCATCCGTGCTCTGGAACCCCCGCCTGGCCCCGCGCTCGCCCAGCAGGGTCCGGCCGAGCTCAAGTACGCACGGCGCGATTC
                           CCGACATGGTTCGGCATGCAGGCCTCCCCCCCGCGTTCGGCGCGCGGACCGTGCCGGTCCCGCCCCCCGTAATTGAAATGTACGTCTCGACCCGCACGCT
                           CCCCGCCGTACGGCTGTCAGGACGGGCAGCGCTCCTCCCCAGTCGTCATGCCATACCATTACGACAGCCCTTAGCGGGGGGGCCGCTCTAGATCTCATTT
                           CCGCGGAGGCCGGCCGGCGGGAGCATGTCGGAGGCGGGGCCGCACGCCGCGTGGTAGGCCGAGGCCACAATTGGATTAACAATCAGGAACTCGGCAGAGG
                           TTGGGCCTTTGATGACCTTCCCTGATTTGGTTTCACACATATAAAACCGCACAAACAAAAATATGTGTTCGGCGCGAACAAGTGTTGTAGCAGAGAATCA
                           GAACTATTAGCTCTGGACAGATGTATTAATTATCCCGACCCGTCAAGTGCGTCCAAACAGTGTGATCGTCGATTGTCCGAACCCGGAGACTTCTCATCAC
                           CGCGATAGTAAACTATTGATAAAAAGCTGTTGCCTCAAACCGTGCTGCGTAGTTAGGCGGGACGCGACGCTGTAGTTTACCAACTGCCACTAGCGGTTCA
                           GTCATCAAGTAGTAGCAGCCTGGCTTATAGACCGACCCACCAGCGGCCGACATGGTCAGG
MontevideoMB1015090077     CCCCTGCAAGCACAGTTGGGGGACCACGCGGCCGTGGCGCGCGGCAGACACCGCGCTGTGTCGTCCCTGCCCGCCACATAATCGTCGCAGAACTTCGATT
                           GGAGTTCATGCGGACGGCGCACCCCCGCGTGGCAACCGTGATGCGGCTCCGGAAGACCCCATCGTCGCCCCCGTACTATGCATCTCTACAATATAAGCGC
                           CGCGGGTCACTAACCTTTCAGGGTAACAATCACCGGAGAGCGTAATGACTGTTGGTAGGGGCAGGTTCCCGGTGTGAGGCGGTGCTTTCGGCGCCCGCGC
                           GGCGCTGAGATCCATTCGCTTCTCGGTAAGAAGGCACTATGAGTCAGAGCCGAACCTTGATTTCCTCGCCGGACTGGCCCCCTAGATTGTGAGCGATCCG
                           ATGAATAGGGGCAGGGTTGGCGGCCAGAGGCCGCAATCGGGTGCCTACGCTTCTACGGATCCCCCTACGGGAGCAGTTTGCAGGGTCTCGGTGTAGGTGC
                           GGCCTCGCTGTTAACTGCGGGGCGGAGGCGCCACGGGGCGTTACCCGGCGGGTTCGACCCCTACTGCCAGGTGCGACCCGGGTCGACGACCTATGGTCGG
                           AGCCTGTGTTTACGGCCCGCATCCGTGCTCTGGAACCCCCGCCTGGCCCCGCGCTCGCCCAGCAGGGTCCGGCCGAGCTCAAGTACGCACGGCGCGATTC
                           CCGACATGGTTCGGCATGCAGGCCTCCCCCCCGCGTTCGGCGCGCGGACCGTGCCGGTCCCGCCCCCCGTAATTGAAATGTACGTCTCGACCCGCACGCT
                           CCCCGCCGTACGGCTGTCAGGACGGGCAGCGCTCCTCCCCAGTCGTCATGCCATACCATTACGACAGCCCTTAGCGGGGGGGCCGCTCTAGATCTCATTT
                           CCGCGGAGGCCGGCCGGCGGGAGCATGTCGGAGGCGGGGCCGCACGCCGCGTGGTAGGCCGAGGCCACAATTGGATTAACAATCAGGAACTCGGCAGAGG
                           TTGGGCCTTTGATGACCTTCCCTGATTTGGTTTCACACATATAAAACCGCACAAACAAAAATATGTGTTCGGCGCGAACAAGTGTTGTAGCAGAGAATCA
                           GAACTATTAGCTCTGGACAGATGTATTAATTATCCCGACCCGTCAAGTGCGTCCAAACAGTGTGATCGTCGATTGTCCGAACCCGGAGACTTCTCATCAC
                           CGCGATAGTAAACTATTGATAAAAAGCTGTTGCCTCAAACCGTGCTGCGTAGTTAGGCGGGACGCGACGCTGTAGTTTACCAACTGCCACTAGCGGTTCA
                           GTCATCAAGTAGTAGCAGCCTGGCTTATAGACCGACCCACCAGCGGCCGACATGGTCAGG
MontevideoLQC10            CCCCCGCAAGCACAGTTGGGGGACTACGCGGTCATGGTACGCGGCAGACACCGCGCTGTGTCGTCCCTGCCCGCCACGCAATTGTCGCAGAACTTTGATC
                           GGAGCTCGTGAGCACGGCGCACCCCCGCGTGGCAACCGTGATGCGGCTCCGGAAGACCCCATCGTCGCCCCCGTACTATGCATCTCTACAATATAAGCGC
                           CGCGGGTCACTAACCTTTCAGGGTAACAATCACCGGAGAGCGTAATGACTGTTGGTAGGGGTAGGTTCCTGGTGTGTGGCGCTGCCTTCGGCGCCCGCGC
                           GGCGCTGAGATCCATTCGCTTCTCGGTAAGAAGGCACTATGAAACAGAGCCGAACCTTGATTTCCTCGCCGAGCTGGTCCCCGAGATTGTGAGCGATCCG
                           ATGAATAGGGGCAGGGTTGACGGCCGGGGGTCGCAATCGGGTGCCTACGCTTCTACGGATCCCCCCACGGGTGCGGTCTGCAGGGTCTCGTTGCAAATGC
                           GGCCCCGCTGTTAGCTACCGGGCGGAGGCGCCACGGGGCGTTACCCGGCGGGTTCGACCCCTACTGCCAGGTGCGACCCGGGTCGACGACCTATGGTCGG
                           AGCCTGTGTTTACGGCCCGCATCCGTGCTCTGGAACCCCCGCCTGGCCCCGCGCTCGCCCAGCAGGGTCCGGCCGAGCTCAAGTAAGCACGGCGCGTTTC
                           CTGTCATGGTTCGGCATGCAGGCCTCCCCCCCGCGTTCGGCGCGCGGACCGTGCCGGTCCCGCCCCCCGTAATTGAAATGTACGTCTCGACCCGCACGCT
                           CCCCGCCGTACGGCTGTCAGGACGGGCAGCGCTCCTCCCCAGTCGTCATGCCGCGTTACCGTGGCGGTTTTCGGCGGGTGCACTTCTCTAGATCTCATTT
                           CCGCGGAGGCCGGCCGGCGGGAGCATGTCGGAGGCGGGGCCGCACGCCACGTGGTAGGCCGAGGCCACAACTGGATTAACAATCAGGAACTCGGCAGAGG
                           TTGGGCCTTCGGCGGCCGCTATCAATTTGGCTTTACACATCTAAAACCGCAAGTATAGATGAGCGTGTGTAGGACGATCTGAAGTTGAAGCAGAAGCCCA
                           AACCCATTAATCATGGACCGACGCAGTAATTATCCCGACCCGTCAAGTGCGTCCAAACAGTGTGATCGTCGATTGTCCGAACCCGGAGACTTCTCATCAC
                           CGCGATAGTAAACTATTGATAAAAAGCTGTTGCCTCAAACCGTGCTGCGTAGTTAGGCGGGACGCGACGCTGTAGTTTACCAACTGCCACTAACAGCTCA
                           GCCCTTAAGTAGTAGCAGCCTGGCTGACAGGCCGACCCACTGGCGGCCGACATGGTCAGG
MontevideoIA2010008287     CCCCTGCAAGCACAGTTGGGGGACCACGCGGCCGTGGCGCGCGGCAGACACCGCGCTGTGTCGTCCCTGCCCGCCACATAATCGTCGCAGAACTTCGATT
                           GGAGTTCATGCGGACGGCGCACCCCCGCGTGGCAACCGTGATGCGGCTCCGGAAGACCCCATCGTCGCCCCCGTACTATGCATCTCTACAATATAAGCGC
                           CGCGGGTCACTAACCTTTCAGGGTAACAATCACCGGAGAGCGTAATGACTGTTGGTAGGGGCAGGTTCCCGGTGTGAGGCGGTGCTTTCGGCGCCCGCGC
                           GGCGCTGAGATCCATTCGCTTCTCGGTAAGAAGGCACTATGAGTCAGAGCCGAACCTTGATTTCCTCGCCGGACTGGCCCCCTAGATTGTGAGCGATCCG
                           ATGAATAGGGGCAGGGTTGGCGGCCAGAGGCCGCAATCGGGTGCCTACGCTTCTACGGATCCCCCTACGGGAGCAGTTTGCAGGGTCTCGGTGTAGGTGC
                           GGCCTCGCTGTTAACTGCGGGGCGGAGGCGCCACGGGGCGTTACCCGGCGGGTTCGACCCCTACTGCCAGGTGCGACCCGGGTCGACGACCTATGGTCGG
                           AGCCTGTGTTTACGGCCCGCATCCGTGCTCTGGAACCCCCGCCTGGCCCCGCGCTCGCCCAGCAGGGTCCGGCCGAGCTCAAGTACGCACGGCGCGATTC
                           CCGACATGGTTCGGCATGCAGGCCTCCCCCCCGCGTTCGGCGCGCGGACCGTGCCGGTCCCGCCCCCCGTAATTGAAATGTACGTCTCGACCCGCACGCT
                           CCCCGCCGTACGGCTGTCAGGACGGGCAGCGCTCCTCCCCAGTCGTCATGCCATACCATTACGACAGCCCTTAGCGGGGGGGCCGCTCTAGATCTCATTT
                           CCGCGGAGGCCGGCCGGCGGGAGCATGTCGGAGGCGGGGCCGCACGCCGCGTGGTAGGCCGAGGCCACAATTGGATTAACAATCAGGAACTCGGCAGAGG
                           TTGGGCCTTTGATGACCTTCCCTGATTTGGTTTCACACATATAAAACCGCACAAACAAAAATATGTGTTCGGCGCGAACAAGTGTTGTAGCAGAGAATCA
                           GAACTATTAGCTCTGGACAGATGTATTAATTATCCCGACCCGTCAAGTGCGTCCAAACAGTGTGATCGTCGATTGTCCGAACCCGGAGACTTCTCATCAC
                           CGCGATAGTAAACTATTGATAAAAAGCTGTTGCCTCAAACCGTGCTGCGTAGTTAGGCGGGACGCGACGCTGTAGTTTACCAACTGCCACTAGCGGTTCA
                           GTCATCAAGTAGTAGCAGCCTGGCTTATAGACCGACCCACCAGCGGCCGACATGGTCAGG
MontevideoIA2010008286     CCCCTGCAAGCACAGTTGGGGGACCACGCGGCCGTGGCGCGCGGCAGACACCGCGCTGTGTCGTCCCTGCCCGCCACATAATCGTCGCAGAACTTCGATT
                           GGAGTTCATGCGGACGGCGCACCCCCGCGTGGCAACCGTGATGCGGCTCCGGAAGACCCCATCGTCGCCCCCGTACTATGCATCTCTACAATATAAGCGC
                           CGCGGGTCACTAACCTTTCAGGGTAACAATCACCGGAGAGCGTAATGACTGTTGGTAGGGGCAGGTTCCCGGTGTGAGGCGGTGCTTTCGGCGCCCGCGC
                           GGCGCTGAGATCCATTCGCTTCTCGGTAAGAAGGCACTATGAGTCAGAGCCGAACCTTGATTTCCTCGCCGGACTGGCCCCCTAGATTGTGAGCGATCCG
                           ATGAATAGGGGCAGGGTTGGCGGCCAGAGGCCGCAATCGGGTGCCTACGCTTCTACGGATCCCCCTACGGGAGCAGTTTGCAGGGTCTCGGTGTAGGTGC
                           GGCCTCGCTGTTAACTGCGGGGCGGAGGCGCCACGGGGCGTTACCCGGCGGGTTCGACCCCTACTGCCAGGTGCGACCCGGGTCGACGACCTATGGTCGG
                           AGCCTGTGTTTACGGCCCGCATCCGTGCTCTGGAACCCCCGCCTGGCCCCGCGCTCGCCCAGCAGGGTCCGGCCGAGCTCAAGTACGCACGGCGCGATTC
                           CCGACATGGTTCGGCATGCAGGCCTCCCCCCCGCGTTCGGCGCGCGGACCGTGCCGGTCCCGCCCCCCGTAATTGAAATGTACGTCTCGACCCGCACGCT
                           CCCCGCCGTACGGCTGTCAGGACGGGCAGCGCTCCTCCCCAGTCGTCATGCCATACCATTACGACAGCCCTTAGCGGGGGGGCCGCTCTAGATCTCATTT
                           CCGCGGAGGCCGGCCGGCGGGAGCATGTCGGAGGCGGGGCCGCACGCCGCGTGGTAGGCCGAGGCCACAATTGGATTAACAATCAGGAACTCGGCAGAGG
                           TTGGGCCTTTGATGACCTTCCCTGATTTGGTTTCACACATATAAAACCGCACAAACAAAAATATGTGTTCGGCGCGAACAAGTGTTGTAGCAGAGAATCA
                           GAACTATTAGCTCTGGACAGATGTATTAATTATCCCGACCCGTCAAGTGCGTCCAAACAGTGTGATCGTCGATTGTCCGAACCCGGAGACTTCTCATCAC
                           CGCGATAGTAAACTATTGATAAAAAGCTGTTGCCTCAAACCGTGCTGCGTAGTTAGGCGGGACGCGACGCTGTAGTTTACCAACTGCCACTAGCGGTTCA
                           GTCATCAAGTAGTAGCAGCCTGGCTTATAGACCGACCCACCAGCGGCCGACATGGTCAGG
MontevideoIA2010008285     CCCCTGCAAGCACAGTTGGGGGACCACGCGGCCGTGGCGCGCGGCAGACACCGCGCTGTGTCGTCCCTGCCCGCCACATAATCGTCGCAGAACTTCGATT
                           GGAGTTCATGCGGACGGCGCACCCCCGCGTGGCAACCGTGATGCGGCTCCGGAAGACCCCATCGTCGCCCCCGTACTATGCATCTCTACAATATAAGCGC
                           CGCGGGTCACTAACCTTTCAGGGTAACAATCACCGGAGAGCGTAATGACTGTTGGTAGGGGCAGGTTCCCGGTGTGAGGCGGTGCTTTCGGCGCCCGCGC
                           GGCGCTGAGATCCATTCGCTTCTCGGTAAGAAGGCACTATGAGTCAGAGCCGAACCTTGATTTCCTCGCCGGACTGGCCCCCTAGATTGTGAGCGATCCG
                           ATGAATAGGGGCAGGGTTGGCGGCCAGAGGCCGCAATCGGGTGCCTACGCTTCTACGGATCCCCCTACGGGAGCAGTTTGCAGGGTCTCGGTGTAGGTGC
                           GGCCTCGCTGTTAACTGCGGGGCGGAGGCGCCACGGGGCGTTACCCGGCGGGTTCGACCCCTACTGCCAGGTGCGACCCGGGTCGACGACCTATGGTCGG
                           AGCCTGTGTTTACGGCCCGCATCCGTGCTCTGGAACCCCCGCCTGGCCCCGCGCTCGCCCAGCAGGGTCCGGCCGAGCTCAAGTACGCACGGCGCGATTC
                           CCGACATGGTTCGGCATGCAGGCCTCCCCCCCGCGTTCGGCGCGCGGACCGTGCCGGTCCCGCCCCCCGTAATTGAAATGTACGTCTCGACCCGCACGCT
                           CCCCGCCGTACGGCTGTCAGGACGGGCAGCGCTCCTCCCCAGTCGTCATGCCATACCATTACGACAGCCCTTAGCGGGGGGGCCGCTCTAGATCTCATTT
                           CCGCGGAGGCCGGCCGGCGGGAGCATGTCGGAGGCGGGGCCGCACGCCGCGTGGTAGGCCGAGGCCACAATTGGATTAACAATCAGGAACTCGGCAGAGG
                           TTGGGCCTTTGATGACCTTCCCTGATTTGGTTTCACACATATAAAACCGCACAAACAAAAATATGTGTTCGGCGCGAACAAGTGTTGTAGCAGAGAATCA
                           GAACTATTAGCTCTGGACAGATGTATTAATTATCCCGACCCGTCAAGTGCGTCCAAACAGTGTGATCGTCGATTGTCCGAACCCGGAGACTTCTCATCAC
                           CGCGATAGTAAACTATTGATAAAAAGCTGTTGCCTCAAACCGTGCTGCGTAGTTAGGCGGGACGCGACGCTGTAGTTTACCAACTGCCACTAGCGGTTCA
                           GTCATCAAGTAGTAGCAGCCTGGCTTATAGACCGACCCACCAGCGGCCGACATGGTCAGG
MontevideoIA2010008284     CCCCTGCAAGCACAGTTGGGGGACCACGCGGCCGTGGCGCGCGGCAGACACCGCGCTGTGTCGTCCCTGCCCGCCACATAATCGTCGCAGAACTTCGATT
                           GGAGTTCATGCGGACGGCGCACCCCCGCGTGGCAACCGTGATGCGGCTCCGGAAGACCCCATCGTCGCCCCCGTACTATGCATCTCTACAATATAAGCGC
                           CGCGGGTCACTAACCTTTCAGGGTAACAATCACCGGAGAGCGTAATGACTGTTGGTAGGGGCAGGTTCCCGGTGTGAGGCGGTGCTTTCGGCGCCCGCGC
                           GGCGCTGAGATCCATTCGCTTCTCGGTAAGAAGGCACTATGAGTCAGAGCCGAACCTTGATTTCCTCGCCGGACTGGCCCCCTAGATTGTGAGCGATCCG
                           ATGAATAGGGGCAGGGTTGGCGGCCAGAGGCCGCAATCGGGTGCCTACGCTTCTACGGATCCCCCTACGGGAGCAGTTTGCAGGGTCTCGGTGTAGGTGC
                           GGCCTCGCTGTTAACTGCGGGGCGGAGGCGCCACGGGGCGTTACCCGGCGGGTTCGACCCCTACTGCCAGGTGCGACCCGGGTCGACGACCTATGGTCGG
                           AGCCTGTGTTTACGGCCCGCATCCGTGCTCTGGAACCCCCGCCTGGCCCCGCGCTCGCCCAGCAGGGTCCGGCCGAGCTCAAGTACGCACGGCGCGATTC
                           CCGACATGGTTCGGCATGCAGGCCTCCCCCCCGCGTTCGGCGCGCGGACCGTGCCGGTCCCGCCCCCCGTAATTGAAATGTACGTCTCGACCCGCACGCT
                           CCCCGCCGTACGGCTGTCAGGACGGGCAGCGCTCCTCCCCAGTCGTCATGCCATACCATTACGACAGCCCTTAGCGGGGGGGCCGCTCTAGATCTCATTT
                           CCGCGGAGGCCGGCCGGCGGGAGCATGTCGGAGGCGGGGCCGCACGCCGCGTGGTAGGCCGAGGCCACAATTGGATTAACAATCAGGAACTCGGCAGAGG
                           TTGGGCCTTTGATGACCTTCCCTGATTTGGTTTCACACATATAAAACCGCACAAACAAAAATATGTGTTCGGCGCGAACAAGTGTTGTAGCAGAGAATCA
                           GAACTATTAGCTCTGGACAGATGTATTAATTATCCCGACCCGTCAAGTGCGTCCAAACAGTGTGATCGTCGATTGTCCGAACCCGGAGACTTCTCATCAC
                           CGCGATAGTAAACTATTGATAAAAAGCTGTTGCCTCAAACCGTGCTGCGTAGTTAGGCGGGACGCGACGCTGTAGTTTACCAACTGCCACTAGCGGTTCA
                           GTCATCAAGTAGTAGCAGCCTGGCTTATAGACCGACCCACCAGCGGCCGACATGGTCAGG
MontevideoIA2010008283     CCCCTGCAAGCACAGTTGGGGGACCACGCGGCCGTGGCGCGCGGCAGACACCGCGCTGTGTCGTCCCTGCCCGCCACATAATCGTCGCAGAACTTCGATT
                           GGAGTTCATGCGGACGGCGCACCCCCGCGTGGCAACCGTGATGCGGCTCCGGAAGACCCCATCGTCGCCCCCGTACTATGCATCTCTACAATATAAGCGC
                           CGCGGGTCACTAACCTTTCAGGGTAACAATCACCGGAGAGCGTAATGACTGTTGGTAGGGGCAGGTTCCCGGTGTGAGGCGGTGCTTTCGGCGCCCGCGC
                           GGCGCTGAGATCCATTCGCTTCTCGGTAAGAAGGCACTATGAGTCAGAGCCGAACCTTGATTTCCTCGCCGGACTGGCCCCCTAGATTGTGAGCGATCCG
                           ATGAATAGGGGCAGGGTTGGCGGCCAGAGGCCGCAATCGGGTGCCTACGCTTCTACGGATCCCCCTACGGGAGCAGTTTGCAGGGTCTCGGTGTAGGTGC
                           GGCCTCGCTGTTAACTGCGGGGCGGAGGCGCCACGGGGCGTTACCCGGCGGGTTCGACCCCTACTGCCAGGTGCGACCCGGGTCGACGACCTATGGTCGG
                           AGCCTGTGTTTACGGCCCGCATCCGTGCTCTGGAACCCCCGCCTGGCCCCGCGCTCGCCCAGCAGGGTCCGGCCGAGCTCAAGTACGCACGGCGCGATTC
                           CCGACATGGTTCGGCATGCAGGCCTCCCCCCCGCGTTCGGCGCGCGGACCGTGCCGGTCCCGCCCCCCGTAATTGAAATGTACGTCTCGACCCGCACGCT
                           CCCCGCCGTACGGCTGTCAGGACGGGCAGCGCTCCTCCCCAGTCGTCATGCCATACCATTACGACAGCCCTTAGCGGGGGGGCCGCTCTAGATCTCATTT
                           CCGCGGAGGCCGGCCGGCGGGAGCATGTCGGAGGCGGGGCCGCACGCCGCGTGGTAGGCCGAGGCCACAATTGGATTAACAATCAGGAACTCGGCAGAGG
                           TTGGGCCTTTGATGACCTTCCCTGATTTGGTTTCACACATATAAAACCGCACAAACAAAAATATGTGTTCGGCGCGAACAAGTGTTGTAGCAGAGAATCA
                           GAACTATTAGCTCTGGACAGATGTATTAATTATCCCGACCCGTCAAGTGCGTCCAAACAGTGTGATCGTCGATTGTCCGAACCCGGAGACTTCTCATCAC
                           CGCGATAGTAAACTATTGATAAAAAGCTGTTGCCTCAAACCGTGCTGCGTAGTTAGGCGGGACGCGACGCTGTAGTTTACCAACTGCCACTAGCGGTTCA
                           GTCATCAAGTAGTAGCAGCCTGGCTTATAGACCGACCCACCAGCGGCCGACATGGTCAGG
MontevideoIA2010008282     CCCCTGCAAGCACAGTTGGGGGACCACGCGGCCGTGGCGCGCGGCAGACACCGCGCTGTGTCGTCCCTGCCCGCCACATAATCGTCGCAGAACTTCGATT
                           GGAGTTCATGCGGACGGCGCACCCCCGCGTGGCAACCGTGATGCGGCTCCGGAAGACCCCATCGTCGCCCCCGTACTATGCATCTCTACAATATAAGCGC
                           CGCGGGTCACTAACCTTTCAGGGTAACAATCACCGGAGAGCGTAATGACTGTTGGTAGGGGCAGGTTCCCGGTGTGAGGCGGTGCTTTCGGCGCCCGCGC
                           GGCGCTGAGATCCATTCGCTTCTCGGTAAGAAGGCACTATGAGTCAGAGCCGAACCTTGATTTCCTCGCCGGACTGGCCCCCTAGATTGTGAGCGATCCG
                           ATGAATAGGGGCAGGGTTGGCGGCCAGAGGCCGCAATCGGGTGCCTACGCTTCTACGGATCCCCCTACGGGAGCAGTTTGCAGGGTCTCGGTGTAGGTGC
                           GGCCTCGCTGTTAACTGCGGGGCGGAGGCGCCACGGGGCGTTACCCGGCGGGTTCGACCCCTACTGCCAGGTGCGACCCGGGTCGACGACCTATGGTCGG
                           AGCCTGTGTTTACGGCCCGCATCCGTGCTCTGGAACCCCCGCCTGGCCCCGCGCTCGCCCAGCAGGGTCCGGCCGAGCTCAAGTACGCACGGCGCGATTC
                           CCGACATGGTTCGGCATGCAGGCCTCCCCCCCGCGTTCGGCGCGCGGACCGTGCCGGTCCCGCCCCCCGTAATTGAAATGTACGTCTCGACCCGCACGCT
                           CCCCGCCGTACGGCTGTCAGGACGGGCAGCGCTCCTCCCCAGTCGTCATGCCATACCATTACGACAGCCCTTAGCGGGGGGGCCGCTCTAGATCTCATTT
                           CCGCGGAGGCCGGCCGGCGGGAGCATGTCGGAGGCGGGGCCGCACGCCGCGTGGTAGGCCGAGGCCACAATTGGATTAACAATCAGGAACTCGGCAGAGG
                           TTGGGCCTTTGATGACCTTCCCTGATTTGGTTTCACACATATAAAACCGCACAAACAAAAATATGTGTTCGGCGCGAACAAGTGTTGTAGCAGAGAATCA
                           GAACTATTAGCTCTGGACAGATGTATTAATTATCCCGACCCGTCAAGTGCGTCCAAACAGTGTGATCGTCGATTGTCCGAACCCGGAGACTTCTCATCAC
                           CGCGATAGTAAACTATTGATAAAAAGCTGTTGCCTCAAACCGTGCTGCGTAGTTAGGCGGGACGCGACGCTGTAGTTTACCAACTGCCACTAGCGGTTCA
                           GTCATCAAGTAGTAGCAGCCTGGCTTATAGACCGACCCACCAGCGGCCGACATGGTCAGG
MontevideoIA2009159199     CCCCTGCAAGCACAGTTGGGGGACCACGCGGCCGTGGCGCGCGGCAGACACCGCGCTGTGTCGTCCCTGCCCGCCACATAATCGTCGCAGAACTTCGATT
                           GGAGTTCATGCGGACGGCGCACCCCCGCGTGGCAACCGTGATGCGGCTCCGGAAGACCCCATCGTCGCCCCCGTACTATGCATCTCTACAATATAAGCGC
                           CGCGGGTCACTAACCTTTCAGGGTAACAATCACCGGAGAGCGTAATGACTGTTGGTAGGGGCAGGTTCCCGGTGTGAGGCGGTGCTTTCGGCGCCCGCGC
                           GGCGCTGAGATCCATTCGCTTCTCGGTAAGAAGGCACTATGAGTCAGAGCCGAACCTTGATTTCCTCGCCGGACTGGCCCCCTAGATTGTGAGCGATCCG
                           ATGAATAGGGGCAGGGTTGGCGGCCAGAGGCCGCAATCGGGTGCCTACGCTTCTACGGATCCCCCTACGGGAGCAGTTTGCAGGGTCTCGGTGTAGGTGC
                           GGCCTCGCTGTTAACTGCGGGGCGGAGGCGCCACGGGGCGTTACCCGGCGGGTTCGACCCCTACTGCCAGGTGCGACCCGGGTCGACGACCTATGGTCGG
                           AGCCTGTGTTTACGGCCCGCATCCGTGCTCTGGAACCCCCGCCTGGCCCCGCGCTCGCCCAGCAGGGTCCGGCCGAGCTCAAGTACGCACGGCGCGATTC
                           CCGACATGGTTCGGCATGCAGGCCTCCCCCCCGCGTTCGGCGCGCGGACCGTGCCGGTCCCGCCCCCCGTAATTGAAATGTACGTCTCGACCCGCACGCT
                           CCCCGCCGTACGGCTGTCAGGACGGGCAGCGCTCCTCCCCAGTCGTCATGCCATACCATTACGACAGCCCTTAGCGGGGGGGCCGCTCTAGATCTCATTT
                           CCGCGGAGGCCGGCCGGCGGGAGCATGTCGGAGGCGGGGCCGCACGCCGCGTGGTAGGCCGAGGCCACAATTGGATTAACAATCAGGAACTCGGCAGAGG
                           TTGGGCCTTTGATGACCTTCCCTGATTTGGTTTCACACATATAAAACCGCACAAACAAAAATATGTGTTCGGCGCGAACAAGTGTTGTAGCAGAGAATCA
                           GAACTATTAGCTCTGGACAGATGTATTAATTATCCCGACCCGTCAAGTGCGTCCAAACAGTGTGATCGTCGATTGTCCGAACCCGGAGACTTCTCATCAC
                           CGCGATAGTAAACTATTGATAAAAAGCTGTTGCCTCAAACCGTGCTGCGTAGTTAGGCGGGACGCGACGCTGTAGTTTACCAACTGCCACTAGCGGTTCA
                           GTCATCAAGTAGTAGCAGCCTGGCTTATAGACCGACCCACCAGCGGCCGACATGGTCAGG
MontevideoCT02035327       CCCCTGCAAGCACAGTTGGGGGACCACGCGGCCGTGGCGCGCGGCAGACACCGCGCTGTGTCGTCCCTGCCCGCCACATAATCGTCGCAGAACTTCGATT
                           GGAGTTCATGCGGACGGCGCACCCCCGCGTGGCAACCGTGATGCGGCTCCGGAAGACCCCATCGTCGCCCCCGTACTATGCATCTCTACAATATAAGCGC
                           CGCGGGTCACTAACCTTTCAGGGTAACAATCACCGGAGAGCGTAATGACTGTTGGTAGGGGCAGGTTCCCGGTGTGAGGCGGTGCTTTC???????????
                           ????CTGAGATCCATTCGCTTCTCGGTAAGAAGGCACTATGAGTCAGAGCCGAACCTTGATTTCCTCGCCGGACTGGCCCCCTAGATTGTGAGCGATCCG
                           ATGAATAGGGGCAGGGTTGGCGGCCAGAGGCCGCAATCGGGTGCCTACGCTTCTACGGATCCCCCTACGGGAGCAGTTTGCAGGGTCTCGGTGTAGGTGC
                           GGCCTCGCTGTTAACTGCGGGGCGGAGGCGCCACGGGGCGTTACCCGGCGGGTTCGACCCCTACTGCCAGGTGCGACCCGGGTCGACGACCTATGGTCGG
                           AGCCTGTGTTTACGGCCCGCATCCGTGCTCTGGAACCCCCGCCTGGCCCCGCGCTCGCCCAGCAGGGTCCGGCCGAGCTCAAGTACGCACGGCGCGATTC
                           CCGACATGGTTCGGCATGCAGGCCTCCCCCCCGCGTTCGGCGCGCGGACCGTGCCGGTCCCGCCCCCCGTAATTGAAATGTACGTCTCGACCCGCACGCT
                           CCCCGCCGTACGGCTGTCAGGACGGGCAGCGCTCCTCCCCAGTCGTCATGCCATACCATTACGACAGCCCTTAGCGGGGGGGCCGCTCTAGATCTCATTT
                           CCGCGGAGGCCGGCCGGCGGGAGCATGTCGGAGGCGGGGCCGCACGCCGCGTGGTAGGCCGAGGCCACAATTGGATTAACAATCAGGAACTCGGCAGAGG
                           TTGGGCCTTTGATGACCTTCCCTGATTTGGTTTCACACATATAAAACCGCACAAACAAAAATATGTGTTCGGCGCGAACAAGTGTTGTAGCAGAGAATCA
                           GAACTATTAGCTCTGGACAGATGTATTAATTATCCCGACCCGTCAAGTGCGTCCAAACAGTGTGATCGTCGATTGTCCGAACCCGGAGACTTCTCATCAC
                           CGCGATAGTAAACTATTGATAAAAAGCTGTTGCCTCAAACCGTGCTGCGTAGTTAGGCGGGACGCGACGCTGTAGTTTACCAACTGCCACTAGCGGTTCA
                           GTCATCAAGTAGTAGCAGCCTGGCTTATAGACCGACCCACCAGCGGCCGACATGGTCAGG
MontevideoCT02035321       CCCCTGCAAGCACAGTTGGGGGACCACGCGGCCGTGGCGCGCGGCAGACACCGCGCTGTGTCGTCCCTGCCCGCCACATAATCGTCGCAGAACTTCGATT
                           GGAGTTCATGCGGACGGCGCACCCCCGCGTGGCAACCGTGATGCGGCTCCGGAAGACCCCATCGTCGCCCCCGTACTATGCATCTCTACAATATAAGCGC
                           CGCGGGTCACTAACCTTTCAGGGTAACAATCACCGGAGAGCGTAATGACTGTTGGTAGGGGCAGGTTCCCGGTGTGAGGCGGTGCTTTCGGCGCCCGCGC
                           GGCGCTGAGATCCATTCGCTTCTCGGTAAGAAGGCACTATGAGTCAGAGCCGAACCTTGATTTCCTCGCCGGACTGGCCCCCTAGATTGTGAGCGATCCG
                           ATGAATAGGGGCAGGGTTGGCGGCCAGAGGCCGCAATCGGGTGCCTACGCTTCTACGGATCCCCCTACGGGAGCAGTTTGCAGGGTCTCGGTGTAGGTGC
                           GGCCTCGCTGTTAACTGCGGGGCGGAGGCGCCACGGGGCGTTACCCGGCGGGTTCGACCCCTACTGCCAGGTGCGACCCGGGTCGACGACCTATGGTCGG
                           AGCCTGTGTTTACGGCCCGCATCCGTGCTCTGGAACCCCCGCCTGGCCCCGCGCTCGCCCAGCAGGGTCCGGCCGAGCTCAAGTACGCACGGCGCGATTC
                           CCGACATGGTTCGGCATGCAGGCCTCCCCCCCGCGTTCGGCGCGCGGACCGTGCCGGTCCCGCCCCCCGTAATTGAAATGTACGTCTCGACCCGCACGCT
                           CCCCGCCGTACGGCTGTCAGGACGGGCAGCGCTCCTCCCCAGTCGTCATGCCATACCATTACGACAGCCCTTAGCGGGGGGGCCGCTCTAGATCTCATTT
                           CCGCGGAGGCCGGCCGGCGGGAGCATGTCGGAGGCGGGGCCGCACGCCGCGTGGTAGGCCGAGGCCACAATTGGATTAACAATCAGGAACTCGGCAGAGG
                           TTGGGCCTTTGATGACCTTCCCTGATTTGGTTTCACACATATAAAACCGCACAAACAAAAATATGTGTTCGGCGCGAACAAGTGTTGTAGCAGAGAATCA
                           GAACTATTAGCTCTGGACAGATGTATTAATTATCCCGACCCGTCAAGTGCGTCCAAACAGTGTGATCGTCGATTGTCCGAACCCGGAGACTTCTCATCAC
                           CGCGATAGTAAACTATTGATAAAAAGCTGTTGCCTCAAACCGTGCTGCGTAGTTAGGCGGGACGCGACGCTGTAGTTTACCAACTGCCACTAGCGGTTCA
                           GTCATCAAGTAGTAGCAGCCTGGCTTATAGACCGACCCACCAGCGGCCGACATGGTCAGG
MontevideoCT02035320       CCCCTGCAAGCACAGTTGGGGGACCACGCGGCCGTGGCGCGCGGCAGACACCGCGCTGTGTCGTCCCTGCCCGCCACATAATCGTCGCAGAACTTCGATT
                           GGAGTTCATGCGGACGGCGCACCCCCGCGTGGCAACCGTGATGCGGCTCCGGAAGACCCCATCGTCGCCCCCGTACTATGCATCTCTACAATATAAGCGC
                           CGCGGGTCACTAACCTTTCAGGGTAACAATCACCGGAGAGCGTAATGACTGTTGGTAGGGGCAGGTTCCCGGTGTGAGGCGGTGCTTTCGGCGCCCGCGC
                           GGCGCTGAGATCCATTCGCTTCTCGGTAAGAAGGCACTATGAGTCAGAGCCGAACCTTGATTTCCTCGCCGGACTGGCCCCCTAGATTGTGAGCGATCCG
                           ATGAATAGGGGCAGGGTTGGCGGCCAGAGGCCGCAATCGGGTGCCTACGCTTCTACGGATCCCCCTACGGGAGCAGTTTGCAGGGTCTCGGTGTAGGTGC
                           GGCCTCGCTGTTAACTGCGGGGCGGAGGCGCCACGGGGCGTTACCCGGCGGGTTCGACCCCTACTGCCAGGTGCGACCCGGGTCGACGACCTATGGTCGG
                           AGCCTGTGTTTACGGCCCGCATCCGTGCTCTGGAACCCCCGCCTGGCCCCGCGCTCGCCCAGCAGGGTCCGGCCGAGCTCAAGTACGCACGGCGCGATTC
                           CCGACATGGTTCGGCATGCAGGCCTCCCCCCCGCGTTCGGCGCGCGGACCGTGCCGGTCCCGCCCCCCGTAATTGAAATGTACGTCTCGACCCGCACGCT
                           CCCCGCCGTACGGCTGTCAGGACGGGCAGCGCTCCTCCCCAGTCGTCATGCCATACCATTACGACAGCCCTTAGCGGGGGGGCCGCTCTAGATCTCATTT
                           CCGCGGAGGCCGGCCGGCGGGAGCATGTCGGAGGCGGGGCCGCACGCCGCGTGGTAGGCCGAGGCCACAATTGGATTAACAATCAGGAACTCGGCAGAGG
                           TTGGGCCTTTGATGACCTTCCCTGATTTGGTTTCACACATATAAAACCGCACAAACAAAAATATGTGTTCGGCGCGAACAAGTGTTGTAGCAGAGAATCA
                           GAACTATTAGCTCTGGACAGATGTATTAATTATCCCGACCCGTCAAGTGCGTCCAAACAGTGTGATCGTCGATTGTCCGAACCCGGAGACTTCTCATCAC
                           CGCGATAGTAAACTATTGATAAAAAGCTGTTGCCTCAAACCGTGCTGCGTAGTTAGGCGGGACGCGACGCTGTAGTTTACCAACTGCCACTAGCGGTTCA
                           GTCATCAAGTAGTAGCAGCCTGGCTTATAGACCGACCCACCAGCGGCCGACATGGTCAGG
MontevideoCT02035318       CCCCTGCAAGCACAGTTGGGGGACCACGCGGCCGTGGCGCGCGGCAGACACCGCGCTGTGTCGTCCCTGCCCGCCACATAATCGTCGCAGAACTTCGATT
                           GGAGTTCATGCGGACGGCGCACCCCCGCGTGGCAACCGTGATGCGGCTCCGGAAGACCCCATCGTCGCCCCCGTACTATGCATCTCTACAATATAAGCGC
                           CGCGGGTCACTAACCTTTCAGGGTAACAATCACCGGAGAGCGTAATGACTGTTGGTAGGGGCAGGTTCCCGGTGTGAGGCGGTGCTTTCGGCGCCCGCGC
                           GGCGCTGAGATCCATTCGCTTCTCGGTAAGAAGGCACTATGAGTCAGAGCCGAACCTTGATTTCCTCGCCGGACTGGCCCCCTAGATTGTGAGCGATCCG
                           ATGAATAGGGGCAGGGTTGGCGGCCAGAGGCCGCAATCGGGTGCCTACGCTTCTACGGATCCCCCTACGGGAGCAGTTTGCAGGGTCTCGGTGTAGGTGC
                           GGCCTCGCTGTTAACTGCGGGGCGGAGGCGCCACGGGGCGTTACCCGGCGGGTTCGACCCCTACTGCCAGGTGCGACCCGGGTCGACGACCTATGGTCGG
                           AGCCTGTGTTTACGGCCCGCATCCGTGCTCTGGAACCCCCGCCTGGCCCCGCGCTCGCCCAGCAGGGTCCGGCCGAGCTCAAGTACGCACGGCGCGATTC
                           CCGACATGGTTCGGCATGCAGGCCTCCCCCCCGCGTTCGGCGCGCGGACCGTGCCGGTCCCGCCCCCCGTAATTGAAATGTACGTCTCGACCCGCACGCT
                           CCCCGCCGTACGGCTGTCAGGACGGGCAGCGCTCCTCCCCAGTCGTCATGCCATACCATTACGACAGCCCTTAGCGGGGGGGCCGCTCTAGATCTCATTT
                           CCGCGGAGGCCGGCCGGCGGGAGCATGTCGGAGGCGGGGCCGCACGCCGCGTGGTAGGCCGAGGCCACAATTGGATTAACAATCAGGAACTCGGCAGAGG
                           TTGGGCCTTTGATGACCTTCCCTGATTTGGTTTCACACATATAAAACCGCACAAACAAAAATATGTGTTCGGCGCGAACAAGTGTTGTAGCAGAGAATCA
                           GAACTATTAGCTCTGGACAGATGTATTAATTATCCCGACCCGTCAAGTGCGTCCAAACAGTGTGATCGTCGATTGTCCGAACCCGGAGACTTCTCATCAC
                           CGCGATAGTAAACTATTGATAAAAAGCTGTTGCCTCAAACCGTGCTGCGTAGTTAGGCGGGACGCGACGCTGTAGTTTACCAACTGCCACTAGCGGTTCA
                           GTCATCAAGTAGTAGCAGCCTGGCTTATAGACCGACCCACCAGCGGCCGACATGGTCAGG
MontevideoCT02035278       CCCCTGCAAGCACAGTTGGGGGACCACGCGGCCGTGGCGCGCGGCAGACACCGCGCTGTGTCGTCCCTGCCCGCCACATAATCGTCGCAGAACTTCGATT
                           GGAGTTCATGCGGACGGCGCACCCCCGCGTGGCAACCGTGATGCGGCTCCGGAAGACCCCATCGTCGCCCCCGTACTATGCATCTCTACAATATAAGCGC
                           CGCGGGTCACTAACCTTTCAGGGTAACAATCACCGGAGAGCGTAATGACTGTTGGTAGGGGCAGGTTCCCGGTGTGAGGCGGTGCTTTCGGCGCCCGCGC
                           GGCGCTGAGATCCATTCGCTTCTCGGTAAGAAGGCACTATGAGTCAGAGCCGAACCTTGATTTCCTCGCCGGACTGGCCCCCTAGATTGTGAGCGATCCG
                           ATGAA????????????????????AGAGGCCGCAATCGGGTGCCTACGCTTCTACGGATCCCCCTACGGGAGCAGTTTGCAGGGTCTCGGTGTAGGTGC
                           GGCCTCGCTGTTAACTGCGGGGCGGAGGCGCCACGGGGCGTTACCCGGCGGGTTCGACCCCTACTGCCAGGTGCGACCCGGGTCGACGACCTATGGTCGG
                           AGCCTGTGTTTACGGCCCGCATCCGTGCTCTGGAACCCCCGCCTGGCCCCGCGCTCGCCCAGCAGGGTCCGGCCGAGCTCAAGTACGCACGGCGCGATTC
                           CCGACATGGTTCGGCATGCAGGCCTCCCCCCCGCGTTCGGCGCGCGGACCGTGCCGGTCCCGCCCCCCGTAATTGAAATGTACGTCTCGACCCGCACGCT
                           CCCCGCCGTACGGCTGTCAGGACGGGCAGCGCTCCTCCCCAGTCGTCATGCCATACCATTACGACAGCCCTTAGCGGGGGGGCCGCTCTAGATCTCATTT
                           CCGCGGAGGCCGGCCGGCGGGAGCATGTCGGAGGCGGGGCCGCACGCCGCGTGGTAGGCCGAGGCCACAATTGGATTAACAATCAGGAACTCGGCAGAGG
                           TTGGGCCTTTGATGACCTTCCCTGATTTGGTTTCACACATATAAAACCGCACAAACAAAAATATGTGTTCGGCGCGAACAAGTGTTGTAGCAGAGAATCA
                           GAACTATTAGCTCTGGACAGATGTATTAATTATCCCGACCCGTCAAGTGCGTCCAAACAGTGTGATCGTCGATTGTCCGAACCCGGAGACTTCTCATCAC
                           CGCGATAGTAAACTATTGATAAAAAGCTGTTGCCTCAAACCGTGCTGCGTAGTTAGGCGGGACGCGACGCTGTAGTTTACCAACTGCCACTAGCGGTTCA
                           GTCATCAAGTAGTAGCAGCCTGGCTTATAGACCGACCCACCAGCGGCCGACATGGTCAGG
MontevideoCASC09SCPH15965  CCCCTGCAAGCACAGTTGGGGGACCACGCGGCCGTGGCGCGCGGCAGACACCGCGCTGTGTCGTCCCTGCCCGCCACATAATCGTCGCAGAACTTCGATT
                           GGAGTTCATGCGGACGGCGCACCCCCGCGTGGCAACCGTGATGCGGCTCCGGAAGACCCCATCGTCGCCCCCGTACTATGCATCTCTACAATATAAGCGC
                           CGCGGGTCACTAACCTTTCAGGGTAACAATCACCGGAGAGCGTAATGACTGTTGGTAGGGGCAGGTTCCCGGTGTGAGGCGGTGCTTTCGGCGCCCGCGC
                           GGCGCTGAGATCCATTCGCTTCTCGGTAAGAAGGCACTATGAGTCAGAGCCGAACCTTGATTTCCTCGCCGGACTGGCCCCCTAGATTGTGAGCGATCCG
                           ATGAATAGGGGCAGGGTTGGCGGCCAGAGGCCGCAATCGGGTGCCTACGCTTCTACGGATCCCCCTACGGGAGCAGTTTGCAGGGTCTCGGTGTAGGTGC
                           GGCCTCGCTGTTAACTGCGGGGCGGAGGCGCCACGGGGCGTTACCCGGCGGGTTCGACCCCTACTGCCAGGTGCGACCCGGGTCGACGACCTATGGTCGG
                           AGCCTGTGTTTACGGCCCGCATCCGTGCTCTGGAACCCCCGCCTGGCCCCGCGCTCGCCCAGCAGGGTCCGGCCGAGCTCAAGTACGCACGGCGCGATTC
                           CCGACATGGTTCGGCATGCAGGCCTCCCCCCCGCGTTCGGCGCGCGGACCGTGCCGGTCCCGCCCCCCGTAATTGAAATGTACGTCTCGACCCGCACGCT
                           CCCCGCCGTACGGCTGTCAGGACGGGCAGCGCTCCTCCCCAGTCGTCATGCCATACCATTACGACAGCCCTTAGCGGGGGGGCCGCTCTAGATCTCATTT
                           CCGCGGAGGCCGGCCGGCGGGAGCATGTCGGAGGCGGGGCCGCACGCCGCGTGGTAGGCCGAGGCCACAATTGGATTAACAATCAGGAACTCGGCAGAGG
                           TTGGGCCTTTGATGACCTTCCCTGATTTGGTTTCACACATATAAAACCGCACAAACAAAAATATGTGTTCGGCGCGAACAAGTGTTGTAGCAGAGAATCA
                           GAACTATTAGCTCTGGACAGATGTATTAATTATCCCGACCCGTCAAGTGCGTCCAAACAGTGTGATCGTCGATTGTCCGAACCCGGAGACTTCTCATCAC
                           CGCGATAGTAAACTATTGATAAAAAGCTGTTGCCTCAAACCGTGCTGCGTAGTTAGGCGGGACGCGACGCTGTAGTTTACCAACTGCCACTAGCGGTTCA
                           GTCATCAAGTAGTAGCAGCCTGGCTTATAGACCGACCCACCAGCGGCCGACATGGTCAGG
MontevideoATCCBAA710       CCCCCGCAAGCACAGTTGGGGAACTACGCGGTCATGGTACGCGGCAGACACCGCGCTGTGTCGTCCCTGCCCGCCACATAATCGTCGCAGAACTTCGATT
                           GGAGTTCATGCGGACGGCGCACCCCCGCGTGGCAACCGTGATGCGGCTCCGGAAGACCCCATCGTCGCCCCCGTACTATGCATCTCTACAATATAAGCGC
                           CGCGGGTCACTAACCTTTCAGGGTAACAATCACCGGAGAGCGTAATGACTGTTGGTAGGGGCAGGTTCCTGGTGTGTGGCGCTGCCTTCGGCGCCCGCGC
                           GGCGCTGAGATCCATTCGCTTCTCGGTAAGAGGGCGCTGTGAGTCAGAGCCAAACCTTGATTTCCTCGCCGGACTGGCCCCATAGATTGTGAGCGATCCG
                           ATGAATAGGGGCAGGGTTGGCGGCCAGAGGCCGCAATCGGGTGCCTACGCTTCTACGGATCCCCCCACGGGTGCGGTCTGCAGGGTCTCGTTGTAGGTGC
                           GGCCTCGCTGTTAACTGCGGGGCGGAGGCGCCACGGGGCGTTACCCGGAGGGTTCGACCCCTACTGCCAGGTGCGACCCGGGTCGACGACCTATGGTCGG
                           AGCCTGTGTTTACGGCCCGCATCCGTGCTCTGGAACCCCCGCCTGGCCCCGCGCTCGCCCAGCAGGGTCCGGCCGAGCTCTAGTACGTACTGCGCGGTCC
                           TCGTTATGGTTCGGCATGCGGGCCTCCCCCCCGCGTTCGGCGCGCGGACCGTGCCGGTCCCGCCCCCCGTAATTGAAATGTACGTCTCGACCCGCACGCT
                           CCCCGCCGTACGGCTGTCAGGACGGGCAGCGCTCCTCCCCAGTCGTCATGCCGCGTTACCGTGGCGGTTTTCGGCGGGTGCACTTCTCTAGATCTCATTT
                           CCGCGGAGGCCGGCCGGCGGGAGCATGTCGGAGGCGGGGCCGCACGCCGCGTGGTAGGCCGAGGCCACAATTGGATTAACAATCAGGAACTCGGCAGAGG
                           TTGGGCCTTCGGCGGCCGCTATCAATTTGGCTTTACACGGCCGAAGCAGCAAATGTAGGTGAACGTCTGCGGCGCGAACTAGTGTCGAAGAAGAGAATCA
                           GACCCATTAATCATGGACCGACGCATTAATTATCCCGACCCGTCAAGTGCGTCCAAACAGTGTGATCGTCGATTGTCCGAACCCGGAGACTTCTCATCAC
                           CGCGATAGTAAACTATTGATAAAAAGCTGTTGCCTCAAACCGTGCTGCGTAGTTAGGCGGGACGCGACGCTGTAGTTTACCAACTGCCACTAACAGCTCA
                           GCCCTTAAGTAGTAGCAGCCTGGCTGACAGGCCGACCCACTGGCGGCCGACATGGTCAGG
Montevideo8103801          CCCCTGCAAGCACAGTTGGGGGACCACGCGGCCGTGGCGCGCGGCAGACACCGCGCTGTGTCGTCCCTGCCCGCCACATAATCGTCGCAGAACTTCGATT
                           GGAGTTCATGCGGACGGCGCACCCCCGCGTGGCAACCGTGATGCGGCTCCGGAAGACCCCATCGTCGCCCCCGTACTATGCATCTCTACAATATAAGCGC
                           CGCGGGTCACTAACCTTTCAGGGTAACAATCACCGGAGAGCGTAATGACTGTTGGTAGGGGCAGGTTCCCGGTGTGAGGCGGTGCTTTCGGCGCCCGCGC
[truncated: 159,058 more chars]
